# Supplementary material for: Rapid mechanosensitive migration and dispersal of newly divided mesenchymal cells aid their recruitment into dermal condensates
Source: PLoS Biol. 2023 Sep 25;21(9):e3002316. doi: 10.1371/journal.pbio.3002316 (PMC10553821; doi:10.1371/journal.pbio.3002316)
Supplement: S1 Table — Newly born daughter cells have a higher rate of condensate entry compared to non-dividing cells in their first 180 min. (XLSX) [file pbio.3002316.s009.xlsx]

## Sheet: Sheet1
						Fisher’s exact test p-values
	Time Window	Dividing cells entering condensate	Dividing cells not entering condensate	Non-dividing cells entering condensate	Non-dividing cells not entering condensate	Dividing frequency (0-180) vs non-dividing frequencies	Dividing frequency (0-180) vs dividing frequencies
	0-180	21	287	3	350	0.0000328*
	190-370	11	276	11	339	0.0305094*	0.144831
	380-560	5	271	5	334	0.0005216*	0.0041089*
	570-750	9	262	9	325	0.0148993*	0.0624126
	760-940	7	255	7	318	0.0058911*	0.0308804*
	950-1130	5	250	8	310	0.0126678*	0.0076809*
	1140-1320	1	249	6	304	0.0029695*	0.0000354*
	1330-1500	1	248	2	302	0.0000497*	0.0000363*
						*denotes p<0.05 threshold
