# Supplementary material for: Rapid mechanosensitive migration and dispersal of newly divided mesenchymal cells aid their recruitment into dermal condensates
Source: PLoS Biol. 2023 Sep 25;21(9):e3002316. doi: 10.1371/journal.pbio.3002316 (PMC10553821; doi:10.1371/journal.pbio.3002316)
Supplement: S1 Data — (XLSX) [file pbio.3002316.s020.xlsx]

## Sheet: Video 1 - dividing cells
	Image_ID	Track	Seed	Frame	Slice	Ch	X	Y	Follicle_COMX	Follicle_COMY	Distance_from_COM_(um)	Inside?	T_Length	Track_Index	Track_Time	Track_Index_Rev	Distance_(um)	Distance^2_(um)	Acc_Dist_(um)	Speed_(um/min)	Euclidean_D_(um)	Persistence	Class
1	Registered_Pos01_Processed_Follicle_01.tif	1	1	1	1	1	139	95	161	123	22.042	Yes	7	0	0	6	0	0	0	0	0	NaN	Yes-Yes
2	Registered_Pos01_Processed_Follicle_01.tif	1	1	2	1	1	139	95	161	123	22.042	Yes	7	1	10	5	0	0	0	0	0	NaN	Yes-Yes
3	Registered_Pos01_Processed_Follicle_01.tif	1	1	3	1	1	139	96	161	123	21.559	Yes	7	2	20	4	0.619	0.383	0.619	0.062	0.619	1	Yes-Yes
4	Registered_Pos01_Processed_Follicle_01.tif	1	1	4	1	1	138	94	161	123	22.911	Yes	7	3	30	3	1.384	1.916	2.003	0.138	0.875	0.437	Yes-Yes
5	Registered_Pos01_Processed_Follicle_01.tif	1	1	5	1	1	139	94	161	123	22.532	Yes	7	4	40	2	0.619	0.383	2.622	0.062	0.619	0.236	Yes-Yes
6	Registered_Pos01_Processed_Follicle_01.tif	1	1	6	1	1	139	94	161	123	22.532	Yes	7	5	50	1	0	0	2.622	0	0.619	0.236	Yes-Yes
7	Registered_Pos01_Processed_Follicle_01.tif	1	1	7	1	1	139	94	161	123	22.532	Yes	7	6	60	0	0	0	2.622	0	0.619	0.236	Yes-Yes
8	Registered_Pos01_Processed_Follicle_01.tif	1a	0	8	1	1	133	87	161	123	28.231	Yes	144	0	0	143	0	0	8.329	0.571	6.19	0.743	Yes-Yes
9	Registered_Pos01_Processed_Follicle_01.tif	1a	0	9	1	1	132	84	161	123	30.084	No	144	1	10	142	1.957	3.832	10.286	0.196	8.071	0.785	Yes-Yes
10	Registered_Pos01_Processed_Follicle_01.tif	1a	0	10	1	1	131	83	161	123	30.95	No	144	2	20	141	0.875	0.766	11.162	0.088	8.927	0.8	Yes-Yes
11	Registered_Pos01_Processed_Follicle_01.tif	1a	0	11	1	1	130	79	161	123	33.317	No	144	3	30	140	2.552	6.514	13.714	0.255	11.363	0.829	Yes-Yes
12	Registered_Pos01_Processed_Follicle_01.tif	1a	0	12	1	1	130	79	161	123	33.317	No	144	4	40	139	0	0	13.714	0	11.363	0.829	Yes-Yes
13	Registered_Pos01_Processed_Follicle_01.tif	1a	0	13	1	1	129	72	161	123	37.269	No	144	5	50	138	4.377	19.158	18.091	0.438	15.524	0.858	Yes-Yes
14	Registered_Pos01_Processed_Follicle_01.tif	1a	0	14	1	1	126	66	161	123	41.404	No	144	6	60	137	4.152	17.242	22.243	0.415	19.672	0.884	Yes-Yes
15	Registered_Pos01_Processed_Follicle_01.tif	1a	0	15	1	1	126	64	161	123	42.464	No	144	7	70	136	1.238	1.533	23.481	0.124	20.808	0.886	Yes-Yes
16	Registered_Pos01_Processed_Follicle_01.tif	1a	0	16	1	1	124	63	161	123	43.634	No	144	8	80	135	1.384	1.916	24.866	0.138	21.876	0.88	Yes-Yes
17	Registered_Pos01_Processed_Follicle_01.tif	1a	0	17	1	1	123	62	161	123	44.486	No	144	9	90	134	0.875	0.766	25.741	0.088	22.701	0.882	Yes-Yes
18	Registered_Pos01_Processed_Follicle_01.tif	1a	0	18	1	1	123	62	161	123	44.486	No	144	10	100	133	0	0	25.741	0	22.701	0.882	Yes-Yes
19	Registered_Pos01_Processed_Follicle_01.tif	1a	0	19	1	1	123	62	161	123	44.486	No	144	11	110	132	0	0	25.741	0	22.701	0.882	Yes-Yes
20	Registered_Pos01_Processed_Follicle_01.tif	1a	0	20	1	1	123	62	161	123	44.486	No	144	12	120	131	0	0	25.741	0	22.701	0.882	Yes-Yes
21	Registered_Pos01_Processed_Follicle_01.tif	1a	0	21	1	1	123	62	161	123	44.486	No	144	13	130	130	0	0	25.741	0	22.701	0.882	Yes-Yes
22	Registered_Pos01_Processed_Follicle_01.tif	1a	0	22	1	1	120	62	161	123	45.495	No	144	14	140	129	1.857	3.448	27.598	0.186	23.571	0.854	Yes-Yes
23	Registered_Pos01_Processed_Follicle_01.tif	1a	0	23	1	1	121	61	161	123	45.672	No	144	15	150	128	0.875	0.766	28.473	0.088	23.813	0.836	Yes-Yes
24	Registered_Pos01_Processed_Follicle_01.tif	1a	0	24	1	1	122	62	161	123	44.817	No	144	16	160	127	0.875	0.766	29.349	0.088	22.978	0.783	Yes-Yes
25	Registered_Pos01_Processed_Follicle_01.tif	1a	0	25	1	1	124	65	161	123	42.585	No	144	17	170	126	2.232	4.981	31.581	0.223	20.762	0.657	Yes-Yes
26	Registered_Pos01_Processed_Follicle_01.tif	1a	0	26	1	1	124	64	161	123	43.108	No	144	18	180	125	0.619	0.383	32.2	0.062	21.317	0.662	Yes-Yes
27	Registered_Pos01_Processed_Follicle_01.tif	1a	0	27	1	1	125	65	161	123	42.255	No	144	19	190	124	0.875	0.766	33.075	0.088	20.493	0.62	Yes-Yes
28	Registered_Pos01_Processed_Follicle_01.tif	1a	0	28	1	1	125	66	161	123	41.731	No	144	20	200	123	0.619	0.383	33.694	0.062	19.933	0.592	Yes-Yes
29	Registered_Pos01_Processed_Follicle_01.tif	1a	0	29	1	1	125	66	161	123	41.731	No	144	21	210	122	0	0	33.694	0	19.933	0.592	Yes-Yes
30	Registered_Pos01_Processed_Follicle_01.tif	1a	0	30	1	1	127	69	161	123	39.5	No	144	22	220	121	2.232	4.981	35.926	0.223	17.725	0.493	Yes-Yes
31	Registered_Pos01_Processed_Follicle_01.tif	1a	0	31	1	1	128	68	161	123	39.703	No	144	23	230	120	0.875	0.766	36.801	0.088	18.047	0.49	Yes-Yes
32	Registered_Pos01_Processed_Follicle_01.tif	1a	0	32	1	1	129	67	161	123	39.924	No	144	24	240	119	0.875	0.766	37.677	0.088	18.404	0.488	Yes-Yes
33	Registered_Pos01_Processed_Follicle_01.tif	1a	0	33	1	1	130	66	161	123	40.163	No	144	25	250	118	0.875	0.766	38.552	0.088	18.796	0.488	Yes-Yes
34	Registered_Pos01_Processed_Follicle_01.tif	1a	0	34	1	1	130	66	161	123	40.163	No	144	26	260	117	0	0	38.552	0	18.796	0.488	Yes-Yes
35	Registered_Pos01_Processed_Follicle_01.tif	1a	0	35	1	1	130	66	161	123	40.163	No	144	27	270	116	0	0	38.552	0	18.796	0.488	Yes-Yes
36	Registered_Pos01_Processed_Follicle_01.tif	1a	0	36	1	1	131	66	161	123	39.871	No	144	28	280	115	0.619	0.383	39.171	0.062	18.622	0.475	Yes-Yes
37	Registered_Pos01_Processed_Follicle_01.tif	1a	0	37	1	1	131	66	161	123	39.871	No	144	29	290	114	0	0	39.171	0	18.622	0.475	Yes-Yes
38	Registered_Pos01_Processed_Follicle_01.tif	1a	0	38	1	1	132	66	161	123	39.587	No	144	30	300	113	0.619	0.383	39.79	0.062	18.467	0.464	Yes-Yes
39	Registered_Pos01_Processed_Follicle_01.tif	1a	0	39	1	1	133	66	161	123	39.31	No	144	31	310	112	0.619	0.383	40.409	0.062	18.331	0.454	Yes-Yes
40	Registered_Pos01_Processed_Follicle_01.tif	1a	0	40	1	1	133	66	161	123	39.31	No	144	32	320	111	0	0	40.409	0	18.331	0.454	Yes-Yes
41	Registered_Pos01_Processed_Follicle_01.tif	1a	0	41	1	1	134	65	161	123	39.602	No	144	33	330	110	0.875	0.766	41.284	0.088	18.826	0.456	Yes-Yes
42	Registered_Pos01_Processed_Follicle_01.tif	1a	0	42	1	1	135	66	161	123	38.78	No	144	34	340	109	0.875	0.766	42.16	0.088	18.121	0.43	Yes-Yes
43	Registered_Pos01_Processed_Follicle_01.tif	1a	0	43	1	1	135	67	161	123	38.218	No	144	35	350	108	0.619	0.383	42.779	0.062	17.508	0.409	Yes-Yes
44	Registered_Pos01_Processed_Follicle_01.tif	1a	0	44	1	1	135	67	161	123	38.218	No	144	36	360	107	0	0	42.779	0	17.508	0.409	Yes-Yes
45	Registered_Pos01_Processed_Follicle_01.tif	1a	0	45	1	1	135	68	161	123	37.657	No	144	37	370	106	0.619	0.383	43.398	0.062	16.895	0.389	Yes-Yes
46	Registered_Pos01_Processed_Follicle_01.tif	1a	0	46	1	1	135	68	161	123	37.657	No	144	38	380	105	0	0	43.398	0	16.895	0.389	Yes-Yes
47	Registered_Pos01_Processed_Follicle_01.tif	1a	0	47	1	1	135	69	161	123	37.099	No	144	39	390	104	0.619	0.383	44.017	0.062	16.283	0.37	Yes-Yes
48	Registered_Pos01_Processed_Follicle_01.tif	1a	0	48	1	1	135	69	161	123	37.099	No	144	40	400	103	0	0	44.017	0	16.283	0.37	Yes-Yes
49	Registered_Pos01_Processed_Follicle_01.tif	1a	0	49	1	1	136	69	161	123	36.834	No	144	41	410	102	0.619	0.383	44.636	0.062	16.201	0.363	Yes-Yes
50	Registered_Pos01_Processed_Follicle_01.tif	1a	0	50	1	1	136	69	161	123	36.834	No	144	42	420	101	0	0	44.636	0	16.201	0.363	Yes-Yes
51	Registered_Pos01_Processed_Follicle_01.tif	1a	0	51	1	1	136	70	161	123	36.274	No	144	43	430	100	0.619	0.383	45.255	0.062	15.586	0.344	Yes-Yes
52	Registered_Pos01_Processed_Follicle_01.tif	1a	0	52	1	1	137	70	161	123	36.014	No	144	44	440	99	0.619	0.383	45.874	0.062	15.524	0.338	Yes-Yes
53	Registered_Pos01_Processed_Follicle_01.tif	1a	0	53	1	1	137	69	161	123	36.579	No	144	45	450	98	0.619	0.383	46.493	0.062	16.142	0.347	Yes-Yes
54	Registered_Pos01_Processed_Follicle_01.tif	1a	0	54	1	1	136	69	161	123	36.834	No	144	46	460	97	0.619	0.383	47.112	0.062	16.201	0.344	Yes-Yes
55	Registered_Pos01_Processed_Follicle_01.tif	1a	0	55	1	1	134	69	161	123	37.371	No	144	47	470	96	1.238	1.533	48.35	0.124	16.389	0.339	Yes-Yes
56	Registered_Pos01_Processed_Follicle_01.tif	1a	0	56	1	1	133	68	161	123	38.203	No	144	48	480	95	0.875	0.766	49.225	0.088	17.121	0.348	Yes-Yes
57	Registered_Pos01_Processed_Follicle_01.tif	1a	0	57	1	1	134	68	161	123	37.926	No	144	49	490	94	0.619	0.383	49.844	0.062	16.997	0.341	Yes-Yes
58	Registered_Pos01_Processed_Follicle_01.tif	1a	0	58	1	1	134	68	161	123	37.926	No	144	50	500	93	0	0	49.844	0	16.997	0.341	Yes-Yes
59	Registered_Pos01_Processed_Follicle_01.tif	1a	0	59	1	1	133	69	161	123	37.652	No	144	51	510	92	0.875	0.766	50.72	0.088	16.517	0.326	Yes-Yes
60	Registered_Pos01_Processed_Follicle_01.tif	1a	0	60	1	1	133	69	161	123	37.652	No	144	52	520	91	0	0	50.72	0	16.517	0.326	Yes-Yes
61	Registered_Pos01_Processed_Follicle_01.tif	1a	0	61	1	1	133	69	161	123	37.652	No	144	53	530	90	0	0	50.72	0	16.517	0.326	Yes-Yes
62	Registered_Pos01_Processed_Follicle_01.tif	1a	0	62	1	1	133	69	161	123	37.652	No	144	54	540	89	0	0	50.72	0	16.517	0.326	Yes-Yes
63	Registered_Pos01_Processed_Follicle_01.tif	1a	0	63	1	1	133	70	161	123	37.104	No	144	55	550	88	0.619	0.383	51.339	0.062	15.914	0.31	Yes-Yes
64	Registered_Pos01_Processed_Follicle_01.tif	1a	0	64	1	1	133	72	161	123	36.014	No	144	56	560	87	1.238	1.533	52.577	0.124	14.713	0.28	Yes-Yes
65	Registered_Pos01_Processed_Follicle_01.tif	1a	0	65	1	1	134	73	161	123	35.174	No	144	57	570	86	0.875	0.766	53.452	0.088	13.965	0.261	Yes-Yes
66	Registered_Pos01_Processed_Follicle_01.tif	1a	0	66	1	1	134	73	161	123	35.174	No	144	58	580	85	0	0	53.452	0	13.965	0.261	Yes-Yes
67	Registered_Pos01_Processed_Follicle_01.tif	1a	0	67	1	1	134	73	161	123	35.174	No	144	59	590	84	0	0	53.452	0	13.965	0.261	Yes-Yes
68	Registered_Pos01_Processed_Follicle_01.tif	1a	0	68	1	1	135	72	161	123	35.435	No	144	60	600	83	0.875	0.766	54.327	0.088	14.451	0.266	Yes-Yes
69	Registered_Pos01_Processed_Follicle_01.tif	1a	0	69	1	1	134	74	161	123	34.631	No	144	61	610	82	1.384	1.916	55.712	0.138	13.362	0.24	Yes-Yes
70	Registered_Pos01_Processed_Follicle_01.tif	1a	0	70	1	1	135	73	161	123	34.884	No	144	62	620	81	0.875	0.766	56.587	0.088	13.841	0.245	Yes-Yes
71	Registered_Pos01_Processed_Follicle_01.tif	1a	0	71	1	1	135	73	161	123	34.884	No	144	63	630	80	0	0	56.587	0	13.841	0.245	Yes-Yes
72	Registered_Pos01_Processed_Follicle_01.tif	1a	0	72	1	1	135	73	161	123	34.884	No	144	64	640	79	0	0	56.587	0	13.841	0.245	Yes-Yes
73	Registered_Pos01_Processed_Follicle_01.tif	1a	0	73	1	1	136	73	161	123	34.603	No	144	65	650	78	0.619	0.383	57.206	0.062	13.744	0.24	Yes-Yes
74	Registered_Pos01_Processed_Follicle_01.tif	1a	0	74	1	1	135	75	161	123	33.791	No	144	66	660	77	1.384	1.916	58.59	0.138	12.625	0.215	Yes-Yes
75	Registered_Pos01_Processed_Follicle_01.tif	1a	0	75	1	1	135	75	161	123	33.791	No	144	67	670	76	0	0	58.59	0	12.625	0.215	Yes-Yes
76	Registered_Pos01_Processed_Follicle_01.tif	1a	0	76	1	1	136	75	161	123	33.5	No	144	68	680	75	0.619	0.383	59.209	0.062	12.519	0.211	Yes-Yes
77	Registered_Pos01_Processed_Follicle_01.tif	1a	0	77	1	1	135	75	161	123	33.791	No	144	69	690	74	0.619	0.383	59.828	0.062	12.625	0.211	Yes-Yes
78	Registered_Pos01_Processed_Follicle_01.tif	1a	0	78	1	1	135	76	161	123	33.248	No	144	70	700	73	0.619	0.383	60.447	0.062	12.019	0.199	Yes-Yes
79	Registered_Pos01_Processed_Follicle_01.tif	1a	0	79	1	1	134	76	161	123	33.552	No	144	71	710	72	0.619	0.383	61.066	0.062	12.161	0.199	Yes-Yes
80	Registered_Pos01_Processed_Follicle_01.tif	1a	0	80	1	1	135	77	161	123	32.708	No	144	72	720	71	0.875	0.766	61.941	0.088	11.414	0.184	Yes-Yes
81	Registered_Pos01_Processed_Follicle_01.tif	1a	0	81	1	1	135	79	161	123	31.636	No	144	73	730	70	1.238	1.533	63.179	0.124	10.209	0.162	Yes-Yes
82	Registered_Pos01_Processed_Follicle_01.tif	1a	0	82	1	1	135	79	161	123	31.636	No	144	74	740	69	0	0	63.179	0	10.209	0.162	Yes-Yes
83	Registered_Pos01_Processed_Follicle_01.tif	1a	0	83	1	1	136	80	161	123	30.789	No	144	75	750	68	0.875	0.766	64.055	0.088	9.469	0.148	Yes-Yes
84	Registered_Pos01_Processed_Follicle_01.tif	1a	0	84	1	1	136	79	161	123	31.325	No	144	76	760	67	0.619	0.383	64.674	0.062	10.077	0.156	Yes-Yes
85	Registered_Pos01_Processed_Follicle_01.tif	1a	0	85	1	1	136	79	161	123	31.325	No	144	77	770	66	0	0	64.674	0	10.077	0.156	Yes-Yes
86	Registered_Pos01_Processed_Follicle_01.tif	1a	0	86	1	1	136	79	161	123	31.325	No	144	78	780	65	0	0	64.674	0	10.077	0.156	Yes-Yes
87	Registered_Pos01_Processed_Follicle_01.tif	1a	0	87	1	1	135	79	161	123	31.636	No	144	79	790	64	0.619	0.383	65.293	0.062	10.209	0.156	Yes-Yes
88	Registered_Pos01_Processed_Follicle_01.tif	1a	0	88	1	1	135	79	161	123	31.636	No	144	80	800	63	0	0	65.293	0	10.209	0.156	Yes-Yes
89	Registered_Pos01_Processed_Follicle_01.tif	1a	0	89	1	1	135	79	161	123	31.636	No	144	81	810	62	0	0	65.293	0	10.209	0.156	Yes-Yes
90	Registered_Pos01_Processed_Follicle_01.tif	1a	0	90	1	1	134	80	161	123	31.429	No	144	82	820	61	0.875	0.766	66.168	0.088	9.787	0.148	Yes-Yes
91	Registered_Pos01_Processed_Follicle_01.tif	1a	0	91	1	1	134	82	161	123	30.388	No	144	83	830	60	1.238	1.533	67.406	0.124	8.622	0.128	Yes-Yes
92	Registered_Pos01_Processed_Follicle_01.tif	1a	0	92	1	1	136	84	161	123	28.675	Yes	144	84	840	59	1.751	3.065	69.157	0.175	7.058	0.102	Yes-Yes
93	Registered_Pos01_Processed_Follicle_01.tif	1a	0	93	1	1	136	84	161	123	28.675	Yes	144	85	850	58	0	0	69.157	0	7.058	0.102	Yes-Yes
94	Registered_Pos01_Processed_Follicle_01.tif	1a	0	94	1	1	137	84	161	123	28.346	Yes	144	86	860	57	0.619	0.383	69.776	0.062	6.921	0.099	Yes-Yes
95	Registered_Pos01_Processed_Follicle_01.tif	1a	0	95	1	1	137	84	161	123	28.346	Yes	144	87	870	56	0	0	69.776	0	6.921	0.099	Yes-Yes
96	Registered_Pos01_Processed_Follicle_01.tif	1a	0	96	1	1	136	84	161	123	28.675	Yes	144	88	880	55	0.619	0.383	70.395	0.062	7.058	0.1	Yes-Yes
97	Registered_Pos01_Processed_Follicle_01.tif	1a	0	97	1	1	136	83	161	123	29.198	Yes	144	89	890	54	0.619	0.383	71.014	0.062	7.657	0.108	Yes-Yes
98	Registered_Pos01_Processed_Follicle_01.tif	1a	0	98	1	1	136	83	161	123	29.198	Yes	144	90	900	53	0	0	71.014	0	7.657	0.108	Yes-Yes
99	Registered_Pos01_Processed_Follicle_01.tif	1a	0	99	1	1	135	82	161	123	30.052	No	144	91	910	52	0.875	0.766	71.889	0.088	8.419	0.117	Yes-Yes
100	Registered_Pos01_Processed_Follicle_01.tif	1a	0	100	1	1	135	83	161	123	29.531	No	144	92	920	51	0.619	0.383	72.508	0.062	7.83	0.108	Yes-Yes
101	Registered_Pos01_Processed_Follicle_01.tif	1a	0	101	1	1	133	83	161	123	30.223	No	144	93	930	50	1.238	1.533	73.746	0.124	8.305	0.113	Yes-Yes
102	Registered_Pos01_Processed_Follicle_01.tif	1a	0	102	1	1	133	83	161	123	30.223	No	144	94	940	49	0	0	73.746	0	8.305	0.113	Yes-Yes
103	Registered_Pos01_Processed_Follicle_01.tif	1a	0	103	1	1	134	85	161	123	28.855	Yes	144	95	950	48	1.384	1.916	75.131	0.138	6.921	0.092	Yes-Yes
104	Registered_Pos01_Processed_Follicle_01.tif	1a	0	104	1	1	134	88	161	123	27.362	Yes	144	96	960	47	1.857	3.448	76.988	0.186	5.325	0.069	Yes-Yes
105	Registered_Pos01_Processed_Follicle_01.tif	1a	0	105	1	1	131	89	161	123	28.067	Yes	144	97	970	46	1.957	3.832	78.945	0.196	6.19	0.078	Yes-Yes
106	Registered_Pos01_Processed_Follicle_01.tif	1a	0	106	1	1	129	91	161	123	28.013	Yes	144	98	980	45	1.751	3.065	80.696	0.175	6.667	0.083	Yes-Yes
107	Registered_Pos01_Processed_Follicle_01.tif	1a	0	107	1	1	128	92	161	123	28.026	Yes	144	99	990	44	0.875	0.766	81.571	0.088	7.058	0.087	Yes-Yes
108	Registered_Pos01_Processed_Follicle_01.tif	1a	0	108	1	1	128	91	161	123	28.454	Yes	144	100	1000	43	0.619	0.383	82.19	0.062	7.245	0.088	Yes-Yes
109	Registered_Pos01_Processed_Follicle_01.tif	1a	0	109	1	1	128	92	161	123	28.026	Yes	144	101	1010	42	0.619	0.383	82.809	0.062	7.058	0.085	Yes-Yes
110	Registered_Pos01_Processed_Follicle_01.tif	1a	0	110	1	1	128	92	161	123	28.026	Yes	144	102	1020	41	0	0	82.809	0	7.058	0.085	Yes-Yes
111	Registered_Pos01_Processed_Follicle_01.tif	1a	0	111	1	1	129	92	161	123	27.578	Yes	144	103	1030	40	0.619	0.383	83.428	0.062	6.463	0.077	Yes-Yes
112	Registered_Pos01_Processed_Follicle_01.tif	1a	0	112	1	1	129	92	161	123	27.578	Yes	144	104	1040	39	0	0	83.428	0	6.463	0.077	Yes-Yes
113	Registered_Pos01_Processed_Follicle_01.tif	1a	0	113	1	1	131	91	161	123	27.151	Yes	144	105	1050	38	1.384	1.916	84.812	0.138	5.537	0.065	Yes-Yes
114	Registered_Pos01_Processed_Follicle_01.tif	1a	0	114	1	1	133	89	161	123	27.264	Yes	144	106	1060	37	1.751	3.065	86.563	0.175	5.252	0.061	Yes-Yes
115	Registered_Pos01_Processed_Follicle_01.tif	1a	0	115	1	1	133	88	161	123	27.745	Yes	144	107	1070	36	0.619	0.383	87.182	0.062	5.707	0.065	Yes-Yes
116	Registered_Pos01_Processed_Follicle_01.tif	1a	0	116	1	1	133	87	161	123	28.231	Yes	144	108	1080	35	0.619	0.383	87.801	0.062	6.19	0.071	Yes-Yes
117	Registered_Pos01_Processed_Follicle_01.tif	1a	0	117	1	1	135	86	161	123	27.992	Yes	144	109	1090	34	1.384	1.916	89.185	0.138	6.096	0.068	Yes-Yes
118	Registered_Pos01_Processed_Follicle_01.tif	1a	0	118	1	1	135	86	161	123	27.992	Yes	144	110	1100	33	0	0	89.185	0	6.096	0.068	Yes-Yes
119	Registered_Pos01_Processed_Follicle_01.tif	1a	0	119	1	1	136	86	161	123	27.641	Yes	144	111	1110	32	0.619	0.383	89.804	0.062	5.872	0.065	Yes-Yes
120	Registered_Pos01_Processed_Follicle_01.tif	1a	0	120	1	1	137	87	161	123	26.782	Yes	144	112	1120	31	0.875	0.766	90.68	0.088	5.104	0.056	Yes-Yes
121	Registered_Pos01_Processed_Follicle_01.tif	1a	0	121	1	1	137	87	161	123	26.782	Yes	144	113	1130	30	0	0	90.68	0	5.104	0.056	Yes-Yes
122	Registered_Pos01_Processed_Follicle_01.tif	1a	0	122	1	1	135	87	161	123	27.488	Yes	144	114	1140	29	1.238	1.533	91.918	0.124	5.537	0.06	Yes-Yes
123	Registered_Pos01_Processed_Follicle_01.tif	1a	0	123	1	1	135	89	161	123	26.494	Yes	144	115	1150	28	1.238	1.533	93.156	0.124	4.464	0.048	Yes-Yes
124	Registered_Pos01_Processed_Follicle_01.tif	1a	0	124	1	1	135	89	161	123	26.494	Yes	144	116	1160	27	0	0	93.156	0	4.464	0.048	Yes-Yes
125	Registered_Pos01_Processed_Follicle_01.tif	1a	0	125	1	1	134	90	161	123	26.393	Yes	144	117	1170	26	0.875	0.766	94.031	0.088	4.377	0.047	Yes-Yes
126	Registered_Pos01_Processed_Follicle_01.tif	1a	0	126	1	1	134	91	161	123	25.917	Yes	144	118	1180	25	0.619	0.383	94.65	0.062	3.964	0.042	Yes-Yes
127	Registered_Pos01_Processed_Follicle_01.tif	1a	0	127	1	1	132	92	161	123	26.276	Yes	144	119	1190	24	1.384	1.916	96.034	0.138	4.714	0.049	Yes-Yes
128	Registered_Pos01_Processed_Follicle_01.tif	1a	0	128	1	1	130	94	161	123	26.276	Yes	144	120	1200	23	1.751	3.065	97.785	0.175	5.605	0.057	Yes-Yes
129	Registered_Pos01_Processed_Follicle_01.tif	1a	0	129	1	1	130	95	161	123	25.858	Yes	144	121	1210	22	0.619	0.383	98.404	0.062	5.571	0.057	Yes-Yes
130	Registered_Pos01_Processed_Follicle_01.tif	1a	0	130	1	1	129	96	161	123	25.917	Yes	144	122	1220	21	0.875	0.766	99.279	0.088	6.221	0.063	Yes-Yes
131	Registered_Pos01_Processed_Follicle_01.tif	1a	0	131	1	1	129	96	161	123	25.917	Yes	144	123	1230	20	0	0	99.279	0	6.221	0.063	Yes-Yes
132	Registered_Pos01_Processed_Follicle_01.tif	1a	0	132	1	1	128	95	161	123	26.789	Yes	144	124	1240	19	0.875	0.766	100.155	0.088	6.809	0.068	Yes-Yes
133	Registered_Pos01_Processed_Follicle_01.tif	1a	0	133	1	1	128	93	161	123	27.606	Yes	144	125	1250	18	1.238	1.533	101.393	0.124	6.921	0.068	Yes-Yes
134	Registered_Pos01_Processed_Follicle_01.tif	1a	0	134	1	1	131	90	161	123	27.606	Yes	144	126	1260	17	2.626	6.897	104.019	0.263	5.84	0.056	Yes-Yes
135	Registered_Pos01_Processed_Follicle_01.tif	1a	0	135	1	1	133	88	161	123	27.745	Yes	144	127	1270	16	1.751	3.065	105.77	0.175	5.707	0.054	Yes-Yes
136	Registered_Pos01_Processed_Follicle_01.tif	1a	0	136	1	1	137	87	161	123	26.782	Yes	144	128	1280	15	2.552	6.514	108.322	0.255	5.104	0.047	Yes-Yes
137	Registered_Pos01_Processed_Follicle_01.tif	1a	0	136	1	1	139	85	161	123	27.18	Yes	144	129	1290	14	1.751	3.065	110.073	0.175	6.19	0.056	Yes-Yes
138	Registered_Pos01_Processed_Follicle_01.tif	1a	0	137	1	1	144	82	161	123	27.474	Yes	144	130	1300	13	3.609	13.027	113.682	0.361	8.622	0.076	Yes-Yes
139	Registered_Pos01_Processed_Follicle_01.tif	1a	0	138	1	1	146	81	161	123	27.606	Yes	144	131	1310	12	1.384	1.916	115.066	0.138	9.689	0.084	Yes-Yes
140	Registered_Pos01_Processed_Follicle_01.tif	1a	0	139	1	1	147	81	161	123	27.404	Yes	144	132	1320	11	0.619	0.383	115.685	0.062	9.981	0.086	Yes-Yes
141	Registered_Pos01_Processed_Follicle_01.tif	1a	0	140	1	1	148	81	161	123	27.215	Yes	144	133	1330	10	0.619	0.383	116.304	0.062	10.302	0.089	Yes-Yes
142	Registered_Pos01_Processed_Follicle_01.tif	1a	0	141	1	1	148	81	161	123	27.215	Yes	144	134	1340	9	0	0	116.304	0	10.302	0.089	Yes-Yes
143	Registered_Pos01_Processed_Follicle_01.tif	1a	0	142	1	1	148	80	161	123	27.807	Yes	144	135	1350	8	0.619	0.383	116.923	0.062	10.828	0.093	Yes-Yes
144	Registered_Pos01_Processed_Follicle_01.tif	1a	0	143	1	1	149	80	161	123	27.634	Yes	144	136	1360	7	0.619	0.383	117.542	0.062	11.159	0.095	Yes-Yes
145	Registered_Pos01_Processed_Follicle_01.tif	1a	0	144	1	1	151	80	161	123	27.327	Yes	144	137	1370	6	1.238	1.533	118.78	0.124	11.891	0.1	Yes-Yes
146	Registered_Pos01_Processed_Follicle_01.tif	1a	0	145	1	1	153	80	161	123	27.074	Yes	144	138	1380	5	1.238	1.533	120.018	0.124	12.701	0.106	Yes-Yes
147	Registered_Pos01_Processed_Follicle_01.tif	1a	0	146	1	1	154	80	161	123	26.967	Yes	144	139	1390	4	0.619	0.383	120.637	0.062	13.131	0.109	Yes-Yes
148	Registered_Pos01_Processed_Follicle_01.tif	1a	0	147	1	1	159	81	161	123	26.027	Yes	144	140	1400	3	3.156	9.962	123.794	0.316	15.112	0.122	Yes-Yes
149	Registered_Pos01_Processed_Follicle_01.tif	1a	0	148	1	1	160	82	161	123	25.387	Yes	144	141	1410	2	0.875	0.766	124.669	0.088	15.288	0.123	Yes-Yes
150	Registered_Pos01_Processed_Follicle_01.tif	1a	0	149	1	1	159	81	161	123	26.027	Yes	144	142	1420	1	0.875	0.766	125.544	0.088	15.112	0.12	Yes-Yes
151	Registered_Pos01_Processed_Follicle_01.tif	1a	0	150	1	1	158	84	161	123	24.212	Yes	144	143	1430	0	1.957	3.832	127.502	0.196	13.59	0.107	Yes-Yes
152	Registered_Pos01_Processed_Follicle_01.tif	1b	0	8	1	1	151	109	161	123	10.65	Yes	47	0	0	46	0	0	14.513	1.189	11.414	0.786	Yes-Yes
153	Registered_Pos01_Processed_Follicle_01.tif	1b	0	9	1	1	152	110	161	123	9.787	Yes	47	1	10	45	0.875	0.766	15.388	0.088	12.287	0.798	Yes-Yes
154	Registered_Pos01_Processed_Follicle_01.tif	1b	0	10	1	1	157	112	161	123	7.245	Yes	47	2	20	44	3.333	11.112	18.722	0.333	15.326	0.819	Yes-Yes
155	Registered_Pos01_Processed_Follicle_01.tif	1b	0	11	1	1	161	117	161	123	3.714	Yes	47	3	30	43	3.964	15.71	22.685	0.396	19.259	0.849	Yes-Yes
156	Registered_Pos01_Processed_Follicle_01.tif	1b	0	12	1	1	164	118	161	123	3.609	Yes	47	4	40	42	1.957	3.832	24.643	0.196	21.028	0.853	Yes-Yes
157	Registered_Pos01_Processed_Follicle_01.tif	1b	0	13	1	1	164	119	161	123	3.095	Yes	47	5	50	41	0.619	0.383	25.262	0.062	21.452	0.849	Yes-Yes
158	Registered_Pos01_Processed_Follicle_01.tif	1b	0	14	1	1	166	122	161	123	3.156	Yes	47	6	60	40	2.232	4.981	27.493	0.223	23.636	0.86	Yes-Yes
159	Registered_Pos01_Processed_Follicle_01.tif	1b	0	15	1	1	168	123	161	123	4.333	Yes	47	7	70	39	1.384	1.916	28.877	0.138	24.953	0.864	Yes-Yes
160	Registered_Pos01_Processed_Follicle_01.tif	1b	0	16	1	1	174	126	161	123	8.258	Yes	47	8	80	38	4.152	17.242	33.03	0.415	28.941	0.876	Yes-Yes
161	Registered_Pos01_Processed_Follicle_01.tif	1b	0	17	1	1	188	136	161	123	18.549	Yes	47	9	90	37	10.65	113.416	43.68	1.065	39.548	0.905	Yes-Yes
162	Registered_Pos01_Processed_Follicle_01.tif	1b	0	18	1	1	189	139	161	123	19.962	Yes	47	10	100	36	1.957	3.832	45.637	0.196	41.227	0.903	Yes-Yes
163	Registered_Pos01_Processed_Follicle_01.tif	1b	0	19	1	1	189	141	161	123	20.604	Yes	47	11	110	35	1.238	1.533	46.875	0.124	42.056	0.897	Yes-Yes
164	Registered_Pos01_Processed_Follicle_01.tif	1b	0	20	1	1	189	154	161	123	25.858	Yes	47	12	120	34	8.047	64.754	54.922	0.805	47.872	0.872	Yes-Yes
165	Registered_Pos01_Processed_Follicle_01.tif	1b	0	21	1	1	190	155	161	123	26.732	Yes	47	13	130	33	0.875	0.766	55.797	0.088	48.744	0.874	Yes-Yes
166	Registered_Pos01_Processed_Follicle_01.tif	1b	0	22	1	1	190	155	161	123	26.732	Yes	47	14	140	32	0	0	55.797	0	48.744	0.874	Yes-Yes
167	Registered_Pos01_Processed_Follicle_01.tif	1b	0	23	1	1	189	155	161	123	26.32	Yes	47	15	150	31	0.619	0.383	56.416	0.062	48.345	0.857	Yes-Yes
168	Registered_Pos01_Processed_Follicle_01.tif	1b	0	24	1	1	190	154	161	123	26.276	Yes	47	16	160	30	0.875	0.766	57.292	0.088	48.274	0.843	Yes-Yes
169	Registered_Pos01_Processed_Follicle_01.tif	1b	0	25	1	1	194	149	161	123	26.005	Yes	47	17	170	29	3.964	15.71	61.255	0.396	47.711	0.779	Yes-Yes
170	Registered_Pos01_Processed_Follicle_01.tif	1b	0	26	1	1	193	148	161	123	25.136	Yes	47	18	180	28	0.875	0.766	62.131	0.088	46.836	0.754	Yes-Yes
171	Registered_Pos01_Processed_Follicle_01.tif	1b	0	27	1	1	194	148	161	123	25.627	Yes	47	19	190	27	0.619	0.383	62.75	0.062	47.28	0.753	Yes-Yes
172	Registered_Pos01_Processed_Follicle_01.tif	1b	0	28	1	1	194	148	161	123	25.627	Yes	47	20	200	26	0	0	62.75	0	47.28	0.753	Yes-Yes
173	Registered_Pos01_Processed_Follicle_01.tif	1b	0	29	1	1	195	144	161	123	24.737	Yes	47	21	210	25	2.552	6.514	65.302	0.255	46.06	0.705	Yes-Yes
174	Registered_Pos01_Processed_Follicle_01.tif	1b	0	30	1	1	195	144	161	123	24.737	Yes	47	22	220	24	0	0	65.302	0	46.06	0.705	Yes-Yes
175	Registered_Pos01_Processed_Follicle_01.tif	1b	0	31	1	1	196	143	161	123	24.953	Yes	47	23	230	23	0.875	0.766	66.177	0.088	46.127	0.697	Yes-Yes
176	Registered_Pos01_Processed_Follicle_01.tif	1b	0	32	1	1	195	144	161	123	24.737	Yes	47	24	240	22	0.875	0.766	67.053	0.088	46.06	0.687	Yes-Yes
177	Registered_Pos01_Processed_Follicle_01.tif	1b	0	33	1	1	196	143	161	123	24.953	Yes	47	25	250	21	0.875	0.766	67.928	0.088	46.127	0.679	Yes-Yes
178	Registered_Pos01_Processed_Follicle_01.tif	1b	0	34	1	1	196	144	161	123	25.265	Yes	47	26	260	20	0.619	0.383	68.547	0.062	46.528	0.679	Yes-Yes
179	Registered_Pos01_Processed_Follicle_01.tif	1b	0	34	1	1	195	147	161	123	25.761	Yes	47	27	270	19	1.957	3.832	70.505	0.196	47.304	0.671	Yes-Yes
180	Registered_Pos01_Processed_Follicle_01.tif	1b	0	35	1	1	193	150	161	123	25.917	Yes	47	28	280	18	2.232	4.981	72.736	0.223	47.711	0.656	Yes-Yes
181	Registered_Pos01_Processed_Follicle_01.tif	1b	0	36	1	1	193	148	161	123	25.136	Yes	47	29	290	17	1.238	1.533	73.974	0.124	46.836	0.633	Yes-Yes
182	Registered_Pos01_Processed_Follicle_01.tif	1b	0	37	1	1	193	149	161	123	25.522	Yes	47	30	300	16	0.619	0.383	74.593	0.062	47.272	0.634	Yes-Yes
183	Registered_Pos01_Processed_Follicle_01.tif	1b	0	38	1	1	193	149	161	123	25.522	Yes	47	31	310	15	0	0	74.593	0	47.272	0.634	Yes-Yes
184	Registered_Pos01_Processed_Follicle_01.tif	1b	0	39	1	1	193	149	161	123	25.522	Yes	47	32	320	14	0	0	74.593	0	47.272	0.634	Yes-Yes
185	Registered_Pos01_Processed_Follicle_01.tif	1b	0	40	1	1	193	150	161	123	25.917	Yes	47	33	330	13	0.619	0.383	75.212	0.062	47.711	0.634	Yes-Yes
186	Registered_Pos01_Processed_Follicle_01.tif	1b	0	41	1	1	193	149	161	123	25.522	Yes	47	34	340	12	0.619	0.383	75.831	0.062	47.272	0.623	Yes-Yes
187	Registered_Pos01_Processed_Follicle_01.tif	1b	0	42	1	1	192	148	161	123	24.651	Yes	47	35	350	11	0.875	0.766	76.707	0.088	46.396	0.605	Yes-Yes
188	Registered_Pos01_Processed_Follicle_01.tif	1b	0	43	1	1	193	150	161	123	25.917	Yes	47	36	360	10	1.384	1.916	78.091	0.138	47.711	0.611	Yes-Yes
189	Registered_Pos01_Processed_Follicle_01.tif	1b	0	44	1	1	193	150	161	123	25.917	Yes	47	37	370	9	0	0	78.091	0	47.711	0.611	Yes-Yes
190	Registered_Pos01_Processed_Follicle_01.tif	1b	0	45	1	1	192	151	161	123	25.858	Yes	47	38	380	8	0.875	0.766	78.966	0.088	47.727	0.604	Yes-Yes
191	Registered_Pos01_Processed_Follicle_01.tif	1b	0	46	1	1	193	149	161	123	25.522	Yes	47	39	390	7	1.384	1.916	80.35	0.138	47.272	0.588	Yes-Yes
192	Registered_Pos01_Processed_Follicle_01.tif	1b	0	47	1	1	193	149	161	123	25.522	Yes	47	40	400	6	0	0	80.35	0	47.272	0.588	Yes-Yes
193	Registered_Pos01_Processed_Follicle_01.tif	1b	0	48	1	1	193	149	161	123	25.522	Yes	47	41	410	5	0	0	80.35	0	47.272	0.588	Yes-Yes
194	Registered_Pos01_Processed_Follicle_01.tif	1b	0	49	1	1	193	149	161	123	25.522	Yes	47	42	420	4	0	0	80.35	0	47.272	0.588	Yes-Yes
195	Registered_Pos01_Processed_Follicle_01.tif	1b	0	50	1	1	191	151	161	123	25.402	Yes	47	43	430	3	1.751	3.065	82.101	0.175	47.304	0.576	Yes-Yes
196	Registered_Pos01_Processed_Follicle_01.tif	1b	0	51	1	1	193	153	161	123	27.151	Yes	47	44	440	2	1.751	3.065	83.852	0.175	49.054	0.585	Yes-Yes
197	Registered_Pos01_Processed_Follicle_01.tif	1b	0	52	1	1	192	152	161	123	26.276	Yes	47	45	450	1	0.875	0.766	84.727	0.088	48.179	0.569	Yes-Yes
198	Registered_Pos01_Processed_Follicle_01.tif	1b	0	53	1	1	190	153	161	123	25.828	Yes	47	46	460	0	1.384	1.916	86.112	0.138	47.807	0.555	Yes-Yes
199	Registered_Pos01_Processed_Follicle_01.tif	2	1	1	1	1	46	100	161	123	72.595	No	8	0	0	7	0	0	0	0	0	NaN	No-No
200	Registered_Pos01_Processed_Follicle_01.tif	2	1	2	1	1	46	100	161	123	72.595	No	8	1	10	6	0	0	0	0	0	NaN	No-No
201	Registered_Pos01_Processed_Follicle_01.tif	2	1	3	1	1	46	99	161	123	72.719	No	8	2	20	5	0.619	0.383	0.619	0.062	0.619	1	No-No
202	Registered_Pos01_Processed_Follicle_01.tif	2	1	4	1	1	46	98	161	123	72.848	No	8	3	30	4	0.619	0.383	1.238	0.062	1.238	1	No-No
203	Registered_Pos01_Processed_Follicle_01.tif	2	1	5	1	1	46	98	161	123	72.848	No	8	4	40	3	0	0	1.238	0	1.238	1	No-No
204	Registered_Pos01_Processed_Follicle_01.tif	2	1	6	1	1	46	99	161	123	72.719	No	8	5	50	2	0.619	0.383	1.857	0.062	0.619	0.333	No-No
205	Registered_Pos01_Processed_Follicle_01.tif	2	1	7	1	1	47	99	161	123	72.113	No	8	6	60	1	0.619	0.383	2.476	0.062	0.875	0.354	No-No
206	Registered_Pos01_Processed_Follicle_01.tif	2	1	8	1	1	47	99	161	123	72.113	No	8	7	70	0	0	0	2.476	0	0.875	0.354	No-No
207	Registered_Pos01_Processed_Follicle_01.tif	2a	0	9	1	1	40	93	161	123	77.167	No	18	0	0	17	0	0	8.183	0.571	5.707	0.697	No-No
208	Registered_Pos01_Processed_Follicle_01.tif	2a	0	10	1	1	41	95	161	123	76.275	No	18	1	10	16	1.384	1.916	9.567	0.138	4.377	0.458	No-No
209	Registered_Pos01_Processed_Follicle_01.tif	2a	0	11	1	1	40	97	161	123	76.609	No	18	2	20	15	1.384	1.916	10.951	0.138	4.152	0.379	No-No
210	Registered_Pos01_Processed_Follicle_01.tif	2a	0	12	1	1	40	97	161	123	76.609	No	18	3	30	14	0	0	10.951	0	4.152	0.379	No-No
211	Registered_Pos01_Processed_Follicle_01.tif	2a	0	13	1	1	40	98	161	123	76.481	No	18	4	40	13	0.619	0.383	11.57	0.062	3.915	0.338	No-No
212	Registered_Pos01_Processed_Follicle_01.tif	2a	0	14	1	1	41	95	161	123	76.275	No	18	5	50	12	1.957	3.832	13.528	0.196	4.377	0.324	No-No
213	Registered_Pos01_Processed_Follicle_01.tif	2a	0	15	1	1	39	93	161	123	77.768	No	18	6	60	11	1.751	3.065	15.278	0.175	6.128	0.401	No-No
214	Registered_Pos01_Processed_Follicle_01.tif	2a	0	16	1	1	37	83	161	123	80.651	No	18	7	70	10	6.313	39.849	21.591	0.631	11.907	0.551	No-No
215	Registered_Pos01_Processed_Follicle_01.tif	2a	0	17	1	1	33	79	161	123	83.782	No	18	8	80	9	3.502	12.261	25.093	0.35	15.288	0.609	No-No
216	Registered_Pos01_Processed_Follicle_01.tif	2a	0	18	1	1	33	69	161	123	85.994	No	18	9	90	8	6.19	38.316	31.283	0.619	20.808	0.665	No-No
217	Registered_Pos01_Processed_Follicle_01.tif	2a	0	19	1	1	32	61	161	123	88.595	No	18	10	100	7	4.991	24.905	36.273	0.499	25.649	0.707	No-No
218	Registered_Pos01_Processed_Follicle_01.tif	2a	0	20	1	1	32	61	161	123	88.595	No	18	11	110	6	0	0	36.273	0	25.649	0.707	No-No
219	Registered_Pos01_Processed_Follicle_01.tif	2a	0	21	1	1	29	55	161	123	91.913	No	18	12	120	5	4.152	17.242	40.425	0.415	29.776	0.737	No-No
220	Registered_Pos01_Processed_Follicle_01.tif	2a	0	22	1	1	18	42	161	123	101.731	No	18	13	130	4	10.541	111.117	50.967	1.054	39.867	0.782	No-No
221	Registered_Pos01_Processed_Follicle_01.tif	2a	0	23	1	1	18	39	161	123	102.659	No	18	14	140	3	1.857	3.448	52.824	0.186	41.547	0.787	No-No
222	Registered_Pos01_Processed_Follicle_01.tif	2a	0	24	1	1	18	39	161	123	102.659	No	18	15	150	2	0	0	52.824	0	41.547	0.787	No-No
223	Registered_Pos01_Processed_Follicle_01.tif	2a	0	25	1	1	19	36	161	123	103.084	No	18	16	160	1	1.957	3.832	54.781	0.196	42.997	0.785	No-No
224	Registered_Pos01_Processed_Follicle_01.tif	2a	0	26	1	1	17	38	161	123	103.506	No	18	17	170	0	1.751	3.065	56.532	0.175	42.369	0.749	No-No
225	Registered_Pos01_Processed_Follicle_01.tif	2b	0	9	1	1	62	107	161	123	62.076	No	142	0	0	141	0	0	12.999	1.052	10.81	0.832	No-No
226	Registered_Pos01_Processed_Follicle_01.tif	2b	0	10	1	1	64	104	161	123	61.184	No	142	1	10	140	2.232	4.981	15.231	0.223	11.414	0.749	No-No
227	Registered_Pos01_Processed_Follicle_01.tif	2b	0	11	1	1	65	101	161	123	60.964	No	142	2	20	139	1.957	3.832	17.188	0.196	11.777	0.685	No-No
228	Registered_Pos01_Processed_Follicle_01.tif	2b	0	12	1	1	64	102	161	123	61.434	No	142	3	30	138	0.875	0.766	18.064	0.088	11.211	0.621	No-No
229	Registered_Pos01_Processed_Follicle_01.tif	2b	0	13	1	1	66	101	161	123	60.361	No	142	4	40	137	1.384	1.916	19.448	0.138	12.395	0.637	No-No
230	Registered_Pos01_Processed_Follicle_01.tif	2b	0	14	1	1	67	102	161	123	59.62	No	142	5	50	136	0.875	0.766	20.323	0.088	13.058	0.643	No-No
231	Registered_Pos01_Processed_Follicle_01.tif	2b	0	15	1	1	67	102	161	123	59.62	No	142	6	60	135	0	0	20.323	0	13.058	0.643	No-No
232	Registered_Pos01_Processed_Follicle_01.tif	2b	0	16	1	1	67	101	161	123	59.758	No	142	7	70	134	0.619	0.383	20.942	0.062	13.014	0.621	No-No
233	Registered_Pos01_Processed_Follicle_01.tif	2b	0	17	1	1	65	102	161	123	60.829	No	142	8	80	133	1.384	1.916	22.326	0.138	11.826	0.53	No-No
234	Registered_Pos01_Processed_Follicle_01.tif	2b	0	18	1	1	66	102	161	123	60.225	No	142	9	90	132	0.619	0.383	22.945	0.062	12.442	0.542	No-No
235	Registered_Pos01_Processed_Follicle_01.tif	2b	0	19	1	1	67	102	161	123	59.62	No	142	10	100	131	0.619	0.383	23.564	0.062	13.058	0.554	No-No
236	Registered_Pos01_Processed_Follicle_01.tif	2b	0	20	1	1	65	102	161	123	60.829	No	142	11	110	130	1.238	1.533	24.802	0.124	11.826	0.477	No-No
237	Registered_Pos01_Processed_Follicle_01.tif	2b	0	21	1	1	67	99	161	123	60.053	No	142	12	120	129	2.232	4.981	27.034	0.223	13.014	0.481	No-No
238	Registered_Pos01_Processed_Follicle_01.tif	2b	0	22	1	1	67	98	161	123	60.209	No	142	13	130	128	0.619	0.383	27.653	0.062	13.058	0.472	No-No
239	Registered_Pos01_Processed_Follicle_01.tif	2b	0	23	1	1	66	95	161	123	61.306	No	142	14	140	127	1.957	3.832	29.611	0.196	12.761	0.431	No-No
240	Registered_Pos01_Processed_Follicle_01.tif	2b	0	24	1	1	63	95	161	123	63.089	No	142	15	150	126	1.857	3.448	31.468	0.186	10.969	0.349	No-No
241	Registered_Pos01_Processed_Follicle_01.tif	2b	0	25	1	1	62	94	161	123	63.856	No	142	16	160	125	0.875	0.766	32.343	0.088	10.577	0.327	No-No
242	Registered_Pos01_Processed_Follicle_01.tif	2b	0	26	1	1	62	95	161	123	63.685	No	142	17	170	124	0.619	0.383	32.962	0.062	10.376	0.315	No-No
243	Registered_Pos01_Processed_Follicle_01.tif	2b	0	27	1	1	62	95	161	123	63.685	No	142	18	180	123	0	0	32.962	0	10.376	0.315	No-No
244	Registered_Pos01_Processed_Follicle_01.tif	2b	0	28	1	1	62	96	161	123	63.519	No	142	19	190	122	0.619	0.383	33.581	0.062	10.209	0.304	No-No
245	Registered_Pos01_Processed_Follicle_01.tif	2b	0	29	1	1	63	95	161	123	63.089	No	142	20	200	121	0.875	0.766	34.456	0.088	10.969	0.318	No-No
246	Registered_Pos01_Processed_Follicle_01.tif	2b	0	30	1	1	63	94	161	123	63.262	No	142	21	210	120	0.619	0.383	35.075	0.062	11.159	0.318	No-No
247	Registered_Pos01_Processed_Follicle_01.tif	2b	0	31	1	1	62	93	161	123	64.033	No	142	22	220	119	0.875	0.766	35.951	0.088	10.81	0.301	No-No
248	Registered_Pos01_Processed_Follicle_01.tif	2b	0	32	1	1	62	93	161	123	64.033	No	142	23	230	118	0	0	35.951	0	10.81	0.301	No-No
249	Registered_Pos01_Processed_Follicle_01.tif	2b	0	33	1	1	62	92	161	123	64.215	No	142	24	240	117	0.619	0.383	36.57	0.062	11.073	0.303	No-No
250	Registered_Pos01_Processed_Follicle_01.tif	2b	0	34	1	1	62	92	161	123	64.215	No	142	25	250	116	0	0	36.57	0	11.073	0.303	No-No
251	Registered_Pos01_Processed_Follicle_01.tif	2b	0	35	1	1	62	92	161	123	64.215	No	142	26	260	115	0	0	36.57	0	11.073	0.303	No-No
252	Registered_Pos01_Processed_Follicle_01.tif	2b	0	36	1	1	61	91	161	123	64.992	No	142	27	270	114	0.875	0.766	37.445	0.088	10.828	0.289	No-No
253	Registered_Pos01_Processed_Follicle_01.tif	2b	0	37	1	1	63	91	161	123	63.814	No	142	28	280	113	1.238	1.533	38.683	0.124	11.907	0.308	No-No
254	Registered_Pos01_Processed_Follicle_01.tif	2b	0	38	1	1	61	92	161	123	64.806	No	142	29	290	112	1.384	1.916	40.067	0.138	10.523	0.263	No-No
255	Registered_Pos01_Processed_Follicle_01.tif	2b	0	39	1	1	60	92	161	123	65.398	No	142	30	300	111	0.619	0.383	40.686	0.062	9.981	0.245	No-No
256	Registered_Pos01_Processed_Follicle_01.tif	2b	0	40	1	1	64	89	161	123	63.625	No	142	31	310	110	3.095	9.579	43.781	0.309	13.058	0.298	No-No
257	Registered_Pos01_Processed_Follicle_01.tif	2b	0	41	1	1	65	88	161	123	63.25	No	142	32	320	109	0.875	0.766	44.657	0.088	13.91	0.311	No-No
258	Registered_Pos01_Processed_Follicle_01.tif	2b	0	42	1	1	66	88	161	123	62.669	No	142	33	330	108	0.619	0.383	45.276	0.062	14.437	0.319	No-No
259	Registered_Pos01_Processed_Follicle_01.tif	2b	0	43	1	1	67	87	161	123	62.307	No	142	34	340	107	0.875	0.766	46.151	0.088	15.288	0.331	No-No
260	Registered_Pos01_Processed_Follicle_01.tif	2b	0	44	1	1	65	87	161	123	63.465	No	142	35	350	106	1.238	1.533	47.389	0.124	14.25	0.301	No-No
261	Registered_Pos01_Processed_Follicle_01.tif	2b	0	45	1	1	66	86	161	123	63.108	No	142	36	360	105	0.875	0.766	48.265	0.088	15.112	0.313	No-No
262	Registered_Pos01_Processed_Follicle_01.tif	2b	0	46	1	1	64	87	161	123	64.045	No	142	37	370	104	1.384	1.916	49.649	0.138	13.744	0.277	No-No
263	Registered_Pos01_Processed_Follicle_01.tif	2b	0	47	1	1	63	87	161	123	64.626	No	142	38	380	103	0.619	0.383	50.268	0.062	13.247	0.264	No-No
264	Registered_Pos01_Processed_Follicle_01.tif	2b	0	48	1	1	62	87	161	123	65.207	No	142	39	390	102	0.619	0.383	50.887	0.062	12.761	0.251	No-No
265	Registered_Pos01_Processed_Follicle_01.tif	2b	0	49	1	1	62	87	161	123	65.207	No	142	40	400	101	0	0	50.887	0	12.761	0.251	No-No
266	Registered_Pos01_Processed_Follicle_01.tif	2b	0	50	1	1	63	87	161	123	64.626	No	142	41	410	100	0.619	0.383	51.506	0.062	13.247	0.257	No-No
267	Registered_Pos01_Processed_Follicle_01.tif	2b	0	51	1	1	63	87	161	123	64.626	No	142	42	420	99	0	0	51.506	0	13.247	0.257	No-No
268	Registered_Pos01_Processed_Follicle_01.tif	2b	0	52	1	1	63	87	161	123	64.626	No	142	43	430	98	0	0	51.506	0	13.247	0.257	No-No
269	Registered_Pos01_Processed_Follicle_01.tif	2b	0	53	1	1	65	87	161	123	63.465	No	142	44	440	97	1.238	1.533	52.744	0.124	14.25	0.27	No-No
270	Registered_Pos01_Processed_Follicle_01.tif	2b	0	54	1	1	65	87	161	123	63.465	No	142	45	450	96	0	0	52.744	0	14.25	0.27	No-No
271	Registered_Pos01_Processed_Follicle_01.tif	2b	0	55	1	1	65	88	161	123	63.25	No	142	46	460	95	0.619	0.383	53.363	0.062	13.91	0.261	No-No
272	Registered_Pos01_Processed_Follicle_01.tif	2b	0	56	1	1	63	88	161	123	64.415	No	142	47	470	94	1.238	1.533	54.601	0.124	12.881	0.236	No-No
273	Registered_Pos01_Processed_Follicle_01.tif	2b	0	57	1	1	62	87	161	123	65.207	No	142	48	480	93	0.875	0.766	55.476	0.088	12.761	0.23	No-No
274	Registered_Pos01_Processed_Follicle_01.tif	2b	0	58	1	1	62	87	161	123	65.207	No	142	49	490	92	0	0	55.476	0	12.761	0.23	No-No
275	Registered_Pos01_Processed_Follicle_01.tif	2b	0	59	1	1	63	86	161	123	64.841	No	142	50	500	91	0.875	0.766	56.351	0.088	13.632	0.242	No-No
276	Registered_Pos01_Processed_Follicle_01.tif	2b	0	60	1	1	62	86	161	123	65.421	No	142	51	510	90	0.619	0.383	56.97	0.062	13.16	0.231	No-No
277	Registered_Pos01_Processed_Follicle_01.tif	2b	0	61	1	1	62	86	161	123	65.421	No	142	52	520	89	0	0	56.97	0	13.16	0.231	No-No
278	Registered_Pos01_Processed_Follicle_01.tif	2b	0	62	1	1	60	86	161	123	66.582	No	142	53	530	88	1.238	1.533	58.208	0.124	12.256	0.211	No-No
279	Registered_Pos01_Processed_Follicle_01.tif	2b	0	63	1	1	59	86	161	123	67.164	No	142	54	540	87	0.619	0.383	58.827	0.062	11.826	0.201	No-No
280	Registered_Pos01_Processed_Follicle_01.tif	2b	0	64	1	1	58	88	161	123	67.337	No	142	55	550	86	1.384	1.916	60.212	0.138	10.505	0.174	No-No
281	Registered_Pos01_Processed_Follicle_01.tif	2b	0	65	1	1	57	87	161	123	68.124	No	142	56	560	85	0.875	0.766	61.087	0.088	10.541	0.173	No-No
282	Registered_Pos01_Processed_Follicle_01.tif	2b	0	66	1	1	58	87	161	123	67.539	No	142	57	570	84	0.619	0.383	61.706	0.062	10.951	0.177	No-No
283	Registered_Pos01_Processed_Follicle_01.tif	2b	0	67	1	1	56	87	161	123	68.709	No	142	58	580	83	1.238	1.533	62.944	0.124	10.152	0.161	No-No
284	Registered_Pos01_Processed_Follicle_01.tif	2b	0	68	1	1	57	87	161	123	68.124	No	142	59	590	82	0.619	0.383	63.563	0.062	10.541	0.166	No-No
285	Registered_Pos01_Processed_Follicle_01.tif	2b	0	69	1	1	57	87	161	123	68.124	No	142	60	600	81	0	0	63.563	0	10.541	0.166	No-No
286	Registered_Pos01_Processed_Follicle_01.tif	2b	0	70	1	1	56	88	161	123	68.511	No	142	61	610	80	0.875	0.766	64.438	0.088	9.669	0.15	No-No
287	Registered_Pos01_Processed_Follicle_01.tif	2b	0	71	1	1	55	88	161	123	69.098	No	142	62	620	79	0.619	0.383	65.057	0.062	9.285	0.143	No-No
288	Registered_Pos01_Processed_Follicle_01.tif	2b	0	72	1	1	57	89	161	123	67.729	No	142	63	630	78	1.384	1.916	66.442	0.138	9.629	0.145	No-No
289	Registered_Pos01_Processed_Follicle_01.tif	2b	0	73	1	1	58	89	161	123	67.141	No	142	64	640	77	0.619	0.383	67.061	0.062	10.077	0.15	No-No
290	Registered_Pos01_Processed_Follicle_01.tif	2b	0	74	1	1	56	88	161	123	68.511	No	142	65	650	76	1.384	1.916	68.445	0.138	9.669	0.141	No-No
291	Registered_Pos01_Processed_Follicle_01.tif	2b	0	75	1	1	57	88	161	123	67.924	No	142	66	660	75	0.619	0.383	69.064	0.062	10.077	0.146	No-No
292	Registered_Pos01_Processed_Follicle_01.tif	2b	0	76	1	1	57	86	161	123	68.329	No	142	67	670	74	1.238	1.533	70.302	0.124	11.021	0.157	No-No
293	Registered_Pos01_Processed_Follicle_01.tif	2b	0	77	1	1	59	86	161	123	67.164	No	142	68	680	73	1.238	1.533	71.54	0.124	11.826	0.165	No-No
294	Registered_Pos01_Processed_Follicle_01.tif	2b	0	78	1	1	59	85	161	123	67.377	No	142	69	690	72	0.619	0.383	72.159	0.062	12.287	0.17	No-No
295	Registered_Pos01_Processed_Follicle_01.tif	2b	0	79	1	1	60	85	161	123	66.797	No	142	70	700	71	0.619	0.383	72.778	0.062	12.701	0.175	No-No
296	Registered_Pos01_Processed_Follicle_01.tif	2b	0	80	1	1	61	84	161	123	66.441	No	142	71	710	70	0.875	0.766	73.653	0.088	13.576	0.184	No-No
297	Registered_Pos01_Processed_Follicle_01.tif	2b	0	81	1	1	61	83	161	123	66.668	No	142	72	720	69	0.619	0.383	74.272	0.062	14.034	0.189	No-No
298	Registered_Pos01_Processed_Follicle_01.tif	2b	0	82	1	1	62	83	161	123	66.094	No	142	73	730	68	0.619	0.383	74.891	0.062	14.451	0.193	No-No
299	Registered_Pos01_Processed_Follicle_01.tif	2b	0	83	1	1	64	83	161	123	64.948	No	142	74	740	67	1.238	1.533	76.129	0.124	15.326	0.201	No-No
300	Registered_Pos01_Processed_Follicle_01.tif	2b	0	84	1	1	65	82	161	123	64.617	No	142	75	750	66	0.875	0.766	77.004	0.088	16.201	0.21	No-No
301	Registered_Pos01_Processed_Follicle_01.tif	2b	0	85	1	1	68	81	161	123	63.165	No	142	76	760	65	1.957	3.832	78.962	0.196	17.994	0.228	No-No
302	Registered_Pos01_Processed_Follicle_01.tif	2b	0	86	1	1	65	83	161	123	64.376	No	142	77	770	64	2.232	4.981	81.194	0.223	15.781	0.194	No-No
303	Registered_Pos01_Processed_Follicle_01.tif	2b	0	87	1	1	65	82	161	123	64.617	No	142	78	780	63	0.619	0.383	81.813	0.062	16.201	0.198	No-No
304	Registered_Pos01_Processed_Follicle_01.tif	2b	0	88	1	1	65	82	161	123	64.617	No	142	79	790	62	0	0	81.813	0	16.201	0.198	No-No
305	Registered_Pos01_Processed_Follicle_01.tif	2b	0	89	1	1	67	82	161	123	63.48	No	142	80	800	61	1.238	1.533	83.051	0.124	17.121	0.206	No-No
306	Registered_Pos01_Processed_Follicle_01.tif	2b	0	90	1	1	68	80	161	123	63.423	No	142	81	810	60	1.384	1.916	84.435	0.138	18.404	0.218	No-No
307	Registered_Pos01_Processed_Follicle_01.tif	2b	0	91	1	1	69	78	161	123	63.395	No	142	82	820	59	1.384	1.916	85.819	0.138	19.701	0.23	No-No
308	Registered_Pos01_Processed_Follicle_01.tif	2b	0	92	1	1	69	80	161	123	62.861	No	142	83	830	58	1.238	1.533	87.057	0.124	18.867	0.217	No-No
309	Registered_Pos01_Processed_Follicle_01.tif	2b	0	93	1	1	69	79	161	123	63.126	No	142	84	840	57	0.619	0.383	87.676	0.062	19.279	0.22	No-No
310	Registered_Pos01_Processed_Follicle_01.tif	2b	0	94	1	1	69	79	161	123	63.126	No	142	85	850	56	0	0	87.676	0	19.279	0.22	No-No
311	Registered_Pos01_Processed_Follicle_01.tif	2b	0	95	1	1	70	78	161	123	62.84	No	142	86	860	55	0.875	0.766	88.551	0.088	20.153	0.228	No-No
312	Registered_Pos01_Processed_Follicle_01.tif	2b	0	96	1	1	70	77	161	123	63.117	No	142	87	870	54	0.619	0.383	89.17	0.062	20.577	0.231	No-No
313	Registered_Pos01_Processed_Follicle_01.tif	2b	0	97	1	1	71	76	161	123	62.849	No	142	88	880	53	0.875	0.766	90.046	0.088	21.452	0.238	No-No
314	Registered_Pos01_Processed_Follicle_01.tif	2b	0	98	1	1	70	77	161	123	63.117	No	142	89	890	52	0.875	0.766	90.921	0.088	20.577	0.226	No-No
315	Registered_Pos01_Processed_Follicle_01.tif	2b	0	99	1	1	70	77	161	123	63.117	No	142	90	900	51	0	0	90.921	0	20.577	0.226	No-No
316	Registered_Pos01_Processed_Follicle_01.tif	2b	0	100	1	1	69	76	161	123	63.949	No	142	91	910	50	0.875	0.766	91.797	0.088	20.577	0.224	No-No
317	Registered_Pos01_Processed_Follicle_01.tif	2b	0	101	1	1	69	77	161	123	63.67	No	142	92	920	49	0.619	0.383	92.416	0.062	20.134	0.218	No-No
318	Registered_Pos01_Processed_Follicle_01.tif	2b	0	102	1	1	68	77	161	123	64.224	No	142	93	930	48	0.619	0.383	93.035	0.062	19.701	0.212	No-No
319	Registered_Pos01_Processed_Follicle_01.tif	2b	0	103	1	1	68	76	161	123	64.501	No	142	94	940	47	0.619	0.383	93.654	0.062	20.153	0.215	No-No
320	Registered_Pos01_Processed_Follicle_01.tif	2b	0	104	1	1	69	75	161	123	64.233	No	142	95	950	46	0.875	0.766	94.529	0.088	21.028	0.222	No-No
321	Registered_Pos01_Processed_Follicle_01.tif	2b	0	105	1	1	71	73	161	123	63.73	No	142	96	960	45	1.751	3.065	96.28	0.175	22.777	0.237	No-No
322	Registered_Pos01_Processed_Follicle_01.tif	2b	0	106	1	1	72	73	161	123	63.19	No	142	97	970	44	0.619	0.383	96.899	0.062	23.202	0.239	No-No
323	Registered_Pos01_Processed_Follicle_01.tif	2b	0	107	1	1	71	73	161	123	63.73	No	142	98	980	43	0.619	0.383	97.518	0.062	22.777	0.234	No-No
324	Registered_Pos01_Processed_Follicle_01.tif	2b	0	108	1	1	71	73	161	123	63.73	No	142	99	990	42	0	0	97.518	0	22.777	0.234	No-No
325	Registered_Pos01_Processed_Follicle_01.tif	2b	0	109	1	1	70	73	161	123	64.272	No	142	100	1000	41	0.619	0.383	98.137	0.062	22.361	0.228	No-No
326	Registered_Pos01_Processed_Follicle_01.tif	2b	0	110	1	1	70	73	161	123	64.272	No	142	101	1010	40	0	0	98.137	0	22.361	0.228	No-No
327	Registered_Pos01_Processed_Follicle_01.tif	2b	0	111	1	1	71	72	161	123	64.033	No	142	102	1020	39	0.875	0.766	99.012	0.088	23.235	0.235	No-No
328	Registered_Pos01_Processed_Follicle_01.tif	2b	0	112	1	1	72	71	161	123	63.805	No	142	103	1030	38	0.875	0.766	99.888	0.088	24.109	0.241	No-No
329	Registered_Pos01_Processed_Follicle_01.tif	2b	0	113	1	1	73	71	161	123	63.271	No	142	104	1040	37	0.619	0.383	100.507	0.062	24.527	0.244	No-No
330	Registered_Pos01_Processed_Follicle_01.tif	2b	0	114	1	1	74	70	161	123	63.059	No	142	105	1050	36	0.875	0.766	101.382	0.088	25.402	0.251	No-No
331	Registered_Pos01_Processed_Follicle_01.tif	2b	0	115	1	1	75	68	161	123	63.19	No	142	106	1060	35	1.384	1.916	102.766	0.138	26.732	0.26	No-No
332	Registered_Pos01_Processed_Follicle_01.tif	2b	0	116	1	1	76	68	161	123	62.669	No	142	107	1070	34	0.619	0.383	103.385	0.062	27.151	0.263	No-No
333	Registered_Pos01_Processed_Follicle_01.tif	2b	0	117	1	1	76	68	161	123	62.669	No	142	108	1080	33	0	0	103.385	0	27.151	0.263	No-No
334	Registered_Pos01_Processed_Follicle_01.tif	2b	0	118	1	1	77	67	161	123	62.491	No	142	109	1090	32	0.875	0.766	104.26	0.088	28.026	0.269	No-No
335	Registered_Pos01_Processed_Follicle_01.tif	2b	0	119	1	1	77	67	161	123	62.491	No	142	110	1100	31	0	0	104.26	0	28.026	0.269	No-No
336	Registered_Pos01_Processed_Follicle_01.tif	2b	0	120	1	1	77	67	161	123	62.491	No	142	111	1110	30	0	0	104.26	0	28.026	0.269	No-No
337	Registered_Pos01_Processed_Follicle_01.tif	2b	0	121	1	1	78	67	161	123	61.977	No	142	112	1120	29	0.619	0.383	104.879	0.062	28.454	0.271	No-No
338	Registered_Pos01_Processed_Follicle_01.tif	2b	0	122	1	1	78	67	161	123	61.977	No	142	113	1130	28	0	0	104.879	0	28.454	0.271	No-No
339	Registered_Pos01_Processed_Follicle_01.tif	2b	0	123	1	1	79	67	161	123	61.465	No	142	114	1140	27	0.619	0.383	105.498	0.062	28.888	0.274	No-No
340	Registered_Pos01_Processed_Follicle_01.tif	2b	0	124	1	1	79	67	161	123	61.465	No	142	115	1150	26	0	0	105.498	0	28.888	0.274	No-No
341	Registered_Pos01_Processed_Follicle_01.tif	2b	0	125	1	1	79	67	161	123	61.465	No	142	116	1160	25	0	0	105.498	0	28.888	0.274	No-No
342	Registered_Pos01_Processed_Follicle_01.tif	2b	0	126	1	1	79	67	161	123	61.465	No	142	117	1170	24	0	0	105.498	0	28.888	0.274	No-No
343	Registered_Pos01_Processed_Follicle_01.tif	2b	0	127	1	1	78	67	161	123	61.977	No	142	118	1180	23	0.619	0.383	106.117	0.062	28.454	0.268	No-No
344	Registered_Pos01_Processed_Follicle_01.tif	2b	0	128	1	1	78	67	161	123	61.977	No	142	119	1190	22	0	0	106.117	0	28.454	0.268	No-No
345	Registered_Pos01_Processed_Follicle_01.tif	2b	0	129	1	1	77	67	161	123	62.491	No	142	120	1200	21	0.619	0.383	106.736	0.062	28.026	0.263	No-No
346	Registered_Pos01_Processed_Follicle_01.tif	2b	0	130	1	1	77	67	161	123	62.491	No	142	121	1210	20	0	0	106.736	0	28.026	0.263	No-No
347	Registered_Pos01_Processed_Follicle_01.tif	2b	0	131	1	1	76	68	161	123	62.669	No	142	122	1220	19	0.875	0.766	107.612	0.088	27.151	0.252	No-No
348	Registered_Pos01_Processed_Follicle_01.tif	2b	0	132	1	1	76	68	161	123	62.669	No	142	123	1230	18	0	0	107.612	0	27.151	0.252	No-No
349	Registered_Pos01_Processed_Follicle_01.tif	2b	0	133	1	1	76	69	161	123	62.335	No	142	124	1240	17	0.619	0.383	108.231	0.062	26.703	0.247	No-No
350	Registered_Pos01_Processed_Follicle_01.tif	2b	0	134	1	1	75	70	161	123	62.531	No	142	125	1250	16	0.875	0.766	109.106	0.088	25.828	0.237	No-No
351	Registered_Pos01_Processed_Follicle_01.tif	2b	0	135	1	1	77	71	161	123	61.153	No	142	126	1260	15	1.384	1.916	110.49	0.138	26.277	0.238	No-No
352	Registered_Pos01_Processed_Follicle_01.tif	2b	0	136	1	1	76	70	161	123	62.005	No	142	127	1270	14	0.875	0.766	111.366	0.088	26.262	0.236	No-No
353	Registered_Pos01_Processed_Follicle_01.tif	2b	0	137	1	1	76	69	161	123	62.335	No	142	128	1280	13	0.619	0.383	111.985	0.062	26.703	0.238	No-No
354	Registered_Pos01_Processed_Follicle_01.tif	2b	0	138	1	1	76	69	161	123	62.335	No	142	129	1290	12	0	0	111.985	0	26.703	0.238	No-No
355	Registered_Pos01_Processed_Follicle_01.tif	2b	0	139	1	1	76	68	161	123	62.669	No	142	130	1300	11	0.619	0.383	112.604	0.062	27.151	0.241	No-No
356	Registered_Pos01_Processed_Follicle_01.tif	2b	0	140	1	1	75	69	161	123	62.858	No	142	131	1310	10	0.875	0.766	113.479	0.088	26.277	0.232	No-No
357	Registered_Pos01_Processed_Follicle_01.tif	2b	0	141	1	1	75	69	161	123	62.858	No	142	132	1320	9	0	0	113.479	0	26.277	0.232	No-No
358	Registered_Pos01_Processed_Follicle_01.tif	2b	0	142	1	1	74	68	161	123	63.712	No	142	133	1330	8	0.875	0.766	114.355	0.088	26.32	0.23	No-No
359	Registered_Pos01_Processed_Follicle_01.tif	2b	0	143	1	1	74	68	161	123	63.712	No	142	134	1340	7	0	0	114.355	0	26.32	0.23	No-No
360	Registered_Pos01_Processed_Follicle_01.tif	2b	0	144	1	1	73	68	161	123	64.236	No	142	135	1350	6	0.619	0.383	114.974	0.062	25.917	0.225	No-No
361	Registered_Pos01_Processed_Follicle_01.tif	2b	0	145	1	1	73	68	161	123	64.236	No	142	136	1360	5	0	0	114.974	0	25.917	0.225	No-No
362	Registered_Pos01_Processed_Follicle_01.tif	2b	0	146	1	1	73	68	161	123	64.236	No	142	137	1370	4	0	0	114.974	0	25.917	0.225	No-No
363	Registered_Pos01_Processed_Follicle_01.tif	2b	0	147	1	1	73	68	161	123	64.236	No	142	138	1380	3	0	0	114.974	0	25.917	0.225	No-No
364	Registered_Pos01_Processed_Follicle_01.tif	2b	0	148	1	1	73	67	161	123	64.566	No	142	139	1390	2	0.619	0.383	115.593	0.062	26.393	0.228	No-No
365	Registered_Pos01_Processed_Follicle_01.tif	2b	0	149	1	1	73	66	161	123	64.901	No	142	140	1400	1	0.619	0.383	116.212	0.062	26.875	0.231	No-No
366	Registered_Pos01_Processed_Follicle_01.tif	2b	0	150	1	1	73	67	161	123	64.566	No	142	141	1410	0	0.619	0.383	116.831	0.062	26.393	0.226	No-No
367	Registered_Pos01_Processed_Follicle_01.tif	3	1	1	1	1	102	48	161	123	59.068	No	23	0	0	22	0	0	0	0	0	NaN	No-No
368	Registered_Pos01_Processed_Follicle_01.tif	3	1	2	1	1	101	47	161	123	59.938	No	23	1	10	21	0.875	0.766	0.875	0.088	0.875	1	No-No
369	Registered_Pos01_Processed_Follicle_01.tif	3	1	3	1	1	101	47	161	123	59.938	No	23	2	20	20	0	0	0.875	0	0.875	1	No-No
370	Registered_Pos01_Processed_Follicle_01.tif	3	1	4	1	1	100	47	161	123	60.323	No	23	3	30	19	0.619	0.383	1.494	0.062	1.384	0.926	No-No
371	Registered_Pos01_Processed_Follicle_01.tif	3	1	5	1	1	100	47	161	123	60.323	No	23	4	40	18	0	0	1.494	0	1.384	0.926	No-No
372	Registered_Pos01_Processed_Follicle_01.tif	3	1	6	1	1	100	47	161	123	60.323	No	23	5	50	17	0	0	1.494	0	1.384	0.926	No-No
373	Registered_Pos01_Processed_Follicle_01.tif	3	1	7	1	1	100	47	161	123	60.323	No	23	6	60	16	0	0	1.494	0	1.384	0.926	No-No
374	Registered_Pos01_Processed_Follicle_01.tif	3	1	8	1	1	100	46	161	123	60.807	No	23	7	70	15	0.619	0.383	2.113	0.062	1.751	0.828	No-No
375	Registered_Pos01_Processed_Follicle_01.tif	3	1	9	1	1	100	47	161	123	60.323	No	23	8	80	14	0.619	0.383	2.732	0.062	1.384	0.507	No-No
376	Registered_Pos01_Processed_Follicle_01.tif	3	1	10	1	1	100	48	161	123	59.842	No	23	9	90	13	0.619	0.383	3.351	0.062	1.238	0.369	No-No
377	Registered_Pos01_Processed_Follicle_01.tif	3	1	11	1	1	100	48	161	123	59.842	No	23	10	100	12	0	0	3.351	0	1.238	0.369	No-No
378	Registered_Pos01_Processed_Follicle_01.tif	3	1	12	1	1	99	49	161	123	59.758	No	23	11	110	11	0.875	0.766	4.227	0.088	1.957	0.463	No-No
379	Registered_Pos01_Processed_Follicle_01.tif	3	1	13	1	1	100	49	161	123	59.363	No	23	12	120	10	0.619	0.383	4.846	0.062	1.384	0.286	No-No
380	Registered_Pos01_Processed_Follicle_01.tif	3	1	14	1	1	100	48	161	123	59.842	No	23	13	130	9	0.619	0.383	5.465	0.062	1.238	0.227	No-No
381	Registered_Pos01_Processed_Follicle_01.tif	3	1	15	1	1	101	48	161	123	59.453	No	23	14	140	8	0.619	0.383	6.084	0.062	0.619	0.102	No-No
382	Registered_Pos01_Processed_Follicle_01.tif	3	1	16	1	1	100	48	161	123	59.842	No	23	15	150	7	0.619	0.383	6.703	0.062	1.238	0.185	No-No
383	Registered_Pos01_Processed_Follicle_01.tif	3	1	17	1	1	100	48	161	123	59.842	No	23	16	160	6	0	0	6.703	0	1.238	0.185	No-No
384	Registered_Pos01_Processed_Follicle_01.tif	3	1	18	1	1	100	48	161	123	59.842	No	23	17	170	5	0	0	6.703	0	1.238	0.185	No-No
385	Registered_Pos01_Processed_Follicle_01.tif	3	1	19	1	1	101	49	161	123	58.971	No	23	18	180	4	0.875	0.766	7.578	0.088	0.875	0.116	No-No
386	Registered_Pos01_Processed_Follicle_01.tif	3	1	20	1	1	102	49	161	123	58.583	No	23	19	190	3	0.619	0.383	8.197	0.062	0.619	0.076	No-No
387	Registered_Pos01_Processed_Follicle_01.tif	3	1	21	1	1	103	49	161	123	58.199	No	23	20	200	2	0.619	0.383	8.816	0.062	0.875	0.099	No-No
388	Registered_Pos01_Processed_Follicle_01.tif	3	1	22	1	1	103	50	161	123	57.713	No	23	21	210	1	0.619	0.383	9.435	0.062	1.384	0.147	No-No
389	Registered_Pos01_Processed_Follicle_01.tif	3	1	23	1	1	104	49	161	123	57.819	No	23	22	220	0	0.875	0.766	10.311	0.088	1.384	0.134	No-No
390	Registered_Pos01_Processed_Follicle_01.tif	3a	0	24	1	1	96	40	161	123	65.257	No	7	0	0	6	0	0	17.764	0.745	6.19	0.348	No-No
391	Registered_Pos01_Processed_Follicle_01.tif	3a	0	25	1	1	96	36	161	123	67.224	No	7	1	10	5	2.476	6.131	20.24	0.248	8.305	0.41	No-No
392	Registered_Pos01_Processed_Follicle_01.tif	3a	0	26	1	1	94	35	161	123	68.463	No	7	2	20	4	1.384	1.916	21.624	0.138	9.449	0.437	No-No
393	Registered_Pos01_Processed_Follicle_01.tif	3a	0	27	1	1	92	33	161	123	70.198	No	7	3	30	3	1.751	3.065	23.375	0.175	11.159	0.477	No-No
394	Registered_Pos01_Processed_Follicle_01.tif	3a	0	28	1	1	85	21	161	123	78.737	No	7	4	40	2	8.599	73.95	31.975	0.86	19.75	0.618	No-No
395	Registered_Pos01_Processed_Follicle_01.tif	3a	0	29	1	1	84	20	161	123	79.603	No	7	5	50	1	0.875	0.766	32.85	0.088	20.604	0.627	No-No
396	Registered_Pos01_Processed_Follicle_01.tif	3a	0	30	1	1	81	19	161	123	81.219	No	7	6	60	0	1.957	3.832	34.808	0.196	22.163	0.637	No-No
397	Registered_Pos01_Processed_Follicle_01.tif	3b	0	24	1	1	111	57	161	123	51.254	No	127	0	0	126	0	0	16.891	0.658	7.879	0.466	No-No
398	Registered_Pos01_Processed_Follicle_01.tif	3b	0	25	1	1	114	58	161	123	49.651	No	127	1	10	125	1.957	3.832	18.848	0.196	9.669	0.513	No-No
399	Registered_Pos01_Processed_Follicle_01.tif	3b	0	26	1	1	110	58	161	123	51.142	No	127	2	20	124	2.476	6.131	21.324	0.248	7.927	0.372	No-No
400	Registered_Pos01_Processed_Follicle_01.tif	3b	0	27	1	1	111	58	161	123	50.762	No	127	3	30	123	0.619	0.383	21.943	0.062	8.328	0.38	No-No
401	Registered_Pos01_Processed_Follicle_01.tif	3b	0	28	1	1	112	58	161	123	50.387	No	127	4	40	122	0.619	0.383	22.562	0.062	8.754	0.388	No-No
402	Registered_Pos01_Processed_Follicle_01.tif	3b	0	29	1	1	114	58	161	123	49.651	No	127	5	50	121	1.238	1.533	23.8	0.124	9.669	0.406	No-No
403	Registered_Pos01_Processed_Follicle_01.tif	3b	0	30	1	1	115	59	161	123	48.787	No	127	6	60	120	0.875	0.766	24.676	0.088	10.541	0.427	No-No
404	Registered_Pos01_Processed_Follicle_01.tif	3b	0	31	1	1	116	59	161	123	48.429	No	127	7	70	119	0.619	0.383	25.295	0.062	11.021	0.436	No-No
405	Registered_Pos01_Processed_Follicle_01.tif	3b	0	32	1	1	116	60	161	123	47.924	No	127	8	80	118	0.619	0.383	25.914	0.062	11.414	0.44	No-No
406	Registered_Pos01_Processed_Follicle_01.tif	3b	0	33	1	1	119	61	161	123	46.355	No	127	9	90	117	1.957	3.832	27.871	0.196	13.247	0.475	No-No
407	Registered_Pos01_Processed_Follicle_01.tif	3b	0	34	1	1	121	60	161	123	46.193	No	127	10	100	116	1.384	1.916	29.255	0.138	13.91	0.475	No-No
408	Registered_Pos01_Processed_Follicle_01.tif	3b	0	35	1	1	123	61	161	123	45.013	No	127	11	110	115	1.384	1.916	30.639	0.138	15.288	0.499	No-No
409	Registered_Pos01_Processed_Follicle_01.tif	3b	0	36	1	1	126	61	161	123	44.071	No	127	12	120	114	1.857	3.448	32.496	0.186	16.895	0.52	No-No
410	Registered_Pos01_Processed_Follicle_01.tif	3b	0	37	1	1	126	61	161	123	44.071	No	127	13	130	113	0	0	32.496	0	16.895	0.52	No-No
411	Registered_Pos01_Processed_Follicle_01.tif	3b	0	38	1	1	123	60	161	123	45.542	No	127	14	140	112	1.957	3.832	34.454	0.196	14.972	0.435	No-No
412	Registered_Pos01_Processed_Follicle_01.tif	3b	0	39	1	1	124	59	161	123	45.76	No	127	15	150	111	0.875	0.766	35.329	0.088	15.225	0.431	No-No
413	Registered_Pos01_Processed_Follicle_01.tif	3b	0	40	1	1	124	59	161	123	45.76	No	127	16	160	110	0	0	35.329	0	15.225	0.431	No-No
414	Registered_Pos01_Processed_Follicle_01.tif	3b	0	41	1	1	123	60	161	123	45.542	No	127	17	170	109	0.875	0.766	36.204	0.088	14.972	0.414	No-No
415	Registered_Pos01_Processed_Follicle_01.tif	3b	0	42	1	1	124	60	161	123	45.225	No	127	18	180	108	0.619	0.383	36.823	0.062	15.512	0.421	No-No
416	Registered_Pos01_Processed_Follicle_01.tif	3b	0	43	1	1	123	61	161	123	45.013	No	127	19	190	107	0.875	0.766	37.699	0.088	15.288	0.406	No-No
417	Registered_Pos01_Processed_Follicle_01.tif	3b	0	44	1	1	121	60	161	123	46.193	No	127	20	200	106	1.384	1.916	39.083	0.138	13.91	0.356	No-No
418	Registered_Pos01_Processed_Follicle_01.tif	3b	0	45	1	1	121	59	161	123	46.717	No	127	21	210	105	0.619	0.383	39.702	0.062	13.59	0.342	No-No
419	Registered_Pos01_Processed_Follicle_01.tif	3b	0	46	1	1	120	58	161	123	47.571	No	127	22	220	104	0.875	0.766	40.577	0.088	12.746	0.314	No-No
420	Registered_Pos01_Processed_Follicle_01.tif	3b	0	47	1	1	118	57	161	123	48.76	No	127	23	230	103	1.384	1.916	41.961	0.138	11.363	0.271	No-No
421	Registered_Pos01_Processed_Follicle_01.tif	3b	0	48	1	1	117	57	161	123	49.1	No	127	24	240	102	0.619	0.383	42.58	0.062	10.828	0.254	No-No
422	Registered_Pos01_Processed_Follicle_01.tif	3b	0	49	1	1	115	58	161	123	49.291	No	127	25	250	101	1.384	1.916	43.965	0.138	10.152	0.231	No-No
423	Registered_Pos01_Processed_Follicle_01.tif	3b	0	50	1	1	113	56	161	123	51.018	No	127	26	260	100	1.751	3.065	45.715	0.175	8.419	0.184	No-No
424	Registered_Pos01_Processed_Follicle_01.tif	3b	0	51	1	1	113	55	161	123	51.522	No	127	27	270	99	0.619	0.383	46.334	0.062	8.071	0.174	No-No
425	Registered_Pos01_Processed_Follicle_01.tif	3b	0	52	1	1	114	55	161	123	51.168	No	127	28	280	98	0.619	0.383	46.953	0.062	8.599	0.183	No-No
426	Registered_Pos01_Processed_Follicle_01.tif	3b	0	53	1	1	113	55	161	123	51.522	No	127	29	290	97	0.619	0.383	47.572	0.062	8.071	0.17	No-No
427	Registered_Pos01_Processed_Follicle_01.tif	3b	0	54	1	1	113	55	161	123	51.522	No	127	30	300	96	0	0	47.572	0	8.071	0.17	No-No
428	Registered_Pos01_Processed_Follicle_01.tif	3b	0	55	1	1	114	54	161	123	51.678	No	127	31	310	95	0.875	0.766	48.448	0.088	8.305	0.171	No-No
429	Registered_Pos01_Processed_Follicle_01.tif	3b	0	56	1	1	114	54	161	123	51.678	No	127	32	320	94	0	0	48.448	0	8.305	0.171	No-No
430	Registered_Pos01_Processed_Follicle_01.tif	3b	0	57	1	1	114	55	161	123	51.168	No	127	33	330	93	0.619	0.383	49.067	0.062	8.599	0.175	No-No
431	Registered_Pos01_Processed_Follicle_01.tif	3b	0	58	1	1	115	55	161	123	50.818	No	127	34	340	92	0.619	0.383	49.686	0.062	9.139	0.184	No-No
432	Registered_Pos01_Processed_Follicle_01.tif	3b	0	59	1	1	116	56	161	123	49.959	No	127	35	350	91	0.875	0.766	50.561	0.088	9.981	0.197	No-No
433	Registered_Pos01_Processed_Follicle_01.tif	3b	0	60	1	1	118	56	161	123	49.28	No	127	36	360	90	1.238	1.533	51.799	0.124	11.073	0.214	No-No
434	Registered_Pos01_Processed_Follicle_01.tif	3b	0	61	1	1	118	57	161	123	48.76	No	127	37	370	89	0.619	0.383	52.418	0.062	11.363	0.217	No-No
435	Registered_Pos01_Processed_Follicle_01.tif	3b	0	62	1	1	119	57	161	123	48.425	No	127	38	380	88	0.619	0.383	53.037	0.062	11.907	0.224	No-No
436	Registered_Pos01_Processed_Follicle_01.tif	3b	0	63	1	1	119	56	161	123	48.948	No	127	39	390	87	0.619	0.383	53.656	0.062	11.63	0.217	No-No
437	Registered_Pos01_Processed_Follicle_01.tif	3b	0	64	1	1	118	56	161	123	49.28	No	127	40	400	86	0.619	0.383	54.275	0.062	11.073	0.204	No-No
438	Registered_Pos01_Processed_Follicle_01.tif	3b	0	65	1	1	118	57	161	123	48.76	No	127	41	410	85	0.619	0.383	54.894	0.062	11.363	0.207	No-No
439	Registered_Pos01_Processed_Follicle_01.tif	3b	0	66	1	1	119	57	161	123	48.425	No	127	42	420	84	0.619	0.383	55.513	0.062	11.907	0.214	No-No
440	Registered_Pos01_Processed_Follicle_01.tif	3b	0	67	1	1	120	57	161	123	48.095	No	127	43	430	83	0.619	0.383	56.132	0.062	12.457	0.222	No-No
441	Registered_Pos01_Processed_Follicle_01.tif	3b	0	68	1	1	121	57	161	123	47.771	No	127	44	440	82	0.619	0.383	56.751	0.062	13.014	0.229	No-No
442	Registered_Pos01_Processed_Follicle_01.tif	3b	0	69	1	1	121	57	161	123	47.771	No	127	45	450	81	0	0	56.751	0	13.014	0.229	No-No
443	Registered_Pos01_Processed_Follicle_01.tif	3b	0	70	1	1	123	59	161	123	46.073	No	127	46	460	80	1.751	3.065	58.502	0.175	14.674	0.251	No-No
444	Registered_Pos01_Processed_Follicle_01.tif	3b	0	71	1	1	124	58	161	123	46.297	No	127	47	470	79	0.875	0.766	59.377	0.088	14.959	0.252	No-No
445	Registered_Pos01_Processed_Follicle_01.tif	3b	0	72	1	1	126	57	161	123	46.243	No	127	48	480	78	1.384	1.916	60.762	0.138	15.866	0.261	No-No
446	Registered_Pos01_Processed_Follicle_01.tif	3b	0	73	1	1	127	57	161	123	45.956	No	127	49	490	77	0.619	0.383	61.381	0.062	16.447	0.268	No-No
447	Registered_Pos01_Processed_Follicle_01.tif	3b	0	74	1	1	127	56	161	123	46.508	No	127	50	500	76	0.619	0.383	62	0.062	16.248	0.262	No-No
448	Registered_Pos01_Processed_Follicle_01.tif	3b	0	75	1	1	127	56	161	123	46.508	No	127	51	510	75	0	0	62	0	16.248	0.262	No-No
449	Registered_Pos01_Processed_Follicle_01.tif	3b	0	76	1	1	126	57	161	123	46.243	No	127	52	520	74	0.875	0.766	62.875	0.088	15.866	0.252	No-No
450	Registered_Pos01_Processed_Follicle_01.tif	3b	0	77	1	1	125	58	161	123	45.994	No	127	53	530	73	0.875	0.766	63.75	0.088	15.524	0.244	No-No
451	Registered_Pos01_Processed_Follicle_01.tif	3b	0	78	1	1	125	59	161	123	45.453	No	127	54	540	72	0.619	0.383	64.369	0.062	15.781	0.245	No-No
452	Registered_Pos01_Processed_Follicle_01.tif	3b	0	79	1	1	125	59	161	123	45.453	No	127	55	550	71	0	0	64.369	0	15.781	0.245	No-No
453	Registered_Pos01_Processed_Follicle_01.tif	3b	0	80	1	1	125	59	161	123	45.453	No	127	56	560	70	0	0	64.369	0	15.781	0.245	No-No
454	Registered_Pos01_Processed_Follicle_01.tif	3b	0	81	1	1	126	60	161	123	44.611	No	127	57	570	69	0.875	0.766	65.245	0.088	16.61	0.255	No-No
455	Registered_Pos01_Processed_Follicle_01.tif	3b	0	82	1	1	126	60	161	123	44.611	No	127	58	580	68	0	0	65.245	0	16.61	0.255	No-No
456	Registered_Pos01_Processed_Follicle_01.tif	3b	0	83	1	1	126	62	161	123	43.533	No	127	59	590	67	1.238	1.533	66.483	0.124	17.199	0.259	No-No
457	Registered_Pos01_Processed_Follicle_01.tif	3b	0	84	1	1	127	62	161	123	43.228	No	127	60	600	66	0.619	0.383	67.102	0.062	17.736	0.264	No-No
458	Registered_Pos01_Processed_Follicle_01.tif	3b	0	85	1	1	126	63	161	123	42.997	No	127	61	610	65	0.875	0.766	67.977	0.088	17.519	0.258	No-No
459	Registered_Pos01_Processed_Follicle_01.tif	3b	0	86	1	1	126	63	161	123	42.997	No	127	62	620	64	0	0	67.977	0	17.519	0.258	No-No
460	Registered_Pos01_Processed_Follicle_01.tif	3b	0	87	1	1	126	65	161	123	41.932	No	127	63	630	63	1.238	1.533	69.215	0.124	18.205	0.263	No-No
461	Registered_Pos01_Processed_Follicle_01.tif	3b	0	88	1	1	127	65	161	123	41.616	No	127	64	640	62	0.619	0.383	69.834	0.062	18.714	0.268	No-No
462	Registered_Pos01_Processed_Follicle_01.tif	3b	0	89	1	1	127	65	161	123	41.616	No	127	65	650	61	0	0	69.834	0	18.714	0.268	No-No
463	Registered_Pos01_Processed_Follicle_01.tif	3b	0	90	1	1	126	61	161	123	44.071	No	127	66	660	60	2.552	6.514	72.386	0.255	16.895	0.233	No-No
464	Registered_Pos01_Processed_Follicle_01.tif	3b	0	91	1	1	124	57	161	123	46.836	No	127	67	670	59	2.768	7.663	75.155	0.277	14.713	0.196	No-No
465	Registered_Pos01_Processed_Follicle_01.tif	3b	0	92	1	1	122	57	161	123	47.453	No	127	68	680	58	1.238	1.533	76.393	0.124	13.576	0.178	No-No
466	Registered_Pos01_Processed_Follicle_01.tif	3b	0	93	1	1	123	57	161	123	47.142	No	127	69	690	57	0.619	0.383	77.012	0.062	14.142	0.184	No-No
467	Registered_Pos01_Processed_Follicle_01.tif	3b	0	94	1	1	124	58	161	123	46.297	No	127	70	700	56	0.875	0.766	77.887	0.088	14.959	0.192	No-No
468	Registered_Pos01_Processed_Follicle_01.tif	3b	0	95	1	1	123	58	161	123	46.606	No	127	71	710	55	0.619	0.383	78.506	0.062	14.398	0.183	No-No
469	Registered_Pos01_Processed_Follicle_01.tif	3b	0	96	1	1	124	59	161	123	45.76	No	127	72	720	54	0.875	0.766	79.381	0.088	15.225	0.192	No-No
470	Registered_Pos01_Processed_Follicle_01.tif	3b	0	97	1	1	125	60	161	123	44.915	No	127	73	730	53	0.875	0.766	80.257	0.088	16.058	0.2	No-No
471	Registered_Pos01_Processed_Follicle_01.tif	3b	0	98	1	1	125	61	161	123	44.379	No	127	74	740	52	0.619	0.383	80.876	0.062	16.354	0.202	No-No
472	Registered_Pos01_Processed_Follicle_01.tif	3b	0	99	1	1	123	57	161	123	47.142	No	127	75	750	51	2.768	7.663	83.644	0.277	14.142	0.169	No-No
473	Registered_Pos01_Processed_Follicle_01.tif	3b	0	100	1	1	121	56	161	123	48.302	No	127	76	760	50	1.384	1.916	85.028	0.138	12.761	0.15	No-No
474	Registered_Pos01_Processed_Follicle_01.tif	3b	0	101	1	1	119	56	161	123	48.948	No	127	77	770	49	1.238	1.533	86.266	0.124	11.63	0.135	No-No
475	Registered_Pos01_Processed_Follicle_01.tif	3b	0	102	1	1	119	57	161	123	48.425	No	127	78	780	48	0.619	0.383	86.885	0.062	11.907	0.137	No-No
476	Registered_Pos01_Processed_Follicle_01.tif	3b	0	103	1	1	119	57	161	123	48.425	No	127	79	790	47	0	0	86.885	0	11.907	0.137	No-No
477	Registered_Pos01_Processed_Follicle_01.tif	3b	0	104	1	1	119	58	161	123	47.904	No	127	80	800	46	0.619	0.383	87.504	0.062	12.209	0.14	No-No
478	Registered_Pos01_Processed_Follicle_01.tif	3b	0	105	1	1	120	57	161	123	48.095	No	127	81	810	45	0.875	0.766	88.38	0.088	12.457	0.141	No-No
479	Registered_Pos01_Processed_Follicle_01.tif	3b	0	106	1	1	121	57	161	123	47.771	No	127	82	820	44	0.619	0.383	88.999	0.062	13.014	0.146	No-No
480	Registered_Pos01_Processed_Follicle_01.tif	3b	0	107	1	1	121	57	161	123	47.771	No	127	83	830	43	0	0	88.999	0	13.014	0.146	No-No
481	Registered_Pos01_Processed_Follicle_01.tif	3b	0	108	1	1	119	58	161	123	47.904	No	127	84	840	42	1.384	1.916	90.383	0.138	12.209	0.135	No-No
482	Registered_Pos01_Processed_Follicle_01.tif	3b	0	109	1	1	121	58	161	123	47.243	No	127	85	850	41	1.238	1.533	91.621	0.124	13.29	0.145	No-No
483	Registered_Pos01_Processed_Follicle_01.tif	3b	0	110	1	1	122	57	161	123	47.453	No	127	86	860	40	0.875	0.766	92.496	0.088	13.576	0.147	No-No
484	Registered_Pos01_Processed_Follicle_01.tif	3b	0	111	1	1	123	57	161	123	47.142	No	127	87	870	39	0.619	0.383	93.115	0.062	14.142	0.152	No-No
485	Registered_Pos01_Processed_Follicle_01.tif	3b	0	112	1	1	122	58	161	123	46.922	No	127	88	880	38	0.875	0.766	93.99	0.088	13.841	0.147	No-No
486	Registered_Pos01_Processed_Follicle_01.tif	3b	0	113	1	1	122	58	161	123	46.922	No	127	89	890	37	0	0	93.99	0	13.841	0.147	No-No
487	Registered_Pos01_Processed_Follicle_01.tif	3b	0	114	1	1	123	59	161	123	46.073	No	127	90	900	36	0.875	0.766	94.866	0.088	14.674	0.155	No-No
488	Registered_Pos01_Processed_Follicle_01.tif	3b	0	115	1	1	123	59	161	123	46.073	No	127	91	910	35	0	0	94.866	0	14.674	0.155	No-No
489	Registered_Pos01_Processed_Follicle_01.tif	3b	0	116	1	1	124	59	161	123	45.76	No	127	92	920	34	0.619	0.383	95.485	0.062	15.225	0.159	No-No
490	Registered_Pos01_Processed_Follicle_01.tif	3b	0	117	1	1	125	60	161	123	44.915	No	127	93	930	33	0.875	0.766	96.36	0.088	16.058	0.167	No-No
491	Registered_Pos01_Processed_Follicle_01.tif	3b	0	118	1	1	125	62	161	123	43.844	No	127	94	940	32	1.238	1.533	97.598	0.124	16.667	0.171	No-No
492	Registered_Pos01_Processed_Follicle_01.tif	3b	0	119	1	1	125	62	161	123	43.844	No	127	95	950	31	0	0	97.598	0	16.667	0.171	No-No
493	Registered_Pos01_Processed_Follicle_01.tif	3b	0	120	1	1	124	61	161	123	44.693	No	127	96	960	30	0.875	0.766	98.474	0.088	15.818	0.161	No-No
494	Registered_Pos01_Processed_Follicle_01.tif	3b	0	121	1	1	125	61	161	123	44.379	No	127	97	970	29	0.619	0.383	99.093	0.062	16.354	0.165	No-No
495	Registered_Pos01_Processed_Follicle_01.tif	3b	0	122	1	1	124	61	161	123	44.693	No	127	98	980	28	0.619	0.383	99.712	0.062	15.818	0.159	No-No
496	Registered_Pos01_Processed_Follicle_01.tif	3b	0	123	1	1	125	60	161	123	44.915	No	127	99	990	27	0.875	0.766	100.587	0.088	16.058	0.16	No-No
497	Registered_Pos01_Processed_Follicle_01.tif	3b	0	124	1	1	125	60	161	123	44.915	No	127	100	1000	26	0	0	100.587	0	16.058	0.16	No-No
498	Registered_Pos01_Processed_Follicle_01.tif	3b	0	125	1	1	125	60	161	123	44.915	No	127	101	1010	25	0	0	100.587	0	16.058	0.16	No-No
499	Registered_Pos01_Processed_Follicle_01.tif	3b	0	126	1	1	125	61	161	123	44.379	No	127	102	1020	24	0.619	0.383	101.206	0.062	16.354	0.162	No-No
500	Registered_Pos01_Processed_Follicle_01.tif	3b	0	127	1	1	125	62	161	123	43.844	No	127	103	1030	23	0.619	0.383	101.825	0.062	16.667	0.164	No-No
501	Registered_Pos01_Processed_Follicle_01.tif	3b	0	128	1	1	125	62	161	123	43.844	No	127	104	1040	22	0	0	101.825	0	16.667	0.164	No-No
502	Registered_Pos01_Processed_Follicle_01.tif	3b	0	129	1	1	125	62	161	123	43.844	No	127	105	1050	21	0	0	101.825	0	16.667	0.164	No-No
503	Registered_Pos01_Processed_Follicle_01.tif	3b	0	130	1	1	125	65	161	123	42.255	No	127	106	1060	20	1.857	3.448	103.682	0.186	17.704	0.171	No-No
504	Registered_Pos01_Processed_Follicle_01.tif	3b	0	131	1	1	125	65	161	123	42.255	No	127	107	1070	19	0	0	103.682	0	17.704	0.171	No-No
505	Registered_Pos01_Processed_Follicle_01.tif	3b	0	132	1	1	125	64	161	123	42.783	No	127	108	1080	18	0.619	0.383	104.301	0.062	17.343	0.166	No-No
506	Registered_Pos01_Processed_Follicle_01.tif	3b	0	133	1	1	125	64	161	123	42.783	No	127	109	1090	17	0	0	104.301	0	17.343	0.166	No-No
507	Registered_Pos01_Processed_Follicle_01.tif	3b	0	134	1	1	126	64	161	123	42.464	No	127	110	1100	16	0.619	0.383	104.92	0.062	17.855	0.17	No-No
508	Registered_Pos01_Processed_Follicle_01.tif	3b	0	135	1	1	125	64	161	123	42.783	No	127	111	1110	15	0.619	0.383	105.539	0.062	17.343	0.164	No-No
509	Registered_Pos01_Processed_Follicle_01.tif	3b	0	136	1	1	124	64	161	123	43.108	No	127	112	1120	14	0.619	0.383	106.158	0.062	16.839	0.159	No-No
510	Registered_Pos01_Processed_Follicle_01.tif	3b	0	137	1	1	124	62	161	123	44.162	No	127	113	1130	13	1.238	1.533	107.396	0.124	16.142	0.15	No-No
511	Registered_Pos01_Processed_Follicle_01.tif	3b	0	138	1	1	124	62	161	123	44.162	No	127	114	1140	12	0	0	107.396	0	16.142	0.15	No-No
512	Registered_Pos01_Processed_Follicle_01.tif	3b	0	139	1	1	125	62	161	123	43.844	No	127	115	1150	11	0.619	0.383	108.015	0.062	16.667	0.154	No-No
513	Registered_Pos01_Processed_Follicle_01.tif	3b	0	140	1	1	125	62	161	123	43.844	No	127	116	1160	10	0	0	108.015	0	16.667	0.154	No-No
514	Registered_Pos01_Processed_Follicle_01.tif	3b	0	141	1	1	125	62	161	123	43.844	No	127	117	1170	9	0	0	108.015	0	16.667	0.154	No-No
515	Registered_Pos01_Processed_Follicle_01.tif	3b	0	142	1	1	124	61	161	123	44.693	No	127	118	1180	8	0.875	0.766	108.89	0.088	15.818	0.145	No-No
516	Registered_Pos01_Processed_Follicle_01.tif	3b	0	143	1	1	125	61	161	123	44.379	No	127	119	1190	7	0.619	0.383	109.509	0.062	16.354	0.149	No-No
517	Registered_Pos01_Processed_Follicle_01.tif	3b	0	144	1	1	125	61	161	123	44.379	No	127	120	1200	6	0	0	109.509	0	16.354	0.149	No-No
518	Registered_Pos01_Processed_Follicle_01.tif	3b	0	145	1	1	124	61	161	123	44.693	No	127	121	1210	5	0.619	0.383	110.128	0.062	15.818	0.144	No-No
519	Registered_Pos01_Processed_Follicle_01.tif	3b	0	146	1	1	124	61	161	123	44.693	No	127	122	1220	4	0	0	110.128	0	15.818	0.144	No-No
520	Registered_Pos01_Processed_Follicle_01.tif	3b	0	147	1	1	123	61	161	123	45.013	No	127	123	1230	3	0.619	0.383	110.747	0.062	15.288	0.138	No-No
521	Registered_Pos01_Processed_Follicle_01.tif	3b	0	148	1	1	123	61	161	123	45.013	No	127	124	1240	2	0	0	110.747	0	15.288	0.138	No-No
522	Registered_Pos01_Processed_Follicle_01.tif	3b	0	149	1	1	124	62	161	123	44.162	No	127	125	1250	1	0.875	0.766	111.623	0.088	16.142	0.145	No-No
523	Registered_Pos01_Processed_Follicle_01.tif	3b	0	150	1	1	124	61	161	123	44.693	No	127	126	1260	0	0.619	0.383	112.242	0.062	15.818	0.141	No-No
524	Registered_Pos01_Processed_Follicle_01.tif	4	1	1	1	1	112	53	161	123	52.891	No	26	0	0	25	0	0	0	0	0	NaN	No-No
525	Registered_Pos01_Processed_Follicle_01.tif	4	1	2	1	1	112	54	161	123	52.385	No	26	1	10	24	0.619	0.383	0.619	0.062	0.619	1	No-No
526	Registered_Pos01_Processed_Follicle_01.tif	4	1	3	1	1	112	54	161	123	52.385	No	26	2	20	23	0	0	0.619	0	0.619	1	No-No
527	Registered_Pos01_Processed_Follicle_01.tif	4	1	4	1	1	113	56	161	123	51.018	No	26	3	30	22	1.384	1.916	2.003	0.138	1.957	0.977	No-No
528	Registered_Pos01_Processed_Follicle_01.tif	4	1	5	1	1	113	58	161	123	50.017	No	26	4	40	21	1.238	1.533	3.241	0.124	3.156	0.974	No-No
529	Registered_Pos01_Processed_Follicle_01.tif	4	1	6	1	1	114	59	161	123	49.151	No	26	5	50	20	0.875	0.766	4.117	0.088	3.915	0.951	No-No
530	Registered_Pos01_Processed_Follicle_01.tif	4	1	7	1	1	114	59	161	123	49.151	No	26	6	60	19	0	0	4.117	0	3.915	0.951	No-No
531	Registered_Pos01_Processed_Follicle_01.tif	4	1	8	1	1	115	60	161	123	48.286	No	26	7	70	18	0.875	0.766	4.992	0.088	4.714	0.944	No-No
532	Registered_Pos01_Processed_Follicle_01.tif	4	1	9	1	1	114	62	161	123	47.667	No	26	8	80	17	1.384	1.916	6.376	0.138	5.707	0.895	No-No
533	Registered_Pos01_Processed_Follicle_01.tif	4	1	10	1	1	115	64	161	123	46.309	No	26	9	90	16	1.384	1.916	7.76	0.138	7.058	0.909	No-No
534	Registered_Pos01_Processed_Follicle_01.tif	4	1	11	1	1	116	70	161	123	43.037	No	26	10	100	15	3.765	14.177	11.525	0.377	10.81	0.938	No-No
535	Registered_Pos01_Processed_Follicle_01.tif	4	1	12	1	1	115	71	161	123	42.975	No	26	11	110	14	0.875	0.766	12.401	0.088	11.296	0.911	No-No
536	Registered_Pos01_Processed_Follicle_01.tif	4	1	13	1	1	115	71	161	123	42.975	No	26	12	120	13	0	0	12.401	0	11.296	0.911	No-No
537	Registered_Pos01_Processed_Follicle_01.tif	4	1	14	1	1	116	72	161	123	42.101	No	26	13	130	12	0.875	0.766	13.276	0.088	12.019	0.905	No-No
538	Registered_Pos01_Processed_Follicle_01.tif	4	1	15	1	1	116	73	161	123	41.639	No	26	14	140	11	0.619	0.383	13.895	0.062	12.625	0.909	No-No
539	Registered_Pos01_Processed_Follicle_01.tif	4	1	16	1	1	116	73	161	123	41.639	No	26	15	150	10	0	0	13.895	0	12.625	0.909	No-No
540	Registered_Pos01_Processed_Follicle_01.tif	4	1	17	1	1	116	75	161	123	40.727	No	26	16	160	9	1.238	1.533	15.133	0.124	13.841	0.915	No-No
541	Registered_Pos01_Processed_Follicle_01.tif	4	1	18	1	1	116	75	161	123	40.727	No	26	17	170	8	0	0	15.133	0	13.841	0.915	No-No
542	Registered_Pos01_Processed_Follicle_01.tif	4	1	19	1	1	117	78	161	123	38.958	No	26	18	180	7	1.957	3.832	17.091	0.196	15.781	0.923	No-No
543	Registered_Pos01_Processed_Follicle_01.tif	4	1	20	1	1	119	79	161	123	37.652	No	26	19	190	6	1.384	1.916	18.475	0.138	16.667	0.902	No-No
544	Registered_Pos01_Processed_Follicle_01.tif	4	1	21	1	1	119	79	161	123	37.652	No	26	20	200	5	0	0	18.475	0	16.667	0.902	No-No
545	Registered_Pos01_Processed_Follicle_01.tif	4	1	22	1	1	118	80	161	123	37.642	No	26	21	210	4	0.875	0.766	19.35	0.088	17.121	0.885	No-No
546	Registered_Pos01_Processed_Follicle_01.tif	4	1	23	1	1	119	82	161	123	36.332	No	26	22	220	3	1.384	1.916	20.734	0.138	18.467	0.891	No-No
547	Registered_Pos01_Processed_Follicle_01.tif	4	1	24	1	1	119	83	161	123	35.902	No	26	23	230	2	0.619	0.383	21.353	0.062	19.069	0.893	No-No
548	Registered_Pos01_Processed_Follicle_01.tif	4	1	25	1	1	119	83	161	123	35.902	No	26	24	240	1	0	0	21.353	0	19.069	0.893	No-No
549	Registered_Pos01_Processed_Follicle_01.tif	4	1	26	1	1	119	83	161	123	35.902	No	26	25	250	0	0	0	21.353	0	19.069	0.893	No-No
550	Registered_Pos01_Processed_Follicle_01.tif	4a	0	27	1	1	115	68	161	123	44.383	No	124	0	0	123	0	0	30.963	0.961	9.469	0.306	No-Yes
551	Registered_Pos01_Processed_Follicle_01.tif	4a	0	28	1	1	116	64	161	123	45.931	No	124	1	10	122	2.552	6.514	33.515	0.255	7.245	0.216	No-Yes
552	Registered_Pos01_Processed_Follicle_01.tif	4a	0	29	1	1	116	66	161	123	44.953	No	124	2	20	121	1.238	1.533	34.753	0.124	8.419	0.242	No-Yes
553	Registered_Pos01_Processed_Follicle_01.tif	4a	0	30	1	1	115	67	161	123	44.859	No	124	3	30	120	0.875	0.766	35.628	0.088	8.863	0.249	No-Yes
554	Registered_Pos01_Processed_Follicle_01.tif	4a	0	31	1	1	114	68	161	123	44.782	No	124	4	40	119	0.875	0.766	36.504	0.088	9.367	0.257	No-Yes
555	Registered_Pos01_Processed_Follicle_01.tif	4a	0	32	1	1	117	68	161	123	43.599	No	124	5	50	118	1.857	3.448	38.361	0.186	9.787	0.255	No-Yes
556	Registered_Pos01_Processed_Follicle_01.tif	4a	0	33	1	1	118	68	161	123	43.215	No	124	6	60	117	0.619	0.383	38.98	0.062	10	0.257	No-Yes
557	Registered_Pos01_Processed_Follicle_01.tif	4a	0	34	1	1	118	70	161	123	42.246	No	124	7	70	116	1.238	1.533	40.218	0.124	11.159	0.277	No-Yes
558	Registered_Pos01_Processed_Follicle_01.tif	4a	0	35	1	1	119	71	161	123	41.376	No	124	8	80	115	0.875	0.766	41.093	0.088	11.955	0.291	No-Yes
559	Registered_Pos01_Processed_Follicle_01.tif	4a	0	36	1	1	122	71	161	123	40.235	No	124	9	90	114	1.857	3.448	42.95	0.186	12.746	0.297	No-Yes
560	Registered_Pos01_Processed_Follicle_01.tif	4a	0	37	1	1	135	71	161	123	35.987	No	124	10	100	113	8.047	64.754	50.997	0.805	18.079	0.355	No-Yes
561	Registered_Pos01_Processed_Follicle_01.tif	4a	0	38	1	1	135	70	161	123	36.542	No	124	11	110	112	0.619	0.383	51.616	0.062	17.704	0.343	No-Yes
562	Registered_Pos01_Processed_Follicle_01.tif	4a	0	39	1	1	136	70	161	123	36.274	No	124	12	120	111	0.619	0.383	52.235	0.062	18.205	0.349	No-Yes
563	Registered_Pos01_Processed_Follicle_01.tif	4a	0	40	1	1	138	69	161	123	36.332	No	124	13	130	110	1.384	1.916	53.619	0.138	18.897	0.352	No-Yes
564	Registered_Pos01_Processed_Follicle_01.tif	4a	0	41	1	1	136	70	161	123	36.274	No	124	14	140	109	1.384	1.916	55.003	0.138	18.205	0.331	No-Yes
565	Registered_Pos01_Processed_Follicle_01.tif	4a	0	42	1	1	136	71	161	123	35.715	No	124	15	150	108	0.619	0.383	55.622	0.062	18.57	0.334	No-Yes
566	Registered_Pos01_Processed_Follicle_01.tif	4a	0	43	1	1	137	72	161	123	34.89	No	124	16	160	107	0.875	0.766	56.498	0.088	19.437	0.344	No-Yes
567	Registered_Pos01_Processed_Follicle_01.tif	4a	0	44	1	1	138	72	161	123	34.631	No	124	17	170	106	0.619	0.383	57.117	0.062	19.933	0.349	No-Yes
568	Registered_Pos01_Processed_Follicle_01.tif	4a	0	45	1	1	137	72	161	123	34.89	No	124	18	180	105	0.619	0.383	57.736	0.062	19.437	0.337	No-Yes
569	Registered_Pos01_Processed_Follicle_01.tif	4a	0	46	1	1	136	73	161	123	34.603	No	124	19	190	104	0.875	0.766	58.611	0.088	19.338	0.33	No-Yes
570	Registered_Pos01_Processed_Follicle_01.tif	4a	0	47	1	1	135	74	161	123	34.336	No	124	20	200	103	0.875	0.766	59.487	0.088	19.279	0.324	No-Yes
571	Registered_Pos01_Processed_Follicle_01.tif	4a	0	48	1	1	136	74	161	123	34.051	No	124	21	210	102	0.619	0.383	60.106	0.062	19.74	0.328	No-Yes
572	Registered_Pos01_Processed_Follicle_01.tif	4a	0	49	1	1	136	73	161	123	34.603	No	124	22	220	101	0.619	0.383	60.725	0.062	19.338	0.318	No-Yes
573	Registered_Pos01_Processed_Follicle_01.tif	4a	0	50	1	1	135	73	161	123	34.884	No	124	23	230	100	0.619	0.383	61.344	0.062	18.867	0.308	No-Yes
574	Registered_Pos01_Processed_Follicle_01.tif	4a	0	51	1	1	136	73	161	123	34.603	No	124	24	240	99	0.619	0.383	61.963	0.062	19.338	0.312	No-Yes
575	Registered_Pos01_Processed_Follicle_01.tif	4a	0	52	1	1	137	73	161	123	34.331	No	124	25	250	98	0.619	0.383	62.582	0.062	19.818	0.317	No-Yes
576	Registered_Pos01_Processed_Follicle_01.tif	4a	0	53	1	1	136	72	161	123	35.158	No	124	26	260	97	0.875	0.766	63.457	0.088	18.948	0.299	No-Yes
577	Registered_Pos01_Processed_Follicle_01.tif	4a	0	54	1	1	137	72	161	123	34.89	No	124	27	270	96	0.619	0.383	64.076	0.062	19.437	0.303	No-Yes
578	Registered_Pos01_Processed_Follicle_01.tif	4a	0	55	1	1	136	72	161	123	35.158	No	124	28	280	95	0.619	0.383	64.695	0.062	18.948	0.293	No-Yes
579	Registered_Pos01_Processed_Follicle_01.tif	4a	0	56	1	1	137	72	161	123	34.89	No	124	29	290	94	0.619	0.383	65.314	0.062	19.437	0.298	No-Yes
580	Registered_Pos01_Processed_Follicle_01.tif	4a	0	57	1	1	137	72	161	123	34.89	No	124	30	300	93	0	0	65.314	0	19.437	0.298	No-Yes
581	Registered_Pos01_Processed_Follicle_01.tif	4a	0	58	1	1	138	72	161	123	34.631	No	124	31	310	92	0.619	0.383	65.933	0.062	19.933	0.302	No-Yes
582	Registered_Pos01_Processed_Follicle_01.tif	4a	0	59	1	1	139	73	161	123	33.813	No	124	32	320	91	0.875	0.766	66.808	0.088	20.799	0.311	No-Yes
583	Registered_Pos01_Processed_Follicle_01.tif	4a	0	60	1	1	141	73	161	123	33.334	No	124	33	330	90	1.238	1.533	68.046	0.124	21.806	0.32	No-Yes
584	Registered_Pos01_Processed_Follicle_01.tif	4a	0	61	1	1	140	73	161	123	33.569	No	124	34	340	89	0.619	0.383	68.665	0.062	21.299	0.31	No-Yes
585	Registered_Pos01_Processed_Follicle_01.tif	4a	0	62	1	1	140	74	161	123	32.999	No	124	35	350	88	0.619	0.383	69.284	0.062	21.665	0.313	No-Yes
586	Registered_Pos01_Processed_Follicle_01.tif	4a	0	63	1	1	141	75	161	123	32.188	No	124	36	360	87	0.875	0.766	70.16	0.088	22.532	0.321	No-Yes
587	Registered_Pos01_Processed_Follicle_01.tif	4a	0	64	1	1	140	76	161	123	31.865	No	124	37	370	86	0.875	0.766	71.035	0.088	22.43	0.316	No-Yes
588	Registered_Pos01_Processed_Follicle_01.tif	4a	0	65	1	1	140	76	161	123	31.865	No	124	38	380	85	0	0	71.035	0	22.43	0.316	No-Yes
589	Registered_Pos01_Processed_Follicle_01.tif	4a	0	66	1	1	141	75	161	123	32.188	No	124	39	390	84	0.875	0.766	71.911	0.088	22.532	0.313	No-Yes
590	Registered_Pos01_Processed_Follicle_01.tif	4a	0	67	1	1	141	75	161	123	32.188	No	124	40	400	83	0	0	71.911	0	22.532	0.313	No-Yes
591	Registered_Pos01_Processed_Follicle_01.tif	4a	0	68	1	1	140	74	161	123	32.999	No	124	41	410	82	0.875	0.766	72.786	0.088	21.665	0.298	No-Yes
592	Registered_Pos01_Processed_Follicle_01.tif	4a	0	69	1	1	141	74	161	123	32.76	No	124	42	420	81	0.619	0.383	73.405	0.062	22.163	0.302	No-Yes
593	Registered_Pos01_Processed_Follicle_01.tif	4a	0	70	1	1	141	74	161	123	32.76	No	124	43	430	80	0	0	73.405	0	22.163	0.302	No-Yes
594	Registered_Pos01_Processed_Follicle_01.tif	4a	0	71	1	1	141	74	161	123	32.76	No	124	44	440	79	0	0	73.405	0	22.163	0.302	No-Yes
595	Registered_Pos01_Processed_Follicle_01.tif	4a	0	72	1	1	141	76	161	123	31.617	No	124	45	450	78	1.238	1.533	74.643	0.124	22.911	0.307	No-Yes
596	Registered_Pos01_Processed_Follicle_01.tif	4a	0	73	1	1	142	76	161	123	31.38	No	124	46	460	77	0.619	0.383	75.262	0.062	23.4	0.311	No-Yes
597	Registered_Pos01_Processed_Follicle_01.tif	4a	0	74	1	1	143	76	161	123	31.154	No	124	47	470	76	0.619	0.383	75.881	0.062	23.894	0.315	No-Yes
598	Registered_Pos01_Processed_Follicle_01.tif	4a	0	75	1	1	144	75	161	123	31.52	No	124	48	480	75	0.875	0.766	76.756	0.088	24.038	0.313	No-Yes
599	Registered_Pos01_Processed_Follicle_01.tif	4a	0	76	1	1	145	74	161	123	31.907	No	124	49	490	74	0.875	0.766	77.632	0.088	24.212	0.312	No-Yes
600	Registered_Pos01_Processed_Follicle_01.tif	4a	0	77	1	1	147	74	161	123	31.545	No	124	50	500	73	1.238	1.533	78.87	0.124	25.266	0.32	No-Yes
601	Registered_Pos01_Processed_Follicle_01.tif	4a	0	78	1	1	148	74	161	123	31.38	No	124	51	510	72	0.619	0.383	79.489	0.062	25.798	0.325	No-Yes
602	Registered_Pos01_Processed_Follicle_01.tif	4a	0	79	1	1	148	74	161	123	31.38	No	124	52	520	71	0	0	79.489	0	25.798	0.325	No-Yes
603	Registered_Pos01_Processed_Follicle_01.tif	4a	0	80	1	1	149	75	161	123	30.626	No	124	53	530	70	0.875	0.766	80.364	0.088	26.646	0.332	No-Yes
604	Registered_Pos01_Processed_Follicle_01.tif	4a	0	81	1	1	149	73	161	123	31.829	No	124	54	540	69	1.238	1.533	81.602	0.124	26.035	0.319	No-Yes
605	Registered_Pos01_Processed_Follicle_01.tif	4a	0	82	1	1	149	74	161	123	31.227	No	124	55	550	68	0.619	0.383	82.221	0.062	26.335	0.32	No-Yes
606	Registered_Pos01_Processed_Follicle_01.tif	4a	0	83	1	1	149	74	161	123	31.227	No	124	56	560	67	0	0	82.221	0	26.335	0.32	No-Yes
607	Registered_Pos01_Processed_Follicle_01.tif	4a	0	84	1	1	150	74	161	123	31.086	No	124	57	570	66	0.619	0.383	82.84	0.062	26.875	0.324	No-Yes
608	Registered_Pos01_Processed_Follicle_01.tif	4a	0	85	1	1	151	74	161	123	30.956	No	124	58	580	65	0.619	0.383	83.459	0.062	27.418	0.329	No-Yes
609	Registered_Pos01_Processed_Follicle_01.tif	4a	0	86	1	1	152	75	161	123	30.23	No	124	59	590	64	0.875	0.766	84.335	0.088	28.258	0.335	No-Yes
610	Registered_Pos01_Processed_Follicle_01.tif	4a	0	87	1	1	152	75	161	123	30.23	No	124	60	600	63	0	0	84.335	0	28.258	0.335	No-Yes
611	Registered_Pos01_Processed_Follicle_01.tif	4a	0	88	1	1	153	75	161	123	30.122	No	124	61	610	62	0.619	0.383	84.954	0.062	28.802	0.339	No-Yes
612	Registered_Pos01_Processed_Follicle_01.tif	4a	0	89	1	1	153	75	161	123	30.122	No	124	62	620	61	0	0	84.954	0	28.802	0.339	No-Yes
613	Registered_Pos01_Processed_Follicle_01.tif	4a	0	90	1	1	153	76	161	123	29.511	Yes	124	63	630	60	0.619	0.383	85.573	0.062	29.1	0.34	No-Yes
614	Registered_Pos01_Processed_Follicle_01.tif	4a	0	91	1	1	154	77	161	123	28.802	Yes	124	64	640	59	0.875	0.766	86.448	0.088	29.943	0.346	No-Yes
615	Registered_Pos01_Processed_Follicle_01.tif	4a	0	92	1	1	154	77	161	123	28.802	Yes	124	65	650	58	0	0	86.448	0	29.943	0.346	No-Yes
616	Registered_Pos01_Processed_Follicle_01.tif	4a	0	93	1	1	155	77	161	123	28.715	Yes	124	66	660	57	0.619	0.383	87.067	0.062	30.482	0.35	No-Yes
617	Registered_Pos01_Processed_Follicle_01.tif	4a	0	94	1	1	156	78	161	123	28.026	Yes	124	67	670	56	0.875	0.766	87.942	0.088	31.325	0.356	No-Yes
618	Registered_Pos01_Processed_Follicle_01.tif	4a	0	95	1	1	156	79	161	123	27.411	Yes	124	68	680	55	0.619	0.383	88.561	0.062	31.636	0.357	No-Yes
619	Registered_Pos01_Processed_Follicle_01.tif	4a	0	96	1	1	156	78	161	123	28.026	Yes	124	69	690	54	0.619	0.383	89.18	0.062	31.325	0.351	No-Yes
620	Registered_Pos01_Processed_Follicle_01.tif	4a	0	97	1	1	155	78	161	123	28.102	Yes	124	70	700	53	0.619	0.383	89.799	0.062	30.789	0.343	No-Yes
621	Registered_Pos01_Processed_Follicle_01.tif	4a	0	98	1	1	155	78	161	123	28.102	Yes	124	71	710	52	0	0	89.799	0	30.789	0.343	No-Yes
622	Registered_Pos01_Processed_Follicle_01.tif	4a	0	99	1	1	155	78	161	123	28.102	Yes	124	72	720	51	0	0	89.799	0	30.789	0.343	No-Yes
623	Registered_Pos01_Processed_Follicle_01.tif	4a	0	100	1	1	155	78	161	123	28.102	Yes	124	73	730	50	0	0	89.799	0	30.789	0.343	No-Yes
624	Registered_Pos01_Processed_Follicle_01.tif	4a	0	101	1	1	154	78	161	123	28.19	Yes	124	74	740	49	0.619	0.383	90.418	0.062	30.255	0.335	No-Yes
625	Registered_Pos01_Processed_Follicle_01.tif	4a	0	102	1	1	155	78	161	123	28.102	Yes	124	75	750	48	0.619	0.383	91.037	0.062	30.789	0.338	No-Yes
626	Registered_Pos01_Processed_Follicle_01.tif	4a	0	103	1	1	155	78	161	123	28.102	Yes	124	76	760	47	0	0	91.037	0	30.789	0.338	No-Yes
627	Registered_Pos01_Processed_Follicle_01.tif	4a	0	104	1	1	155	79	161	123	27.488	Yes	124	77	770	46	0.619	0.383	91.656	0.062	31.104	0.339	No-Yes
628	Registered_Pos01_Processed_Follicle_01.tif	4a	0	105	1	1	154	79	161	123	27.578	Yes	124	78	780	45	0.619	0.383	92.275	0.062	30.576	0.331	No-Yes
629	Registered_Pos01_Processed_Follicle_01.tif	4a	0	106	1	1	154	79	161	123	27.578	Yes	124	79	790	44	0	0	92.275	0	30.576	0.331	No-Yes
630	Registered_Pos01_Processed_Follicle_01.tif	4a	0	107	1	1	153	79	161	123	27.683	Yes	124	80	800	43	0.619	0.383	92.894	0.062	30.052	0.324	No-Yes
631	Registered_Pos01_Processed_Follicle_01.tif	4a	0	108	1	1	154	79	161	123	27.578	Yes	124	81	810	42	0.619	0.383	93.513	0.062	30.576	0.327	No-Yes
632	Registered_Pos01_Processed_Follicle_01.tif	4a	0	109	1	1	154	79	161	123	27.578	Yes	124	82	820	41	0	0	93.513	0	30.576	0.327	No-Yes
633	Registered_Pos01_Processed_Follicle_01.tif	4a	0	110	1	1	154	80	161	123	26.967	Yes	124	83	830	40	0.619	0.383	94.132	0.062	30.907	0.328	No-Yes
634	Registered_Pos01_Processed_Follicle_01.tif	4a	0	111	1	1	154	80	161	123	26.967	Yes	124	84	840	39	0	0	94.132	0	30.907	0.328	No-Yes
635	Registered_Pos01_Processed_Follicle_01.tif	4a	0	112	1	1	157	81	161	123	26.116	Yes	124	85	850	38	1.957	3.832	96.09	0.196	32.807	0.341	No-Yes
636	Registered_Pos01_Processed_Follicle_01.tif	4a	0	113	1	1	159	81	161	123	26.027	Yes	124	86	860	37	1.238	1.533	97.328	0.124	33.864	0.348	No-Yes
637	Registered_Pos01_Processed_Follicle_01.tif	4a	0	114	1	1	161	81	161	123	25.998	Yes	124	87	870	36	1.238	1.533	98.566	0.124	34.934	0.354	No-Yes
638	Registered_Pos01_Processed_Follicle_01.tif	4a	0	115	1	1	161	80	161	123	26.617	Yes	124	88	880	35	0.619	0.383	99.185	0.062	34.631	0.349	No-Yes
639	Registered_Pos01_Processed_Follicle_01.tif	4a	0	116	1	1	162	81	161	123	26.005	Yes	124	89	890	34	0.875	0.766	100.06	0.088	35.473	0.355	No-Yes
640	Registered_Pos01_Processed_Follicle_01.tif	4a	0	117	1	1	162	81	161	123	26.005	Yes	124	90	900	33	0	0	100.06	0	35.473	0.355	No-Yes
641	Registered_Pos01_Processed_Follicle_01.tif	4a	0	118	1	1	162	82	161	123	25.387	Yes	124	91	910	32	0.619	0.383	100.679	0.062	35.779	0.355	No-Yes
642	Registered_Pos01_Processed_Follicle_01.tif	4a	0	119	1	1	163	83	161	123	24.791	Yes	124	92	920	31	0.875	0.766	101.555	0.088	36.626	0.361	No-Yes
643	Registered_Pos01_Processed_Follicle_01.tif	4a	0	120	1	1	163	83	161	123	24.791	Yes	124	93	930	30	0	0	101.555	0	36.626	0.361	No-Yes
644	Registered_Pos01_Processed_Follicle_01.tif	4a	0	121	1	1	163	83	161	123	24.791	Yes	124	94	940	29	0	0	101.555	0	36.626	0.361	No-Yes
645	Registered_Pos01_Processed_Follicle_01.tif	4a	0	122	1	1	163	82	161	123	25.409	Yes	124	95	950	28	0.619	0.383	102.174	0.062	36.316	0.355	No-Yes
646	Registered_Pos01_Processed_Follicle_01.tif	4a	0	123	1	1	163	83	161	123	24.791	Yes	124	96	960	27	0.619	0.383	102.793	0.062	36.626	0.356	No-Yes
647	Registered_Pos01_Processed_Follicle_01.tif	4a	0	124	1	1	163	83	161	123	24.791	Yes	124	97	970	26	0	0	102.793	0	36.626	0.356	No-Yes
648	Registered_Pos01_Processed_Follicle_01.tif	4a	0	125	1	1	163	83	161	123	24.791	Yes	124	98	980	25	0	0	102.793	0	36.626	0.356	No-Yes
649	Registered_Pos01_Processed_Follicle_01.tif	4a	0	126	1	1	163	83	161	123	24.791	Yes	124	99	990	24	0	0	102.793	0	36.626	0.356	No-Yes
650	Registered_Pos01_Processed_Follicle_01.tif	4a	0	127	1	1	164	83	161	123	24.829	Yes	124	100	1000	23	0.619	0.383	103.412	0.062	37.161	0.359	No-Yes
651	Registered_Pos01_Processed_Follicle_01.tif	4a	0	128	1	1	164	84	161	123	24.212	Yes	124	101	1010	22	0.619	0.383	104.031	0.062	37.474	0.36	No-Yes
652	Registered_Pos01_Processed_Follicle_01.tif	4a	0	129	1	1	163	84	161	123	24.173	Yes	124	102	1020	21	0.619	0.383	104.65	0.062	36.943	0.353	No-Yes
653	Registered_Pos01_Processed_Follicle_01.tif	4a	0	130	1	1	162	83	161	123	24.768	Yes	124	103	1030	20	0.875	0.766	105.525	0.088	36.094	0.342	No-Yes
654	Registered_Pos01_Processed_Follicle_01.tif	4a	0	131	1	1	163	83	161	123	24.791	Yes	124	104	1040	19	0.619	0.383	106.144	0.062	36.626	0.345	No-Yes
655	Registered_Pos01_Processed_Follicle_01.tif	4a	0	132	1	1	163	82	161	123	25.409	Yes	124	105	1050	18	0.619	0.383	106.763	0.062	36.316	0.34	No-Yes
656	Registered_Pos01_Processed_Follicle_01.tif	4a	0	133	1	1	163	81	161	123	26.027	Yes	124	106	1060	17	0.619	0.383	107.382	0.062	36.014	0.335	No-Yes
657	Registered_Pos01_Processed_Follicle_01.tif	4a	0	134	1	1	163	81	161	123	26.027	Yes	124	107	1070	16	0	0	107.382	0	36.014	0.335	No-Yes
658	Registered_Pos01_Processed_Follicle_01.tif	4a	0	135	1	1	164	81	161	123	26.064	Yes	124	108	1080	15	0.619	0.383	108.001	0.062	36.558	0.338	No-Yes
659	Registered_Pos01_Processed_Follicle_01.tif	4a	0	136	1	1	164	80	161	123	26.682	Yes	124	109	1090	14	0.619	0.383	108.62	0.062	36.268	0.334	No-Yes
660	Registered_Pos01_Processed_Follicle_01.tif	4a	0	137	1	1	164	80	161	123	26.682	Yes	124	110	1100	13	0	0	108.62	0	36.268	0.334	No-Yes
661	Registered_Pos01_Processed_Follicle_01.tif	4a	0	138	1	1	164	80	161	123	26.682	Yes	124	111	1110	12	0	0	108.62	0	36.268	0.334	No-Yes
662	Registered_Pos01_Processed_Follicle_01.tif	4a	0	139	1	1	164	81	161	123	26.064	Yes	124	112	1120	11	0.619	0.383	109.239	0.062	36.558	0.335	No-Yes
663	Registered_Pos01_Processed_Follicle_01.tif	4a	0	140	1	1	164	81	161	123	26.064	Yes	124	113	1130	10	0	0	109.239	0	36.558	0.335	No-Yes
664	Registered_Pos01_Processed_Follicle_01.tif	4a	0	141	1	1	164	81	161	123	26.064	Yes	124	114	1140	9	0	0	109.239	0	36.558	0.335	No-Yes
665	Registered_Pos01_Processed_Follicle_01.tif	4a	0	142	1	1	163	81	161	123	26.027	Yes	124	115	1150	8	0.619	0.383	109.858	0.062	36.014	0.328	No-Yes
666	Registered_Pos01_Processed_Follicle_01.tif	4a	0	143	1	1	163	81	161	123	26.027	Yes	124	116	1160	7	0	0	109.858	0	36.014	0.328	No-Yes
667	Registered_Pos01_Processed_Follicle_01.tif	4a	0	144	1	1	163	81	161	123	26.027	Yes	124	117	1170	6	0	0	109.858	0	36.014	0.328	No-Yes
668	Registered_Pos01_Processed_Follicle_01.tif	4a	0	145	1	1	163	81	161	123	26.027	Yes	124	118	1180	5	0	0	109.858	0	36.014	0.328	No-Yes
669	Registered_Pos01_Processed_Follicle_01.tif	4a	0	146	1	1	163	82	161	123	25.409	Yes	124	119	1190	4	0.619	0.383	110.477	0.062	36.316	0.329	No-Yes
670	Registered_Pos01_Processed_Follicle_01.tif	4a	0	147	1	1	163	82	161	123	25.409	Yes	124	120	1200	3	0	0	110.477	0	36.316	0.329	No-Yes
671	Registered_Pos01_Processed_Follicle_01.tif	4a	0	148	1	1	162	83	161	123	24.768	Yes	124	121	1210	2	0.875	0.766	111.352	0.088	36.094	0.324	No-Yes
672	Registered_Pos01_Processed_Follicle_01.tif	4a	0	149	1	1	162	83	161	123	24.768	Yes	124	122	1220	1	0	0	111.352	0	36.094	0.324	No-Yes
673	Registered_Pos01_Processed_Follicle_01.tif	4a	0	150	1	1	162	83	161	123	24.768	Yes	124	123	1230	0	0	0	111.352	0	36.094	0.324	No-Yes
674	Registered_Pos01_Processed_Follicle_01.tif	4b	0	27	1	1	121	93	161	123	30.95	No	84	0	0	83	0	0	27.666	0.631	25.379	0.917	No-Yes
675	Registered_Pos01_Processed_Follicle_01.tif	4b	0	28	1	1	121	94	161	123	30.583	No	84	1	10	82	0.619	0.383	28.285	0.062	25.983	0.919	No-Yes
676	Registered_Pos01_Processed_Follicle_01.tif	4b	0	29	1	1	120	95	161	123	30.733	No	84	2	20	81	0.875	0.766	29.16	0.088	26.465	0.908	No-Yes
677	Registered_Pos01_Processed_Follicle_01.tif	4b	0	30	1	1	119	99	161	123	29.943	No	84	3	30	80	2.552	6.514	31.712	0.255	28.802	0.908	No-Yes
678	Registered_Pos01_Processed_Follicle_01.tif	4b	0	31	1	1	118	100	161	123	30.185	No	84	4	40	79	0.875	0.766	32.588	0.088	29.329	0.9	No-Yes
679	Registered_Pos01_Processed_Follicle_01.tif	4b	0	32	1	1	118	100	161	123	30.185	No	84	5	50	78	0	0	32.588	0	29.329	0.9	No-Yes
680	Registered_Pos01_Processed_Follicle_01.tif	4b	0	33	1	1	118	101	161	123	29.898	No	84	6	60	77	0.619	0.383	33.207	0.062	29.943	0.902	No-Yes
681	Registered_Pos01_Processed_Follicle_01.tif	4b	0	34	1	1	118	102	161	123	29.622	No	84	7	70	76	0.619	0.383	33.826	0.062	30.558	0.903	No-Yes
682	Registered_Pos01_Processed_Follicle_01.tif	4b	0	35	1	1	117	102	161	123	30.179	No	84	8	80	75	0.619	0.383	34.445	0.062	30.488	0.885	No-Yes
683	Registered_Pos01_Processed_Follicle_01.tif	4b	0	36	1	1	119	102	161	123	29.067	No	84	9	90	74	1.238	1.533	35.683	0.124	30.639	0.859	No-Yes
684	Registered_Pos01_Processed_Follicle_01.tif	4b	0	37	1	1	121	100	161	123	28.561	Yes	84	10	100	73	1.751	3.065	37.434	0.175	29.622	0.791	No-Yes
685	Registered_Pos01_Processed_Follicle_01.tif	4b	0	38	1	1	126	99	161	123	26.269	Yes	84	11	110	72	3.156	9.962	40.59	0.316	29.764	0.733	No-Yes
686	Registered_Pos01_Processed_Follicle_01.tif	4b	0	39	1	1	129	99	161	123	24.76	Yes	84	12	120	71	1.857	3.448	42.447	0.186	30.356	0.715	No-Yes
687	Registered_Pos01_Processed_Follicle_01.tif	4b	0	40	1	1	127	98	161	123	26.123	Yes	84	13	130	70	1.384	1.916	43.831	0.138	29.362	0.67	No-Yes
688	Registered_Pos01_Processed_Follicle_01.tif	4b	0	41	1	1	128	98	161	123	25.627	Yes	84	14	140	69	0.619	0.383	44.45	0.062	29.563	0.665	No-Yes
689	Registered_Pos01_Processed_Follicle_01.tif	4b	0	42	1	1	128	99	161	123	25.258	Yes	84	15	150	68	0.619	0.383	45.069	0.062	30.147	0.669	No-Yes
690	Registered_Pos01_Processed_Follicle_01.tif	4b	0	43	1	1	128	99	161	123	25.258	Yes	84	16	160	67	0	0	45.069	0	30.147	0.669	No-Yes
691	Registered_Pos01_Processed_Follicle_01.tif	4b	0	44	1	1	128	99	161	123	25.258	Yes	84	17	170	66	0	0	45.069	0	30.147	0.669	No-Yes
692	Registered_Pos01_Processed_Follicle_01.tif	4b	0	45	1	1	127	99	161	123	25.761	Yes	84	18	180	65	0.619	0.383	45.688	0.062	29.95	0.656	No-Yes
693	Registered_Pos01_Processed_Follicle_01.tif	4b	0	46	1	1	126	98	161	123	26.624	Yes	84	19	190	64	0.875	0.766	46.563	0.088	29.172	0.626	No-Yes
694	Registered_Pos01_Processed_Follicle_01.tif	4b	0	47	1	1	128	98	161	123	25.627	Yes	84	20	200	63	1.238	1.533	47.801	0.124	29.563	0.618	No-Yes
695	Registered_Pos01_Processed_Follicle_01.tif	4b	0	48	1	1	129	99	161	123	24.76	Yes	84	21	210	62	0.875	0.766	48.677	0.088	30.356	0.624	No-Yes
696	Registered_Pos01_Processed_Follicle_01.tif	4b	0	49	1	1	129	100	161	123	24.394	Yes	84	22	220	61	0.619	0.383	49.296	0.062	30.938	0.628	No-Yes
697	Registered_Pos01_Processed_Follicle_01.tif	4b	0	50	1	1	129	99	161	123	24.76	Yes	84	23	230	60	0.619	0.383	49.915	0.062	30.356	0.608	No-Yes
698	Registered_Pos01_Processed_Follicle_01.tif	4b	0	51	1	1	130	101	161	123	23.53	Yes	84	24	240	59	1.384	1.916	51.299	0.138	31.732	0.619	No-Yes
699	Registered_Pos01_Processed_Follicle_01.tif	4b	0	52	1	1	130	102	161	123	23.177	Yes	84	25	250	58	0.619	0.383	51.918	0.062	32.313	0.622	No-Yes
700	Registered_Pos01_Processed_Follicle_01.tif	4b	0	53	1	1	130	101	161	123	23.53	Yes	84	26	260	57	0.619	0.383	52.537	0.062	31.732	0.604	No-Yes
701	Registered_Pos01_Processed_Follicle_01.tif	4b	0	54	1	1	131	100	161	123	23.399	Yes	84	27	270	56	0.875	0.766	53.412	0.088	31.38	0.588	No-Yes
702	Registered_Pos01_Processed_Follicle_01.tif	4b	0	55	1	1	132	99	161	123	23.301	Yes	84	28	280	55	0.875	0.766	54.288	0.088	31.049	0.572	No-Yes
703	Registered_Pos01_Processed_Follicle_01.tif	4b	0	56	1	1	132	99	161	123	23.301	Yes	84	29	290	54	0	0	54.288	0	31.049	0.572	No-Yes
704	Registered_Pos01_Processed_Follicle_01.tif	4b	0	57	1	1	132	98	161	123	23.701	Yes	84	30	300	53	0.619	0.383	54.907	0.062	30.482	0.555	No-Yes
705	Registered_Pos01_Processed_Follicle_01.tif	4b	0	58	1	1	131	97	161	123	24.574	Yes	84	31	310	52	0.875	0.766	55.782	0.088	29.667	0.532	No-Yes
706	Registered_Pos01_Processed_Follicle_01.tif	4b	0	59	1	1	131	96	161	123	24.983	Yes	84	32	320	51	0.619	0.383	56.401	0.062	29.1	0.516	No-Yes
707	Registered_Pos01_Processed_Follicle_01.tif	4b	0	60	1	1	130	94	161	123	26.276	Yes	84	33	330	50	1.384	1.916	57.785	0.138	27.717	0.48	No-Yes
708	Registered_Pos01_Processed_Follicle_01.tif	4b	0	61	1	1	130	96	161	123	25.447	Yes	84	34	340	49	1.238	1.533	59.023	0.124	28.855	0.489	No-Yes
709	Registered_Pos01_Processed_Follicle_01.tif	4b	0	62	1	1	130	96	161	123	25.447	Yes	84	35	350	48	0	0	59.023	0	28.855	0.489	No-Yes
710	Registered_Pos01_Processed_Follicle_01.tif	4b	0	63	1	1	130	95	161	123	25.858	Yes	84	36	360	47	0.619	0.383	59.642	0.062	28.285	0.474	No-Yes
711	Registered_Pos01_Processed_Follicle_01.tif	4b	0	64	1	1	130	96	161	123	25.447	Yes	84	37	370	46	0.619	0.383	60.261	0.062	28.855	0.479	No-Yes
712	Registered_Pos01_Processed_Follicle_01.tif	4b	0	65	1	1	130	96	161	123	25.447	Yes	84	38	380	45	0	0	60.261	0	28.855	0.479	No-Yes
713	Registered_Pos01_Processed_Follicle_01.tif	4b	0	66	1	1	128	95	161	123	26.789	Yes	84	39	390	44	1.384	1.916	61.645	0.138	27.821	0.451	No-Yes
714	Registered_Pos01_Processed_Follicle_01.tif	4b	0	67	1	1	128	95	161	123	26.789	Yes	84	40	400	43	0	0	61.645	0	27.821	0.451	No-Yes
715	Registered_Pos01_Processed_Follicle_01.tif	4b	0	68	1	1	127	94	161	123	27.662	Yes	84	41	410	42	0.875	0.766	62.521	0.088	27.024	0.432	No-Yes
716	Registered_Pos01_Processed_Follicle_01.tif	4b	0	69	1	1	126	93	161	123	28.535	Yes	84	42	420	41	0.875	0.766	63.396	0.088	26.233	0.414	No-Yes
717	Registered_Pos01_Processed_Follicle_01.tif	4b	0	70	1	1	126	94	161	123	28.136	Yes	84	43	430	40	0.619	0.383	64.015	0.062	26.818	0.419	No-Yes
718	Registered_Pos01_Processed_Follicle_01.tif	4b	0	71	1	1	125	93	161	123	29.007	No	84	44	440	39	0.875	0.766	64.891	0.088	26.035	0.401	No-Yes
719	Registered_Pos01_Processed_Follicle_01.tif	4b	0	72	1	1	125	93	161	123	29.007	No	84	45	450	38	0	0	64.891	0	26.035	0.401	No-Yes
720	Registered_Pos01_Processed_Follicle_01.tif	4b	0	73	1	1	125	93	161	123	29.007	No	84	46	460	37	0	0	64.891	0	26.035	0.401	No-Yes
721	Registered_Pos01_Processed_Follicle_01.tif	4b	0	74	1	1	124	92	161	123	29.879	No	84	47	470	36	0.875	0.766	65.766	0.088	25.258	0.384	No-Yes
722	Registered_Pos01_Processed_Follicle_01.tif	4b	0	75	1	1	124	92	161	123	29.879	No	84	48	480	35	0	0	65.766	0	25.258	0.384	No-Yes
723	Registered_Pos01_Processed_Follicle_01.tif	4b	0	76	1	1	125	92	161	123	29.407	No	84	49	490	34	0.619	0.383	66.385	0.062	25.447	0.383	No-Yes
724	Registered_Pos01_Processed_Follicle_01.tif	4b	0	77	1	1	123	92	161	123	30.356	No	84	50	500	33	1.238	1.533	67.623	0.124	25.083	0.371	No-Yes
725	Registered_Pos01_Processed_Follicle_01.tif	4b	0	78	1	1	124	92	161	123	29.879	No	84	51	510	32	0.619	0.383	68.242	0.062	25.258	0.37	No-Yes
726	Registered_Pos01_Processed_Follicle_01.tif	4b	0	79	1	1	125	93	161	123	29.007	No	84	52	520	31	0.875	0.766	69.117	0.088	26.035	0.377	No-Yes
727	Registered_Pos01_Processed_Follicle_01.tif	4b	0	80	1	1	126	93	161	123	28.535	Yes	84	53	530	30	0.619	0.383	69.736	0.062	26.233	0.376	No-Yes
728	Registered_Pos01_Processed_Follicle_01.tif	4b	0	81	1	1	125	92	161	123	29.407	No	84	54	540	29	0.875	0.766	70.612	0.088	25.447	0.36	No-Yes
729	Registered_Pos01_Processed_Follicle_01.tif	4b	0	82	1	1	126	90	161	123	29.776	No	84	55	550	28	1.384	1.916	71.996	0.138	24.488	0.34	No-Yes
730	Registered_Pos01_Processed_Follicle_01.tif	4b	0	83	1	1	126	90	161	123	29.776	No	84	56	560	27	0	0	71.996	0	24.488	0.34	No-Yes
731	Registered_Pos01_Processed_Follicle_01.tif	4b	0	84	1	1	125	90	161	123	30.23	No	84	57	570	26	0.619	0.383	72.615	0.062	24.276	0.334	No-Yes
732	Registered_Pos01_Processed_Follicle_01.tif	4b	0	85	1	1	126	91	161	123	29.355	No	84	58	580	25	0.875	0.766	73.49	0.088	25.068	0.341	No-Yes
733	Registered_Pos01_Processed_Follicle_01.tif	4b	0	86	1	1	126	91	161	123	29.355	No	84	59	590	24	0	0	73.49	0	25.068	0.341	No-Yes
734	Registered_Pos01_Processed_Follicle_01.tif	4b	0	127	1	1	125	93	161	123	29.007	No	84	60	600	23	1.384	1.916	74.875	0.138	26.035	0.348	No-Yes
735	Registered_Pos01_Processed_Follicle_01.tif	4b	0	128	1	1	125	95	161	123	28.231	Yes	84	61	610	22	1.238	1.533	76.113	0.124	27.215	0.358	No-Yes
736	Registered_Pos01_Processed_Follicle_01.tif	4b	0	129	1	1	125	96	161	123	27.855	Yes	84	62	620	21	0.619	0.383	76.732	0.062	27.807	0.362	No-Yes
737	Registered_Pos01_Processed_Follicle_01.tif	4b	0	130	1	1	125	96	161	123	27.855	Yes	84	63	630	20	0	0	76.732	0	27.807	0.362	No-Yes
738	Registered_Pos01_Processed_Follicle_01.tif	4b	0	131	1	1	126	96	161	123	27.362	Yes	84	64	640	19	0.619	0.383	77.351	0.062	27.992	0.362	No-Yes
739	Registered_Pos01_Processed_Follicle_01.tif	4b	0	132	1	1	125	96	161	123	27.855	Yes	84	65	650	18	0.619	0.383	77.97	0.062	27.807	0.357	No-Yes
740	Registered_Pos01_Processed_Follicle_01.tif	4b	0	133	1	1	125	97	161	123	27.488	Yes	84	66	660	17	0.619	0.383	78.589	0.062	28.4	0.361	No-Yes
741	Registered_Pos01_Processed_Follicle_01.tif	4b	0	134	1	1	126	97	161	123	26.989	Yes	84	67	670	16	0.619	0.383	79.208	0.062	28.581	0.361	No-Yes
742	Registered_Pos01_Processed_Follicle_01.tif	4b	0	135	1	1	126	97	161	123	26.989	Yes	84	68	680	15	0	0	79.208	0	28.581	0.361	No-Yes
743	Registered_Pos01_Processed_Follicle_01.tif	4b	0	136	1	1	125	98	161	123	27.13	Yes	84	69	690	14	0.875	0.766	80.083	0.088	28.994	0.362	No-Yes
744	Registered_Pos01_Processed_Follicle_01.tif	4b	0	137	1	1	125	100	161	123	26.444	Yes	84	70	700	13	1.238	1.533	81.321	0.124	30.185	0.371	No-Yes
745	Registered_Pos01_Processed_Follicle_01.tif	4b	0	138	1	1	124	100	161	123	26.967	Yes	84	71	710	12	0.619	0.383	81.94	0.062	30.026	0.366	No-Yes
746	Registered_Pos01_Processed_Follicle_01.tif	4b	0	139	1	1	123	100	161	123	27.495	Yes	84	72	720	11	0.619	0.383	82.559	0.062	29.879	0.362	No-Yes
747	Registered_Pos01_Processed_Follicle_01.tif	4b	0	140	1	1	123	101	161	123	27.18	Yes	84	73	730	10	0.619	0.383	83.178	0.062	30.482	0.366	No-Yes
748	Registered_Pos01_Processed_Follicle_01.tif	4b	0	141	1	1	123	101	161	123	27.18	Yes	84	74	740	9	0	0	83.178	0	30.482	0.366	No-Yes
749	Registered_Pos01_Processed_Follicle_01.tif	4b	0	142	1	1	123	102	161	123	26.875	Yes	84	75	750	8	0.619	0.383	83.797	0.062	31.086	0.371	No-Yes
750	Registered_Pos01_Processed_Follicle_01.tif	4b	0	143	1	1	122	102	161	123	27.418	Yes	84	76	760	7	0.619	0.383	84.416	0.062	30.956	0.367	No-Yes
751	Registered_Pos01_Processed_Follicle_01.tif	4b	0	144	1	1	122	102	161	123	27.418	Yes	84	77	770	6	0	0	84.416	0	30.956	0.367	No-Yes
752	Registered_Pos01_Processed_Follicle_01.tif	4b	0	145	1	1	122	102	161	123	27.418	Yes	84	78	780	5	0	0	84.416	0	30.956	0.367	No-Yes
753	Registered_Pos01_Processed_Follicle_01.tif	4b	0	146	1	1	121	103	161	123	27.683	Yes	84	79	790	4	0.875	0.766	85.291	0.088	31.447	0.369	No-Yes
754	Registered_Pos01_Processed_Follicle_01.tif	4b	0	147	1	1	121	103	161	123	27.683	Yes	84	80	800	3	0	0	85.291	0	31.447	0.369	No-Yes
755	Registered_Pos01_Processed_Follicle_01.tif	4b	0	148	1	1	121	104	161	123	27.411	Yes	84	81	810	2	0.619	0.383	85.91	0.062	32.057	0.373	No-Yes
756	Registered_Pos01_Processed_Follicle_01.tif	4b	0	149	1	1	122	103	161	123	27.13	Yes	84	82	820	1	0.875	0.766	86.786	0.088	31.563	0.364	No-Yes
757	Registered_Pos01_Processed_Follicle_01.tif	4b	0	150	1	1	122	103	161	123	27.13	Yes	84	83	830	0	0	0	86.786	0	31.563	0.364	No-Yes
758	Registered_Pos01_Processed_Follicle_01.tif	5	1	1	1	1	18	105	161	123	89.216	No	65	0	0	64	0	0	0	0	0	NaN	No-No
759	Registered_Pos01_Processed_Follicle_01.tif	5	1	2	1	1	19	104	161	123	88.681	No	65	1	10	63	0.875	0.766	0.875	0.088	0.875	1	No-No
760	Registered_Pos01_Processed_Follicle_01.tif	5	1	3	1	1	19	104	161	123	88.681	No	65	2	20	62	0	0	0.875	0	0.875	1	No-No
761	Registered_Pos01_Processed_Follicle_01.tif	5	1	4	1	1	20	104	161	123	88.068	No	65	3	30	61	0.619	0.383	1.494	0.062	1.384	0.926	No-No
762	Registered_Pos01_Processed_Follicle_01.tif	5	1	5	1	1	21	104	161	123	87.454	No	65	4	40	60	0.619	0.383	2.113	0.062	1.957	0.926	No-No
763	Registered_Pos01_Processed_Follicle_01.tif	5	1	6	1	1	22	105	161	123	86.759	No	65	5	50	59	0.875	0.766	2.989	0.088	2.476	0.828	No-No
764	Registered_Pos01_Processed_Follicle_01.tif	5	1	7	1	1	22	104	161	123	86.841	No	65	6	60	58	0.619	0.383	3.608	0.062	2.552	0.707	No-No
765	Registered_Pos01_Processed_Follicle_01.tif	5	1	8	1	1	24	106	161	123	85.453	No	65	7	70	57	1.751	3.065	5.359	0.175	3.765	0.703	No-No
766	Registered_Pos01_Processed_Follicle_01.tif	5	1	9	1	1	26	107	161	123	84.15	No	65	8	80	56	1.384	1.916	6.743	0.138	5.104	0.757	No-No
767	Registered_Pos01_Processed_Follicle_01.tif	5	1	10	1	1	26	107	161	123	84.15	No	65	9	90	55	0	0	6.743	0	5.104	0.757	No-No
768	Registered_Pos01_Processed_Follicle_01.tif	5	1	11	1	1	29	109	161	123	82.166	No	65	10	100	54	2.232	4.981	8.975	0.223	7.245	0.807	No-No
769	Registered_Pos01_Processed_Follicle_01.tif	5	1	12	1	1	30	109	161	123	81.551	No	65	11	110	53	0.619	0.383	9.594	0.062	7.83	0.816	No-No
770	Registered_Pos01_Processed_Follicle_01.tif	5	1	13	1	1	30	110	161	123	81.487	No	65	12	120	52	0.619	0.383	10.213	0.062	8.047	0.788	No-No
771	Registered_Pos01_Processed_Follicle_01.tif	5	1	14	1	1	30	110	161	123	81.487	No	65	13	130	51	0	0	10.213	0	8.047	0.788	No-No
772	Registered_Pos01_Processed_Follicle_01.tif	5	1	15	1	1	31	111	161	123	80.812	No	65	14	140	50	0.875	0.766	11.088	0.088	8.863	0.799	No-No
773	Registered_Pos01_Processed_Follicle_01.tif	5	1	16	1	1	32	112	161	123	80.141	No	65	15	150	49	0.875	0.766	11.963	0.088	9.689	0.81	No-No
774	Registered_Pos01_Processed_Follicle_01.tif	5	1	17	1	1	36	113	161	123	77.622	No	65	16	160	48	2.552	6.514	14.516	0.255	12.193	0.84	No-No
775	Registered_Pos01_Processed_Follicle_01.tif	5	1	18	1	1	38	113	161	123	76.388	No	65	17	170	47	1.238	1.533	15.754	0.124	13.334	0.846	No-No
776	Registered_Pos01_Processed_Follicle_01.tif	5	1	19	1	1	38	113	161	123	76.388	No	65	18	180	46	0	0	15.754	0	13.334	0.846	No-No
777	Registered_Pos01_Processed_Follicle_01.tif	5	1	20	1	1	38	113	161	123	76.388	No	65	19	190	45	0	0	15.754	0	13.334	0.846	No-No
778	Registered_Pos01_Processed_Follicle_01.tif	5	1	21	1	1	38	113	161	123	76.388	No	65	20	200	44	0	0	15.754	0	13.334	0.846	No-No
779	Registered_Pos01_Processed_Follicle_01.tif	5	1	22	1	1	38	113	161	123	76.388	No	65	21	210	43	0	0	15.754	0	13.334	0.846	No-No
780	Registered_Pos01_Processed_Follicle_01.tif	5	1	23	1	1	39	113	161	123	75.771	No	65	22	220	42	0.619	0.383	16.373	0.062	13.91	0.85	No-No
781	Registered_Pos01_Processed_Follicle_01.tif	5	1	24	1	1	38	114	161	123	76.341	No	65	23	230	41	0.875	0.766	17.248	0.088	13.576	0.787	No-No
782	Registered_Pos01_Processed_Follicle_01.tif	5	1	25	1	1	38	114	161	123	76.341	No	65	24	240	40	0	0	17.248	0	13.576	0.787	No-No
783	Registered_Pos01_Processed_Follicle_01.tif	5	1	26	1	1	38	115	161	123	76.298	No	65	25	250	39	0.619	0.383	17.867	0.062	13.841	0.775	No-No
784	Registered_Pos01_Processed_Follicle_01.tif	5	1	27	1	1	40	115	161	123	75.062	No	65	26	260	38	1.238	1.533	19.105	0.124	14.959	0.783	No-No
785	Registered_Pos01_Processed_Follicle_01.tif	5	1	28	1	1	40	115	161	123	75.062	No	65	27	270	37	0	0	19.105	0	14.959	0.783	No-No
786	Registered_Pos01_Processed_Follicle_01.tif	5	1	29	1	1	40	115	161	123	75.062	No	65	28	280	36	0	0	19.105	0	14.959	0.783	No-No
787	Registered_Pos01_Processed_Follicle_01.tif	5	1	30	1	1	40	115	161	123	75.062	No	65	29	290	35	0	0	19.105	0	14.959	0.783	No-No
788	Registered_Pos01_Processed_Follicle_01.tif	5	1	31	1	1	39	116	161	123	75.642	No	65	30	300	34	0.875	0.766	19.98	0.088	14.674	0.734	No-No
789	Registered_Pos01_Processed_Follicle_01.tif	5	1	32	1	1	41	115	161	123	74.445	No	65	31	310	33	1.384	1.916	21.364	0.138	15.524	0.727	No-No
790	Registered_Pos01_Processed_Follicle_01.tif	5	1	33	1	1	41	116	161	123	74.406	No	65	32	320	32	0.619	0.383	21.983	0.062	15.781	0.718	No-No
791	Registered_Pos01_Processed_Follicle_01.tif	5	1	34	1	1	42	116	161	123	73.788	No	65	33	330	31	0.619	0.383	22.602	0.062	16.342	0.723	No-No
792	Registered_Pos01_Processed_Follicle_01.tif	5	1	35	1	1	44	118	161	123	72.489	No	65	34	340	30	1.751	3.065	24.353	0.175	17.994	0.739	No-No
793	Registered_Pos01_Processed_Follicle_01.tif	5	1	36	1	1	47	122	161	123	70.569	No	65	35	350	29	3.095	9.579	27.448	0.309	20.808	0.758	No-No
794	Registered_Pos01_Processed_Follicle_01.tif	5	1	37	1	1	52	128	161	123	67.542	No	65	36	360	28	4.835	23.373	32.283	0.483	25.409	0.787	No-No
795	Registered_Pos01_Processed_Follicle_01.tif	5	1	38	1	1	54	129	161	123	66.337	No	65	37	370	27	1.384	1.916	33.667	0.138	26.782	0.795	No-No
796	Registered_Pos01_Processed_Follicle_01.tif	5	1	39	1	1	58	134	161	123	64.12	No	65	38	380	26	3.964	15.71	37.63	0.396	30.583	0.813	No-No
797	Registered_Pos01_Processed_Follicle_01.tif	5	1	40	1	1	61	135	161	123	62.344	No	65	39	390	25	1.957	3.832	39.588	0.196	32.455	0.82	No-No
798	Registered_Pos01_Processed_Follicle_01.tif	5	1	41	1	1	65	138	161	123	60.145	No	65	40	400	24	3.095	9.579	42.683	0.309	35.548	0.833	No-No
799	Registered_Pos01_Processed_Follicle_01.tif	5	1	42	1	1	65	138	161	123	60.145	No	65	41	410	23	0	0	42.683	0	35.548	0.833	No-No
800	Registered_Pos01_Processed_Follicle_01.tif	5	1	43	1	1	65	138	161	123	60.145	No	65	42	420	22	0	0	42.683	0	35.548	0.833	No-No
801	Registered_Pos01_Processed_Follicle_01.tif	5	1	44	1	1	65	138	161	123	60.145	No	65	43	430	21	0	0	42.683	0	35.548	0.833	No-No
802	Registered_Pos01_Processed_Follicle_01.tif	5	1	45	1	1	65	138	161	123	60.145	No	65	44	440	20	0	0	42.683	0	35.548	0.833	No-No
803	Registered_Pos01_Processed_Follicle_01.tif	5	1	46	1	1	65	138	161	123	60.145	No	65	45	450	19	0	0	42.683	0	35.548	0.833	No-No
804	Registered_Pos01_Processed_Follicle_01.tif	5	1	47	1	1	65	138	161	123	60.145	No	65	46	460	18	0	0	42.683	0	35.548	0.833	No-No
805	Registered_Pos01_Processed_Follicle_01.tif	5	1	48	1	1	65	139	161	123	60.244	No	65	47	470	17	0.619	0.383	43.302	0.062	35.907	0.829	No-No
806	Registered_Pos01_Processed_Follicle_01.tif	5	1	49	1	1	65	139	161	123	60.244	No	65	48	480	16	0	0	43.302	0	35.907	0.829	No-No
807	Registered_Pos01_Processed_Follicle_01.tif	5	1	50	1	1	65	139	161	123	60.244	No	65	49	490	15	0	0	43.302	0	35.907	0.829	No-No
808	Registered_Pos01_Processed_Follicle_01.tif	5	1	51	1	1	65	139	161	123	60.244	No	65	50	500	14	0	0	43.302	0	35.907	0.829	No-No
809	Registered_Pos01_Processed_Follicle_01.tif	5	1	52	1	1	65	139	161	123	60.244	No	65	51	510	13	0	0	43.302	0	35.907	0.829	No-No
810	Registered_Pos01_Processed_Follicle_01.tif	5	1	53	1	1	65	139	161	123	60.244	No	65	52	520	12	0	0	43.302	0	35.907	0.829	No-No
811	Registered_Pos01_Processed_Follicle_01.tif	5	1	54	1	1	65	139	161	123	60.244	No	65	53	530	11	0	0	43.302	0	35.907	0.829	No-No
812	Registered_Pos01_Processed_Follicle_01.tif	5	1	55	1	1	65	139	161	123	60.244	No	65	54	540	10	0	0	43.302	0	35.907	0.829	No-No
813	Registered_Pos01_Processed_Follicle_01.tif	5	1	56	1	1	65	139	161	123	60.244	No	65	55	550	9	0	0	43.302	0	35.907	0.829	No-No
814	Registered_Pos01_Processed_Follicle_01.tif	5	1	57	1	1	65	139	161	123	60.244	No	65	56	560	8	0	0	43.302	0	35.907	0.829	No-No
815	Registered_Pos01_Processed_Follicle_01.tif	5	1	58	1	1	65	139	161	123	60.244	No	65	57	570	7	0	0	43.302	0	35.907	0.829	No-No
816	Registered_Pos01_Processed_Follicle_01.tif	5	1	59	1	1	66	140	161	123	59.739	No	65	58	580	6	0.875	0.766	44.177	0.088	36.772	0.832	No-No
817	Registered_Pos01_Processed_Follicle_01.tif	5	1	60	1	1	66	140	161	123	59.739	No	65	59	590	5	0	0	44.177	0	36.772	0.832	No-No
818	Registered_Pos01_Processed_Follicle_01.tif	5	1	61	1	1	67	140	161	123	59.13	No	65	60	600	4	0.619	0.383	44.796	0.062	37.274	0.832	No-No
819	Registered_Pos01_Processed_Follicle_01.tif	5	1	62	1	1	69	140	161	123	57.912	No	65	61	610	3	1.238	1.533	46.034	0.124	38.288	0.832	No-No
820	Registered_Pos01_Processed_Follicle_01.tif	5	1	63	1	1	69	140	161	123	57.912	No	65	62	620	2	0	0	46.034	0	38.288	0.832	No-No
821	Registered_Pos01_Processed_Follicle_01.tif	5	1	64	1	1	69	140	161	123	57.912	No	65	63	630	1	0	0	46.034	0	38.288	0.832	No-No
822	Registered_Pos01_Processed_Follicle_01.tif	5	1	65	1	1	70	140	161	123	57.303	No	65	64	640	0	0.619	0.383	46.653	0.062	38.8	0.832	No-No
823	Registered_Pos01_Processed_Follicle_01.tif	5a	0	66	1	1	57	136	161	123	64.877	No	9	0	0	8	0	0	55.073	0.842	30.838	0.56	No-No
824	Registered_Pos01_Processed_Follicle_01.tif	5a	0	67	1	1	58	137	161	123	64.343	No	9	1	10	7	0.875	0.766	55.948	0.088	31.708	0.567	No-No
825	Registered_Pos01_Processed_Follicle_01.tif	5a	0	68	1	1	56	134	161	123	65.351	No	9	2	20	6	2.232	4.981	58.18	0.223	29.589	0.509	No-No
826	Registered_Pos01_Processed_Follicle_01.tif	5a	0	69	1	1	55	134	161	123	65.966	No	9	3	30	5	0.619	0.383	58.799	0.062	29.1	0.495	No-No
827	Registered_Pos01_Processed_Follicle_01.tif	5a	0	70	1	1	52	132	161	123	67.701	No	9	4	40	4	2.232	4.981	61.031	0.223	26.875	0.44	No-No
828	Registered_Pos01_Processed_Follicle_01.tif	5a	0	71	1	1	48	132	161	123	70.168	No	9	5	50	3	2.476	6.131	63.507	0.248	24.983	0.393	No-No
829	Registered_Pos01_Processed_Follicle_01.tif	5a	0	72	1	1	41	125	161	123	74.29	No	9	6	60	2	6.128	37.55	69.634	0.613	18.867	0.271	No-No
830	Registered_Pos01_Processed_Follicle_01.tif	5a	0	73	1	1	35	121	161	123	78.004	No	9	7	70	1	4.464	19.924	74.098	0.446	14.451	0.195	No-No
831	Registered_Pos01_Processed_Follicle_01.tif	5a	0	74	1	1	29	118	161	123	81.767	No	9	8	80	0	4.152	17.242	78.251	0.415	10.541	0.135	No-No
832	Registered_Pos01_Processed_Follicle_01.tif	5b	0	66	1	1	82	150	161	123	51.678	No	85	0	0	84	0	0	56.322	0.967	48.429	0.86	No-No
833	Registered_Pos01_Processed_Follicle_01.tif	5b	0	67	1	1	84	150	161	123	50.508	No	85	1	10	83	1.238	1.533	57.56	0.124	49.446	0.859	No-No
834	Registered_Pos01_Processed_Follicle_01.tif	5b	0	68	1	1	92	151	161	123	46.094	No	85	2	20	82	4.991	24.905	62.551	0.499	53.935	0.862	No-No
835	Registered_Pos01_Processed_Follicle_01.tif	5b	0	69	1	1	91	156	161	123	47.904	No	85	3	30	81	3.156	9.962	65.707	0.316	55.122	0.839	No-No
836	Registered_Pos01_Processed_Follicle_01.tif	5b	0	70	1	1	92	157	161	123	47.615	No	85	4	40	80	0.875	0.766	66.583	0.088	55.984	0.841	No-No
837	Registered_Pos01_Processed_Follicle_01.tif	5b	0	71	1	1	95	161	161	123	47.142	No	85	5	50	79	3.095	9.579	69.678	0.309	58.935	0.846	No-No
838	Registered_Pos01_Processed_Follicle_01.tif	5b	0	72	1	1	97	164	161	123	47.048	No	85	6	60	78	2.232	4.981	71.909	0.223	61.034	0.849	No-No
839	Registered_Pos01_Processed_Follicle_01.tif	5b	0	73	1	1	105	172	161	123	46.06	No	85	7	70	77	7.003	49.045	78.913	0.7	67.972	0.861	No-No
840	Registered_Pos01_Processed_Follicle_01.tif	5b	0	74	1	1	112	178	161	123	45.596	No	85	8	80	76	5.707	32.569	84.62	0.571	73.671	0.871	No-No
841	Registered_Pos01_Processed_Follicle_01.tif	5b	0	75	1	1	112	179	161	123	46.06	No	85	9	90	75	0.619	0.383	85.239	0.062	74.053	0.869	No-No
842	Registered_Pos01_Processed_Follicle_01.tif	5b	0	76	1	1	113	179	161	123	45.655	No	85	10	100	74	0.619	0.383	85.858	0.062	74.54	0.868	No-No
843	Registered_Pos01_Processed_Follicle_01.tif	5b	0	77	1	1	117	183	161	123	46.056	No	85	11	110	73	3.502	12.261	89.359	0.35	78.016	0.873	No-No
844	Registered_Pos01_Processed_Follicle_01.tif	5b	0	78	1	1	117	182	161	123	45.559	No	85	12	120	72	0.619	0.383	89.978	0.062	77.635	0.863	No-No
845	Registered_Pos01_Processed_Follicle_01.tif	5b	0	79	1	1	130	189	161	123	45.136	No	85	13	130	71	9.139	83.529	99.118	0.914	86.66	0.874	No-No
846	Registered_Pos01_Processed_Follicle_01.tif	5b	0	80	1	1	136	192	161	123	45.428	No	85	14	140	70	4.152	17.242	103.27	0.415	90.748	0.879	No-No
847	Registered_Pos01_Processed_Follicle_01.tif	5b	0	81	1	1	139	193	161	123	45.42	No	85	15	150	69	1.957	3.832	105.227	0.196	92.612	0.88	No-No
848	Registered_Pos01_Processed_Follicle_01.tif	5b	0	82	1	1	139	194	161	123	46.011	No	85	16	160	68	0.619	0.383	105.846	0.062	92.978	0.878	No-No
849	Registered_Pos01_Processed_Follicle_01.tif	5b	0	83	1	1	139	194	161	123	46.011	No	85	17	170	67	0	0	105.846	0	92.978	0.878	No-No
850	Registered_Pos01_Processed_Follicle_01.tif	5b	0	84	1	1	138	192	161	123	45.021	No	85	18	180	66	1.384	1.916	107.231	0.138	91.748	0.856	No-No
851	Registered_Pos01_Processed_Follicle_01.tif	5b	0	85	1	1	138	193	161	123	45.609	No	85	19	190	65	0.619	0.383	107.85	0.062	92.113	0.854	No-No
852	Registered_Pos01_Processed_Follicle_01.tif	5b	0	86	1	1	139	193	161	123	45.42	No	85	20	200	64	0.619	0.383	108.469	0.062	92.612	0.854	No-No
853	Registered_Pos01_Processed_Follicle_01.tif	5b	0	87	1	1	139	192	161	123	44.829	No	85	21	210	63	0.619	0.383	109.088	0.062	92.25	0.846	No-No
854	Registered_Pos01_Processed_Follicle_01.tif	5b	0	88	1	1	144	196	161	123	46.396	No	85	22	220	62	3.964	15.71	113.051	0.396	96.208	0.851	No-No
855	Registered_Pos01_Processed_Follicle_01.tif	5b	0	89	1	1	149	201	161	123	48.85	No	85	23	230	61	4.377	19.158	117.428	0.438	100.532	0.856	No-No
856	Registered_Pos01_Processed_Follicle_01.tif	5b	0	90	1	1	150	202	161	123	49.373	No	85	24	240	60	0.875	0.766	118.303	0.088	101.397	0.857	No-No
857	Registered_Pos01_Processed_Follicle_01.tif	5b	0	91	1	1	152	202	161	123	49.217	No	85	25	250	59	1.238	1.533	119.541	0.124	102.397	0.857	No-No
858	Registered_Pos01_Processed_Follicle_01.tif	5b	0	92	1	1	150	202	161	123	49.373	No	85	26	260	58	1.238	1.533	120.779	0.124	101.397	0.84	No-No
859	Registered_Pos01_Processed_Follicle_01.tif	5b	0	93	1	1	150	202	161	123	49.373	No	85	27	270	57	0	0	120.779	0	101.397	0.84	No-No
860	Registered_Pos01_Processed_Follicle_01.tif	5b	0	94	1	1	150	202	161	123	49.373	No	85	28	280	56	0	0	120.779	0	101.397	0.84	No-No
861	Registered_Pos01_Processed_Follicle_01.tif	5b	0	95	1	1	150	202	161	123	49.373	No	85	29	290	55	0	0	120.779	0	101.397	0.84	No-No
862	Registered_Pos01_Processed_Follicle_01.tif	5b	0	96	1	1	149	202	161	123	49.462	No	85	30	300	54	0.619	0.383	121.398	0.062	100.899	0.831	No-No
863	Registered_Pos01_Processed_Follicle_01.tif	5b	0	97	1	1	149	202	161	123	49.462	No	85	31	310	53	0	0	121.398	0	100.899	0.831	No-No
864	Registered_Pos01_Processed_Follicle_01.tif	5b	0	98	1	1	149	202	161	123	49.462	No	85	32	320	52	0	0	121.398	0	100.899	0.831	No-No
865	Registered_Pos01_Processed_Follicle_01.tif	5b	0	99	1	1	147	200	161	123	48.444	No	85	33	330	51	1.751	3.065	123.149	0.175	99.168	0.805	No-No
866	Registered_Pos01_Processed_Follicle_01.tif	5b	0	100	1	1	146	199	161	123	47.952	No	85	34	340	50	0.875	0.766	124.025	0.088	98.302	0.793	No-No
867	Registered_Pos01_Processed_Follicle_01.tif	5b	0	101	1	1	146	199	161	123	47.952	No	85	35	350	49	0	0	124.025	0	98.302	0.793	No-No
868	Registered_Pos01_Processed_Follicle_01.tif	5b	0	102	1	1	146	198	161	123	47.344	No	85	36	360	48	0.619	0.383	124.644	0.062	97.937	0.786	No-No
869	Registered_Pos01_Processed_Follicle_01.tif	5b	0	103	1	1	147	201	161	123	49.054	No	85	37	370	47	1.957	3.832	126.601	0.196	99.536	0.786	No-No
870	Registered_Pos01_Processed_Follicle_01.tif	5b	0	104	1	1	144	200	161	123	48.811	No	85	38	380	46	1.957	3.832	128.559	0.196	97.679	0.76	No-No
871	Registered_Pos01_Processed_Follicle_01.tif	5b	0	105	1	1	145	199	161	123	48.075	No	85	39	390	45	0.875	0.766	129.434	0.088	97.804	0.756	No-No
872	Registered_Pos01_Processed_Follicle_01.tif	5b	0	106	1	1	146	200	161	123	48.559	No	85	40	400	44	0.875	0.766	130.309	0.088	98.67	0.757	No-No
873	Registered_Pos01_Processed_Follicle_01.tif	5b	0	107	1	1	147	199	161	123	47.836	No	85	41	410	43	0.875	0.766	131.185	0.088	98.802	0.753	No-No
874	Registered_Pos01_Processed_Follicle_01.tif	5b	0	108	1	1	147	199	161	123	47.836	No	85	42	420	42	0	0	131.185	0	98.802	0.753	No-No
875	Registered_Pos01_Processed_Follicle_01.tif	5b	0	109	1	1	146	197	161	123	46.738	No	85	43	430	41	1.384	1.916	132.569	0.138	97.575	0.736	No-No
876	Registered_Pos01_Processed_Follicle_01.tif	5b	0	110	1	1	145	196	161	123	46.26	No	85	44	440	40	0.875	0.766	133.444	0.088	96.711	0.725	No-No
877	Registered_Pos01_Processed_Follicle_01.tif	5b	0	111	1	1	145	195	161	123	45.655	No	85	45	450	39	0.619	0.383	134.063	0.062	96.351	0.719	No-No
878	Registered_Pos01_Processed_Follicle_01.tif	5b	0	112	1	1	145	195	161	123	45.655	No	85	46	460	38	0	0	134.063	0	96.351	0.719	No-No
879	Registered_Pos01_Processed_Follicle_01.tif	5b	0	113	1	1	145	195	161	123	45.655	No	85	47	470	37	0	0	134.063	0	96.351	0.719	No-No
880	Registered_Pos01_Processed_Follicle_01.tif	5b	0	114	1	1	145	194	161	123	45.051	No	85	48	480	36	0.619	0.383	134.682	0.062	95.995	0.713	No-No
881	Registered_Pos01_Processed_Follicle_01.tif	5b	0	115	1	1	145	194	161	123	45.051	No	85	49	490	35	0	0	134.682	0	95.995	0.713	No-No
882	Registered_Pos01_Processed_Follicle_01.tif	5b	0	116	1	1	145	192	161	123	43.844	No	85	50	500	34	1.238	1.533	135.92	0.124	95.29	0.701	No-No
883	Registered_Pos01_Processed_Follicle_01.tif	5b	0	117	1	1	145	191	161	123	43.242	No	85	51	510	33	0.619	0.383	136.539	0.062	94.941	0.695	No-No
884	Registered_Pos01_Processed_Follicle_01.tif	5b	0	118	1	1	146	191	161	123	43.104	No	85	52	520	32	0.619	0.383	137.158	0.062	95.455	0.696	No-No
885	Registered_Pos01_Processed_Follicle_01.tif	5b	0	119	1	1	145	190	161	123	42.639	No	85	53	530	31	0.875	0.766	138.034	0.088	94.596	0.685	No-No
886	Registered_Pos01_Processed_Follicle_01.tif	5b	0	120	1	1	147	189	161	123	41.763	No	85	54	540	30	1.384	1.916	139.418	0.138	95.288	0.683	No-No
887	Registered_Pos01_Processed_Follicle_01.tif	5b	0	121	1	1	146	190	161	123	42.5	No	85	55	550	29	0.875	0.766	140.293	0.088	95.111	0.678	No-No
888	Registered_Pos01_Processed_Follicle_01.tif	5b	0	122	1	1	146	190	161	123	42.5	No	85	56	560	28	0	0	140.293	0	95.111	0.678	No-No
889	Registered_Pos01_Processed_Follicle_01.tif	5b	0	123	1	1	146	190	161	123	42.5	No	85	57	570	27	0	0	140.293	0	95.111	0.678	No-No
890	Registered_Pos01_Processed_Follicle_01.tif	5b	0	124	1	1	146	191	161	123	43.104	No	85	58	580	26	0.619	0.383	140.912	0.062	95.455	0.677	No-No
891	Registered_Pos01_Processed_Follicle_01.tif	5b	0	125	1	1	146	190	161	123	42.5	No	85	59	590	25	0.619	0.383	141.531	0.062	95.111	0.672	No-No
892	Registered_Pos01_Processed_Follicle_01.tif	5b	0	126	1	1	146	190	161	123	42.5	No	85	60	600	24	0	0	141.531	0	95.111	0.672	No-No
893	Registered_Pos01_Processed_Follicle_01.tif	5b	0	127	1	1	146	189	161	123	41.896	No	85	61	610	23	0.619	0.383	142.15	0.062	94.77	0.667	No-No
894	Registered_Pos01_Processed_Follicle_01.tif	5b	0	128	1	1	146	189	161	123	41.896	No	85	62	620	22	0	0	142.15	0	94.77	0.667	No-No
895	Registered_Pos01_Processed_Follicle_01.tif	5b	0	129	1	1	146	189	161	123	41.896	No	85	63	630	21	0	0	142.15	0	94.77	0.667	No-No
896	Registered_Pos01_Processed_Follicle_01.tif	5b	0	130	1	1	145	191	161	123	43.242	No	85	64	640	20	1.384	1.916	143.534	0.138	94.941	0.661	No-No
897	Registered_Pos01_Processed_Follicle_01.tif	5b	0	131	1	1	144	189	161	123	42.188	No	85	65	650	19	1.384	1.916	144.918	0.138	93.737	0.647	No-No
898	Registered_Pos01_Processed_Follicle_01.tif	5b	0	132	1	1	144	189	161	123	42.188	No	85	66	660	18	0	0	144.918	0	93.737	0.647	No-No
899	Registered_Pos01_Processed_Follicle_01.tif	5b	0	133	1	1	143	190	161	123	42.944	No	85	67	670	17	0.875	0.766	145.794	0.088	93.569	0.642	No-No
900	Registered_Pos01_Processed_Follicle_01.tif	5b	0	134	1	1	143	189	161	123	42.346	No	85	68	680	16	0.619	0.383	146.413	0.062	93.223	0.637	No-No
901	Registered_Pos01_Processed_Follicle_01.tif	5b	0	135	1	1	142	190	161	123	43.108	No	85	69	690	15	0.875	0.766	147.288	0.088	93.058	0.632	No-No
902	Registered_Pos01_Processed_Follicle_01.tif	5b	0	136	1	1	140	190	161	123	43.462	No	85	70	700	14	1.238	1.533	148.526	0.124	92.04	0.62	No-No
903	Registered_Pos01_Processed_Follicle_01.tif	5b	0	137	1	1	140	190	161	123	43.462	No	85	71	710	13	0	0	148.526	0	92.04	0.62	No-No
904	Registered_Pos01_Processed_Follicle_01.tif	5b	0	138	1	1	142	188	161	123	41.919	No	85	72	720	12	1.751	3.065	150.277	0.175	92.364	0.615	No-No
905	Registered_Pos01_Processed_Follicle_01.tif	5b	0	139	1	1	141	189	161	123	42.689	No	85	73	730	11	0.875	0.766	151.152	0.088	92.198	0.61	No-No
906	Registered_Pos01_Processed_Follicle_01.tif	5b	0	140	1	1	141	183	161	123	39.149	No	85	74	740	10	3.714	13.794	154.866	0.371	90.155	0.582	No-No
907	Registered_Pos01_Processed_Follicle_01.tif	5b	0	141	1	1	141	182	161	123	38.562	No	85	75	750	9	0.619	0.383	155.485	0.062	89.825	0.578	No-No
908	Registered_Pos01_Processed_Follicle_01.tif	5b	0	142	1	1	140	182	161	123	38.765	No	85	76	760	8	0.619	0.383	156.104	0.062	89.301	0.572	No-No
909	Registered_Pos01_Processed_Follicle_01.tif	5b	0	143	1	1	140	182	161	123	38.765	No	85	77	770	7	0	0	156.104	0	89.301	0.572	No-No
910	Registered_Pos01_Processed_Follicle_01.tif	5b	0	144	1	1	140	182	161	123	38.765	No	85	78	780	6	0	0	156.104	0	89.301	0.572	No-No
911	Registered_Pos01_Processed_Follicle_01.tif	5b	0	145	1	1	139	179	161	123	37.243	No	85	79	790	5	1.957	3.832	158.062	0.196	87.796	0.555	No-No
912	Registered_Pos01_Processed_Follicle_01.tif	5b	0	146	1	1	139	178	161	123	36.668	No	85	80	800	4	0.619	0.383	158.681	0.062	87.474	0.551	No-No
913	Registered_Pos01_Processed_Follicle_01.tif	5b	0	147	1	1	139	178	161	123	36.668	No	85	81	810	3	0	0	158.681	0	87.474	0.551	No-No
914	Registered_Pos01_Processed_Follicle_01.tif	5b	0	148	1	1	139	179	161	123	37.243	No	85	82	820	2	0.619	0.383	159.3	0.062	87.796	0.551	No-No
915	Registered_Pos01_Processed_Follicle_01.tif	5b	0	149	1	1	139	179	161	123	37.243	No	85	83	830	1	0	0	159.3	0	87.796	0.551	No-No
916	Registered_Pos01_Processed_Follicle_01.tif	5b	0	150	1	1	141	179	161	123	36.808	No	85	84	840	0	1.238	1.533	160.538	0.124	88.854	0.553	No-No
917	Registered_Pos01_Processed_Follicle_01.tif	6	1	1	1	1	85	56	161	123	62.715	No	89	0	0	88	0	0	0	0	0	NaN	No-No
918	Registered_Pos01_Processed_Follicle_01.tif	6	1	2	1	1	85	56	161	123	62.715	No	89	1	10	87	0	0	0	0	0	NaN	No-No
919	Registered_Pos01_Processed_Follicle_01.tif	6	1	3	1	1	85	56	161	123	62.715	No	89	2	20	86	0	0	0	0	0	NaN	No-No
920	Registered_Pos01_Processed_Follicle_01.tif	6	1	4	1	1	86	54	161	123	63.083	No	89	3	30	85	1.384	1.916	1.384	0.138	1.384	1	No-No
921	Registered_Pos01_Processed_Follicle_01.tif	6	1	5	1	1	86	52	161	123	63.928	No	89	4	40	84	1.238	1.533	2.622	0.124	2.552	0.973	No-No
922	Registered_Pos01_Processed_Follicle_01.tif	6	1	6	1	1	86	52	161	123	63.928	No	89	5	50	83	0	0	2.622	0	2.552	0.973	No-No
923	Registered_Pos01_Processed_Follicle_01.tif	6	1	7	1	1	86	52	161	123	63.928	No	89	6	60	82	0	0	2.622	0	2.552	0.973	No-No
924	Registered_Pos01_Processed_Follicle_01.tif	6	1	8	1	1	86	52	161	123	63.928	No	89	7	70	81	0	0	2.622	0	2.552	0.973	No-No
925	Registered_Pos01_Processed_Follicle_01.tif	6	1	9	1	1	84	53	161	123	64.415	No	89	8	80	80	1.384	1.916	4.006	0.138	1.957	0.489	No-No
926	Registered_Pos01_Processed_Follicle_01.tif	6	1	10	1	1	85	53	161	123	63.958	No	89	9	90	79	0.619	0.383	4.625	0.062	1.857	0.401	No-No
927	Registered_Pos01_Processed_Follicle_01.tif	6	1	11	1	1	85	53	161	123	63.958	No	89	10	100	78	0	0	4.625	0	1.857	0.401	No-No
928	Registered_Pos01_Processed_Follicle_01.tif	6	1	12	1	1	85	53	161	123	63.958	No	89	11	110	77	0	0	4.625	0	1.857	0.401	No-No
929	Registered_Pos01_Processed_Follicle_01.tif	6	1	13	1	1	85	52	161	123	64.379	No	89	12	120	76	0.619	0.383	5.244	0.062	2.476	0.472	No-No
930	Registered_Pos01_Processed_Follicle_01.tif	6	1	14	1	1	85	52	161	123	64.379	No	89	13	130	75	0	0	5.244	0	2.476	0.472	No-No
931	Registered_Pos01_Processed_Follicle_01.tif	6	1	15	1	1	85	53	161	123	63.958	No	89	14	140	74	0.619	0.383	5.863	0.062	1.857	0.317	No-No
932	Registered_Pos01_Processed_Follicle_01.tif	6	1	16	1	1	85	53	161	123	63.958	No	89	15	150	73	0	0	5.863	0	1.857	0.317	No-No
933	Registered_Pos01_Processed_Follicle_01.tif	6	1	17	1	1	85	53	161	123	63.958	No	89	16	160	72	0	0	5.863	0	1.857	0.317	No-No
934	Registered_Pos01_Processed_Follicle_01.tif	6	1	18	1	1	85	53	161	123	63.958	No	89	17	170	71	0	0	5.863	0	1.857	0.317	No-No
935	Registered_Pos01_Processed_Follicle_01.tif	6	1	19	1	1	85	53	161	123	63.958	No	89	18	180	70	0	0	5.863	0	1.857	0.317	No-No
936	Registered_Pos01_Processed_Follicle_01.tif	6	1	20	1	1	85	54	161	123	63.54	No	89	19	190	69	0.619	0.383	6.482	0.062	1.238	0.191	No-No
937	Registered_Pos01_Processed_Follicle_01.tif	6	1	21	1	1	85	53	161	123	63.958	No	89	20	200	68	0.619	0.383	7.101	0.062	1.857	0.262	No-No
938	Registered_Pos01_Processed_Follicle_01.tif	6	1	22	1	1	86	50	161	123	64.785	No	89	21	210	67	1.957	3.832	9.059	0.196	3.765	0.416	No-No
939	Registered_Pos01_Processed_Follicle_01.tif	6	1	23	1	1	86	46	161	123	66.536	No	89	22	220	66	2.476	6.131	11.535	0.248	6.221	0.539	No-No
940	Registered_Pos01_Processed_Follicle_01.tif	6	1	24	1	1	86	49	161	123	65.219	No	89	23	230	65	1.857	3.448	13.392	0.186	4.377	0.327	No-No
941	Registered_Pos01_Processed_Follicle_01.tif	6	1	25	1	1	87	48	161	123	65.219	No	89	24	240	64	0.875	0.766	14.267	0.088	5.104	0.358	No-No
942	Registered_Pos01_Processed_Follicle_01.tif	6	1	26	1	1	87	49	161	123	64.779	No	89	25	250	63	0.619	0.383	14.886	0.062	4.506	0.303	No-No
943	Registered_Pos01_Processed_Follicle_01.tif	6	1	27	1	1	87	51	161	123	63.91	No	89	26	260	62	1.238	1.533	16.124	0.124	3.333	0.207	No-No
944	Registered_Pos01_Processed_Follicle_01.tif	6	1	28	1	1	88	51	161	123	63.468	No	89	27	270	61	0.619	0.383	16.743	0.062	3.609	0.216	No-No
945	Registered_Pos01_Processed_Follicle_01.tif	6	1	29	1	1	88	51	161	123	63.468	No	89	28	280	60	0	0	16.743	0	3.609	0.216	No-No
946	Registered_Pos01_Processed_Follicle_01.tif	6	1	30	1	1	88	51	161	123	63.468	No	89	29	290	59	0	0	16.743	0	3.609	0.216	No-No
947	Registered_Pos01_Processed_Follicle_01.tif	6	1	31	1	1	88	51	161	123	63.468	No	89	30	300	58	0	0	16.743	0	3.609	0.216	No-No
948	Registered_Pos01_Processed_Follicle_01.tif	6	1	32	1	1	88	51	161	123	63.468	No	89	31	310	57	0	0	16.743	0	3.609	0.216	No-No
949	Registered_Pos01_Processed_Follicle_01.tif	6	1	33	1	1	89	51	161	123	63.029	No	89	32	320	56	0.619	0.383	17.362	0.062	3.964	0.228	No-No
950	Registered_Pos01_Processed_Follicle_01.tif	6	1	34	1	1	89	51	161	123	63.029	No	89	33	330	55	0	0	17.362	0	3.964	0.228	No-No
951	Registered_Pos01_Processed_Follicle_01.tif	6	1	35	1	1	89	50	161	123	63.468	No	89	34	340	54	0.619	0.383	17.981	0.062	4.464	0.248	No-No
952	Registered_Pos01_Processed_Follicle_01.tif	6	1	36	1	1	90	50	161	123	63.035	No	89	35	350	53	0.619	0.383	18.6	0.062	4.835	0.26	No-No
953	Registered_Pos01_Processed_Follicle_01.tif	6	1	37	1	1	91	51	161	123	62.159	No	89	36	360	52	0.875	0.766	19.475	0.088	4.835	0.248	No-No
954	Registered_Pos01_Processed_Follicle_01.tif	6	1	38	1	1	92	50	161	123	62.178	No	89	37	370	51	0.875	0.766	20.351	0.088	5.707	0.28	No-No
955	Registered_Pos01_Processed_Follicle_01.tif	6	1	39	1	1	92	50	161	123	62.178	No	89	38	380	50	0	0	20.351	0	5.707	0.28	No-No
956	Registered_Pos01_Processed_Follicle_01.tif	6	1	40	1	1	92	50	161	123	62.178	No	89	39	390	49	0	0	20.351	0	5.707	0.28	No-No
957	Registered_Pos01_Processed_Follicle_01.tif	6	1	41	1	1	90	49	161	123	63.48	No	89	40	400	48	1.384	1.916	21.735	0.138	5.325	0.245	No-No
958	Registered_Pos01_Processed_Follicle_01.tif	6	1	42	1	1	90	48	161	123	63.928	No	89	41	410	47	0.619	0.383	22.354	0.062	5.84	0.261	No-No
959	Registered_Pos01_Processed_Follicle_01.tif	6	1	43	1	1	90	47	161	123	64.379	No	89	42	420	46	0.619	0.383	22.973	0.062	6.373	0.277	No-No
960	Registered_Pos01_Processed_Follicle_01.tif	6	1	44	1	1	90	47	161	123	64.379	No	89	43	430	45	0	0	22.973	0	6.373	0.277	No-No
961	Registered_Pos01_Processed_Follicle_01.tif	6	1	45	1	1	90	46	161	123	64.833	No	89	44	440	44	0.619	0.383	23.592	0.062	6.921	0.293	No-No
962	Registered_Pos01_Processed_Follicle_01.tif	6	1	46	1	1	90	46	161	123	64.833	No	89	45	450	43	0	0	23.592	0	6.921	0.293	No-No
963	Registered_Pos01_Processed_Follicle_01.tif	6	1	47	1	1	90	46	161	123	64.833	No	89	46	460	42	0	0	23.592	0	6.921	0.293	No-No
964	Registered_Pos01_Processed_Follicle_01.tif	6	1	48	1	1	90	46	161	123	64.833	No	89	47	470	41	0	0	23.592	0	6.921	0.293	No-No
965	Registered_Pos01_Processed_Follicle_01.tif	6	1	49	1	1	90	46	161	123	64.833	No	89	48	480	40	0	0	23.592	0	6.921	0.293	No-No
966	Registered_Pos01_Processed_Follicle_01.tif	6	1	50	1	1	90	46	161	123	64.833	No	89	49	490	39	0	0	23.592	0	6.921	0.293	No-No
967	Registered_Pos01_Processed_Follicle_01.tif	6	1	51	1	1	90	46	161	123	64.833	No	89	50	500	38	0	0	23.592	0	6.921	0.293	No-No
968	Registered_Pos01_Processed_Follicle_01.tif	6	1	52	1	1	90	46	161	123	64.833	No	89	51	510	37	0	0	23.592	0	6.921	0.293	No-No
969	Registered_Pos01_Processed_Follicle_01.tif	6	1	53	1	1	89	44	161	123	66.163	No	89	52	520	36	1.384	1.916	24.976	0.138	7.83	0.313	No-No
970	Registered_Pos01_Processed_Follicle_01.tif	6	1	54	1	1	90	44	161	123	65.748	No	89	53	530	35	0.619	0.383	25.595	0.062	8.047	0.314	No-No
971	Registered_Pos01_Processed_Follicle_01.tif	6	1	55	1	1	90	44	161	123	65.748	No	89	54	540	34	0	0	25.595	0	8.047	0.314	No-No
972	Registered_Pos01_Processed_Follicle_01.tif	6	1	56	1	1	90	44	161	123	65.748	No	89	55	550	33	0	0	25.595	0	8.047	0.314	No-No
973	Registered_Pos01_Processed_Follicle_01.tif	6	1	57	1	1	89	44	161	123	66.163	No	89	56	560	32	0.619	0.383	26.214	0.062	7.83	0.299	No-No
974	Registered_Pos01_Processed_Follicle_01.tif	6	1	58	1	1	89	44	161	123	66.163	No	89	57	570	31	0	0	26.214	0	7.83	0.299	No-No
975	Registered_Pos01_Processed_Follicle_01.tif	6	1	59	1	1	89	44	161	123	66.163	No	89	58	580	30	0	0	26.214	0	7.83	0.299	No-No
976	Registered_Pos01_Processed_Follicle_01.tif	6	1	60	1	1	89	44	161	123	66.163	No	89	59	590	29	0	0	26.214	0	7.83	0.299	No-No
977	Registered_Pos01_Processed_Follicle_01.tif	6	1	61	1	1	88	49	161	123	64.343	No	89	60	600	28	3.156	9.962	29.37	0.316	4.714	0.161	No-No
978	Registered_Pos01_Processed_Follicle_01.tif	6	1	62	1	1	88	46	161	123	65.678	No	89	61	610	27	1.857	3.448	31.227	0.186	6.463	0.207	No-No
979	Registered_Pos01_Processed_Follicle_01.tif	6	1	63	1	1	89	45	161	123	65.707	No	89	62	620	26	0.875	0.766	32.103	0.088	7.245	0.226	No-No
980	Registered_Pos01_Processed_Follicle_01.tif	6	1	64	1	1	89	45	161	123	65.707	No	89	63	630	25	0	0	32.103	0	7.245	0.226	No-No
981	Registered_Pos01_Processed_Follicle_01.tif	6	1	65	1	1	89	45	161	123	65.707	No	89	64	640	24	0	0	32.103	0	7.245	0.226	No-No
982	Registered_Pos01_Processed_Follicle_01.tif	6	1	66	1	1	89	45	161	123	65.707	No	89	65	650	23	0	0	32.103	0	7.245	0.226	No-No
983	Registered_Pos01_Processed_Follicle_01.tif	6	1	67	1	1	89	45	161	123	65.707	No	89	66	660	22	0	0	32.103	0	7.245	0.226	No-No
984	Registered_Pos01_Processed_Follicle_01.tif	6	1	68	1	1	89	45	161	123	65.707	No	89	67	670	21	0	0	32.103	0	7.245	0.226	No-No
985	Registered_Pos01_Processed_Follicle_01.tif	6	1	69	1	1	89	46	161	123	65.254	No	89	68	680	20	0.619	0.383	32.722	0.062	6.667	0.204	No-No
986	Registered_Pos01_Processed_Follicle_01.tif	6	1	70	1	1	89	46	161	123	65.254	No	89	69	690	19	0	0	32.722	0	6.667	0.204	No-No
987	Registered_Pos01_Processed_Follicle_01.tif	6	1	71	1	1	89	46	161	123	65.254	No	89	70	700	18	0	0	32.722	0	6.667	0.204	No-No
988	Registered_Pos01_Processed_Follicle_01.tif	6	1	72	1	1	89	46	161	123	65.254	No	89	71	710	17	0	0	32.722	0	6.667	0.204	No-No
989	Registered_Pos01_Processed_Follicle_01.tif	6	1	73	1	1	89	46	161	123	65.254	No	89	72	720	16	0	0	32.722	0	6.667	0.204	No-No
990	Registered_Pos01_Processed_Follicle_01.tif	6	1	74	1	1	89	46	161	123	65.254	No	89	73	730	15	0	0	32.722	0	6.667	0.204	No-No
991	Registered_Pos01_Processed_Follicle_01.tif	6	1	75	1	1	88	47	161	123	65.23	No	89	74	740	14	0.875	0.766	33.597	0.088	5.872	0.175	No-No
992	Registered_Pos01_Processed_Follicle_01.tif	6	1	76	1	1	88	48	161	123	64.785	No	89	75	750	13	0.619	0.383	34.216	0.062	5.289	0.155	No-No
993	Registered_Pos01_Processed_Follicle_01.tif	6	1	77	1	1	88	48	161	123	64.785	No	89	76	760	12	0	0	34.216	0	5.289	0.155	No-No
994	Registered_Pos01_Processed_Follicle_01.tif	6	1	78	1	1	88	48	161	123	64.785	No	89	77	770	11	0	0	34.216	0	5.289	0.155	No-No
995	Registered_Pos01_Processed_Follicle_01.tif	6	1	79	1	1	88	48	161	123	64.785	No	89	78	780	10	0	0	34.216	0	5.289	0.155	No-No
996	Registered_Pos01_Processed_Follicle_01.tif	6	1	80	1	1	87	48	161	123	65.219	No	89	79	790	9	0.619	0.383	34.835	0.062	5.104	0.147	No-No
997	Registered_Pos01_Processed_Follicle_01.tif	6	1	81	1	1	87	48	161	123	65.219	No	89	80	800	8	0	0	34.835	0	5.104	0.147	No-No
998	Registered_Pos01_Processed_Follicle_01.tif	6	1	82	1	1	87	50	161	123	64.343	No	89	81	810	7	1.238	1.533	36.073	0.124	3.915	0.109	No-No
999	Registered_Pos01_Processed_Follicle_01.tif	6	1	83	1	1	85	50	161	123	65.23	No	89	82	820	6	1.238	1.533	37.311	0.124	3.714	0.1	No-No
1000	Registered_Pos01_Processed_Follicle_01.tif	6	1	84	1	1	85	50	161	123	65.23	No	89	83	830	5	0	0	37.311	0	3.714	0.1	No-No
1001	Registered_Pos01_Processed_Follicle_01.tif	6	1	85	1	1	85	50	161	123	65.23	No	89	84	840	4	0	0	37.311	0	3.714	0.1	No-No
1002	Registered_Pos01_Processed_Follicle_01.tif	6	1	86	1	1	85	50	161	123	65.23	No	89	85	850	3	0	0	37.311	0	3.714	0.1	No-No
1003	Registered_Pos01_Processed_Follicle_01.tif	6	1	87	1	1	84	50	161	123	65.678	No	89	86	860	2	0.619	0.383	37.93	0.062	3.765	0.099	No-No
1004	Registered_Pos01_Processed_Follicle_01.tif	6	1	88	1	1	84	50	161	123	65.678	No	89	87	870	1	0	0	37.93	0	3.765	0.099	No-No
1005	Registered_Pos01_Processed_Follicle_01.tif	6	1	89	1	1	84	50	161	123	65.678	No	89	88	880	0	0	0	37.93	0	3.765	0.099	No-No
1006	Registered_Pos01_Processed_Follicle_01.tif	6a	0	90	1	1	83	46	161	123	67.845	No	61	0	0	60	0	0	40.482	0.255	6.313	0.156	No-No
1007	Registered_Pos01_Processed_Follicle_01.tif	6a	0	91	1	1	83	46	161	123	67.845	No	61	1	10	59	0	0	40.482	0	6.313	0.156	No-No
1008	Registered_Pos01_Processed_Follicle_01.tif	6a	0	92	1	1	82	48	161	123	67.428	No	61	2	20	58	1.384	1.916	41.867	0.138	5.289	0.126	No-No
1009	Registered_Pos01_Processed_Follicle_01.tif	6a	0	93	1	1	82	48	161	123	67.428	No	61	3	30	57	0	0	41.867	0	5.289	0.126	No-No
1010	Registered_Pos01_Processed_Follicle_01.tif	6a	0	94	1	1	82	48	161	123	67.428	No	61	4	40	56	0	0	41.867	0	5.289	0.126	No-No
1011	Registered_Pos01_Processed_Follicle_01.tif	6a	0	95	1	1	82	48	161	123	67.428	No	61	5	50	55	0	0	41.867	0	5.289	0.126	No-No
1012	Registered_Pos01_Processed_Follicle_01.tif	6a	0	96	1	1	82	48	161	123	67.428	No	61	6	60	54	0	0	41.867	0	5.289	0.126	No-No
1013	Registered_Pos01_Processed_Follicle_01.tif	6a	0	97	1	1	82	48	161	123	67.428	No	61	7	70	53	0	0	41.867	0	5.289	0.126	No-No
1014	Registered_Pos01_Processed_Follicle_01.tif	6a	0	98	1	1	82	48	161	123	67.428	No	61	8	80	52	0	0	41.867	0	5.289	0.126	No-No
1015	Registered_Pos01_Processed_Follicle_01.tif	6a	0	99	1	1	82	48	161	123	67.428	No	61	9	90	51	0	0	41.867	0	5.289	0.126	No-No
1016	Registered_Pos01_Processed_Follicle_01.tif	6a	0	100	1	1	81	48	161	123	67.879	No	61	10	100	50	0.619	0.383	42.486	0.062	5.537	0.13	No-No
1017	Registered_Pos01_Processed_Follicle_01.tif	6a	0	101	1	1	81	48	161	123	67.879	No	61	11	110	49	0	0	42.486	0	5.537	0.13	No-No
1018	Registered_Pos01_Processed_Follicle_01.tif	6a	0	102	1	1	81	49	161	123	67.457	No	61	12	120	48	0.619	0.383	43.105	0.062	4.991	0.116	No-No
1019	Registered_Pos01_Processed_Follicle_01.tif	6a	0	103	1	1	83	45	161	123	68.281	No	61	13	130	47	2.768	7.663	45.873	0.277	6.921	0.151	No-No
1020	Registered_Pos01_Processed_Follicle_01.tif	6a	0	104	1	1	83	45	161	123	68.281	No	61	14	140	46	0	0	45.873	0	6.921	0.151	No-No
1021	Registered_Pos01_Processed_Follicle_01.tif	6a	0	105	1	1	83	45	161	123	68.281	No	61	15	150	45	0	0	45.873	0	6.921	0.151	No-No
1022	Registered_Pos01_Processed_Follicle_01.tif	6a	0	106	1	1	82	46	161	123	68.287	No	61	16	160	44	0.875	0.766	46.748	0.088	6.463	0.138	No-No
1023	Registered_Pos01_Processed_Follicle_01.tif	6a	0	107	1	1	82	46	161	123	68.287	No	61	17	170	43	0	0	46.748	0	6.463	0.138	No-No
1024	Registered_Pos01_Processed_Follicle_01.tif	6a	0	108	1	1	82	46	161	123	68.287	No	61	18	180	42	0	0	46.748	0	6.463	0.138	No-No
1025	Registered_Pos01_Processed_Follicle_01.tif	6a	0	109	1	1	82	46	161	123	68.287	No	61	19	190	41	0	0	46.748	0	6.463	0.138	No-No
1026	Registered_Pos01_Processed_Follicle_01.tif	6a	0	110	1	1	82	46	161	123	68.287	No	61	20	200	40	0	0	46.748	0	6.463	0.138	No-No
1027	Registered_Pos01_Processed_Follicle_01.tif	6a	0	111	1	1	82	47	161	123	67.856	No	61	21	210	39	0.619	0.383	47.367	0.062	5.872	0.124	No-No
1028	Registered_Pos01_Processed_Follicle_01.tif	6a	0	112	1	1	83	45	161	123	68.281	No	61	22	220	38	1.384	1.916	48.751	0.138	6.921	0.142	No-No
1029	Registered_Pos01_Processed_Follicle_01.tif	6a	0	113	1	1	83	43	161	123	69.162	No	61	23	230	37	1.238	1.533	49.989	0.124	8.142	0.163	No-No
1030	Registered_Pos01_Processed_Follicle_01.tif	6a	0	114	1	1	84	43	161	123	68.731	No	61	24	240	36	0.619	0.383	50.608	0.062	8.071	0.159	No-No
1031	Registered_Pos01_Processed_Follicle_01.tif	6a	0	115	1	1	85	43	161	123	68.303	No	61	25	250	35	0.619	0.383	51.227	0.062	8.047	0.157	No-No
1032	Registered_Pos01_Processed_Follicle_01.tif	6a	0	116	1	1	86	43	161	123	67.879	No	61	26	260	34	0.619	0.383	51.846	0.062	8.071	0.156	No-No
1033	Registered_Pos01_Processed_Follicle_01.tif	6a	0	117	1	1	89	42	161	123	67.084	No	61	27	270	33	1.957	3.832	53.804	0.196	9.013	0.168	No-No
1034	Registered_Pos01_Processed_Follicle_01.tif	6a	0	118	1	1	91	42	161	123	66.268	No	61	28	280	32	1.238	1.533	55.042	0.124	9.428	0.171	No-No
1035	Registered_Pos01_Processed_Follicle_01.tif	6a	0	119	1	1	90	42	161	123	66.674	No	61	29	290	31	0.619	0.383	55.661	0.062	9.202	0.165	No-No
1036	Registered_Pos01_Processed_Follicle_01.tif	6a	0	120	1	1	91	42	161	123	66.268	No	61	30	300	30	0.619	0.383	56.28	0.062	9.428	0.168	No-No
1037	Registered_Pos01_Processed_Follicle_01.tif	6a	0	121	1	1	91	43	161	123	65.801	No	61	31	310	29	0.619	0.383	56.899	0.062	8.863	0.156	No-No
1038	Registered_Pos01_Processed_Follicle_01.tif	6a	0	122	1	1	92	44	161	123	64.927	No	61	32	320	28	0.875	0.766	57.774	0.088	8.599	0.149	No-No
1039	Registered_Pos01_Processed_Follicle_01.tif	6a	0	123	1	1	92	44	161	123	64.927	No	61	33	330	27	0	0	57.774	0	8.599	0.149	No-No
1040	Registered_Pos01_Processed_Follicle_01.tif	6a	0	124	1	1	92	44	161	123	64.927	No	61	34	340	26	0	0	57.774	0	8.599	0.149	No-No
1041	Registered_Pos01_Processed_Follicle_01.tif	6a	0	125	1	1	92	44	161	123	64.927	No	61	35	350	25	0	0	57.774	0	8.599	0.149	No-No
1042	Registered_Pos01_Processed_Follicle_01.tif	6a	0	126	1	1	92	43	161	123	65.395	No	61	36	360	24	0.619	0.383	58.393	0.062	9.139	0.157	No-No
1043	Registered_Pos01_Processed_Follicle_01.tif	6a	0	127	1	1	93	44	161	123	64.522	No	61	37	370	23	0.875	0.766	59.269	0.088	8.927	0.151	No-No
1044	Registered_Pos01_Processed_Follicle_01.tif	6a	0	128	1	1	93	45	161	123	64.054	No	61	38	380	22	0.619	0.383	59.888	0.062	8.419	0.141	No-No
1045	Registered_Pos01_Processed_Follicle_01.tif	6a	0	129	1	1	93	45	161	123	64.054	No	61	39	390	21	0	0	59.888	0	8.419	0.141	No-No
1046	Registered_Pos01_Processed_Follicle_01.tif	6a	0	130	1	1	93	46	161	123	63.589	No	61	40	400	20	0.619	0.383	60.507	0.062	7.927	0.131	No-No
1047	Registered_Pos01_Processed_Follicle_01.tif	6a	0	131	1	1	94	46	161	123	63.181	No	61	41	410	19	0.619	0.383	61.126	0.062	8.328	0.136	No-No
1048	Registered_Pos01_Processed_Follicle_01.tif	6a	0	132	1	1	93	46	161	123	63.589	No	61	42	420	18	0.619	0.383	61.745	0.062	7.927	0.128	No-No
1049	Registered_Pos01_Processed_Follicle_01.tif	6a	0	133	1	1	93	47	161	123	63.126	No	61	43	430	17	0.619	0.383	62.364	0.062	7.454	0.12	No-No
1050	Registered_Pos01_Processed_Follicle_01.tif	6a	0	134	1	1	94	47	161	123	62.715	No	61	44	440	16	0.619	0.383	62.983	0.062	7.879	0.125	No-No
1051	Registered_Pos01_Processed_Follicle_01.tif	6a	0	135	1	1	94	46	161	123	63.181	No	61	45	450	15	0.619	0.383	63.602	0.062	8.328	0.131	No-No
1052	Registered_Pos01_Processed_Follicle_01.tif	6a	0	136	1	1	94	46	161	123	63.181	No	61	46	460	14	0	0	63.602	0	8.328	0.131	No-No
1053	Registered_Pos01_Processed_Follicle_01.tif	6a	0	137	1	1	94	47	161	123	62.715	No	61	47	470	13	0.619	0.383	64.221	0.062	7.879	0.123	No-No
1054	Registered_Pos01_Processed_Follicle_01.tif	6a	0	138	1	1	94	47	161	123	62.715	No	61	48	480	12	0	0	64.221	0	7.879	0.123	No-No
1055	Registered_Pos01_Processed_Follicle_01.tif	6a	0	139	1	1	93	47	161	123	63.126	No	61	49	490	11	0.619	0.383	64.84	0.062	7.454	0.115	No-No
1056	Registered_Pos01_Processed_Follicle_01.tif	6a	0	140	1	1	92	47	161	123	63.54	No	61	50	500	10	0.619	0.383	65.459	0.062	7.058	0.108	No-No
1057	Registered_Pos01_Processed_Follicle_01.tif	6a	0	141	1	1	92	46	161	123	64	No	61	51	510	9	0.619	0.383	66.078	0.062	7.556	0.114	No-No
1058	Registered_Pos01_Processed_Follicle_01.tif	6a	0	142	1	1	91	46	161	123	64.415	No	61	52	520	8	0.619	0.383	66.697	0.062	7.219	0.108	No-No
1059	Registered_Pos01_Processed_Follicle_01.tif	6a	0	143	1	1	91	46	161	123	64.415	No	61	53	530	7	0	0	66.697	0	7.219	0.108	No-No
1060	Registered_Pos01_Processed_Follicle_01.tif	6a	0	144	1	1	91	46	161	123	64.415	No	61	54	540	6	0	0	66.697	0	7.219	0.108	No-No
1061	Registered_Pos01_Processed_Follicle_01.tif	6a	0	145	1	1	91	46	161	123	64.415	No	61	55	550	5	0	0	66.697	0	7.219	0.108	No-No
1062	Registered_Pos01_Processed_Follicle_01.tif	6a	0	146	1	1	92	46	161	123	64	No	61	56	560	4	0.619	0.383	67.316	0.062	7.556	0.112	No-No
1063	Registered_Pos01_Processed_Follicle_01.tif	6a	0	147	1	1	91	46	161	123	64.415	No	61	57	570	3	0.619	0.383	67.935	0.062	7.219	0.106	No-No
1064	Registered_Pos01_Processed_Follicle_01.tif	6a	0	148	1	1	91	46	161	123	64.415	No	61	58	580	2	0	0	67.935	0	7.219	0.106	No-No
1065	Registered_Pos01_Processed_Follicle_01.tif	6a	0	149	1	1	91	47	161	123	63.958	No	61	59	590	1	0.619	0.383	68.554	0.062	6.696	0.098	No-No
1066	Registered_Pos01_Processed_Follicle_01.tif	6a	0	150	1	1	93	47	161	123	63.126	No	61	60	600	0	1.238	1.533	69.792	0.124	7.454	0.107	No-No
1067	Registered_Pos01_Processed_Follicle_01.tif	6b	0	90	1	1	86	61	161	123	60.234	No	61	0	0	60	0	0	44.851	0.692	3.156	0.07	No-No
1068	Registered_Pos01_Processed_Follicle_01.tif	6b	0	91	1	1	88	62	161	123	58.886	No	61	1	10	59	1.384	1.916	46.235	0.138	4.152	0.09	No-No
1069	Registered_Pos01_Processed_Follicle_01.tif	6b	0	92	1	1	91	63	161	123	57.069	No	61	2	20	58	1.957	3.832	48.192	0.196	5.707	0.118	No-No
1070	Registered_Pos01_Processed_Follicle_01.tif	6b	0	93	1	1	94	64	161	123	55.261	No	61	3	30	57	1.957	3.832	50.15	0.196	7.454	0.149	No-No
1071	Registered_Pos01_Processed_Follicle_01.tif	6b	0	94	1	1	97	65	161	123	53.464	No	61	4	40	56	1.957	3.832	52.107	0.196	9.285	0.178	No-No
1072	Registered_Pos01_Processed_Follicle_01.tif	6b	0	95	1	1	96	66	161	123	53.514	No	61	5	50	55	0.875	0.766	52.983	0.088	9.202	0.174	No-No
1073	Registered_Pos01_Processed_Follicle_01.tif	6b	0	96	1	1	97	68	161	123	52.235	No	61	6	60	54	1.384	1.916	54.367	0.138	10.505	0.193	No-No
1074	Registered_Pos01_Processed_Follicle_01.tif	6b	0	97	1	1	97	69	161	123	51.834	No	61	7	70	53	0.619	0.383	54.986	0.062	10.951	0.199	No-No
1075	Registered_Pos01_Processed_Follicle_01.tif	6b	0	98	1	1	97	69	161	123	51.834	No	61	8	80	52	0	0	54.986	0	10.951	0.199	No-No
1076	Registered_Pos01_Processed_Follicle_01.tif	6b	0	99	1	1	96	72	161	123	51.142	No	61	9	90	51	1.957	3.832	56.943	0.196	12.019	0.211	No-No
1077	Registered_Pos01_Processed_Follicle_01.tif	6b	0	100	1	1	96	72	161	123	51.142	No	61	10	100	50	0	0	56.943	0	12.019	0.211	No-No
1078	Registered_Pos01_Processed_Follicle_01.tif	6b	0	101	1	1	96	72	161	123	51.142	No	61	11	110	49	0	0	56.943	0	12.019	0.211	No-No
1079	Registered_Pos01_Processed_Follicle_01.tif	6b	0	102	1	1	96	73	161	123	50.762	No	61	12	120	48	0.619	0.383	57.562	0.062	12.534	0.218	No-No
1080	Registered_Pos01_Processed_Follicle_01.tif	6b	0	103	1	1	95	74	161	123	50.882	No	61	13	130	47	0.875	0.766	58.438	0.088	12.746	0.218	No-No
1081	Registered_Pos01_Processed_Follicle_01.tif	6b	0	104	1	1	95	74	161	123	50.882	No	61	14	140	46	0	0	58.438	0	12.746	0.218	No-No
1082	Registered_Pos01_Processed_Follicle_01.tif	6b	0	105	1	1	95	75	161	123	50.516	No	61	15	150	45	0.619	0.383	59.057	0.062	13.29	0.225	No-No
1083	Registered_Pos01_Processed_Follicle_01.tif	6b	0	106	1	1	95	75	161	123	50.516	No	61	16	160	44	0	0	59.057	0	13.29	0.225	No-No
1084	Registered_Pos01_Processed_Follicle_01.tif	6b	0	107	1	1	96	74	161	123	50.387	No	61	17	170	43	0.875	0.766	59.932	0.088	13.058	0.218	No-No
1085	Registered_Pos01_Processed_Follicle_01.tif	6b	0	108	1	1	96	74	161	123	50.387	No	61	18	180	42	0	0	59.932	0	13.058	0.218	No-No
1086	Registered_Pos01_Processed_Follicle_01.tif	6b	0	109	1	1	95	75	161	123	50.516	No	61	19	190	41	0.875	0.766	60.808	0.088	13.29	0.219	No-No
1087	Registered_Pos01_Processed_Follicle_01.tif	6b	0	110	1	1	95	75	161	123	50.516	No	61	20	200	40	0	0	60.808	0	13.29	0.219	No-No
1088	Registered_Pos01_Processed_Follicle_01.tif	6b	0	111	1	1	95	75	161	123	50.516	No	61	21	210	39	0	0	60.808	0	13.29	0.219	No-No
1089	Registered_Pos01_Processed_Follicle_01.tif	6b	0	112	1	1	96	74	161	123	50.387	No	61	22	220	38	0.875	0.766	61.683	0.088	13.058	0.212	No-No
1090	Registered_Pos01_Processed_Follicle_01.tif	6b	0	113	1	1	97	75	161	123	49.52	No	61	23	230	37	0.875	0.766	62.558	0.088	13.91	0.222	No-No
1091	Registered_Pos01_Processed_Follicle_01.tif	6b	0	114	1	1	103	80	161	123	44.693	No	61	24	240	36	4.835	23.373	67.393	0.483	18.57	0.276	No-No
1092	Registered_Pos01_Processed_Follicle_01.tif	6b	0	115	1	1	105	82	161	123	42.962	No	61	25	250	35	1.751	3.065	69.144	0.175	20.305	0.294	No-No
1093	Registered_Pos01_Processed_Follicle_01.tif	6b	0	116	1	1	105	84	161	123	42.242	No	61	26	260	34	1.238	1.533	70.382	0.124	21.299	0.303	No-No
1094	Registered_Pos01_Processed_Follicle_01.tif	6b	0	117	1	1	103	86	161	123	42.585	No	61	27	270	33	1.751	3.065	72.132	0.175	21.656	0.3	No-No
1095	Registered_Pos01_Processed_Follicle_01.tif	6b	0	118	1	1	101	87	161	123	43.312	No	61	28	280	32	1.384	1.916	73.517	0.138	21.594	0.294	No-No
1096	Registered_Pos01_Processed_Follicle_01.tif	6b	0	119	1	1	101	87	161	123	43.312	No	61	29	290	31	0	0	73.517	0	21.594	0.294	No-No
1097	Registered_Pos01_Processed_Follicle_01.tif	6b	0	120	1	1	101	87	161	123	43.312	No	61	30	300	30	0	0	73.517	0	21.594	0.294	No-No
1098	Registered_Pos01_Processed_Follicle_01.tif	6b	0	121	1	1	103	87	161	123	42.255	No	61	31	310	29	1.238	1.533	74.755	0.124	22.189	0.297	No-No
1099	Registered_Pos01_Processed_Follicle_01.tif	6b	0	122	1	1	103	87	161	123	42.255	No	61	32	320	28	0	0	74.755	0	22.189	0.297	No-No
1100	Registered_Pos01_Processed_Follicle_01.tif	6b	0	123	1	1	103	87	161	123	42.255	No	61	33	330	27	0	0	74.755	0	22.189	0.297	No-No
1101	Registered_Pos01_Processed_Follicle_01.tif	6b	0	124	1	1	102	87	161	123	42.783	No	61	34	340	26	0.619	0.383	75.374	0.062	21.885	0.29	No-No
1102	Registered_Pos01_Processed_Follicle_01.tif	6b	0	125	1	1	102	88	161	123	42.464	No	61	35	350	25	0.619	0.383	75.993	0.062	22.43	0.295	No-No
1103	Registered_Pos01_Processed_Follicle_01.tif	6b	0	126	1	1	102	88	161	123	42.464	No	61	36	360	24	0	0	75.993	0	22.43	0.295	No-No
1104	Registered_Pos01_Processed_Follicle_01.tif	6b	0	127	1	1	102	88	161	123	42.464	No	61	37	370	23	0	0	75.993	0	22.43	0.295	No-No
1105	Registered_Pos01_Processed_Follicle_01.tif	6b	0	128	1	1	102	88	161	123	42.464	No	61	38	380	22	0	0	75.993	0	22.43	0.295	No-No
1106	Registered_Pos01_Processed_Follicle_01.tif	6b	0	129	1	1	102	88	161	123	42.464	No	61	39	390	21	0	0	75.993	0	22.43	0.295	No-No
1107	Registered_Pos01_Processed_Follicle_01.tif	6b	0	130	1	1	102	88	161	123	42.464	No	61	40	400	20	0	0	75.993	0	22.43	0.295	No-No
1108	Registered_Pos01_Processed_Follicle_01.tif	6b	0	131	1	1	101	86	161	123	43.634	No	61	41	410	19	1.384	1.916	77.377	0.138	21.046	0.272	No-No
1109	Registered_Pos01_Processed_Follicle_01.tif	6b	0	132	1	1	101	86	161	123	43.634	No	61	42	420	18	0	0	77.377	0	21.046	0.272	No-No
1110	Registered_Pos01_Processed_Follicle_01.tif	6b	0	133	1	1	102	86	161	123	43.108	No	61	43	430	17	0.619	0.383	77.996	0.062	21.344	0.274	No-No
1111	Registered_Pos01_Processed_Follicle_01.tif	6b	0	134	1	1	103	86	161	123	42.585	No	61	44	440	16	0.619	0.383	78.615	0.062	21.656	0.275	No-No
1112	Registered_Pos01_Processed_Follicle_01.tif	6b	0	135	1	1	104	85	161	123	42.405	No	61	45	450	15	0.875	0.766	79.49	0.088	21.461	0.27	No-No
1113	Registered_Pos01_Processed_Follicle_01.tif	6b	0	136	1	1	102	88	161	123	42.464	No	61	46	460	14	2.232	4.981	81.722	0.223	22.43	0.274	No-No
1114	Registered_Pos01_Processed_Follicle_01.tif	6b	0	137	1	1	102	88	161	123	42.464	No	61	47	470	13	0	0	81.722	0	22.43	0.274	No-No
1115	Registered_Pos01_Processed_Follicle_01.tif	6b	0	138	1	1	102	88	161	123	42.464	No	61	48	480	12	0	0	81.722	0	22.43	0.274	No-No
1116	Registered_Pos01_Processed_Follicle_01.tif	6b	0	139	1	1	102	89	161	123	42.151	No	61	49	490	11	0.619	0.383	82.341	0.062	22.978	0.279	No-No
1117	Registered_Pos01_Processed_Follicle_01.tif	6b	0	140	1	1	102	89	161	123	42.151	No	61	50	500	10	0	0	82.341	0	22.978	0.279	No-No
1118	Registered_Pos01_Processed_Follicle_01.tif	6b	0	141	1	1	101	89	161	123	42.689	No	61	51	510	9	0.619	0.383	82.96	0.062	22.701	0.274	No-No
1119	Registered_Pos01_Processed_Follicle_01.tif	6b	0	142	1	1	100	89	161	123	43.228	No	61	52	520	8	0.619	0.383	83.579	0.062	22.438	0.268	No-No
1120	Registered_Pos01_Processed_Follicle_01.tif	6b	0	143	1	1	100	89	161	123	43.228	No	61	53	530	7	0	0	83.579	0	22.438	0.268	No-No
1121	Registered_Pos01_Processed_Follicle_01.tif	6b	0	144	1	1	100	89	161	123	43.228	No	61	54	540	6	0	0	83.579	0	22.438	0.268	No-No
1122	Registered_Pos01_Processed_Follicle_01.tif	6b	0	145	1	1	100	89	161	123	43.228	No	61	55	550	5	0	0	83.579	0	22.438	0.268	No-No
1123	Registered_Pos01_Processed_Follicle_01.tif	6b	0	146	1	1	100	89	161	123	43.228	No	61	56	560	4	0	0	83.579	0	22.438	0.268	No-No
1124	Registered_Pos01_Processed_Follicle_01.tif	6b	0	147	1	1	101	89	161	123	42.689	No	61	57	570	3	0.619	0.383	84.198	0.062	22.701	0.27	No-No
1125	Registered_Pos01_Processed_Follicle_01.tif	6b	0	148	1	1	100	89	161	123	43.228	No	61	58	580	2	0.619	0.383	84.817	0.062	22.438	0.265	No-No
1126	Registered_Pos01_Processed_Follicle_01.tif	6b	0	149	1	1	100	88	161	123	43.533	No	61	59	590	1	0.619	0.383	85.436	0.062	21.876	0.256	No-No
1127	Registered_Pos01_Processed_Follicle_01.tif	6b	0	150	1	1	101	88	161	123	42.997	No	61	60	600	0	0.619	0.383	86.055	0.062	22.146	0.257	No-No
1128	Registered_Pos01_Processed_Follicle_01.tif	7	1	1	1	1	59	97	161	123	65.157	No	98	0	0	97	0	0	0	0	0	NaN	No-No
1129	Registered_Pos01_Processed_Follicle_01.tif	7	1	2	1	1	59	97	161	123	65.157	No	98	1	10	96	0	0	0	0	0	NaN	No-No
1130	Registered_Pos01_Processed_Follicle_01.tif	7	1	3	1	1	59	97	161	123	65.157	No	98	2	20	95	0	0	0	0	0	NaN	No-No
1131	Registered_Pos01_Processed_Follicle_01.tif	7	1	4	1	1	60	96	161	123	64.714	No	98	3	30	94	0.875	0.766	0.875	0.088	0.875	1	No-No
1132	Registered_Pos01_Processed_Follicle_01.tif	7	1	5	1	1	60	96	161	123	64.714	No	98	4	40	93	0	0	0.875	0	0.875	1	No-No
1133	Registered_Pos01_Processed_Follicle_01.tif	7	1	6	1	1	59	96	161	123	65.313	No	98	5	50	92	0.619	0.383	1.494	0.062	0.619	0.414	No-No
1134	Registered_Pos01_Processed_Follicle_01.tif	7	1	7	1	1	59	94	161	123	65.64	No	98	6	60	91	1.238	1.533	2.732	0.124	1.857	0.68	No-No
1135	Registered_Pos01_Processed_Follicle_01.tif	7	1	8	1	1	59	93	161	123	65.812	No	98	7	70	90	0.619	0.383	3.351	0.062	2.476	0.739	No-No
1136	Registered_Pos01_Processed_Follicle_01.tif	7	1	9	1	1	57	92	161	123	67.175	No	98	8	80	89	1.384	1.916	4.736	0.138	3.333	0.704	No-No
1137	Registered_Pos01_Processed_Follicle_01.tif	7	1	10	1	1	57	92	161	123	67.175	No	98	9	90	88	0	0	4.736	0	3.333	0.704	No-No
1138	Registered_Pos01_Processed_Follicle_01.tif	7	1	11	1	1	56	92	161	123	67.769	No	98	10	100	87	0.619	0.383	5.355	0.062	3.609	0.674	No-No
1139	Registered_Pos01_Processed_Follicle_01.tif	7	1	12	1	1	53	92	161	123	69.552	No	98	11	110	86	1.857	3.448	7.212	0.186	4.835	0.67	No-No
1140	Registered_Pos01_Processed_Follicle_01.tif	7	1	13	1	1	54	92	161	123	68.957	No	98	12	120	85	0.619	0.383	7.831	0.062	4.377	0.559	No-No
1141	Registered_Pos01_Processed_Follicle_01.tif	7	1	14	1	1	53	92	161	123	69.552	No	98	13	130	84	0.619	0.383	8.45	0.062	4.835	0.572	No-No
1142	Registered_Pos01_Processed_Follicle_01.tif	7	1	15	1	1	53	92	161	123	69.552	No	98	14	140	83	0	0	8.45	0	4.835	0.572	No-No
1143	Registered_Pos01_Processed_Follicle_01.tif	7	1	16	1	1	52	93	161	123	69.98	No	98	15	150	82	0.875	0.766	9.325	0.088	4.991	0.535	No-No
1144	Registered_Pos01_Processed_Follicle_01.tif	7	1	17	1	1	50	92	161	123	71.338	No	98	16	160	81	1.384	1.916	10.709	0.138	6.373	0.595	No-No
1145	Registered_Pos01_Processed_Follicle_01.tif	7	1	18	1	1	50	92	161	123	71.338	No	98	17	170	80	0	0	10.709	0	6.373	0.595	No-No
1146	Registered_Pos01_Processed_Follicle_01.tif	7	1	19	1	1	50	92	161	123	71.338	No	98	18	180	79	0	0	10.709	0	6.373	0.595	No-No
1147	Registered_Pos01_Processed_Follicle_01.tif	7	1	20	1	1	50	93	161	123	71.174	No	98	19	190	78	0.619	0.383	11.328	0.062	6.096	0.538	No-No
1148	Registered_Pos01_Processed_Follicle_01.tif	7	1	21	1	1	50	93	161	123	71.174	No	98	20	200	77	0	0	11.328	0	6.096	0.538	No-No
1149	Registered_Pos01_Processed_Follicle_01.tif	7	1	22	1	1	49	94	161	123	71.614	No	98	21	210	76	0.875	0.766	12.203	0.088	6.463	0.53	No-No
1150	Registered_Pos01_Processed_Follicle_01.tif	7	1	23	1	1	49	94	161	123	71.614	No	98	22	220	75	0	0	12.203	0	6.463	0.53	No-No
1151	Registered_Pos01_Processed_Follicle_01.tif	7	1	24	1	1	49	94	161	123	71.614	No	98	23	230	74	0	0	12.203	0	6.463	0.53	No-No
1152	Registered_Pos01_Processed_Follicle_01.tif	7	1	25	1	1	49	94	161	123	71.614	No	98	24	240	73	0	0	12.203	0	6.463	0.53	No-No
1153	Registered_Pos01_Processed_Follicle_01.tif	7	1	26	1	1	48	93	161	123	72.37	No	98	25	250	72	0.875	0.766	13.079	0.088	7.245	0.554	No-No
1154	Registered_Pos01_Processed_Follicle_01.tif	7	1	27	1	1	47	93	161	123	72.969	No	98	26	260	71	0.619	0.383	13.698	0.062	7.83	0.572	No-No
1155	Registered_Pos01_Processed_Follicle_01.tif	7	1	28	1	1	47	93	161	123	72.969	No	98	27	270	70	0	0	13.698	0	7.83	0.572	No-No
1156	Registered_Pos01_Processed_Follicle_01.tif	7	1	29	1	1	47	93	161	123	72.969	No	98	28	280	69	0	0	13.698	0	7.83	0.572	No-No
1157	Registered_Pos01_Processed_Follicle_01.tif	7	1	30	1	1	45	92	161	123	74.324	No	98	29	290	68	1.384	1.916	15.082	0.138	9.202	0.61	No-No
1158	Registered_Pos01_Processed_Follicle_01.tif	7	1	31	1	1	45	92	161	123	74.324	No	98	30	300	67	0	0	15.082	0	9.202	0.61	No-No
1159	Registered_Pos01_Processed_Follicle_01.tif	7	1	32	1	1	45	92	161	123	74.324	No	98	31	310	66	0	0	15.082	0	9.202	0.61	No-No
1160	Registered_Pos01_Processed_Follicle_01.tif	7	1	33	1	1	45	92	161	123	74.324	No	98	32	320	65	0	0	15.082	0	9.202	0.61	No-No
1161	Registered_Pos01_Processed_Follicle_01.tif	7	1	34	1	1	45	92	161	123	74.324	No	98	33	330	64	0	0	15.082	0	9.202	0.61	No-No
1162	Registered_Pos01_Processed_Follicle_01.tif	7	1	35	1	1	45	92	161	123	74.324	No	98	34	340	63	0	0	15.082	0	9.202	0.61	No-No
1163	Registered_Pos01_Processed_Follicle_01.tif	7	1	36	1	1	45	92	161	123	74.324	No	98	35	350	62	0	0	15.082	0	9.202	0.61	No-No
1164	Registered_Pos01_Processed_Follicle_01.tif	7	1	37	1	1	45	92	161	123	74.324	No	98	36	360	61	0	0	15.082	0	9.202	0.61	No-No
1165	Registered_Pos01_Processed_Follicle_01.tif	7	1	38	1	1	45	92	161	123	74.324	No	98	37	370	60	0	0	15.082	0	9.202	0.61	No-No
1166	Registered_Pos01_Processed_Follicle_01.tif	7	1	39	1	1	44	92	161	123	74.922	No	98	38	380	59	0.619	0.383	15.701	0.062	9.787	0.623	No-No
1167	Registered_Pos01_Processed_Follicle_01.tif	7	1	40	1	1	44	92	161	123	74.922	No	98	39	390	58	0	0	15.701	0	9.787	0.623	No-No
1168	Registered_Pos01_Processed_Follicle_01.tif	7	1	41	1	1	44	93	161	123	74.766	No	98	40	400	57	0.619	0.383	16.32	0.062	9.609	0.589	No-No
1169	Registered_Pos01_Processed_Follicle_01.tif	7	1	42	1	1	44	93	161	123	74.766	No	98	41	410	56	0	0	16.32	0	9.609	0.589	No-No
1170	Registered_Pos01_Processed_Follicle_01.tif	7	1	43	1	1	44	92	161	123	74.922	No	98	42	420	55	0.619	0.383	16.939	0.062	9.787	0.578	No-No
1171	Registered_Pos01_Processed_Follicle_01.tif	7	1	44	1	1	44	92	161	123	74.922	No	98	43	430	54	0	0	16.939	0	9.787	0.578	No-No
1172	Registered_Pos01_Processed_Follicle_01.tif	7	1	45	1	1	44	92	161	123	74.922	No	98	44	440	53	0	0	16.939	0	9.787	0.578	No-No
1173	Registered_Pos01_Processed_Follicle_01.tif	7	1	46	1	1	45	92	161	123	74.324	No	98	45	450	52	0.619	0.383	17.558	0.062	9.202	0.524	No-No
1174	Registered_Pos01_Processed_Follicle_01.tif	7	1	47	1	1	45	93	161	123	74.166	No	98	46	460	51	0.619	0.383	18.177	0.062	9.013	0.496	No-No
1175	Registered_Pos01_Processed_Follicle_01.tif	7	1	48	1	1	45	93	161	123	74.166	No	98	47	470	50	0	0	18.177	0	9.013	0.496	No-No
1176	Registered_Pos01_Processed_Follicle_01.tif	7	1	49	1	1	44	96	161	123	74.326	No	98	48	480	49	1.957	3.832	20.134	0.196	9.306	0.462	No-No
1177	Registered_Pos01_Processed_Follicle_01.tif	7	1	50	1	1	44	96	161	123	74.326	No	98	49	490	48	0	0	20.134	0	9.306	0.462	No-No
1178	Registered_Pos01_Processed_Follicle_01.tif	7	1	51	1	1	44	96	161	123	74.326	No	98	50	500	47	0	0	20.134	0	9.306	0.462	No-No
1179	Registered_Pos01_Processed_Follicle_01.tif	7	1	52	1	1	46	95	161	123	73.265	No	98	51	510	46	1.384	1.916	21.519	0.138	8.142	0.378	No-No
1180	Registered_Pos01_Processed_Follicle_01.tif	7	1	53	1	1	46	95	161	123	73.265	No	98	52	520	45	0	0	21.519	0	8.142	0.378	No-No
1181	Registered_Pos01_Processed_Follicle_01.tif	7	1	54	1	1	46	95	161	123	73.265	No	98	53	530	44	0	0	21.519	0	8.142	0.378	No-No
1182	Registered_Pos01_Processed_Follicle_01.tif	7	1	55	1	1	46	95	161	123	73.265	No	98	54	540	43	0	0	21.519	0	8.142	0.378	No-No
1183	Registered_Pos01_Processed_Follicle_01.tif	7	1	56	1	1	46	95	161	123	73.265	No	98	55	550	42	0	0	21.519	0	8.142	0.378	No-No
1184	Registered_Pos01_Processed_Follicle_01.tif	7	1	57	1	1	46	95	161	123	73.265	No	98	56	560	41	0	0	21.519	0	8.142	0.378	No-No
1185	Registered_Pos01_Processed_Follicle_01.tif	7	1	58	1	1	46	95	161	123	73.265	No	98	57	570	40	0	0	21.519	0	8.142	0.378	No-No
1186	Registered_Pos01_Processed_Follicle_01.tif	7	1	59	1	1	46	94	161	123	73.413	No	98	58	580	39	0.619	0.383	22.138	0.062	8.258	0.373	No-No
1187	Registered_Pos01_Processed_Follicle_01.tif	7	1	60	1	1	46	94	161	123	73.413	No	98	59	590	38	0	0	22.138	0	8.258	0.373	No-No
1188	Registered_Pos01_Processed_Follicle_01.tif	7	1	61	1	1	46	95	161	123	73.265	No	98	60	600	37	0.619	0.383	22.757	0.062	8.142	0.358	No-No
1189	Registered_Pos01_Processed_Follicle_01.tif	7	1	62	1	1	46	95	161	123	73.265	No	98	61	610	36	0	0	22.757	0	8.142	0.358	No-No
1190	Registered_Pos01_Processed_Follicle_01.tif	7	1	63	1	1	44	95	161	123	74.468	No	98	62	620	35	1.238	1.533	23.995	0.124	9.367	0.39	No-No
1191	Registered_Pos01_Processed_Follicle_01.tif	7	1	64	1	1	44	95	161	123	74.468	No	98	63	630	34	0	0	23.995	0	9.367	0.39	No-No
1192	Registered_Pos01_Processed_Follicle_01.tif	7	1	65	1	1	44	95	161	123	74.468	No	98	64	640	33	0	0	23.995	0	9.367	0.39	No-No
1193	Registered_Pos01_Processed_Follicle_01.tif	7	1	66	1	1	42	96	161	123	75.533	No	98	65	650	32	1.384	1.916	25.379	0.138	10.541	0.415	No-No
1194	Registered_Pos01_Processed_Follicle_01.tif	7	1	67	1	1	42	96	161	123	75.533	No	98	66	660	31	0	0	25.379	0	10.541	0.415	No-No
1195	Registered_Pos01_Processed_Follicle_01.tif	7	1	68	1	1	43	94	161	123	75.216	No	98	67	670	30	1.384	1.916	26.763	0.138	10.077	0.377	No-No
1196	Registered_Pos01_Processed_Follicle_01.tif	7	1	69	1	1	43	94	161	123	75.216	No	98	68	680	29	0	0	26.763	0	10.077	0.377	No-No
1197	Registered_Pos01_Processed_Follicle_01.tif	7	1	70	1	1	43	94	161	123	75.216	No	98	69	690	28	0	0	26.763	0	10.077	0.377	No-No
1198	Registered_Pos01_Processed_Follicle_01.tif	7	1	71	1	1	42	94	161	123	75.817	No	98	70	700	27	0.619	0.383	27.382	0.062	10.686	0.39	No-No
1199	Registered_Pos01_Processed_Follicle_01.tif	7	1	72	1	1	41	94	161	123	76.418	No	98	71	710	26	0.619	0.383	28.001	0.062	11.296	0.403	No-No
1200	Registered_Pos01_Processed_Follicle_01.tif	7	1	73	1	1	41	94	161	123	76.418	No	98	72	720	25	0	0	28.001	0	11.296	0.403	No-No
1201	Registered_Pos01_Processed_Follicle_01.tif	7	1	74	1	1	41	94	161	123	76.418	No	98	73	730	24	0	0	28.001	0	11.296	0.403	No-No
1202	Registered_Pos01_Processed_Follicle_01.tif	7	1	75	1	1	41	94	161	123	76.418	No	98	74	740	23	0	0	28.001	0	11.296	0.403	No-No
1203	Registered_Pos01_Processed_Follicle_01.tif	7	1	76	1	1	42	94	161	123	75.817	No	98	75	750	22	0.619	0.383	28.62	0.062	10.686	0.373	No-No
1204	Registered_Pos01_Processed_Follicle_01.tif	7	1	77	1	1	42	94	161	123	75.817	No	98	76	760	21	0	0	28.62	0	10.686	0.373	No-No
1205	Registered_Pos01_Processed_Follicle_01.tif	7	1	78	1	1	42	94	161	123	75.817	No	98	77	770	20	0	0	28.62	0	10.686	0.373	No-No
1206	Registered_Pos01_Processed_Follicle_01.tif	7	1	79	1	1	42	95	161	123	75.673	No	98	78	780	19	0.619	0.383	29.239	0.062	10.596	0.362	No-No
1207	Registered_Pos01_Processed_Follicle_01.tif	7	1	80	1	1	42	95	161	123	75.673	No	98	79	790	18	0	0	29.239	0	10.596	0.362	No-No
1208	Registered_Pos01_Processed_Follicle_01.tif	7	1	81	1	1	42	95	161	123	75.673	No	98	80	800	17	0	0	29.239	0	10.596	0.362	No-No
1209	Registered_Pos01_Processed_Follicle_01.tif	7	1	82	1	1	42	95	161	123	75.673	No	98	81	810	16	0	0	29.239	0	10.596	0.362	No-No
1210	Registered_Pos01_Processed_Follicle_01.tif	7	1	83	1	1	41	95	161	123	76.275	No	98	82	820	15	0.619	0.383	29.858	0.062	11.211	0.375	No-No
1211	Registered_Pos01_Processed_Follicle_01.tif	7	1	84	1	1	41	95	161	123	76.275	No	98	83	830	14	0	0	29.858	0	11.211	0.375	No-No
1212	Registered_Pos01_Processed_Follicle_01.tif	7	1	85	1	1	39	94	161	123	77.622	No	98	84	840	13	1.384	1.916	31.242	0.138	12.519	0.401	No-No
1213	Registered_Pos01_Processed_Follicle_01.tif	7	1	86	1	1	40	94	161	123	77.02	No	98	85	850	12	0.619	0.383	31.861	0.062	11.907	0.374	No-No
1214	Registered_Pos01_Processed_Follicle_01.tif	7	1	87	1	1	40	94	161	123	77.02	No	98	86	860	11	0	0	31.861	0	11.907	0.374	No-No
1215	Registered_Pos01_Processed_Follicle_01.tif	7	1	88	1	1	40	94	161	123	77.02	No	98	87	870	10	0	0	31.861	0	11.907	0.374	No-No
1216	Registered_Pos01_Processed_Follicle_01.tif	7	1	89	1	1	40	94	161	123	77.02	No	98	88	880	9	0	0	31.861	0	11.907	0.374	No-No
1217	Registered_Pos01_Processed_Follicle_01.tif	7	1	90	1	1	40	94	161	123	77.02	No	98	89	890	8	0	0	31.861	0	11.907	0.374	No-No
1218	Registered_Pos01_Processed_Follicle_01.tif	7	1	91	1	1	40	94	161	123	77.02	No	98	90	900	7	0	0	31.861	0	11.907	0.374	No-No
1219	Registered_Pos01_Processed_Follicle_01.tif	7	1	92	1	1	40	94	161	123	77.02	No	98	91	910	6	0	0	31.861	0	11.907	0.374	No-No
1220	Registered_Pos01_Processed_Follicle_01.tif	7	1	93	1	1	40	94	161	123	77.02	No	98	92	920	5	0	0	31.861	0	11.907	0.374	No-No
1221	Registered_Pos01_Processed_Follicle_01.tif	7	1	94	1	1	40	94	161	123	77.02	No	98	93	930	4	0	0	31.861	0	11.907	0.374	No-No
1222	Registered_Pos01_Processed_Follicle_01.tif	7	1	95	1	1	39	95	161	123	77.481	No	98	94	940	3	0.875	0.766	32.736	0.088	12.442	0.38	No-No
1223	Registered_Pos01_Processed_Follicle_01.tif	7	1	96	1	1	39	95	161	123	77.481	No	98	95	950	2	0	0	32.736	0	12.442	0.38	No-No
1224	Registered_Pos01_Processed_Follicle_01.tif	7	1	97	1	1	40	96	161	123	76.741	No	98	96	960	1	0.875	0.766	33.612	0.088	11.777	0.35	No-No
1225	Registered_Pos01_Processed_Follicle_01.tif	7	1	98	1	1	40	96	161	123	76.741	No	98	97	970	0	0	0	33.612	0	11.777	0.35	No-No
1226	Registered_Pos01_Processed_Follicle_01.tif	7a	0	99	1	1	39	89	161	123	78.396	No	20	0	0	19	0	0	37.989	0.438	13.334	0.351	No-No
1227	Registered_Pos01_Processed_Follicle_01.tif	7a	0	100	1	1	38	89	161	123	78.992	No	20	1	10	18	0.619	0.383	38.608	0.062	13.91	0.36	No-No
1228	Registered_Pos01_Processed_Follicle_01.tif	7a	0	101	1	1	37	87	161	123	79.925	No	20	2	20	17	1.384	1.916	39.992	0.138	14.959	0.374	No-No
1229	Registered_Pos01_Processed_Follicle_01.tif	7a	0	102	1	1	36	88	161	123	80.351	No	20	3	30	16	0.875	0.766	40.867	0.088	15.288	0.374	No-No
1230	Registered_Pos01_Processed_Follicle_01.tif	7a	0	103	1	1	37	89	161	123	79.589	No	20	4	40	15	0.875	0.766	41.743	0.088	14.49	0.347	No-No
1231	Registered_Pos01_Processed_Follicle_01.tif	7a	0	104	1	1	37	90	161	123	79.428	No	20	5	50	14	0.619	0.383	42.362	0.062	14.291	0.337	No-No
1232	Registered_Pos01_Processed_Follicle_01.tif	7a	0	105	1	1	38	89	161	123	78.992	No	20	6	60	13	0.875	0.766	43.237	0.088	13.91	0.322	No-No
1233	Registered_Pos01_Processed_Follicle_01.tif	7a	0	106	1	1	38	88	161	123	79.159	No	20	7	70	12	0.619	0.383	43.856	0.062	14.142	0.322	No-No
1234	Registered_Pos01_Processed_Follicle_01.tif	7a	0	107	1	1	39	87	161	123	78.737	No	20	8	80	11	0.875	0.766	44.731	0.088	13.841	0.309	No-No
1235	Registered_Pos01_Processed_Follicle_01.tif	7a	0	108	1	1	39	88	161	123	78.564	No	20	9	90	10	0.619	0.383	45.35	0.062	13.576	0.299	No-No
1236	Registered_Pos01_Processed_Follicle_01.tif	7a	0	109	1	1	39	88	161	123	78.564	No	20	10	100	9	0	0	45.35	0	13.576	0.299	No-No
1237	Registered_Pos01_Processed_Follicle_01.tif	7a	0	110	1	1	38	90	161	123	78.83	No	20	11	110	8	1.384	1.916	46.735	0.138	13.702	0.293	No-No
1238	Registered_Pos01_Processed_Follicle_01.tif	7a	0	111	1	1	38	91	161	123	78.671	No	20	12	120	7	0.619	0.383	47.354	0.062	13.519	0.285	No-No
1239	Registered_Pos01_Processed_Follicle_01.tif	7a	0	112	1	1	38	93	161	123	78.369	No	20	13	130	6	1.238	1.533	48.592	0.124	13.233	0.272	No-No
1240	Registered_Pos01_Processed_Follicle_01.tif	7a	0	113	1	1	38	92	161	123	78.518	No	20	14	140	5	0.619	0.383	49.211	0.062	13.362	0.272	No-No
1241	Registered_Pos01_Processed_Follicle_01.tif	7a	0	114	1	1	38	89	161	123	78.992	No	20	15	150	4	1.857	3.448	51.068	0.186	13.91	0.272	No-No
1242	Registered_Pos01_Processed_Follicle_01.tif	7a	0	115	1	1	38	89	161	123	78.992	No	20	16	160	3	0	0	51.068	0	13.91	0.272	No-No
1243	Registered_Pos01_Processed_Follicle_01.tif	7a	0	116	1	1	38	90	161	123	78.83	No	20	17	170	2	0.619	0.383	51.687	0.062	13.702	0.265	No-No
1244	Registered_Pos01_Processed_Follicle_01.tif	7a	0	117	1	1	38	90	161	123	78.83	No	20	18	180	1	0	0	51.687	0	13.702	0.265	No-No
1245	Registered_Pos01_Processed_Follicle_01.tif	7a	0	118	1	1	38	90	161	123	78.83	No	20	19	190	0	0	0	51.687	0	13.702	0.265	No-No
1246	Registered_Pos01_Processed_Follicle_01.tif	7b	0	99	1	1	40	109	161	123	75.399	No	52	0	0	51	0	0	41.659	0.805	13.91	0.334	No-No
1247	Registered_Pos01_Processed_Follicle_01.tif	7b	0	100	1	1	41	112	161	123	74.591	No	52	1	10	50	1.957	3.832	43.616	0.196	14.504	0.333	No-No
1248	Registered_Pos01_Processed_Follicle_01.tif	7b	0	101	1	1	40	112	161	123	75.208	No	52	2	20	49	0.619	0.383	44.235	0.062	14.984	0.339	No-No
1249	Registered_Pos01_Processed_Follicle_01.tif	7b	0	102	1	1	40	112	161	123	75.208	No	52	3	30	48	0	0	44.235	0	14.984	0.339	No-No
1250	Registered_Pos01_Processed_Follicle_01.tif	7b	0	103	1	1	41	112	161	123	74.591	No	52	4	40	47	0.619	0.383	44.854	0.062	14.504	0.323	No-No
1251	Registered_Pos01_Processed_Follicle_01.tif	7b	0	104	1	1	42	112	161	123	73.975	No	52	5	50	46	0.619	0.383	45.473	0.062	14.034	0.309	No-No
1252	Registered_Pos01_Processed_Follicle_01.tif	7b	0	105	1	1	42	112	161	123	73.975	No	52	6	60	45	0	0	45.473	0	14.034	0.309	No-No
1253	Registered_Pos01_Processed_Follicle_01.tif	7b	0	106	1	1	42	112	161	123	73.975	No	52	7	70	44	0	0	45.473	0	14.034	0.309	No-No
1254	Registered_Pos01_Processed_Follicle_01.tif	7b	0	107	1	1	43	112	161	123	73.359	No	52	8	80	43	0.619	0.383	46.092	0.062	13.576	0.295	No-No
1255	Registered_Pos01_Processed_Follicle_01.tif	7b	0	108	1	1	42	123	161	123	73.661	No	52	9	90	42	6.837	46.746	52.929	0.684	19.229	0.363	No-No
1256	Registered_Pos01_Processed_Follicle_01.tif	7b	0	109	1	1	42	135	161	123	74.035	No	52	10	100	41	7.428	55.175	60.357	0.743	25.769	0.427	No-No
1257	Registered_Pos01_Processed_Follicle_01.tif	7b	0	110	1	1	42	138	161	123	74.244	No	52	11	110	40	1.857	3.448	62.214	0.186	27.474	0.442	No-No
1258	Registered_Pos01_Processed_Follicle_01.tif	7b	0	111	1	1	41	140	161	123	75.022	No	52	12	120	39	1.384	1.916	63.598	0.138	28.855	0.454	No-No
1259	Registered_Pos01_Processed_Follicle_01.tif	7b	0	112	1	1	41	140	161	123	75.022	No	52	13	130	38	0	0	63.598	0	28.855	0.454	No-No
1260	Registered_Pos01_Processed_Follicle_01.tif	7b	0	113	1	1	40	144	161	123	76.019	No	52	14	140	37	2.552	6.514	66.151	0.255	31.38	0.474	No-No
1261	Registered_Pos01_Processed_Follicle_01.tif	7b	0	114	1	1	41	144	161	123	75.409	No	52	15	150	36	0.619	0.383	66.77	0.062	31.154	0.467	No-No
1262	Registered_Pos01_Processed_Follicle_01.tif	7b	0	115	1	1	39	149	161	123	77.214	No	52	16	160	35	3.333	11.112	70.103	0.333	34.487	0.492	No-No
1263	Registered_Pos01_Processed_Follicle_01.tif	7b	0	116	1	1	41	150	161	123	76.137	No	52	17	170	34	1.384	1.916	71.487	0.138	34.647	0.485	No-No
1264	Registered_Pos01_Processed_Follicle_01.tif	7b	0	117	1	1	39	154	161	123	77.918	No	52	18	180	33	2.768	7.663	74.255	0.277	37.392	0.504	No-No
1265	Registered_Pos01_Processed_Follicle_01.tif	7b	0	118	1	1	38	155	161	123	78.671	No	52	19	190	32	0.875	0.766	75.131	0.088	38.183	0.508	No-No
1266	Registered_Pos01_Processed_Follicle_01.tif	7b	0	119	1	1	38	155	161	123	78.671	No	52	20	200	31	0	0	75.131	0	38.183	0.508	No-No
1267	Registered_Pos01_Processed_Follicle_01.tif	7b	0	120	1	1	38	155	161	123	78.671	No	52	21	210	30	0	0	75.131	0	38.183	0.508	No-No
1268	Registered_Pos01_Processed_Follicle_01.tif	7b	0	121	1	1	38	155	161	123	78.671	No	52	22	220	29	0	0	75.131	0	38.183	0.508	No-No
1269	Registered_Pos01_Processed_Follicle_01.tif	7b	0	122	1	1	38	155	161	123	78.671	No	52	23	230	28	0	0	75.131	0	38.183	0.508	No-No
1270	Registered_Pos01_Processed_Follicle_01.tif	7b	0	123	1	1	40	154	161	123	77.318	No	52	24	240	27	1.384	1.916	76.515	0.138	37.192	0.486	No-No
1271	Registered_Pos01_Processed_Follicle_01.tif	7b	0	124	1	1	39	154	161	123	77.918	No	52	25	250	26	0.619	0.383	77.134	0.062	37.392	0.485	No-No
1272	Registered_Pos01_Processed_Follicle_01.tif	7b	0	125	1	1	39	154	161	123	77.918	No	52	26	260	25	0	0	77.134	0	37.392	0.485	No-No
1273	Registered_Pos01_Processed_Follicle_01.tif	7b	0	126	1	1	39	155	161	123	78.073	No	52	27	270	24	0.619	0.383	77.753	0.062	37.977	0.488	No-No
1274	Registered_Pos01_Processed_Follicle_01.tif	7b	0	127	1	1	40	155	161	123	77.474	No	52	28	280	23	0.619	0.383	78.372	0.062	37.779	0.482	No-No
1275	Registered_Pos01_Processed_Follicle_01.tif	7b	0	128	1	1	40	155	161	123	77.474	No	52	29	290	22	0	0	78.372	0	37.779	0.482	No-No
1276	Registered_Pos01_Processed_Follicle_01.tif	7b	0	129	1	1	40	155	161	123	77.474	No	52	30	300	21	0	0	78.372	0	37.779	0.482	No-No
1277	Registered_Pos01_Processed_Follicle_01.tif	7b	0	130	1	1	38	155	161	123	78.671	No	52	31	310	20	1.238	1.533	79.61	0.124	38.183	0.48	No-No
1278	Registered_Pos01_Processed_Follicle_01.tif	7b	0	131	1	1	39	155	161	123	78.073	No	52	32	320	19	0.619	0.383	80.229	0.062	37.977	0.473	No-No
1279	Registered_Pos01_Processed_Follicle_01.tif	7b	0	132	1	1	40	155	161	123	77.474	No	52	33	330	18	0.619	0.383	80.848	0.062	37.779	0.467	No-No
1280	Registered_Pos01_Processed_Follicle_01.tif	7b	0	133	1	1	41	155	161	123	76.876	No	52	34	340	17	0.619	0.383	81.467	0.062	37.591	0.461	No-No
1281	Registered_Pos01_Processed_Follicle_01.tif	7b	0	134	1	1	41	155	161	123	76.876	No	52	35	350	16	0	0	81.467	0	37.591	0.461	No-No
1282	Registered_Pos01_Processed_Follicle_01.tif	7b	0	135	1	1	46	156	161	123	74.058	No	52	36	360	15	3.156	9.962	84.623	0.316	37.397	0.442	No-No
1283	Registered_Pos01_Processed_Follicle_01.tif	7b	0	136	1	1	46	156	161	123	74.058	No	52	37	370	14	0	0	84.623	0	37.397	0.442	No-No
1284	Registered_Pos01_Processed_Follicle_01.tif	7b	0	137	1	1	47	156	161	123	73.463	No	52	38	380	13	0.619	0.383	85.242	0.062	37.269	0.437	No-No
1285	Registered_Pos01_Processed_Follicle_01.tif	7b	0	138	1	1	45	155	161	123	74.486	No	52	39	390	12	1.384	1.916	86.626	0.138	36.933	0.426	No-No
1286	Registered_Pos01_Processed_Follicle_01.tif	7b	0	139	1	1	45	155	161	123	74.486	No	52	40	400	11	0	0	86.626	0	36.933	0.426	No-No
1287	Registered_Pos01_Processed_Follicle_01.tif	7b	0	140	1	1	48	156	161	123	72.869	No	52	41	410	10	1.957	3.832	88.584	0.196	37.15	0.419	No-No
1288	Registered_Pos01_Processed_Follicle_01.tif	7b	0	141	1	1	49	156	161	123	72.275	No	52	42	420	9	0.619	0.383	89.203	0.062	37.042	0.415	No-No
1289	Registered_Pos01_Processed_Follicle_01.tif	7b	0	142	1	1	51	155	161	123	70.913	No	52	43	430	8	1.384	1.916	90.587	0.138	36.242	0.4	No-No
1290	Registered_Pos01_Processed_Follicle_01.tif	7b	0	143	1	1	51	155	161	123	70.913	No	52	44	440	7	0	0	90.587	0	36.242	0.4	No-No
1291	Registered_Pos01_Processed_Follicle_01.tif	7b	0	144	1	1	52	157	161	123	70.677	No	52	45	450	6	1.384	1.916	91.971	0.138	37.392	0.407	No-No
1292	Registered_Pos01_Processed_Follicle_01.tif	7b	0	145	1	1	52	156	161	123	70.495	No	52	46	460	5	0.619	0.383	92.59	0.062	36.777	0.397	No-No
1293	Registered_Pos01_Processed_Follicle_01.tif	7b	0	146	1	1	54	156	161	123	69.311	No	52	47	470	4	1.238	1.533	93.828	0.124	36.652	0.391	No-No
1294	Registered_Pos01_Processed_Follicle_01.tif	7b	0	147	1	1	53	157	161	123	70.087	No	52	48	480	3	0.875	0.766	94.703	0.088	37.325	0.394	No-No
1295	Registered_Pos01_Processed_Follicle_01.tif	7b	0	148	1	1	53	157	161	123	70.087	No	52	49	490	2	0	0	94.703	0	37.325	0.394	No-No
1296	Registered_Pos01_Processed_Follicle_01.tif	7b	0	149	1	1	53	157	161	123	70.087	No	52	50	500	1	0	0	94.703	0	37.325	0.394	No-No
1297	Registered_Pos01_Processed_Follicle_01.tif	7b	0	150	1	1	53	157	161	123	70.087	No	52	51	510	0	0	0	94.703	0	37.325	0.394	No-No
1298	Registered_Pos01_Processed_Follicle_01.tif	8	1	1	1	1	98	34	161	123	67.497	No	104	0	0	103	0	0	0	0	0	NaN	No-No
1299	Registered_Pos01_Processed_Follicle_01.tif	8	1	2	1	1	99	34	161	123	67.141	No	104	1	10	102	0.619	0.383	0.619	0.062	0.619	1	No-No
1300	Registered_Pos01_Processed_Follicle_01.tif	8	1	3	1	1	99	34	161	123	67.141	No	104	2	20	101	0	0	0.619	0	0.619	1	No-No
1301	Registered_Pos01_Processed_Follicle_01.tif	8	1	4	1	1	99	34	161	123	67.141	No	104	3	30	100	0	0	0.619	0	0.619	1	No-No
1302	Registered_Pos01_Processed_Follicle_01.tif	8	1	5	1	1	98	34	161	123	67.497	No	104	4	40	99	0.619	0.383	1.238	0.062	0	0	No-No
1303	Registered_Pos01_Processed_Follicle_01.tif	8	1	6	1	1	98	34	161	123	67.497	No	104	5	50	98	0	0	1.238	0	0	0	No-No
1304	Registered_Pos01_Processed_Follicle_01.tif	8	1	7	1	1	97	35	161	123	67.355	No	104	6	60	97	0.875	0.766	2.113	0.088	0.875	0.414	No-No
1305	Registered_Pos01_Processed_Follicle_01.tif	8	1	8	1	1	97	35	161	123	67.355	No	104	7	70	96	0	0	2.113	0	0.875	0.414	No-No
1306	Registered_Pos01_Processed_Follicle_01.tif	8	1	9	1	1	99	38	161	123	65.125	No	104	8	80	95	2.232	4.981	4.345	0.223	2.552	0.587	No-No
1307	Registered_Pos01_Processed_Follicle_01.tif	8	1	10	1	1	98	36	161	123	66.49	No	104	9	90	94	1.384	1.916	5.729	0.138	1.238	0.216	No-No
1308	Registered_Pos01_Processed_Follicle_01.tif	8	1	11	1	1	98	36	161	123	66.49	No	104	10	100	93	0	0	5.729	0	1.238	0.216	No-No
1309	Registered_Pos01_Processed_Follicle_01.tif	8	1	12	1	1	99	36	161	123	66.129	No	104	11	110	92	0.619	0.383	6.348	0.062	1.384	0.218	No-No
1310	Registered_Pos01_Processed_Follicle_01.tif	8	1	13	1	1	99	36	161	123	66.129	No	104	12	120	91	0	0	6.348	0	1.384	0.218	No-No
1311	Registered_Pos01_Processed_Follicle_01.tif	8	1	14	1	1	99	36	161	123	66.129	No	104	13	130	90	0	0	6.348	0	1.384	0.218	No-No
1312	Registered_Pos01_Processed_Follicle_01.tif	8	1	15	1	1	99	36	161	123	66.129	No	104	14	140	89	0	0	6.348	0	1.384	0.218	No-No
1313	Registered_Pos01_Processed_Follicle_01.tif	8	1	16	1	1	98	36	161	123	66.49	No	104	15	150	88	0.619	0.383	6.967	0.062	1.238	0.178	No-No
1314	Registered_Pos01_Processed_Follicle_01.tif	8	1	17	1	1	97	36	161	123	66.855	No	104	16	160	87	0.619	0.383	7.586	0.062	1.384	0.182	No-No
1315	Registered_Pos01_Processed_Follicle_01.tif	8	1	18	1	1	97	36	161	123	66.855	No	104	17	170	86	0	0	7.586	0	1.384	0.182	No-No
1316	Registered_Pos01_Processed_Follicle_01.tif	8	1	19	1	1	97	37	161	123	66.357	No	104	18	180	85	0.619	0.383	8.205	0.062	1.957	0.239	No-No
1317	Registered_Pos01_Processed_Follicle_01.tif	8	1	20	1	1	97	37	161	123	66.357	No	104	19	190	84	0	0	8.205	0	1.957	0.239	No-No
1318	Registered_Pos01_Processed_Follicle_01.tif	8	1	21	1	1	98	38	161	123	65.491	No	104	20	200	83	0.875	0.766	9.081	0.088	2.476	0.273	No-No
1319	Registered_Pos01_Processed_Follicle_01.tif	8	1	22	1	1	97	38	161	123	65.862	No	104	21	210	82	0.619	0.383	9.7	0.062	2.552	0.263	No-No
1320	Registered_Pos01_Processed_Follicle_01.tif	8	1	23	1	1	97	37	161	123	66.357	No	104	22	220	81	0.619	0.383	10.319	0.062	1.957	0.19	No-No
1321	Registered_Pos01_Processed_Follicle_01.tif	8	1	24	1	1	98	36	161	123	66.49	No	104	23	230	80	0.875	0.766	11.194	0.088	1.238	0.111	No-No
1322	Registered_Pos01_Processed_Follicle_01.tif	8	1	25	1	1	97	35	161	123	67.355	No	104	24	240	79	0.875	0.766	12.07	0.088	0.875	0.073	No-No
1323	Registered_Pos01_Processed_Follicle_01.tif	8	1	26	1	1	96	35	161	123	67.72	No	104	25	250	78	0.619	0.383	12.689	0.062	1.384	0.109	No-No
1324	Registered_Pos01_Processed_Follicle_01.tif	8	1	27	1	1	96	36	161	123	67.224	No	104	26	260	77	0.619	0.383	13.308	0.062	1.751	0.132	No-No
1325	Registered_Pos01_Processed_Follicle_01.tif	8	1	28	1	1	97	36	161	123	66.855	No	104	27	270	76	0.619	0.383	13.927	0.062	1.384	0.099	No-No
1326	Registered_Pos01_Processed_Follicle_01.tif	8	1	29	1	1	97	36	161	123	66.855	No	104	28	280	75	0	0	13.927	0	1.384	0.099	No-No
1327	Registered_Pos01_Processed_Follicle_01.tif	8	1	30	1	1	96	36	161	123	67.224	No	104	29	290	74	0.619	0.383	14.546	0.062	1.751	0.12	No-No
1328	Registered_Pos01_Processed_Follicle_01.tif	8	1	31	1	1	97	36	161	123	66.855	No	104	30	300	73	0.619	0.383	15.165	0.062	1.384	0.091	No-No
1329	Registered_Pos01_Processed_Follicle_01.tif	8	1	32	1	1	97	36	161	123	66.855	No	104	31	310	72	0	0	15.165	0	1.384	0.091	No-No
1330	Registered_Pos01_Processed_Follicle_01.tif	8	1	33	1	1	98	37	161	123	65.99	No	104	32	320	71	0.875	0.766	16.04	0.088	1.857	0.116	No-No
1331	Registered_Pos01_Processed_Follicle_01.tif	8	1	34	1	1	99	37	161	123	65.626	No	104	33	330	70	0.619	0.383	16.659	0.062	1.957	0.118	No-No
1332	Registered_Pos01_Processed_Follicle_01.tif	8	1	35	1	1	101	38	161	123	64.403	No	104	34	340	69	1.384	1.916	18.043	0.138	3.095	0.172	No-No
1333	Registered_Pos01_Processed_Follicle_01.tif	8	1	36	1	1	101	38	161	123	64.403	No	104	35	350	68	0	0	18.043	0	3.095	0.172	No-No
1334	Registered_Pos01_Processed_Follicle_01.tif	8	1	37	1	1	100	38	161	123	64.762	No	104	36	360	67	0.619	0.383	18.662	0.062	2.768	0.148	No-No
1335	Registered_Pos01_Processed_Follicle_01.tif	8	1	38	1	1	100	39	161	123	64.26	No	104	37	370	66	0.619	0.383	19.281	0.062	3.333	0.173	No-No
1336	Registered_Pos01_Processed_Follicle_01.tif	8	1	39	1	1	101	41	161	123	62.895	No	104	38	380	65	1.384	1.916	20.665	0.138	4.714	0.228	No-No
1337	Registered_Pos01_Processed_Follicle_01.tif	8	1	40	1	1	102	41	161	123	62.531	No	104	39	390	64	0.619	0.383	21.284	0.062	4.991	0.234	No-No
1338	Registered_Pos01_Processed_Follicle_01.tif	8	1	41	1	1	102	41	161	123	62.531	No	104	40	400	63	0	0	21.284	0	4.991	0.234	No-No
1339	Registered_Pos01_Processed_Follicle_01.tif	8	1	42	1	1	102	41	161	123	62.531	No	104	41	410	62	0	0	21.284	0	4.991	0.234	No-No
1340	Registered_Pos01_Processed_Follicle_01.tif	8	1	43	1	1	102	40	161	123	63.035	No	104	42	420	61	0.619	0.383	21.903	0.062	4.464	0.204	No-No
1341	Registered_Pos01_Processed_Follicle_01.tif	8	1	44	1	1	102	40	161	123	63.035	No	104	43	430	60	0	0	21.903	0	4.464	0.204	No-No
1342	Registered_Pos01_Processed_Follicle_01.tif	8	1	45	1	1	101	40	161	123	63.395	No	104	44	440	59	0.619	0.383	22.522	0.062	4.152	0.184	No-No
1343	Registered_Pos01_Processed_Follicle_01.tif	8	1	46	1	1	101	37	161	123	64.909	No	104	45	450	58	1.857	3.448	24.379	0.186	2.626	0.108	No-No
1344	Registered_Pos01_Processed_Follicle_01.tif	8	1	47	1	1	103	37	161	123	64.209	No	104	46	460	57	1.238	1.533	25.617	0.124	3.609	0.141	No-No
1345	Registered_Pos01_Processed_Follicle_01.tif	8	1	48	1	1	103	37	161	123	64.209	No	104	47	470	56	0	0	25.617	0	3.609	0.141	No-No
1346	Registered_Pos01_Processed_Follicle_01.tif	8	1	49	1	1	102	37	161	123	64.557	No	104	48	480	55	0.619	0.383	26.236	0.062	3.095	0.118	No-No
1347	Registered_Pos01_Processed_Follicle_01.tif	8	1	50	1	1	102	38	161	123	64.048	No	104	49	490	54	0.619	0.383	26.855	0.062	3.502	0.13	No-No
1348	Registered_Pos01_Processed_Follicle_01.tif	8	1	51	1	1	102	38	161	123	64.048	No	104	50	500	53	0	0	26.855	0	3.502	0.13	No-No
1349	Registered_Pos01_Processed_Follicle_01.tif	8	1	52	1	1	102	38	161	123	64.048	No	104	51	510	52	0	0	26.855	0	3.502	0.13	No-No
1350	Registered_Pos01_Processed_Follicle_01.tif	8	1	53	1	1	102	39	161	123	63.54	No	104	52	520	51	0.619	0.383	27.474	0.062	3.964	0.144	No-No
1351	Registered_Pos01_Processed_Follicle_01.tif	8	1	54	1	1	102	39	161	123	63.54	No	104	53	530	50	0	0	27.474	0	3.964	0.144	No-No
1352	Registered_Pos01_Processed_Follicle_01.tif	8	1	55	1	1	102	39	161	123	63.54	No	104	54	540	49	0	0	27.474	0	3.964	0.144	No-No
1353	Registered_Pos01_Processed_Follicle_01.tif	8	1	56	1	1	102	36	161	123	65.069	No	104	55	550	48	1.857	3.448	29.331	0.186	2.768	0.094	No-No
1354	Registered_Pos01_Processed_Follicle_01.tif	8	1	57	1	1	102	38	161	123	64.048	No	104	56	560	47	1.238	1.533	30.569	0.124	3.502	0.115	No-No
1355	Registered_Pos01_Processed_Follicle_01.tif	8	1	58	1	1	102	41	161	123	62.531	No	104	57	570	46	1.857	3.448	32.426	0.186	4.991	0.154	No-No
1356	Registered_Pos01_Processed_Follicle_01.tif	8	1	59	1	1	102	41	161	123	62.531	No	104	58	580	45	0	0	32.426	0	4.991	0.154	No-No
1357	Registered_Pos01_Processed_Follicle_01.tif	8	1	60	1	1	102	40	161	123	63.035	No	104	59	590	44	0.619	0.383	33.045	0.062	4.464	0.135	No-No
1358	Registered_Pos01_Processed_Follicle_01.tif	8	1	61	1	1	102	40	161	123	63.035	No	104	60	600	43	0	0	33.045	0	4.464	0.135	No-No
1359	Registered_Pos01_Processed_Follicle_01.tif	8	1	62	1	1	102	40	161	123	63.035	No	104	61	610	42	0	0	33.045	0	4.464	0.135	No-No
1360	Registered_Pos01_Processed_Follicle_01.tif	8	1	63	1	1	102	40	161	123	63.035	No	104	62	620	41	0	0	33.045	0	4.464	0.135	No-No
1361	Registered_Pos01_Processed_Follicle_01.tif	8	1	64	1	1	102	40	161	123	63.035	No	104	63	630	40	0	0	33.045	0	4.464	0.135	No-No
1362	Registered_Pos01_Processed_Follicle_01.tif	8	1	65	1	1	102	40	161	123	63.035	No	104	64	640	39	0	0	33.045	0	4.464	0.135	No-No
1363	Registered_Pos01_Processed_Follicle_01.tif	8	1	66	1	1	102	40	161	123	63.035	No	104	65	650	38	0	0	33.045	0	4.464	0.135	No-No
1364	Registered_Pos01_Processed_Follicle_01.tif	8	1	67	1	1	102	39	161	123	63.54	No	104	66	660	37	0.619	0.383	33.664	0.062	3.964	0.118	No-No
1365	Registered_Pos01_Processed_Follicle_01.tif	8	1	68	1	1	102	39	161	123	63.54	No	104	67	670	36	0	0	33.664	0	3.964	0.118	No-No
1366	Registered_Pos01_Processed_Follicle_01.tif	8	1	69	1	1	104	41	161	123	61.816	No	104	68	680	35	1.751	3.065	35.415	0.175	5.707	0.161	No-No
1367	Registered_Pos01_Processed_Follicle_01.tif	8	1	70	1	1	104	43	161	123	60.804	No	104	69	690	34	1.238	1.533	36.653	0.124	6.696	0.183	No-No
1368	Registered_Pos01_Processed_Follicle_01.tif	8	1	71	1	1	104	45	161	123	59.8	No	104	70	700	33	1.238	1.533	37.891	0.124	7.756	0.205	No-No
1369	Registered_Pos01_Processed_Follicle_01.tif	8	1	72	1	1	104	47	161	123	58.805	No	104	71	710	32	1.238	1.533	39.129	0.124	8.863	0.227	No-No
1370	Registered_Pos01_Processed_Follicle_01.tif	8	1	73	1	1	105	48	161	123	57.938	No	104	72	720	31	0.875	0.766	40.004	0.088	9.689	0.242	No-No
1371	Registered_Pos01_Processed_Follicle_01.tif	8	1	74	1	1	105	48	161	123	57.938	No	104	73	730	30	0	0	40.004	0	9.689	0.242	No-No
1372	Registered_Pos01_Processed_Follicle_01.tif	8	1	75	1	1	105	48	161	123	57.938	No	104	74	740	29	0	0	40.004	0	9.689	0.242	No-No
1373	Registered_Pos01_Processed_Follicle_01.tif	8	1	76	1	1	105	48	161	123	57.938	No	104	75	750	28	0	0	40.004	0	9.689	0.242	No-No
1374	Registered_Pos01_Processed_Follicle_01.tif	8	1	77	1	1	105	48	161	123	57.938	No	104	76	760	27	0	0	40.004	0	9.689	0.242	No-No
1375	Registered_Pos01_Processed_Follicle_01.tif	8	1	78	1	1	105	48	161	123	57.938	No	104	77	770	26	0	0	40.004	0	9.689	0.242	No-No
1376	Registered_Pos01_Processed_Follicle_01.tif	8	1	79	1	1	104	48	161	123	58.311	No	104	78	780	25	0.619	0.383	40.623	0.062	9.428	0.232	No-No
1377	Registered_Pos01_Processed_Follicle_01.tif	8	1	80	1	1	103	47	161	123	59.178	No	104	79	790	24	0.875	0.766	41.499	0.088	8.622	0.208	No-No
1378	Registered_Pos01_Processed_Follicle_01.tif	8	1	81	1	1	102	47	161	123	59.556	No	104	80	800	23	0.619	0.383	42.118	0.062	8.419	0.2	No-No
1379	Registered_Pos01_Processed_Follicle_01.tif	8	1	82	1	1	101	47	161	123	59.938	No	104	81	810	22	0.619	0.383	42.737	0.062	8.258	0.193	No-No
1380	Registered_Pos01_Processed_Follicle_01.tif	8	1	83	1	1	101	45	161	123	60.914	No	104	82	820	21	1.238	1.533	43.975	0.124	7.058	0.16	No-No
1381	Registered_Pos01_Processed_Follicle_01.tif	8	1	84	1	1	100	45	161	123	61.294	No	104	83	830	20	0.619	0.383	44.594	0.062	6.921	0.155	No-No
1382	Registered_Pos01_Processed_Follicle_01.tif	8	1	85	1	1	100	45	161	123	61.294	No	104	84	840	19	0	0	44.594	0	6.921	0.155	No-No
1383	Registered_Pos01_Processed_Follicle_01.tif	8	1	86	1	1	100	45	161	123	61.294	No	104	85	850	18	0	0	44.594	0	6.921	0.155	No-No
1384	Registered_Pos01_Processed_Follicle_01.tif	8	1	87	1	1	100	45	161	123	61.294	No	104	86	860	17	0	0	44.594	0	6.921	0.155	No-No
1385	Registered_Pos01_Processed_Follicle_01.tif	8	1	88	1	1	99	44	161	123	62.163	No	104	87	870	16	0.875	0.766	45.469	0.088	6.221	0.137	No-No
1386	Registered_Pos01_Processed_Follicle_01.tif	8	1	89	1	1	99	44	161	123	62.163	No	104	88	880	15	0	0	45.469	0	6.221	0.137	No-No
1387	Registered_Pos01_Processed_Follicle_01.tif	8	1	90	1	1	99	44	161	123	62.163	No	104	89	890	14	0	0	45.469	0	6.221	0.137	No-No
1388	Registered_Pos01_Processed_Follicle_01.tif	8	1	91	1	1	99	46	161	123	61.193	No	104	90	900	13	1.238	1.533	46.707	0.124	7.454	0.16	No-No
1389	Registered_Pos01_Processed_Follicle_01.tif	8	1	92	1	1	99	46	161	123	61.193	No	104	91	910	12	0	0	46.707	0	7.454	0.16	No-No
1390	Registered_Pos01_Processed_Follicle_01.tif	8	1	93	1	1	98	46	161	123	61.584	No	104	92	920	11	0.619	0.383	47.326	0.062	7.428	0.157	No-No
1391	Registered_Pos01_Processed_Follicle_01.tif	8	1	94	1	1	98	46	161	123	61.584	No	104	93	930	10	0	0	47.326	0	7.428	0.157	No-No
1392	Registered_Pos01_Processed_Follicle_01.tif	8	1	95	1	1	98	46	161	123	61.584	No	104	94	940	9	0	0	47.326	0	7.428	0.157	No-No
1393	Registered_Pos01_Processed_Follicle_01.tif	8	1	96	1	1	98	46	161	123	61.584	No	104	95	950	8	0	0	47.326	0	7.428	0.157	No-No
1394	Registered_Pos01_Processed_Follicle_01.tif	8	1	97	1	1	98	46	161	123	61.584	No	104	96	960	7	0	0	47.326	0	7.428	0.157	No-No
1395	Registered_Pos01_Processed_Follicle_01.tif	8	1	98	1	1	98	47	161	123	61.106	No	104	97	970	6	0.619	0.383	47.945	0.062	8.047	0.168	No-No
1396	Registered_Pos01_Processed_Follicle_01.tif	8	1	99	1	1	98	48	161	123	60.63	No	104	98	980	5	0.619	0.383	48.564	0.062	8.666	0.178	No-No
1397	Registered_Pos01_Processed_Follicle_01.tif	8	1	100	1	1	98	50	161	123	59.688	No	104	99	990	4	1.238	1.533	49.802	0.124	9.904	0.199	No-No
1398	Registered_Pos01_Processed_Follicle_01.tif	8	1	101	1	1	98	50	161	123	59.688	No	104	100	1000	3	0	0	49.802	0	9.904	0.199	No-No
1399	Registered_Pos01_Processed_Follicle_01.tif	8	1	102	1	1	100	50	161	123	58.886	No	104	101	1010	2	1.238	1.533	51.04	0.124	9.981	0.196	No-No
1400	Registered_Pos01_Processed_Follicle_01.tif	8	1	103	1	1	100	53	161	123	57.474	No	104	102	1020	1	1.857	3.448	52.897	0.186	11.826	0.224	No-No
1401	Registered_Pos01_Processed_Follicle_01.tif	8	1	104	1	1	102	56	161	123	55.261	No	104	103	1030	0	2.232	4.981	55.129	0.223	13.841	0.251	No-No
1402	Registered_Pos01_Processed_Follicle_01.tif	8a	0	105	1	1	96	43	161	123	63.805	No	46	0	0	45	0	0	63.992	0.886	5.707	0.089	No-No
1403	Registered_Pos01_Processed_Follicle_01.tif	8a	0	106	1	1	96	40	161	123	65.257	No	46	1	10	44	1.857	3.448	65.849	0.186	3.915	0.059	No-No
1404	Registered_Pos01_Processed_Follicle_01.tif	8a	0	107	1	1	96	40	161	123	65.257	No	46	2	20	43	0	0	65.849	0	3.915	0.059	No-No
1405	Registered_Pos01_Processed_Follicle_01.tif	8a	0	108	1	1	95	40	161	123	65.64	No	46	3	30	42	0.619	0.383	66.468	0.062	4.152	0.062	No-No
1406	Registered_Pos01_Processed_Follicle_01.tif	8a	0	109	1	1	94	40	161	123	66.027	No	46	4	40	41	0.619	0.383	67.087	0.062	4.464	0.067	No-No
1407	Registered_Pos01_Processed_Follicle_01.tif	8a	0	110	1	1	93	38	161	123	67.38	No	46	5	50	40	1.384	1.916	68.471	0.138	3.964	0.058	No-No
1408	Registered_Pos01_Processed_Follicle_01.tif	8a	0	111	1	1	92	36	161	123	68.734	No	46	6	60	39	1.384	1.916	69.855	0.138	3.915	0.056	No-No
1409	Registered_Pos01_Processed_Follicle_01.tif	8a	0	112	1	1	90	31	161	123	71.935	No	46	7	70	38	3.333	11.112	73.188	0.333	5.289	0.072	No-No
1410	Registered_Pos01_Processed_Follicle_01.tif	8a	0	113	1	1	90	29	161	123	72.919	No	46	8	80	37	1.238	1.533	74.426	0.124	5.84	0.078	No-No
1411	Registered_Pos01_Processed_Follicle_01.tif	8a	0	114	1	1	88	28	161	123	74.161	No	46	9	90	36	1.384	1.916	75.811	0.138	7.219	0.095	No-No
1412	Registered_Pos01_Processed_Follicle_01.tif	8a	0	115	1	1	88	28	161	123	74.161	No	46	10	100	35	0	0	75.811	0	7.219	0.095	No-No
1413	Registered_Pos01_Processed_Follicle_01.tif	8a	0	116	1	1	88	28	161	123	74.161	No	46	11	110	34	0	0	75.811	0	7.219	0.095	No-No
1414	Registered_Pos01_Processed_Follicle_01.tif	8a	0	117	1	1	87	27	161	123	75.029	No	46	12	120	33	0.875	0.766	76.686	0.088	8.071	0.105	No-No
1415	Registered_Pos01_Processed_Follicle_01.tif	8a	0	118	1	1	86	27	161	123	75.409	No	46	13	130	32	0.619	0.383	77.305	0.062	8.599	0.111	No-No
1416	Registered_Pos01_Processed_Follicle_01.tif	8a	0	119	1	1	85	27	161	123	75.791	No	46	14	140	31	0.619	0.383	77.924	0.062	9.139	0.117	No-No
1417	Registered_Pos01_Processed_Follicle_01.tif	8a	0	120	1	1	85	27	161	123	75.791	No	46	15	150	30	0	0	77.924	0	9.139	0.117	No-No
1418	Registered_Pos01_Processed_Follicle_01.tif	8a	0	121	1	1	85	27	161	123	75.791	No	46	16	160	29	0	0	77.924	0	9.139	0.117	No-No
1419	Registered_Pos01_Processed_Follicle_01.tif	8a	0	122	1	1	85	27	161	123	75.791	No	46	17	170	28	0	0	77.924	0	9.139	0.117	No-No
1420	Registered_Pos01_Processed_Follicle_01.tif	8a	0	123	1	1	86	28	161	123	74.922	No	46	18	180	27	0.875	0.766	78.799	0.088	8.305	0.105	No-No
1421	Registered_Pos01_Processed_Follicle_01.tif	8a	0	124	1	1	86	28	161	123	74.922	No	46	19	190	26	0	0	78.799	0	8.305	0.105	No-No
1422	Registered_Pos01_Processed_Follicle_01.tif	8a	0	125	1	1	86	28	161	123	74.922	No	46	20	200	25	0	0	78.799	0	8.305	0.105	No-No
1423	Registered_Pos01_Processed_Follicle_01.tif	8a	0	126	1	1	86	28	161	123	74.922	No	46	21	210	24	0	0	78.799	0	8.305	0.105	No-No
1424	Registered_Pos01_Processed_Follicle_01.tif	8a	0	127	1	1	85	28	161	123	75.307	No	46	22	220	23	0.619	0.383	79.418	0.062	8.863	0.112	No-No
1425	Registered_Pos01_Processed_Follicle_01.tif	8a	0	128	1	1	85	28	161	123	75.307	No	46	23	230	22	0	0	79.418	0	8.863	0.112	No-No
1426	Registered_Pos01_Processed_Follicle_01.tif	8a	0	129	1	1	83	28	161	123	76.087	No	46	24	240	21	1.238	1.533	80.656	0.124	10	0.124	No-No
1427	Registered_Pos01_Processed_Follicle_01.tif	8a	0	130	1	1	84	28	161	123	75.695	No	46	25	250	20	0.619	0.383	81.275	0.062	9.428	0.116	No-No
1428	Registered_Pos01_Processed_Follicle_01.tif	8a	0	131	1	1	84	28	161	123	75.695	No	46	26	260	19	0	0	81.275	0	9.428	0.116	No-No
1429	Registered_Pos01_Processed_Follicle_01.tif	8a	0	132	1	1	84	28	161	123	75.695	No	46	27	270	18	0	0	81.275	0	9.428	0.116	No-No
1430	Registered_Pos01_Processed_Follicle_01.tif	8a	0	133	1	1	83	28	161	123	76.087	No	46	28	280	17	0.619	0.383	81.894	0.062	10	0.122	No-No
1431	Registered_Pos01_Processed_Follicle_01.tif	8a	0	134	1	1	82	28	161	123	76.481	No	46	29	290	16	0.619	0.383	82.513	0.062	10.577	0.128	No-No
1432	Registered_Pos01_Processed_Follicle_01.tif	8a	0	135	1	1	81	28	161	123	76.878	No	46	30	300	15	0.619	0.383	83.132	0.062	11.159	0.134	No-No
1433	Registered_Pos01_Processed_Follicle_01.tif	8a	0	136	1	1	81	28	161	123	76.878	No	46	31	310	14	0	0	83.132	0	11.159	0.134	No-No
1434	Registered_Pos01_Processed_Follicle_01.tif	8a	0	137	1	1	81	27	161	123	77.353	No	46	32	320	13	0.619	0.383	83.751	0.062	11.38	0.136	No-No
1435	Registered_Pos01_Processed_Follicle_01.tif	8a	0	138	1	1	81	27	161	123	77.353	No	46	33	330	12	0	0	83.751	0	11.38	0.136	No-No
1436	Registered_Pos01_Processed_Follicle_01.tif	8a	0	139	1	1	80	28	161	123	77.278	No	46	34	340	11	0.875	0.766	84.627	0.088	11.745	0.139	No-No
1437	Registered_Pos01_Processed_Follicle_01.tif	8a	0	140	1	1	80	28	161	123	77.278	No	46	35	350	10	0	0	84.627	0	11.745	0.139	No-No
1438	Registered_Pos01_Processed_Follicle_01.tif	8a	0	141	1	1	80	28	161	123	77.278	No	46	36	360	9	0	0	84.627	0	11.745	0.139	No-No
1439	Registered_Pos01_Processed_Follicle_01.tif	8a	0	142	1	1	78	27	161	123	78.555	No	46	37	370	8	1.384	1.916	86.011	0.138	13.116	0.152	No-No
1440	Registered_Pos01_Processed_Follicle_01.tif	8a	0	143	1	1	78	27	161	123	78.555	No	46	38	380	7	0	0	86.011	0	13.116	0.152	No-No
1441	Registered_Pos01_Processed_Follicle_01.tif	8a	0	144	1	1	77	27	161	123	78.961	No	46	39	390	6	0.619	0.383	86.63	0.062	13.702	0.158	No-No
1442	Registered_Pos01_Processed_Follicle_01.tif	8a	0	145	1	1	77	28	161	123	78.496	No	46	40	400	5	0.619	0.383	87.249	0.062	13.519	0.155	No-No
1443	Registered_Pos01_Processed_Follicle_01.tif	8a	0	146	1	1	77	29	161	123	78.033	No	46	41	410	4	0.619	0.383	87.868	0.062	13.362	0.152	No-No
1444	Registered_Pos01_Processed_Follicle_01.tif	8a	0	147	1	1	77	30	161	123	77.573	No	46	42	420	3	0.619	0.383	88.487	0.062	13.233	0.15	No-No
1445	Registered_Pos01_Processed_Follicle_01.tif	8a	0	148	1	1	77	28	161	123	78.496	No	46	43	430	2	1.238	1.533	89.725	0.124	13.519	0.151	No-No
1446	Registered_Pos01_Processed_Follicle_01.tif	8a	0	149	1	1	77	28	161	123	78.496	No	46	44	440	1	0	0	89.725	0	13.519	0.151	No-No
1447	Registered_Pos01_Processed_Follicle_01.tif	8a	0	150	1	1	77	29	161	123	78.033	No	46	45	450	0	0.619	0.383	90.344	0.062	13.362	0.148	No-No
1448	Registered_Pos01_Processed_Follicle_01.tif	8b	0	105	1	1	108	65	161	123	48.634	No	47	0	0	46	0	0	61.825	0.67	20.163	0.326	No-No
1449	Registered_Pos01_Processed_Follicle_01.tif	8b	0	106	1	1	108	68	161	123	47.28	No	47	1	10	45	1.857	3.448	63.682	0.186	21.937	0.344	No-No
1450	Registered_Pos01_Processed_Follicle_01.tif	8b	0	107	1	1	111	70	161	123	45.102	No	47	2	20	44	2.232	4.981	65.913	0.223	23.692	0.359	No-No
1451	Registered_Pos01_Processed_Follicle_01.tif	8b	0	108	1	1	112	71	161	123	44.227	No	47	3	30	43	0.875	0.766	66.789	0.088	24.488	0.367	No-No
1452	Registered_Pos01_Processed_Follicle_01.tif	8b	0	109	1	1	112	72	161	123	43.779	No	47	4	40	42	0.619	0.383	67.408	0.062	25.068	0.372	No-No
1453	Registered_Pos01_Processed_Follicle_01.tif	8b	0	110	1	1	112	73	161	123	43.334	No	47	5	50	41	0.619	0.383	68.027	0.062	25.649	0.377	No-No
1454	Registered_Pos01_Processed_Follicle_01.tif	8b	0	111	1	1	111	75	161	123	42.903	No	47	6	60	40	1.384	1.916	69.411	0.138	26.624	0.384	No-No
1455	Registered_Pos01_Processed_Follicle_01.tif	8b	0	112	1	1	111	77	161	123	42.056	No	47	7	70	39	1.238	1.533	70.649	0.124	27.807	0.394	No-No
1456	Registered_Pos01_Processed_Follicle_01.tif	8b	0	113	1	1	111	79	161	123	41.227	No	47	8	80	38	1.238	1.533	71.887	0.124	28.994	0.403	No-No
1457	Registered_Pos01_Processed_Follicle_01.tif	8b	0	114	1	1	110	80	161	123	41.292	No	47	9	90	37	0.875	0.766	72.762	0.088	29.427	0.404	No-No
1458	Registered_Pos01_Processed_Follicle_01.tif	8b	0	115	1	1	110	81	161	123	40.896	No	47	10	100	36	0.619	0.383	73.381	0.062	30.026	0.409	No-No
1459	Registered_Pos01_Processed_Follicle_01.tif	8b	0	116	1	1	110	82	161	123	40.505	No	47	11	110	35	0.619	0.383	74	0.062	30.626	0.414	No-No
1460	Registered_Pos01_Processed_Follicle_01.tif	8b	0	117	1	1	108	83	161	123	41.102	No	47	12	120	34	1.384	1.916	75.384	0.138	30.956	0.411	No-No
1461	Registered_Pos01_Processed_Follicle_01.tif	8b	0	118	1	1	108	83	161	123	41.102	No	47	13	130	33	0	0	75.384	0	30.956	0.411	No-No
1462	Registered_Pos01_Processed_Follicle_01.tif	8b	0	119	1	1	108	83	161	123	41.102	No	47	14	140	32	0	0	75.384	0	30.956	0.411	No-No
1463	Registered_Pos01_Processed_Follicle_01.tif	8b	0	120	1	1	107	84	161	123	41.232	No	47	15	150	31	0.875	0.766	76.26	0.088	31.447	0.412	No-No
1464	Registered_Pos01_Processed_Follicle_01.tif	8b	0	121	1	1	109	84	161	123	40.235	No	47	16	160	30	1.238	1.533	77.498	0.124	31.69	0.409	No-No
1465	Registered_Pos01_Processed_Follicle_01.tif	8b	0	122	1	1	109	83	161	123	40.609	No	47	17	170	29	0.619	0.383	78.117	0.062	31.086	0.398	No-No
1466	Registered_Pos01_Processed_Follicle_01.tif	8b	0	123	1	1	110	82	161	123	40.505	No	47	18	180	28	0.875	0.766	78.992	0.088	30.626	0.388	No-No
1467	Registered_Pos01_Processed_Follicle_01.tif	8b	0	124	1	1	110	82	161	123	40.505	No	47	19	190	27	0	0	78.992	0	30.626	0.388	No-No
1468	Registered_Pos01_Processed_Follicle_01.tif	8b	0	125	1	1	110	82	161	123	40.505	No	47	20	200	26	0	0	78.992	0	30.626	0.388	No-No
1469	Registered_Pos01_Processed_Follicle_01.tif	8b	0	126	1	1	110	81	161	123	40.896	No	47	21	210	25	0.619	0.383	79.611	0.062	30.026	0.377	No-No
1470	Registered_Pos01_Processed_Follicle_01.tif	8b	0	127	1	1	110	81	161	123	40.896	No	47	22	220	24	0	0	79.611	0	30.026	0.377	No-No
1471	Registered_Pos01_Processed_Follicle_01.tif	8b	0	128	1	1	109	82	161	123	40.99	No	47	23	230	23	0.875	0.766	80.487	0.088	30.482	0.379	No-No
1472	Registered_Pos01_Processed_Follicle_01.tif	8b	0	129	1	1	109	82	161	123	40.99	No	47	24	240	22	0	0	80.487	0	30.482	0.379	No-No
1473	Registered_Pos01_Processed_Follicle_01.tif	8b	0	130	1	1	108	82	161	123	41.478	No	47	25	250	21	0.619	0.383	81.106	0.062	30.35	0.374	No-No
1474	Registered_Pos01_Processed_Follicle_01.tif	8b	0	131	1	1	107	82	161	123	41.969	No	47	26	260	20	0.619	0.383	81.725	0.062	30.23	0.37	No-No
1475	Registered_Pos01_Processed_Follicle_01.tif	8b	0	132	1	1	107	82	161	123	41.969	No	47	27	270	19	0	0	81.725	0	30.23	0.37	No-No
1476	Registered_Pos01_Processed_Follicle_01.tif	8b	0	133	1	1	105	82	161	123	42.962	No	47	28	280	18	1.238	1.533	82.963	0.124	30.026	0.362	No-No
1477	Registered_Pos01_Processed_Follicle_01.tif	8b	0	134	1	1	106	82	161	123	42.464	No	47	29	290	17	0.619	0.383	83.582	0.062	30.122	0.36	No-No
1478	Registered_Pos01_Processed_Follicle_01.tif	8b	0	135	1	1	106	83	161	123	42.097	No	47	30	300	16	0.619	0.383	84.201	0.062	30.733	0.365	No-No
1479	Registered_Pos01_Processed_Follicle_01.tif	8b	0	136	1	1	108	85	161	123	40.368	No	47	31	310	15	1.751	3.065	85.951	0.175	32.17	0.374	No-No
1480	Registered_Pos01_Processed_Follicle_01.tif	8b	0	137	1	1	105	86	161	123	41.547	No	47	32	320	14	1.957	3.832	87.909	0.196	32.478	0.369	No-No
1481	Registered_Pos01_Processed_Follicle_01.tif	8b	0	138	1	1	103	86	161	123	42.585	No	47	33	330	13	1.238	1.533	89.147	0.124	32.336	0.363	No-No
1482	Registered_Pos01_Processed_Follicle_01.tif	8b	0	139	1	1	103	87	161	123	42.255	No	47	34	340	12	0.619	0.383	89.766	0.062	32.953	0.367	No-No
1483	Registered_Pos01_Processed_Follicle_01.tif	8b	0	140	1	1	102	89	161	123	42.151	No	47	35	350	11	1.384	1.916	91.15	0.138	34.135	0.374	No-No
1484	Registered_Pos01_Processed_Follicle_01.tif	8b	0	141	1	1	102	89	161	123	42.151	No	47	36	360	10	0	0	91.15	0	34.135	0.374	No-No
1485	Registered_Pos01_Processed_Follicle_01.tif	8b	0	142	1	1	102	90	161	123	41.846	No	47	37	370	9	0.619	0.383	91.769	0.062	34.752	0.379	No-No
1486	Registered_Pos01_Processed_Follicle_01.tif	8b	0	143	1	1	101	91	161	123	42.092	No	47	38	380	8	0.875	0.766	92.644	0.088	35.332	0.381	No-No
1487	Registered_Pos01_Processed_Follicle_01.tif	8b	0	144	1	1	100	92	161	123	42.355	No	47	39	390	7	0.875	0.766	93.52	0.088	35.923	0.384	No-No
1488	Registered_Pos01_Processed_Follicle_01.tif	8b	0	145	1	1	100	92	161	123	42.355	No	47	40	400	6	0	0	93.52	0	35.923	0.384	No-No
1489	Registered_Pos01_Processed_Follicle_01.tif	8b	0	146	1	1	100	92	161	123	42.355	No	47	41	410	5	0	0	93.52	0	35.923	0.384	No-No
1490	Registered_Pos01_Processed_Follicle_01.tif	8b	0	147	1	1	100	91	161	123	42.639	No	47	42	420	4	0.619	0.383	94.139	0.062	35.305	0.375	No-No
1491	Registered_Pos01_Processed_Follicle_01.tif	8b	0	148	1	1	100	91	161	123	42.639	No	47	43	430	3	0	0	94.139	0	35.305	0.375	No-No
1492	Registered_Pos01_Processed_Follicle_01.tif	8b	0	149	1	1	100	89	161	123	43.228	No	47	44	440	2	1.238	1.533	95.377	0.124	34.068	0.357	No-No
1493	Registered_Pos01_Processed_Follicle_01.tif	8b	0	150	1	1	100	89	161	123	43.228	No	47	45	450	1	0	0	95.377	0	34.068	0.357	No-No
1494	Registered_Pos01_Processed_Follicle_01.tif	8b	0	150	1	1	100	89	161	123	43.228	No	47	46	460	0	0	0	95.377	0	34.068	0.357	No-No
1495	Registered_Pos01_Processed_Follicle_01.tif	9	1	1	1	1	212	59	161	123	50.656	No	12	0	0	11	0	0	0	0	0	NaN	No-No
1496	Registered_Pos01_Processed_Follicle_01.tif	9	1	2	1	1	213	59	161	123	51.044	No	12	1	10	10	0.619	0.383	0.619	0.062	0.619	1	No-No
1497	Registered_Pos01_Processed_Follicle_01.tif	9	1	3	1	1	214	59	161	123	51.437	No	12	2	20	9	0.619	0.383	1.238	0.062	1.238	1	No-No
1498	Registered_Pos01_Processed_Follicle_01.tif	9	1	4	1	1	214	60	161	123	50.961	No	12	3	30	8	0.619	0.383	1.857	0.062	1.384	0.745	No-No
1499	Registered_Pos01_Processed_Follicle_01.tif	9	1	5	1	1	214	60	161	123	50.961	No	12	4	40	7	0	0	1.857	0	1.384	0.745	No-No
1500	Registered_Pos01_Processed_Follicle_01.tif	9	1	6	1	1	213	59	161	123	51.044	No	12	5	50	6	0.875	0.766	2.732	0.088	0.619	0.227	No-No
1501	Registered_Pos01_Processed_Follicle_01.tif	9	1	7	1	1	214	59	161	123	51.437	No	12	6	60	5	0.619	0.383	3.351	0.062	1.238	0.369	No-No
1502	Registered_Pos01_Processed_Follicle_01.tif	9	1	8	1	1	214	58	161	123	51.915	No	12	7	70	4	0.619	0.383	3.97	0.062	1.384	0.349	No-No
1503	Registered_Pos01_Processed_Follicle_01.tif	9	1	9	1	1	213	58	161	123	51.526	No	12	8	80	3	0.619	0.383	4.589	0.062	0.875	0.191	No-No
1504	Registered_Pos01_Processed_Follicle_01.tif	9	1	10	1	1	213	57	161	123	52.011	No	12	9	90	2	0.619	0.383	5.208	0.062	1.384	0.266	No-No
1505	Registered_Pos01_Processed_Follicle_01.tif	9	1	11	1	1	213	57	161	123	52.011	No	12	10	100	1	0	0	5.208	0	1.384	0.266	No-No
1506	Registered_Pos01_Processed_Follicle_01.tif	9	1	12	1	1	212	58	161	123	51.142	No	12	11	110	0	0.875	0.766	6.084	0.088	0.619	0.102	No-No
1507	Registered_Pos01_Processed_Follicle_01.tif	9a	0	13	1	1	212	53	161	123	53.611	No	140	0	0	139	0	0	9.179	0.309	3.714	0.405	No-No
1508	Registered_Pos01_Processed_Follicle_01.tif	9a	0	14	1	1	211	49	161	123	55.282	No	140	1	10	138	2.552	6.514	11.731	0.255	6.221	0.53	No-No
1509	Registered_Pos01_Processed_Follicle_01.tif	9a	0	15	1	1	211	49	161	123	55.282	No	140	2	20	137	0	0	11.731	0	6.221	0.53	No-No
1510	Registered_Pos01_Processed_Follicle_01.tif	9a	0	16	1	1	211	49	161	123	55.282	No	140	3	30	136	0	0	11.731	0	6.221	0.53	No-No
1511	Registered_Pos01_Processed_Follicle_01.tif	9a	0	17	1	1	211	47	161	123	56.312	No	140	4	40	135	1.238	1.533	12.969	0.124	7.454	0.575	No-No
1512	Registered_Pos01_Processed_Follicle_01.tif	9a	0	18	1	1	211	46	161	123	56.83	No	140	5	50	134	0.619	0.383	13.588	0.062	8.071	0.594	No-No
1513	Registered_Pos01_Processed_Follicle_01.tif	9a	0	19	1	1	210	44	161	123	57.544	No	140	6	60	133	1.384	1.916	14.972	0.138	9.367	0.626	No-No
1514	Registered_Pos01_Processed_Follicle_01.tif	9a	0	20	1	1	209	42	161	123	58.281	No	140	7	70	132	1.384	1.916	16.356	0.138	10.686	0.653	No-No
1515	Registered_Pos01_Processed_Follicle_01.tif	9a	0	21	1	1	208	40	161	123	59.042	No	140	8	80	131	1.384	1.916	17.74	0.138	12.019	0.677	No-No
1516	Registered_Pos01_Processed_Follicle_01.tif	9a	0	22	1	1	208	40	161	123	59.042	No	140	9	90	130	0	0	17.74	0	12.019	0.677	No-No
1517	Registered_Pos01_Processed_Follicle_01.tif	9a	0	23	1	1	208	40	161	123	59.042	No	140	10	100	129	0	0	17.74	0	12.019	0.677	No-No
1518	Registered_Pos01_Processed_Follicle_01.tif	9a	0	24	1	1	207	39	161	123	59.282	No	140	11	110	128	0.875	0.766	18.616	0.088	12.761	0.685	No-No
1519	Registered_Pos01_Processed_Follicle_01.tif	9a	0	25	1	1	207	39	161	123	59.282	No	140	12	120	127	0	0	18.616	0	12.761	0.685	No-No
1520	Registered_Pos01_Processed_Follicle_01.tif	9a	0	26	1	1	207	37	161	123	60.371	No	140	13	130	126	1.238	1.533	19.854	0.124	13.965	0.703	No-No
1521	Registered_Pos01_Processed_Follicle_01.tif	9a	0	27	1	1	207	37	161	123	60.371	No	140	14	140	125	0	0	19.854	0	13.965	0.703	No-No
1522	Registered_Pos01_Processed_Follicle_01.tif	9a	0	28	1	1	207	36	161	123	60.917	No	140	15	150	124	0.619	0.383	20.473	0.062	14.57	0.712	No-No
1523	Registered_Pos01_Processed_Follicle_01.tif	9a	0	29	1	1	207	35	161	123	61.465	No	140	16	160	123	0.619	0.383	21.092	0.062	15.175	0.719	No-No
1524	Registered_Pos01_Processed_Follicle_01.tif	9a	0	30	1	1	207	32	161	123	63.117	No	140	17	170	122	1.857	3.448	22.949	0.186	16.997	0.741	No-No
1525	Registered_Pos01_Processed_Follicle_01.tif	9a	0	31	1	1	207	32	161	123	63.117	No	140	18	180	121	0	0	22.949	0	16.997	0.741	No-No
1526	Registered_Pos01_Processed_Follicle_01.tif	9a	0	32	1	1	207	31	161	123	63.67	No	140	19	190	120	0.619	0.383	23.568	0.062	17.606	0.747	No-No
1527	Registered_Pos01_Processed_Follicle_01.tif	9a	0	33	1	1	207	30	161	123	64.224	No	140	20	200	119	0.619	0.383	24.187	0.062	18.216	0.753	No-No
1528	Registered_Pos01_Processed_Follicle_01.tif	9a	0	34	1	1	208	30	161	123	64.501	No	140	21	210	118	0.619	0.383	24.806	0.062	18.121	0.731	No-No
1529	Registered_Pos01_Processed_Follicle_01.tif	9a	0	35	1	1	209	30	161	123	64.782	No	140	22	220	117	0.619	0.383	25.425	0.062	18.047	0.71	No-No
1530	Registered_Pos01_Processed_Follicle_01.tif	9a	0	36	1	1	209	30	161	123	64.782	No	140	23	230	116	0	0	25.425	0	18.047	0.71	No-No
1531	Registered_Pos01_Processed_Follicle_01.tif	9a	0	37	1	1	210	31	161	123	64.522	No	140	24	240	115	0.875	0.766	26.3	0.088	17.376	0.661	No-No
1532	Registered_Pos01_Processed_Follicle_01.tif	9a	0	38	1	1	210	31	161	123	64.522	No	140	25	250	114	0	0	26.3	0	17.376	0.661	No-No
1533	Registered_Pos01_Processed_Follicle_01.tif	9a	0	39	1	1	209	33	161	123	63.138	No	140	26	260	113	1.384	1.916	27.684	0.138	16.201	0.585	No-No
1534	Registered_Pos01_Processed_Follicle_01.tif	9a	0	40	1	1	209	32	161	123	63.685	No	140	27	270	112	0.619	0.383	28.303	0.062	16.816	0.594	No-No
1535	Registered_Pos01_Processed_Follicle_01.tif	9a	0	41	1	1	209	32	161	123	63.685	No	140	28	280	111	0	0	28.303	0	16.816	0.594	No-No
1536	Registered_Pos01_Processed_Follicle_01.tif	9a	0	42	1	1	209	32	161	123	63.685	No	140	29	290	110	0	0	28.303	0	16.816	0.594	No-No
1537	Registered_Pos01_Processed_Follicle_01.tif	9a	0	43	1	1	211	32	161	123	64.272	No	140	30	300	109	1.238	1.533	29.541	0.124	16.724	0.566	No-No
1538	Registered_Pos01_Processed_Follicle_01.tif	9a	0	44	1	1	211	31	161	123	64.815	No	140	31	310	108	0.619	0.383	30.16	0.062	17.343	0.575	No-No
1539	Registered_Pos01_Processed_Follicle_01.tif	9a	0	45	1	1	211	31	161	123	64.815	No	140	32	320	107	0	0	30.16	0	17.343	0.575	No-No
1540	Registered_Pos01_Processed_Follicle_01.tif	9a	0	46	1	1	211	31	161	123	64.815	No	140	33	330	106	0	0	30.16	0	17.343	0.575	No-No
1541	Registered_Pos01_Processed_Follicle_01.tif	9a	0	47	1	1	211	30	161	123	65.359	No	140	34	340	105	0.619	0.383	30.779	0.062	17.962	0.584	No-No
1542	Registered_Pos01_Processed_Follicle_01.tif	9a	0	48	1	1	211	30	161	123	65.359	No	140	35	350	104	0	0	30.779	0	17.962	0.584	No-No
1543	Registered_Pos01_Processed_Follicle_01.tif	9a	0	49	1	1	211	30	161	123	65.359	No	140	36	360	103	0	0	30.779	0	17.962	0.584	No-No
1544	Registered_Pos01_Processed_Follicle_01.tif	9a	0	50	1	1	211	30	161	123	65.359	No	140	37	370	102	0	0	30.779	0	17.962	0.584	No-No
1545	Registered_Pos01_Processed_Follicle_01.tif	9a	0	51	1	1	210	31	161	123	64.522	No	140	38	380	101	0.875	0.766	31.655	0.088	17.376	0.549	No-No
1546	Registered_Pos01_Processed_Follicle_01.tif	9a	0	52	1	1	210	31	161	123	64.522	No	140	39	390	100	0	0	31.655	0	17.376	0.549	No-No
1547	Registered_Pos01_Processed_Follicle_01.tif	9a	0	53	1	1	211	30	161	123	65.359	No	140	40	400	99	0.875	0.766	32.53	0.088	17.962	0.552	No-No
1548	Registered_Pos01_Processed_Follicle_01.tif	9a	0	54	1	1	211	30	161	123	65.359	No	140	41	410	98	0	0	32.53	0	17.962	0.552	No-No
1549	Registered_Pos01_Processed_Follicle_01.tif	9a	0	55	1	1	211	29	161	123	65.905	No	140	42	420	97	0.619	0.383	33.149	0.062	18.58	0.561	No-No
1550	Registered_Pos01_Processed_Follicle_01.tif	9a	0	56	1	1	211	29	161	123	65.905	No	140	43	430	96	0	0	33.149	0	18.58	0.561	No-No
1551	Registered_Pos01_Processed_Follicle_01.tif	9a	0	57	1	1	211	28	161	123	66.453	No	140	44	440	95	0.619	0.383	33.768	0.062	19.199	0.569	No-No
1552	Registered_Pos01_Processed_Follicle_01.tif	9a	0	58	1	1	211	28	161	123	66.453	No	140	45	450	94	0	0	33.768	0	19.199	0.569	No-No
1553	Registered_Pos01_Processed_Follicle_01.tif	9a	0	59	1	1	210	26	161	123	67.269	No	140	46	460	93	1.384	1.916	35.152	0.138	20.464	0.582	No-No
1554	Registered_Pos01_Processed_Follicle_01.tif	9a	0	60	1	1	210	26	161	123	67.269	No	140	47	470	92	0	0	35.152	0	20.464	0.582	No-No
1555	Registered_Pos01_Processed_Follicle_01.tif	9a	0	61	1	1	210	25	161	123	67.822	No	140	48	480	91	0.619	0.383	35.771	0.062	21.082	0.589	No-No
1556	Registered_Pos01_Processed_Follicle_01.tif	9a	0	62	1	1	210	25	161	123	67.822	No	140	49	490	90	0	0	35.771	0	21.082	0.589	No-No
1557	Registered_Pos01_Processed_Follicle_01.tif	9a	0	63	1	1	209	25	161	123	67.548	No	140	50	500	89	0.619	0.383	36.39	0.062	21.128	0.581	No-No
1558	Registered_Pos01_Processed_Follicle_01.tif	9a	0	64	1	1	209	25	161	123	67.548	No	140	51	510	88	0	0	36.39	0	21.128	0.581	No-No
1559	Registered_Pos01_Processed_Follicle_01.tif	9a	0	65	1	1	209	25	161	123	67.548	No	140	52	520	87	0	0	36.39	0	21.128	0.581	No-No
1560	Registered_Pos01_Processed_Follicle_01.tif	9a	0	66	1	1	208	24	161	123	67.836	No	140	53	530	86	0.875	0.766	37.266	0.088	21.806	0.585	No-No
1561	Registered_Pos01_Processed_Follicle_01.tif	9a	0	67	1	1	208	24	161	123	67.836	No	140	54	540	85	0	0	37.266	0	21.806	0.585	No-No
1562	Registered_Pos01_Processed_Follicle_01.tif	9a	0	68	1	1	208	24	161	123	67.836	No	140	55	550	84	0	0	37.266	0	21.806	0.585	No-No
1563	Registered_Pos01_Processed_Follicle_01.tif	9a	0	69	1	1	208	24	161	123	67.836	No	140	56	560	83	0	0	37.266	0	21.806	0.585	No-No
1564	Registered_Pos01_Processed_Follicle_01.tif	9a	0	70	1	1	209	24	161	123	68.104	No	140	57	570	82	0.619	0.383	37.885	0.062	21.744	0.574	No-No
1565	Registered_Pos01_Processed_Follicle_01.tif	9a	0	71	1	1	209	24	161	123	68.104	No	140	58	580	81	0	0	37.885	0	21.744	0.574	No-No
1566	Registered_Pos01_Processed_Follicle_01.tif	9a	0	72	1	1	206	24	161	123	67.315	No	140	59	590	80	1.857	3.448	39.742	0.186	21.981	0.553	No-No
1567	Registered_Pos01_Processed_Follicle_01.tif	9a	0	73	1	1	207	24	161	123	67.573	No	140	60	600	79	0.619	0.383	40.361	0.062	21.885	0.542	No-No
1568	Registered_Pos01_Processed_Follicle_01.tif	9a	0	74	1	1	207	24	161	123	67.573	No	140	61	610	78	0	0	40.361	0	21.885	0.542	No-No
1569	Registered_Pos01_Processed_Follicle_01.tif	9a	0	75	1	1	207	24	161	123	67.573	No	140	62	620	77	0	0	40.361	0	21.885	0.542	No-No
1570	Registered_Pos01_Processed_Follicle_01.tif	9a	0	76	1	1	207	24	161	123	67.573	No	140	63	630	76	0	0	40.361	0	21.885	0.542	No-No
1571	Registered_Pos01_Processed_Follicle_01.tif	9a	0	77	1	1	208	23	161	123	68.396	No	140	64	640	75	0.875	0.766	41.236	0.088	22.421	0.544	No-No
1572	Registered_Pos01_Processed_Follicle_01.tif	9a	0	78	1	1	208	23	161	123	68.396	No	140	65	650	74	0	0	41.236	0	22.421	0.544	No-No
1573	Registered_Pos01_Processed_Follicle_01.tif	9a	0	79	1	1	206	23	161	123	67.879	No	140	66	660	73	1.238	1.533	42.474	0.124	22.591	0.532	No-No
1574	Registered_Pos01_Processed_Follicle_01.tif	9a	0	80	1	1	206	23	161	123	67.879	No	140	67	670	72	0	0	42.474	0	22.591	0.532	No-No
1575	Registered_Pos01_Processed_Follicle_01.tif	9a	0	81	1	1	209	23	161	123	68.662	No	140	68	680	71	1.857	3.448	44.331	0.186	22.361	0.504	No-No
1576	Registered_Pos01_Processed_Follicle_01.tif	9a	0	82	1	1	208	23	161	123	68.396	No	140	69	690	70	0.619	0.383	44.95	0.062	22.421	0.499	No-No
1577	Registered_Pos01_Processed_Follicle_01.tif	9a	0	83	1	1	207	24	161	123	67.573	No	140	70	700	69	0.875	0.766	45.825	0.088	21.885	0.478	No-No
1578	Registered_Pos01_Processed_Follicle_01.tif	9a	0	84	1	1	207	25	161	123	67.012	No	140	71	710	68	0.619	0.383	46.444	0.062	21.272	0.458	No-No
1579	Registered_Pos01_Processed_Follicle_01.tif	9a	0	85	1	1	207	27	161	123	65.894	No	140	72	720	67	1.238	1.533	47.682	0.124	20.048	0.42	No-No
1580	Registered_Pos01_Processed_Follicle_01.tif	9a	0	86	1	1	207	27	161	123	65.894	No	140	73	730	66	0	0	47.682	0	20.048	0.42	No-No
1581	Registered_Pos01_Processed_Follicle_01.tif	9a	0	87	1	1	208	26	161	123	66.72	No	140	74	740	65	0.875	0.766	48.558	0.088	20.577	0.424	No-No
1582	Registered_Pos01_Processed_Follicle_01.tif	9a	0	88	1	1	208	26	161	123	66.72	No	140	75	750	64	0	0	48.558	0	20.577	0.424	No-No
1583	Registered_Pos01_Processed_Follicle_01.tif	9a	0	89	1	1	208	26	161	123	66.72	No	140	76	760	63	0	0	48.558	0	20.577	0.424	No-No
1584	Registered_Pos01_Processed_Follicle_01.tif	9a	0	90	1	1	208	26	161	123	66.72	No	140	77	770	62	0	0	48.558	0	20.577	0.424	No-No
1585	Registered_Pos01_Processed_Follicle_01.tif	9a	0	91	1	1	208	26	161	123	66.72	No	140	78	780	61	0	0	48.558	0	20.577	0.424	No-No
1586	Registered_Pos01_Processed_Follicle_01.tif	9a	0	92	1	1	209	26	161	123	66.992	No	140	79	790	60	0.619	0.383	49.177	0.062	20.511	0.417	No-No
1587	Registered_Pos01_Processed_Follicle_01.tif	9a	0	93	1	1	209	26	161	123	66.992	No	140	80	800	59	0	0	49.177	0	20.511	0.417	No-No
1588	Registered_Pos01_Processed_Follicle_01.tif	9a	0	94	1	1	209	26	161	123	66.992	No	140	81	810	58	0	0	49.177	0	20.511	0.417	No-No
1589	Registered_Pos01_Processed_Follicle_01.tif	9a	0	95	1	1	210	26	161	123	67.269	No	140	82	820	57	0.619	0.383	49.796	0.062	20.464	0.411	No-No
1590	Registered_Pos01_Processed_Follicle_01.tif	9a	0	96	1	1	210	26	161	123	67.269	No	140	83	830	56	0	0	49.796	0	20.464	0.411	No-No
1591	Registered_Pos01_Processed_Follicle_01.tif	9a	0	97	1	1	211	25	161	123	68.101	No	140	84	840	55	0.875	0.766	50.671	0.088	21.055	0.416	No-No
1592	Registered_Pos01_Processed_Follicle_01.tif	9a	0	98	1	1	211	25	161	123	68.101	No	140	85	850	54	0	0	50.671	0	21.055	0.416	No-No
1593	Registered_Pos01_Processed_Follicle_01.tif	9a	0	99	1	1	211	25	161	123	68.101	No	140	86	860	53	0	0	50.671	0	21.055	0.416	No-No
1594	Registered_Pos01_Processed_Follicle_01.tif	9a	0	100	1	1	211	25	161	123	68.101	No	140	87	870	52	0	0	50.671	0	21.055	0.416	No-No
1595	Registered_Pos01_Processed_Follicle_01.tif	9a	0	101	1	1	212	25	161	123	68.385	No	140	88	880	51	0.619	0.383	51.29	0.062	21.046	0.41	No-No
1596	Registered_Pos01_Processed_Follicle_01.tif	9a	0	102	1	1	212	25	161	123	68.385	No	140	89	890	50	0	0	51.29	0	21.046	0.41	No-No
1597	Registered_Pos01_Processed_Follicle_01.tif	9a	0	103	1	1	213	26	161	123	68.127	No	140	90	900	49	0.875	0.766	52.166	0.088	20.436	0.392	No-No
1598	Registered_Pos01_Processed_Follicle_01.tif	9a	0	104	1	1	211	26	161	123	67.55	No	140	91	910	48	1.238	1.533	53.404	0.124	20.436	0.383	No-No
1599	Registered_Pos01_Processed_Follicle_01.tif	9a	0	105	1	1	211	26	161	123	67.55	No	140	92	920	47	0	0	53.404	0	20.436	0.383	No-No
1600	Registered_Pos01_Processed_Follicle_01.tif	9a	0	106	1	1	211	26	161	123	67.55	No	140	93	930	46	0	0	53.404	0	20.436	0.383	No-No
1601	Registered_Pos01_Processed_Follicle_01.tif	9a	0	107	1	1	212	29	161	123	66.198	No	140	94	940	45	1.957	3.832	55.361	0.196	18.57	0.335	No-No
1602	Registered_Pos01_Processed_Follicle_01.tif	9a	0	108	1	1	213	30	161	123	65.955	No	140	95	950	44	0.875	0.766	56.236	0.088	17.962	0.319	No-No
1603	Registered_Pos01_Processed_Follicle_01.tif	9a	0	109	1	1	213	30	161	123	65.955	No	140	96	960	43	0	0	56.236	0	17.962	0.319	No-No
1604	Registered_Pos01_Processed_Follicle_01.tif	9a	0	110	1	1	212	30	161	123	65.655	No	140	97	970	42	0.619	0.383	56.855	0.062	17.951	0.316	No-No
1605	Registered_Pos01_Processed_Follicle_01.tif	9a	0	111	1	1	212	31	161	123	65.113	No	140	98	980	41	0.619	0.383	57.474	0.062	17.332	0.302	No-No
1606	Registered_Pos01_Processed_Follicle_01.tif	9a	0	112	1	1	212	31	161	123	65.113	No	140	99	990	40	0	0	57.474	0	17.332	0.302	No-No
1607	Registered_Pos01_Processed_Follicle_01.tif	9a	0	113	1	1	212	32	161	123	64.572	No	140	100	1000	39	0.619	0.383	58.093	0.062	16.713	0.288	No-No
1608	Registered_Pos01_Processed_Follicle_01.tif	9a	0	114	1	1	212	32	161	123	64.572	No	140	101	1010	38	0	0	58.093	0	16.713	0.288	No-No
1609	Registered_Pos01_Processed_Follicle_01.tif	9a	0	115	1	1	212	32	161	123	64.572	No	140	102	1020	37	0	0	58.093	0	16.713	0.288	No-No
1610	Registered_Pos01_Processed_Follicle_01.tif	9a	0	116	1	1	212	32	161	123	64.572	No	140	103	1030	36	0	0	58.093	0	16.713	0.288	No-No
1611	Registered_Pos01_Processed_Follicle_01.tif	9a	0	117	1	1	210	32	161	123	63.976	No	140	104	1040	35	1.238	1.533	59.331	0.124	16.759	0.282	No-No
1612	Registered_Pos01_Processed_Follicle_01.tif	9a	0	118	1	1	210	32	161	123	63.976	No	140	105	1050	34	0	0	59.331	0	16.759	0.282	No-No
1613	Registered_Pos01_Processed_Follicle_01.tif	9a	0	119	1	1	210	31	161	123	64.522	No	140	106	1060	33	0.619	0.383	59.95	0.062	17.376	0.29	No-No
1614	Registered_Pos01_Processed_Follicle_01.tif	9a	0	120	1	1	210	31	161	123	64.522	No	140	107	1070	32	0	0	59.95	0	17.376	0.29	No-No
1615	Registered_Pos01_Processed_Follicle_01.tif	9a	0	121	1	1	210	31	161	123	64.522	No	140	108	1080	31	0	0	59.95	0	17.376	0.29	No-No
1616	Registered_Pos01_Processed_Follicle_01.tif	9a	0	122	1	1	210	32	161	123	63.976	No	140	109	1090	30	0.619	0.383	60.569	0.062	16.759	0.277	No-No
1617	Registered_Pos01_Processed_Follicle_01.tif	9a	0	123	1	1	210	32	161	123	63.976	No	140	110	1100	29	0	0	60.569	0	16.759	0.277	No-No
1618	Registered_Pos01_Processed_Follicle_01.tif	9a	0	124	1	1	206	38	161	123	59.533	No	140	111	1110	28	4.464	19.924	65.033	0.446	13.519	0.208	No-No
1619	Registered_Pos01_Processed_Follicle_01.tif	9a	0	125	1	1	205	39	161	123	58.697	No	140	112	1120	27	0.875	0.766	65.909	0.088	13.116	0.199	No-No
1620	Registered_Pos01_Processed_Follicle_01.tif	9a	0	126	1	1	205	43	161	123	56.516	No	140	113	1130	26	2.476	6.131	68.385	0.248	10.81	0.158	No-No
1621	Registered_Pos01_Processed_Follicle_01.tif	9a	0	127	1	1	205	43	161	123	56.516	No	140	114	1140	25	0	0	68.385	0	10.81	0.158	No-No
1622	Registered_Pos01_Processed_Follicle_01.tif	9a	0	128	1	1	203	44	161	123	55.382	No	140	115	1150	24	1.384	1.916	69.769	0.138	10.828	0.155	No-No
1623	Registered_Pos01_Processed_Follicle_01.tif	9a	0	129	1	1	203	44	161	123	55.382	No	140	116	1160	23	0	0	69.769	0	10.828	0.155	No-No
1624	Registered_Pos01_Processed_Follicle_01.tif	9a	0	130	1	1	203	44	161	123	55.382	No	140	117	1170	22	0	0	69.769	0	10.828	0.155	No-No
1625	Registered_Pos01_Processed_Follicle_01.tif	9a	0	131	1	1	203	44	161	123	55.382	No	140	118	1180	21	0	0	69.769	0	10.828	0.155	No-No
1626	Registered_Pos01_Processed_Follicle_01.tif	9a	0	132	1	1	203	46	161	123	54.292	No	140	119	1190	20	1.238	1.533	71.007	0.124	9.787	0.138	No-No
1627	Registered_Pos01_Processed_Follicle_01.tif	9a	0	133	1	1	203	48	161	123	53.209	No	140	120	1200	19	1.238	1.533	72.245	0.124	8.798	0.122	No-No
1628	Registered_Pos01_Processed_Follicle_01.tif	9a	0	134	1	1	203	49	161	123	52.67	No	140	121	1210	18	0.619	0.383	72.864	0.062	8.328	0.114	No-No
1629	Registered_Pos01_Processed_Follicle_01.tif	9a	0	135	1	1	204	49	161	123	52.978	No	140	122	1220	17	0.619	0.383	73.483	0.062	7.927	0.108	No-No
1630	Registered_Pos01_Processed_Follicle_01.tif	9a	0	136	1	1	204	49	161	123	52.978	No	140	123	1230	16	0	0	73.483	0	7.927	0.108	No-No
1631	Registered_Pos01_Processed_Follicle_01.tif	9a	0	137	1	1	204	49	161	123	52.978	No	140	124	1240	15	0	0	73.483	0	7.927	0.108	No-No
1632	Registered_Pos01_Processed_Follicle_01.tif	9a	0	138	1	1	205	49	161	123	53.292	No	140	125	1250	14	0.619	0.383	74.102	0.062	7.556	0.102	No-No
1633	Registered_Pos01_Processed_Follicle_01.tif	9a	0	139	1	1	204	49	161	123	52.978	No	140	126	1260	13	0.619	0.383	74.721	0.062	7.927	0.106	No-No
1634	Registered_Pos01_Processed_Follicle_01.tif	9a	0	140	1	1	205	50	161	123	52.76	No	140	127	1270	12	0.875	0.766	75.596	0.088	7.058	0.093	No-No
1635	Registered_Pos01_Processed_Follicle_01.tif	9a	0	141	1	1	205	50	161	123	52.76	No	140	128	1280	11	0	0	75.596	0	7.058	0.093	No-No
1636	Registered_Pos01_Processed_Follicle_01.tif	9a	0	142	1	1	205	50	161	123	52.76	No	140	129	1290	10	0	0	75.596	0	7.058	0.093	No-No
1637	Registered_Pos01_Processed_Follicle_01.tif	9a	0	143	1	1	205	50	161	123	52.76	No	140	130	1300	9	0	0	75.596	0	7.058	0.093	No-No
1638	Registered_Pos01_Processed_Follicle_01.tif	9a	0	144	1	1	206	51	161	123	52.557	No	140	131	1310	8	0.875	0.766	76.471	0.088	6.19	0.081	No-No
1639	Registered_Pos01_Processed_Follicle_01.tif	9a	0	145	1	1	206	51	161	123	52.557	No	140	132	1320	7	0	0	76.471	0	6.19	0.081	No-No
1640	Registered_Pos01_Processed_Follicle_01.tif	9a	0	146	1	1	206	52	161	123	52.033	No	140	133	1330	6	0.619	0.383	77.09	0.062	5.707	0.074	No-No
1641	Registered_Pos01_Processed_Follicle_01.tif	9a	0	147	1	1	206	52	161	123	52.033	No	140	134	1340	5	0	0	77.09	0	5.707	0.074	No-No
1642	Registered_Pos01_Processed_Follicle_01.tif	9a	0	148	1	1	207	54	161	123	51.332	No	140	135	1350	4	1.384	1.916	78.475	0.138	4.377	0.056	No-No
1643	Registered_Pos01_Processed_Follicle_01.tif	9a	0	149	1	1	207	54	161	123	51.332	No	140	136	1360	3	0	0	78.475	0	4.377	0.056	No-No
1644	Registered_Pos01_Processed_Follicle_01.tif	9a	0	150	1	1	206	54	161	123	50.992	No	140	137	1370	2	0.619	0.383	79.094	0.062	4.835	0.061	No-No
1645	Registered_Pos01_Processed_Follicle_01.tif	9a	0	150	1	1	207	55	161	123	50.818	No	140	138	1380	1	0.875	0.766	79.969	0.088	3.964	0.05	No-No
1646	Registered_Pos01_Processed_Follicle_01.tif	9a	0	150	1	1	207	55	161	123	50.818	No	140	139	1390	0	0	0	79.969	0	3.964	0.05	No-No
1647	Registered_Pos01_Processed_Follicle_01.tif	9b	0	13	1	1	206	67	161	123	44.469	No	121	0	0	120	0	0	12.779	0.67	6.19	0.484	No-Yes
1648	Registered_Pos01_Processed_Follicle_01.tif	9b	0	14	1	1	206	71	161	123	42.567	No	121	1	10	119	2.476	6.131	15.255	0.248	8.305	0.544	No-Yes
1649	Registered_Pos01_Processed_Follicle_01.tif	9b	0	15	1	1	207	71	161	123	42.975	No	121	2	20	118	0.619	0.383	15.874	0.062	8.047	0.507	No-Yes
1650	Registered_Pos01_Processed_Follicle_01.tif	9b	0	16	1	1	207	70	161	123	43.44	No	121	3	30	117	0.619	0.383	16.493	0.062	7.479	0.453	No-Yes
1651	Registered_Pos01_Processed_Follicle_01.tif	9b	0	17	1	1	207	69	161	123	43.91	No	121	4	40	116	0.619	0.383	17.112	0.062	6.921	0.404	No-Yes
1652	Registered_Pos01_Processed_Follicle_01.tif	9b	0	18	1	1	207	69	161	123	43.91	No	121	5	50	115	0	0	17.112	0	6.921	0.404	No-Yes
1653	Registered_Pos01_Processed_Follicle_01.tif	9b	0	19	1	1	208	70	161	123	43.849	No	121	6	60	114	0.875	0.766	17.988	0.088	7.245	0.403	No-Yes
1654	Registered_Pos01_Processed_Follicle_01.tif	9b	0	20	1	1	207	70	161	123	43.44	No	121	7	70	113	0.619	0.383	18.607	0.062	7.479	0.402	No-Yes
1655	Registered_Pos01_Processed_Follicle_01.tif	9b	0	21	1	1	207	70	161	123	43.44	No	121	8	80	112	0	0	18.607	0	7.479	0.402	No-Yes
1656	Registered_Pos01_Processed_Follicle_01.tif	9b	0	22	1	1	206	70	161	123	43.037	No	121	9	90	111	0.619	0.383	19.226	0.062	7.756	0.403	No-Yes
1657	Registered_Pos01_Processed_Follicle_01.tif	9b	0	23	1	1	207	71	161	123	42.975	No	121	10	100	110	0.875	0.766	20.101	0.088	8.047	0.4	No-Yes
1658	Registered_Pos01_Processed_Follicle_01.tif	9b	0	24	1	1	207	71	161	123	42.975	No	121	11	110	109	0	0	20.101	0	8.047	0.4	No-Yes
1659	Registered_Pos01_Processed_Follicle_01.tif	9b	0	25	1	1	207	72	161	123	42.513	No	121	12	120	108	0.619	0.383	20.72	0.062	8.622	0.416	No-Yes
1660	Registered_Pos01_Processed_Follicle_01.tif	9b	0	26	1	1	209	72	161	123	43.352	No	121	13	130	107	1.238	1.533	21.958	0.124	8.258	0.376	No-Yes
1661	Registered_Pos01_Processed_Follicle_01.tif	9b	0	27	1	1	209	72	161	123	43.352	No	121	14	140	106	0	0	21.958	0	8.258	0.376	No-Yes
1662	Registered_Pos01_Processed_Follicle_01.tif	9b	0	28	1	1	209	72	161	123	43.352	No	121	15	150	105	0	0	21.958	0	8.258	0.376	No-Yes
1663	Registered_Pos01_Processed_Follicle_01.tif	9b	0	29	1	1	209	71	161	123	43.805	No	121	16	160	104	0.619	0.383	22.577	0.062	7.657	0.339	No-Yes
1664	Registered_Pos01_Processed_Follicle_01.tif	9b	0	30	1	1	209	71	161	123	43.805	No	121	17	170	103	0	0	22.577	0	7.657	0.339	No-Yes
1665	Registered_Pos01_Processed_Follicle_01.tif	9b	0	31	1	1	210	71	161	123	44.227	No	121	18	180	102	0.619	0.383	23.196	0.062	7.53	0.325	No-Yes
1666	Registered_Pos01_Processed_Follicle_01.tif	9b	0	32	1	1	210	73	161	123	43.334	No	121	19	190	101	1.238	1.533	24.434	0.124	8.754	0.358	No-Yes
1667	Registered_Pos01_Processed_Follicle_01.tif	9b	0	33	1	1	210	74	161	123	42.895	No	121	20	200	100	0.619	0.383	25.053	0.062	9.367	0.374	No-Yes
1668	Registered_Pos01_Processed_Follicle_01.tif	9b	0	34	1	1	210	75	161	123	42.459	No	121	21	210	99	0.619	0.383	25.672	0.062	9.981	0.389	No-Yes
1669	Registered_Pos01_Processed_Follicle_01.tif	9b	0	35	1	1	210	77	161	123	41.602	No	121	22	220	98	1.238	1.533	26.91	0.124	11.211	0.417	No-Yes
1670	Registered_Pos01_Processed_Follicle_01.tif	9b	0	36	1	1	210	77	161	123	41.602	No	121	23	230	97	0	0	26.91	0	11.211	0.417	No-Yes
1671	Registered_Pos01_Processed_Follicle_01.tif	9b	0	37	1	1	210	78	161	123	41.181	No	121	24	240	96	0.619	0.383	27.529	0.062	11.826	0.43	No-Yes
1672	Registered_Pos01_Processed_Follicle_01.tif	9b	0	38	1	1	209	79	161	123	40.306	No	121	25	250	95	0.875	0.766	28.404	0.088	12.519	0.441	No-Yes
1673	Registered_Pos01_Processed_Follicle_01.tif	9b	0	39	1	1	208	81	161	123	39.017	No	121	26	260	94	1.384	1.916	29.789	0.138	13.841	0.465	No-Yes
1674	Registered_Pos01_Processed_Follicle_01.tif	9b	0	40	1	1	208	83	161	123	38.203	No	121	27	270	93	1.238	1.533	31.027	0.124	15.061	0.485	No-Yes
1675	Registered_Pos01_Processed_Follicle_01.tif	9b	0	41	1	1	207	83	161	123	37.734	No	121	28	280	92	0.619	0.383	31.646	0.062	15.175	0.48	No-Yes
1676	Registered_Pos01_Processed_Follicle_01.tif	9b	0	42	1	1	207	85	161	123	36.933	No	121	29	290	91	1.238	1.533	32.884	0.124	16.389	0.498	No-Yes
1677	Registered_Pos01_Processed_Follicle_01.tif	9b	0	43	1	1	207	87	161	123	36.157	No	121	30	300	90	1.238	1.533	34.122	0.124	17.606	0.516	No-Yes
1678	Registered_Pos01_Processed_Follicle_01.tif	9b	0	44	1	1	207	89	161	123	35.408	No	121	31	310	89	1.238	1.533	35.36	0.124	18.826	0.532	No-Yes
1679	Registered_Pos01_Processed_Follicle_01.tif	9b	0	45	1	1	207	94	161	123	33.66	No	121	32	320	88	3.095	9.579	38.455	0.309	21.885	0.569	No-Yes
1680	Registered_Pos01_Processed_Follicle_01.tif	9b	0	46	1	1	208	95	161	123	33.864	No	121	33	330	87	0.875	0.766	39.33	0.088	22.421	0.57	No-Yes
1681	Registered_Pos01_Processed_Follicle_01.tif	9b	0	47	1	1	208	99	161	123	32.666	No	121	34	340	86	2.476	6.131	41.806	0.248	24.883	0.595	No-Yes
1682	Registered_Pos01_Processed_Follicle_01.tif	9b	0	48	1	1	208	99	161	123	32.666	No	121	35	350	85	0	0	41.806	0	24.883	0.595	No-Yes
1683	Registered_Pos01_Processed_Follicle_01.tif	9b	0	49	1	1	210	100	161	123	33.506	No	121	36	360	84	1.384	1.916	43.19	0.138	25.409	0.588	No-Yes
1684	Registered_Pos01_Processed_Follicle_01.tif	9b	0	50	1	1	210	100	161	123	33.506	No	121	37	370	83	0	0	43.19	0	25.409	0.588	No-Yes
1685	Registered_Pos01_Processed_Follicle_01.tif	9b	0	51	1	1	210	100	161	123	33.506	No	121	38	380	82	0	0	43.19	0	25.409	0.588	No-Yes
1686	Registered_Pos01_Processed_Follicle_01.tif	9b	0	52	1	1	210	100	161	123	33.506	No	121	39	390	81	0	0	43.19	0	25.409	0.588	No-Yes
1687	Registered_Pos01_Processed_Follicle_01.tif	9b	0	53	1	1	210	102	161	123	32.999	No	121	40	400	80	1.238	1.533	44.428	0.124	26.646	0.6	No-Yes
1688	Registered_Pos01_Processed_Follicle_01.tif	9b	0	54	1	1	210	102	161	123	32.999	No	121	41	410	79	0	0	44.428	0	26.646	0.6	No-Yes
1689	Registered_Pos01_Processed_Follicle_01.tif	9b	0	55	1	1	210	104	161	123	32.531	No	121	42	420	78	1.238	1.533	45.666	0.124	27.882	0.611	No-Yes
1690	Registered_Pos01_Processed_Follicle_01.tif	9b	0	56	1	1	210	104	161	123	32.531	No	121	43	430	77	0	0	45.666	0	27.882	0.611	No-Yes
1691	Registered_Pos01_Processed_Follicle_01.tif	9b	0	57	1	1	210	105	161	123	32.313	No	121	44	440	76	0.619	0.383	46.285	0.062	28.501	0.616	No-Yes
1692	Registered_Pos01_Processed_Follicle_01.tif	9b	0	58	1	1	209	106	161	123	31.52	No	121	45	450	75	0.875	0.766	47.161	0.088	29.152	0.618	No-Yes
1693	Registered_Pos01_Processed_Follicle_01.tif	9b	0	59	1	1	210	108	161	123	31.72	No	121	46	460	74	1.384	1.916	48.545	0.138	30.356	0.625	No-Yes
1694	Registered_Pos01_Processed_Follicle_01.tif	9b	0	60	1	1	209	108	161	123	31.129	No	121	47	470	73	0.619	0.383	49.164	0.062	30.388	0.618	No-Yes
1695	Registered_Pos01_Processed_Follicle_01.tif	9b	0	61	1	1	209	108	161	123	31.129	No	121	48	480	72	0	0	49.164	0	30.388	0.618	No-Yes
1696	Registered_Pos01_Processed_Follicle_01.tif	9b	0	62	1	1	208	107	161	123	30.733	No	121	49	490	71	0.875	0.766	50.039	0.088	29.815	0.596	No-Yes
1697	Registered_Pos01_Processed_Follicle_01.tif	9b	0	63	1	1	207	107	161	123	30.147	No	121	50	500	70	0.619	0.383	50.658	0.062	29.873	0.59	No-Yes
1698	Registered_Pos01_Processed_Follicle_01.tif	9b	0	64	1	1	207	107	161	123	30.147	No	121	51	510	69	0	0	50.658	0	29.873	0.59	No-Yes
1699	Registered_Pos01_Processed_Follicle_01.tif	9b	0	65	1	1	207	107	161	123	30.147	No	121	52	520	68	0	0	50.658	0	29.873	0.59	No-Yes
1700	Registered_Pos01_Processed_Follicle_01.tif	9b	0	66	1	1	207	107	161	123	30.147	No	121	53	530	67	0	0	50.658	0	29.873	0.59	No-Yes
1701	Registered_Pos01_Processed_Follicle_01.tif	9b	0	67	1	1	207	107	161	123	30.147	No	121	54	540	66	0	0	50.658	0	29.873	0.59	No-Yes
1702	Registered_Pos01_Processed_Follicle_01.tif	9b	0	68	1	1	208	106	161	123	30.938	No	121	55	550	65	0.875	0.766	51.533	0.088	29.198	0.567	No-Yes
1703	Registered_Pos01_Processed_Follicle_01.tif	9b	0	69	1	1	208	105	161	123	31.154	No	121	56	560	64	0.619	0.383	52.152	0.062	28.581	0.548	No-Yes
1704	Registered_Pos01_Processed_Follicle_01.tif	9b	0	70	1	1	207	103	161	123	31.049	No	121	57	570	63	1.384	1.916	53.537	0.138	27.411	0.512	No-Yes
1705	Registered_Pos01_Processed_Follicle_01.tif	9b	0	70	1	1	210	103	161	123	32.76	No	121	58	580	62	1.857	3.448	55.394	0.186	27.264	0.492	No-Yes
1706	Registered_Pos01_Processed_Follicle_01.tif	9b	0	71	1	1	210	101	161	123	33.248	No	121	59	590	61	1.238	1.533	56.632	0.124	26.027	0.46	No-Yes
1707	Registered_Pos01_Processed_Follicle_01.tif	9b	0	72	1	1	210	100	161	123	33.506	No	121	60	600	60	0.619	0.383	57.251	0.062	25.409	0.444	No-Yes
1708	Registered_Pos01_Processed_Follicle_01.tif	9b	0	73	1	1	210	100	161	123	33.506	No	121	61	610	59	0	0	57.251	0	25.409	0.444	No-Yes
1709	Registered_Pos01_Processed_Follicle_01.tif	9b	0	74	1	1	211	100	161	123	34.068	No	121	62	620	58	0.619	0.383	57.87	0.062	25.387	0.439	No-Yes
1710	Registered_Pos01_Processed_Follicle_01.tif	9b	0	75	1	1	211	100	161	123	34.068	No	121	63	630	57	0	0	57.87	0	25.387	0.439	No-Yes
1711	Registered_Pos01_Processed_Follicle_01.tif	9b	0	76	1	1	211	100	161	123	34.068	No	121	64	640	56	0	0	57.87	0	25.387	0.439	No-Yes
1712	Registered_Pos01_Processed_Follicle_01.tif	9b	0	77	1	1	211	100	161	123	34.068	No	121	65	650	55	0	0	57.87	0	25.387	0.439	No-Yes
1713	Registered_Pos01_Processed_Follicle_01.tif	9b	0	78	1	1	211	100	161	123	34.068	No	121	66	660	54	0	0	57.87	0	25.387	0.439	No-Yes
1714	Registered_Pos01_Processed_Follicle_01.tif	9b	0	79	1	1	211	100	161	123	34.068	No	121	67	670	53	0	0	57.87	0	25.387	0.439	No-Yes
1715	Registered_Pos01_Processed_Follicle_01.tif	9b	0	80	1	1	211	100	161	123	34.068	No	121	68	680	52	0	0	57.87	0	25.387	0.439	No-Yes
1716	Registered_Pos01_Processed_Follicle_01.tif	9b	0	81	1	1	210	102	161	123	32.999	No	121	69	690	51	1.384	1.916	59.254	0.138	26.646	0.45	No-Yes
1717	Registered_Pos01_Processed_Follicle_01.tif	9b	0	82	1	1	211	102	161	123	33.569	No	121	70	700	50	0.619	0.383	59.873	0.062	26.624	0.445	No-Yes
1718	Registered_Pos01_Processed_Follicle_01.tif	9b	0	83	1	1	211	102	161	123	33.569	No	121	71	710	49	0	0	59.873	0	26.624	0.445	No-Yes
1719	Registered_Pos01_Processed_Follicle_01.tif	9b	0	84	1	1	211	102	161	123	33.569	No	121	72	720	48	0	0	59.873	0	26.624	0.445	No-Yes
1720	Registered_Pos01_Processed_Follicle_01.tif	9b	0	85	1	1	212	102	161	123	34.141	No	121	73	730	47	0.619	0.383	60.492	0.062	26.617	0.44	No-Yes
1721	Registered_Pos01_Processed_Follicle_01.tif	9b	0	86	1	1	212	102	161	123	34.141	No	121	74	740	46	0	0	60.492	0	26.617	0.44	No-Yes
1722	Registered_Pos01_Processed_Follicle_01.tif	9b	0	87	1	1	212	102	161	123	34.141	No	121	75	750	45	0	0	60.492	0	26.617	0.44	No-Yes
1723	Registered_Pos01_Processed_Follicle_01.tif	9b	0	88	1	1	212	102	161	123	34.141	No	121	76	760	44	0	0	60.492	0	26.617	0.44	No-Yes
1724	Registered_Pos01_Processed_Follicle_01.tif	9b	0	89	1	1	214	103	161	123	35.065	No	121	77	770	43	1.384	1.916	61.876	0.138	27.264	0.441	No-Yes
1725	Registered_Pos01_Processed_Follicle_01.tif	9b	0	90	1	1	214	103	161	123	35.065	No	121	78	780	42	0	0	61.876	0	27.264	0.441	No-Yes
1726	Registered_Pos01_Processed_Follicle_01.tif	9b	0	91	1	1	214	103	161	123	35.065	No	121	79	790	41	0	0	61.876	0	27.264	0.441	No-Yes
1727	Registered_Pos01_Processed_Follicle_01.tif	9b	0	92	1	1	214	103	161	123	35.065	No	121	80	800	40	0	0	61.876	0	27.264	0.441	No-Yes
1728	Registered_Pos01_Processed_Follicle_01.tif	9b	0	93	1	1	214	103	161	123	35.065	No	121	81	810	39	0	0	61.876	0	27.264	0.441	No-Yes
1729	Registered_Pos01_Processed_Follicle_01.tif	9b	0	94	1	1	214	103	161	123	35.065	No	121	82	820	38	0	0	61.876	0	27.264	0.441	No-Yes
1730	Registered_Pos01_Processed_Follicle_01.tif	9b	0	95	1	1	214	103	161	123	35.065	No	121	83	830	37	0	0	61.876	0	27.264	0.441	No-Yes
1731	Registered_Pos01_Processed_Follicle_01.tif	9b	0	96	1	1	214	103	161	123	35.065	No	121	84	840	36	0	0	61.876	0	27.264	0.441	No-Yes
1732	Registered_Pos01_Processed_Follicle_01.tif	9b	0	97	1	1	214	103	161	123	35.065	No	121	85	850	35	0	0	61.876	0	27.264	0.441	No-Yes
1733	Registered_Pos01_Processed_Follicle_01.tif	9b	0	98	1	1	216	105	161	123	35.822	No	121	86	860	34	1.751	3.065	63.627	0.175	28.581	0.449	No-Yes
1734	Registered_Pos01_Processed_Follicle_01.tif	9b	0	99	1	1	217	108	161	123	35.886	No	121	87	870	33	1.957	3.832	65.584	0.196	30.488	0.465	No-Yes
1735	Registered_Pos01_Processed_Follicle_01.tif	9b	0	100	1	1	220	111	161	123	37.269	No	121	88	880	32	2.626	6.897	68.21	0.263	32.567	0.477	No-Yes
1736	Registered_Pos01_Processed_Follicle_01.tif	9b	0	101	1	1	220	112	161	123	37.15	No	121	89	890	31	0.619	0.383	68.829	0.062	33.179	0.482	No-Yes
1737	Registered_Pos01_Processed_Follicle_01.tif	9b	0	102	1	1	220	112	161	123	37.15	No	121	90	900	30	0	0	68.829	0	33.179	0.482	No-Yes
1738	Registered_Pos01_Processed_Follicle_01.tif	9b	0	103	1	1	221	114	161	123	37.556	No	121	91	910	29	1.384	1.916	70.213	0.138	34.498	0.491	No-Yes
1739	Registered_Pos01_Processed_Follicle_01.tif	9b	0	104	1	1	223	115	161	123	38.696	No	121	92	920	28	1.384	1.916	71.598	0.138	35.326	0.493	No-Yes
1740	Registered_Pos01_Processed_Follicle_01.tif	9b	0	105	1	1	224	117	161	123	39.173	No	121	93	930	27	1.384	1.916	72.982	0.138	36.662	0.502	No-Yes
1741	Registered_Pos01_Processed_Follicle_01.tif	9b	0	106	1	1	224	119	161	123	39.075	No	121	94	940	26	1.238	1.533	74.22	0.124	37.876	0.51	No-Yes
1742	Registered_Pos01_Processed_Follicle_01.tif	9b	0	107	1	1	220	124	161	123	36.526	No	121	95	950	25	3.964	15.71	78.183	0.396	40.539	0.519	No-Yes
1743	Registered_Pos01_Processed_Follicle_01.tif	9b	0	108	1	1	218	128	161	123	35.419	No	121	96	960	24	2.768	7.663	80.951	0.277	42.872	0.53	No-Yes
1744	Registered_Pos01_Processed_Follicle_01.tif	9b	0	109	1	1	215	130	161	123	33.706	No	121	97	970	23	2.232	4.981	83.183	0.223	43.988	0.529	No-Yes
1745	Registered_Pos01_Processed_Follicle_01.tif	9b	0	110	1	1	210	132	161	123	30.838	No	121	98	980	22	3.333	11.112	86.517	0.333	45.204	0.522	No-Yes
1746	Registered_Pos01_Processed_Follicle_01.tif	9b	0	111	1	1	211	132	161	123	31.447	No	121	99	990	21	0.619	0.383	87.136	0.062	45.191	0.519	No-Yes
1747	Registered_Pos01_Processed_Follicle_01.tif	9b	0	112	1	1	210	133	161	123	30.956	No	121	100	1000	20	0.875	0.766	88.011	0.088	45.823	0.521	No-Yes
1748	Registered_Pos01_Processed_Follicle_01.tif	9b	0	113	1	1	212	132	161	123	32.057	No	121	101	1010	19	1.384	1.916	89.395	0.138	45.187	0.505	No-Yes
1749	Registered_Pos01_Processed_Follicle_01.tif	9b	0	114	1	1	210	132	161	123	30.838	No	121	102	1020	18	1.238	1.533	90.633	0.124	45.204	0.499	No-Yes
1750	Registered_Pos01_Processed_Follicle_01.tif	9b	0	115	1	1	212	131	161	123	31.955	No	121	103	1030	17	1.384	1.916	92.017	0.138	44.568	0.484	No-Yes
1751	Registered_Pos01_Processed_Follicle_01.tif	9b	0	116	1	1	211	130	161	123	31.252	No	121	104	1040	16	0.875	0.766	92.893	0.088	43.953	0.473	No-Yes
1752	Registered_Pos01_Processed_Follicle_01.tif	9b	0	117	1	1	211	131	161	123	31.344	No	121	105	1050	15	0.619	0.383	93.512	0.062	44.572	0.477	No-Yes
1753	Registered_Pos01_Processed_Follicle_01.tif	9b	0	118	1	1	213	132	161	123	32.666	No	121	106	1060	14	1.384	1.916	94.896	0.138	45.191	0.476	No-Yes
1754	Registered_Pos01_Processed_Follicle_01.tif	9b	0	119	1	1	213	129	161	123	32.402	No	121	107	1070	13	1.857	3.448	96.753	0.186	43.334	0.448	No-Yes
1755	Registered_Pos01_Processed_Follicle_01.tif	9b	0	120	1	1	210	129	161	123	30.558	No	121	108	1080	12	1.857	3.448	98.61	0.186	43.348	0.44	No-Yes
1756	Registered_Pos01_Processed_Follicle_01.tif	9b	0	121	1	1	209	129	161	123	29.943	No	121	109	1090	11	0.619	0.383	99.229	0.062	43.37	0.437	No-Yes
1757	Registered_Pos01_Processed_Follicle_01.tif	9b	0	122	1	1	208	127	161	123	29.198	Yes	121	110	1100	10	1.384	1.916	100.613	0.138	42.165	0.419	No-Yes
1758	Registered_Pos01_Processed_Follicle_01.tif	9b	0	123	1	1	208	127	161	123	29.198	Yes	121	111	1110	9	0	0	100.613	0	42.165	0.419	No-Yes
1759	Registered_Pos01_Processed_Follicle_01.tif	9b	0	124	1	1	207	127	161	123	28.581	Yes	121	112	1120	8	0.619	0.383	101.232	0.062	42.206	0.417	No-Yes
1760	Registered_Pos01_Processed_Follicle_01.tif	9b	0	125	1	1	207	125	161	123	28.501	Yes	121	113	1130	7	1.238	1.533	102.47	0.124	40.971	0.4	No-Yes
1761	Registered_Pos01_Processed_Follicle_01.tif	9b	0	126	1	1	205	124	161	123	27.243	Yes	121	114	1140	6	1.384	1.916	103.854	0.138	40.468	0.39	No-Yes
1762	Registered_Pos01_Processed_Follicle_01.tif	9b	0	127	1	1	205	124	161	123	27.243	Yes	121	115	1150	5	0	0	103.854	0	40.468	0.39	No-Yes
1763	Registered_Pos01_Processed_Follicle_01.tif	9b	0	128	1	1	200	124	161	123	24.149	Yes	121	116	1160	4	3.095	9.579	106.949	0.309	40.915	0.383	No-Yes
1764	Registered_Pos01_Processed_Follicle_01.tif	9b	0	129	1	1	198	125	161	123	22.936	Yes	121	117	1170	3	1.384	1.916	108.333	0.138	41.763	0.386	No-Yes
1765	Registered_Pos01_Processed_Follicle_01.tif	9b	0	130	1	1	197	125	161	123	22.318	Yes	121	118	1180	2	0.619	0.383	108.952	0.062	41.896	0.385	No-Yes
1766	Registered_Pos01_Processed_Follicle_01.tif	9b	0	131	1	1	198	126	161	123	22.978	Yes	121	119	1190	1	0.875	0.766	109.828	0.088	42.369	0.386	No-Yes
1767	Registered_Pos01_Processed_Follicle_01.tif	9b	0	132	1	1	198	126	161	123	22.978	Yes	121	120	1200	0	0	0	109.828	0	42.369	0.386	No-Yes
1768	Registered_Pos01_Processed_Follicle_01.tif	10	1	1	1	1	243	132	161	123	51.063	No	24	0	0	23	0	0	0	0	0	NaN	No-No
1769	Registered_Pos01_Processed_Follicle_01.tif	10	1	2	1	1	243	131	161	123	50.999	No	24	1	10	22	0.619	0.383	0.619	0.062	0.619	1	No-No
1770	Registered_Pos01_Processed_Follicle_01.tif	10	1	3	1	1	244	130	161	123	51.559	No	24	2	20	21	0.875	0.766	1.494	0.088	1.384	0.926	No-No
1771	Registered_Pos01_Processed_Follicle_01.tif	10	1	4	1	1	244	130	161	123	51.559	No	24	3	30	20	0	0	1.494	0	1.384	0.926	No-No
1772	Registered_Pos01_Processed_Follicle_01.tif	10	1	5	1	1	245	130	161	123	52.176	No	24	4	40	19	0.619	0.383	2.113	0.062	1.751	0.828	No-No
1773	Registered_Pos01_Processed_Follicle_01.tif	10	1	6	1	1	247	129	161	123	53.363	No	24	5	50	18	1.384	1.916	3.498	0.138	3.095	0.885	No-No
1774	Registered_Pos01_Processed_Follicle_01.tif	10	1	7	1	1	247	127	161	123	53.292	No	24	6	60	17	1.238	1.533	4.736	0.124	3.964	0.837	No-No
1775	Registered_Pos01_Processed_Follicle_01.tif	10	1	8	1	1	247	127	161	123	53.292	No	24	7	70	16	0	0	4.736	0	3.964	0.837	No-No
1776	Registered_Pos01_Processed_Follicle_01.tif	10	1	9	1	1	248	128	161	123	53.942	No	24	8	80	15	0.875	0.766	5.611	0.088	3.964	0.706	No-No
1777	Registered_Pos01_Processed_Follicle_01.tif	10	1	10	1	1	248	128	161	123	53.942	No	24	9	90	14	0	0	5.611	0	3.964	0.706	No-No
1778	Registered_Pos01_Processed_Follicle_01.tif	10	1	11	1	1	248	128	161	123	53.942	No	24	10	100	13	0	0	5.611	0	3.964	0.706	No-No
1779	Registered_Pos01_Processed_Follicle_01.tif	10	1	12	1	1	248	128	161	123	53.942	No	24	11	110	12	0	0	5.611	0	3.964	0.706	No-No
1780	Registered_Pos01_Processed_Follicle_01.tif	10	1	13	1	1	247	127	161	123	53.292	No	24	12	120	11	0.875	0.766	6.486	0.088	3.964	0.611	No-No
1781	Registered_Pos01_Processed_Follicle_01.tif	10	1	14	1	1	247	126	161	123	53.266	No	24	13	130	10	0.619	0.383	7.105	0.062	4.464	0.628	No-No
1782	Registered_Pos01_Processed_Follicle_01.tif	10	1	15	1	1	247	125	161	123	53.248	No	24	14	140	9	0.619	0.383	7.724	0.062	4.991	0.646	No-No
1783	Registered_Pos01_Processed_Follicle_01.tif	10	1	16	1	1	247	125	161	123	53.248	No	24	15	150	8	0	0	7.724	0	4.991	0.646	No-No
1784	Registered_Pos01_Processed_Follicle_01.tif	10	1	17	1	1	248	126	161	123	53.885	No	24	16	160	7	0.875	0.766	8.6	0.088	4.835	0.562	No-No
1785	Registered_Pos01_Processed_Follicle_01.tif	10	1	18	1	1	248	126	161	123	53.885	No	24	17	170	6	0	0	8.6	0	4.835	0.562	No-No
1786	Registered_Pos01_Processed_Follicle_01.tif	10	1	19	1	1	248	127	161	123	53.91	No	24	18	180	5	0.619	0.383	9.219	0.062	4.377	0.475	No-No
1787	Registered_Pos01_Processed_Follicle_01.tif	10	1	20	1	1	248	127	161	123	53.91	No	24	19	190	4	0	0	9.219	0	4.377	0.475	No-No
1788	Registered_Pos01_Processed_Follicle_01.tif	10	1	21	1	1	249	130	161	123	54.644	No	24	20	200	3	1.957	3.832	11.176	0.196	3.915	0.35	No-No
1789	Registered_Pos01_Processed_Follicle_01.tif	10	1	22	1	1	249	130	161	123	54.644	No	24	21	210	2	0	0	11.176	0	3.915	0.35	No-No
1790	Registered_Pos01_Processed_Follicle_01.tif	10	1	23	1	1	249	130	161	123	54.644	No	24	22	220	1	0	0	11.176	0	3.915	0.35	No-No
1791	Registered_Pos01_Processed_Follicle_01.tif	10	1	24	1	1	249	130	161	123	54.644	No	24	23	230	0	0	0	11.176	0	3.915	0.35	No-No
1792	Registered_Pos01_Processed_Follicle_01.tif	10a	0	25	1	1	248	113	161	123	54.208	No	127	0	0	126	0	0	21.717	1.054	12.161	0.56	No-No
1793	Registered_Pos01_Processed_Follicle_01.tif	10a	0	26	1	1	249	114	161	123	54.756	No	127	1	10	125	0.875	0.766	22.593	0.088	11.745	0.52	No-No
1794	Registered_Pos01_Processed_Follicle_01.tif	10a	0	27	1	1	247	115	161	123	53.464	No	127	2	20	124	1.384	1.916	23.977	0.138	10.81	0.451	No-No
1795	Registered_Pos01_Processed_Follicle_01.tif	10a	0	28	1	1	248	115	161	123	54.08	No	127	3	30	123	0.619	0.383	24.596	0.062	10.969	0.446	No-No
1796	Registered_Pos01_Processed_Follicle_01.tif	10a	0	29	1	1	250	114	161	123	55.372	No	127	4	40	122	1.384	1.916	25.98	0.138	11.955	0.46	No-No
1797	Registered_Pos01_Processed_Follicle_01.tif	10a	0	30	1	1	250	114	161	123	55.372	No	127	5	50	121	0	0	25.98	0	11.955	0.46	No-No
1798	Registered_Pos01_Processed_Follicle_01.tif	10a	0	31	1	1	251	112	161	123	56.125	No	127	6	60	120	1.384	1.916	27.364	0.138	13.334	0.487	No-No
1799	Registered_Pos01_Processed_Follicle_01.tif	10a	0	32	1	1	251	110	161	123	56.288	No	127	7	70	119	1.238	1.533	28.602	0.124	14.49	0.507	No-No
1800	Registered_Pos01_Processed_Follicle_01.tif	10a	0	33	1	1	256	97	161	123	60.968	No	127	8	80	118	8.622	74.333	37.224	0.862	23.111	0.621	No-No
1801	Registered_Pos01_Processed_Follicle_01.tif	10a	0	33	1	1	254	96	161	123	59.944	No	127	9	90	117	1.384	1.916	38.608	0.138	23.301	0.604	No-No
1802	Registered_Pos01_Processed_Follicle_01.tif	10a	0	34	1	1	254	91	161	123	60.88	No	127	10	100	116	3.095	9.579	41.703	0.309	26.277	0.63	No-No
1803	Registered_Pos01_Processed_Follicle_01.tif	10a	0	35	1	1	253	90	161	123	60.501	No	127	11	110	115	0.875	0.766	42.578	0.088	26.725	0.628	No-No
1804	Registered_Pos01_Processed_Follicle_01.tif	10a	0	36	1	1	253	88	161	123	60.93	No	127	12	120	114	1.238	1.533	43.816	0.124	27.931	0.637	No-No
1805	Registered_Pos01_Processed_Follicle_01.tif	10a	0	37	1	1	253	88	161	123	60.93	No	127	13	130	113	0	0	43.816	0	27.931	0.637	No-No
1806	Registered_Pos01_Processed_Follicle_01.tif	10a	0	38	1	1	253	88	161	123	60.93	No	127	14	140	112	0	0	43.816	0	27.931	0.637	No-No
1807	Registered_Pos01_Processed_Follicle_01.tif	10a	0	39	1	1	253	88	161	123	60.93	No	127	15	150	111	0	0	43.816	0	27.931	0.637	No-No
1808	Registered_Pos01_Processed_Follicle_01.tif	10a	0	40	1	1	254	87	161	123	61.73	No	127	16	160	110	0.875	0.766	44.692	0.088	28.675	0.642	No-No
1809	Registered_Pos01_Processed_Follicle_01.tif	10a	0	41	1	1	254	87	161	123	61.73	No	127	17	170	109	0	0	44.692	0	28.675	0.642	No-No
1810	Registered_Pos01_Processed_Follicle_01.tif	10a	0	42	1	1	254	87	161	123	61.73	No	127	18	180	108	0	0	44.692	0	28.675	0.642	No-No
1811	Registered_Pos01_Processed_Follicle_01.tif	10a	0	43	1	1	254	87	161	123	61.73	No	127	19	190	107	0	0	44.692	0	28.675	0.642	No-No
1812	Registered_Pos01_Processed_Follicle_01.tif	10a	0	44	1	1	254	87	161	123	61.73	No	127	20	200	106	0	0	44.692	0	28.675	0.642	No-No
1813	Registered_Pos01_Processed_Follicle_01.tif	10a	0	45	1	1	255	87	161	123	62.307	No	127	21	210	105	0.619	0.383	45.311	0.062	28.828	0.636	No-No
1814	Registered_Pos01_Processed_Follicle_01.tif	10a	0	46	1	1	255	87	161	123	62.307	No	127	22	220	104	0	0	45.311	0	28.828	0.636	No-No
1815	Registered_Pos01_Processed_Follicle_01.tif	10a	0	47	1	1	255	87	161	123	62.307	No	127	23	230	103	0	0	45.311	0	28.828	0.636	No-No
1816	Registered_Pos01_Processed_Follicle_01.tif	10a	0	48	1	1	253	88	161	123	60.93	No	127	24	240	102	1.384	1.916	46.695	0.138	27.931	0.598	No-No
1817	Registered_Pos01_Processed_Follicle_01.tif	10a	0	49	1	1	253	88	161	123	60.93	No	127	25	250	101	0	0	46.695	0	27.931	0.598	No-No
1818	Registered_Pos01_Processed_Follicle_01.tif	10a	0	50	1	1	253	86	161	123	61.381	No	127	26	260	100	1.238	1.533	47.933	0.124	29.139	0.608	No-No
1819	Registered_Pos01_Processed_Follicle_01.tif	10a	0	51	1	1	254	88	161	123	61.509	No	127	27	270	99	1.384	1.916	49.317	0.138	28.074	0.569	No-No
1820	Registered_Pos01_Processed_Follicle_01.tif	10a	0	52	1	1	254	88	161	123	61.509	No	127	28	280	98	0	0	49.317	0	28.074	0.569	No-No
1821	Registered_Pos01_Processed_Follicle_01.tif	10a	0	53	1	1	253	87	161	123	61.153	No	127	29	290	97	0.875	0.766	50.192	0.088	28.534	0.569	No-No
1822	Registered_Pos01_Processed_Follicle_01.tif	10a	0	54	1	1	254	86	161	123	61.956	No	127	30	300	96	0.875	0.766	51.068	0.088	29.277	0.573	No-No
1823	Registered_Pos01_Processed_Follicle_01.tif	10a	0	55	1	1	254	86	161	123	61.956	No	127	31	310	95	0	0	51.068	0	29.277	0.573	No-No
1824	Registered_Pos01_Processed_Follicle_01.tif	10a	0	56	1	1	253	86	161	123	61.381	No	127	32	320	94	0.619	0.383	51.687	0.062	29.139	0.564	No-No
1825	Registered_Pos01_Processed_Follicle_01.tif	10a	0	57	1	1	253	84	161	123	61.854	No	127	33	330	93	1.238	1.533	52.925	0.124	30.35	0.573	No-No
1826	Registered_Pos01_Processed_Follicle_01.tif	10a	0	58	1	1	253	84	161	123	61.854	No	127	34	340	92	0	0	52.925	0	30.35	0.573	No-No
1827	Registered_Pos01_Processed_Follicle_01.tif	10a	0	59	1	1	252	83	161	123	61.531	No	127	35	350	91	0.875	0.766	53.8	0.088	30.838	0.573	No-No
1828	Registered_Pos01_Processed_Follicle_01.tif	10a	0	60	1	1	252	83	161	123	61.531	No	127	36	360	90	0	0	53.8	0	30.838	0.573	No-No
1829	Registered_Pos01_Processed_Follicle_01.tif	10a	0	61	1	1	252	83	161	123	61.531	No	127	37	370	89	0	0	53.8	0	30.838	0.573	No-No
1830	Registered_Pos01_Processed_Follicle_01.tif	10a	0	62	1	1	252	83	161	123	61.531	No	127	38	380	88	0	0	53.8	0	30.838	0.573	No-No
1831	Registered_Pos01_Processed_Follicle_01.tif	10a	0	63	1	1	253	84	161	123	61.854	No	127	39	390	87	0.875	0.766	54.676	0.088	30.35	0.555	No-No
1832	Registered_Pos01_Processed_Follicle_01.tif	10a	0	64	1	1	253	84	161	123	61.854	No	127	40	400	86	0	0	54.676	0	30.35	0.555	No-No
1833	Registered_Pos01_Processed_Follicle_01.tif	10a	0	65	1	1	253	84	161	123	61.854	No	127	41	410	85	0	0	54.676	0	30.35	0.555	No-No
1834	Registered_Pos01_Processed_Follicle_01.tif	10a	0	66	1	1	253	84	161	123	61.854	No	127	42	420	84	0	0	54.676	0	30.35	0.555	No-No
1835	Registered_Pos01_Processed_Follicle_01.tif	10a	0	67	1	1	253	84	161	123	61.854	No	127	43	430	83	0	0	54.676	0	30.35	0.555	No-No
1836	Registered_Pos01_Processed_Follicle_01.tif	10a	0	68	1	1	254	83	161	123	62.666	No	127	44	440	82	0.875	0.766	55.551	0.088	31.086	0.56	No-No
1837	Registered_Pos01_Processed_Follicle_01.tif	10a	0	69	1	1	254	84	161	123	62.424	No	127	45	450	81	0.619	0.383	56.17	0.062	30.482	0.543	No-No
1838	Registered_Pos01_Processed_Follicle_01.tif	10a	0	70	1	1	253	82	161	123	62.347	No	127	46	460	80	1.384	1.916	57.554	0.138	31.563	0.548	No-No
1839	Registered_Pos01_Processed_Follicle_01.tif	10a	0	71	1	1	255	85	161	123	62.761	No	127	47	470	79	2.232	4.981	59.786	0.223	30.026	0.502	No-No
1840	Registered_Pos01_Processed_Follicle_01.tif	10a	0	72	1	1	255	87	161	123	62.307	No	127	48	480	78	1.238	1.533	61.024	0.124	28.828	0.472	No-No
1841	Registered_Pos01_Processed_Follicle_01.tif	10a	0	73	1	1	255	88	161	123	62.089	No	127	49	490	77	0.619	0.383	61.643	0.062	28.231	0.458	No-No
1842	Registered_Pos01_Processed_Follicle_01.tif	10a	0	74	1	1	256	90	161	123	62.252	No	127	50	500	76	1.384	1.916	63.027	0.138	27.215	0.432	No-No
1843	Registered_Pos01_Processed_Follicle_01.tif	10a	0	75	1	1	256	92	161	123	61.857	No	127	51	510	75	1.238	1.533	64.265	0.124	26.035	0.405	No-No
1844	Registered_Pos01_Processed_Follicle_01.tif	10a	0	76	1	1	256	89	161	123	62.458	No	127	52	520	74	1.857	3.448	66.122	0.186	27.807	0.421	No-No
1845	Registered_Pos01_Processed_Follicle_01.tif	10a	0	77	1	1	255	88	161	123	62.089	No	127	53	530	73	0.875	0.766	66.997	0.088	28.231	0.421	No-No
1846	Registered_Pos01_Processed_Follicle_01.tif	10a	0	78	1	1	255	86	161	123	62.531	No	127	54	540	72	1.238	1.533	68.235	0.124	29.427	0.431	No-No
1847	Registered_Pos01_Processed_Follicle_01.tif	10a	0	79	1	1	255	87	161	123	62.307	No	127	55	550	71	0.619	0.383	68.854	0.062	28.828	0.419	No-No
1848	Registered_Pos01_Processed_Follicle_01.tif	10a	0	80	1	1	255	86	161	123	62.531	No	127	56	560	70	0.619	0.383	69.473	0.062	29.427	0.424	No-No
1849	Registered_Pos01_Processed_Follicle_01.tif	10a	0	81	1	1	256	88	161	123	62.669	No	127	57	570	69	1.384	1.916	70.858	0.138	28.4	0.401	No-No
1850	Registered_Pos01_Processed_Follicle_01.tif	10a	0	82	1	1	256	88	161	123	62.669	No	127	58	580	68	0	0	70.858	0	28.4	0.401	No-No
1851	Registered_Pos01_Processed_Follicle_01.tif	10a	0	83	1	1	257	88	161	123	63.25	No	127	59	590	67	0.619	0.383	71.477	0.062	28.581	0.4	No-No
1852	Registered_Pos01_Processed_Follicle_01.tif	10a	0	84	1	1	257	88	161	123	63.25	No	127	60	600	66	0	0	71.477	0	28.581	0.4	No-No
1853	Registered_Pos01_Processed_Follicle_01.tif	10a	0	85	1	1	258	89	161	123	63.625	No	127	61	610	65	0.875	0.766	72.352	0.088	28.19	0.39	No-No
1854	Registered_Pos01_Processed_Follicle_01.tif	10a	0	86	1	1	258	89	161	123	63.625	No	127	62	620	64	0	0	72.352	0	28.19	0.39	No-No
1855	Registered_Pos01_Processed_Follicle_01.tif	10a	0	87	1	1	259	90	161	123	64.009	No	127	63	630	63	0.875	0.766	73.227	0.088	27.821	0.38	No-No
1856	Registered_Pos01_Processed_Follicle_01.tif	10a	0	88	1	1	259	90	161	123	64.009	No	127	64	640	62	0	0	73.227	0	27.821	0.38	No-No
1857	Registered_Pos01_Processed_Follicle_01.tif	10a	0	89	1	1	259	90	161	123	64.009	No	127	65	650	61	0	0	73.227	0	27.821	0.38	No-No
1858	Registered_Pos01_Processed_Follicle_01.tif	10a	0	90	1	1	261	93	161	123	64.626	No	127	66	660	60	2.232	4.981	75.459	0.223	26.588	0.352	No-No
1859	Registered_Pos01_Processed_Follicle_01.tif	10a	0	91	1	1	261	93	161	123	64.626	No	127	67	670	59	0	0	75.459	0	26.588	0.352	No-No
1860	Registered_Pos01_Processed_Follicle_01.tif	10a	0	92	1	1	260	94	161	123	63.856	No	127	68	680	58	0.875	0.766	76.335	0.088	25.769	0.338	No-No
1861	Registered_Pos01_Processed_Follicle_01.tif	10a	0	93	1	1	260	94	161	123	63.856	No	127	69	690	57	0	0	76.335	0	25.769	0.338	No-No
1862	Registered_Pos01_Processed_Follicle_01.tif	10a	0	94	1	1	260	94	161	123	63.856	No	127	70	700	56	0	0	76.335	0	25.769	0.338	No-No
1863	Registered_Pos01_Processed_Follicle_01.tif	10a	0	95	1	1	259	94	161	123	63.262	No	127	71	710	55	0.619	0.383	76.954	0.062	25.522	0.332	No-No
1864	Registered_Pos01_Processed_Follicle_01.tif	10a	0	96	1	1	259	94	161	123	63.262	No	127	72	720	54	0	0	76.954	0	25.522	0.332	No-No
1865	Registered_Pos01_Processed_Follicle_01.tif	10a	0	97	1	1	259	94	161	123	63.262	No	127	73	730	53	0	0	76.954	0	25.522	0.332	No-No
1866	Registered_Pos01_Processed_Follicle_01.tif	10a	0	98	1	1	260	94	161	123	63.856	No	127	74	740	52	0.619	0.383	77.573	0.062	25.769	0.332	No-No
1867	Registered_Pos01_Processed_Follicle_01.tif	10a	0	99	1	1	260	94	161	123	63.856	No	127	75	750	51	0	0	77.573	0	25.769	0.332	No-No
1868	Registered_Pos01_Processed_Follicle_01.tif	10a	0	100	1	1	261	95	161	123	64.281	No	127	76	760	50	0.875	0.766	78.448	0.088	25.469	0.325	No-No
1869	Registered_Pos01_Processed_Follicle_01.tif	10a	0	101	1	1	261	95	161	123	64.281	No	127	77	770	49	0	0	78.448	0	25.469	0.325	No-No
1870	Registered_Pos01_Processed_Follicle_01.tif	10a	0	102	1	1	261	94	161	123	64.45	No	127	78	780	48	0.619	0.383	79.067	0.062	26.027	0.329	No-No
1871	Registered_Pos01_Processed_Follicle_01.tif	10a	0	103	1	1	262	94	161	123	65.045	No	127	79	790	47	0.619	0.383	79.686	0.062	26.298	0.33	No-No
1872	Registered_Pos01_Processed_Follicle_01.tif	10a	0	104	1	1	262	96	161	123	64.714	No	127	80	800	46	1.238	1.533	80.924	0.124	25.197	0.311	No-No
1873	Registered_Pos01_Processed_Follicle_01.tif	10a	0	105	1	1	262	97	161	123	64.557	No	127	81	810	45	0.619	0.383	81.543	0.062	24.651	0.302	No-No
1874	Registered_Pos01_Processed_Follicle_01.tif	10a	0	106	1	1	262	103	161	123	63.733	No	127	82	820	44	3.714	13.794	85.257	0.371	21.461	0.252	No-No
1875	Registered_Pos01_Processed_Follicle_01.tif	10a	0	107	1	1	260	114	161	123	61.534	No	127	83	830	43	6.921	47.895	92.178	0.692	15.326	0.166	No-No
1876	Registered_Pos01_Processed_Follicle_01.tif	10a	0	108	1	1	260	116	161	123	61.434	No	127	84	840	42	1.238	1.533	93.416	0.124	14.451	0.155	No-No
1877	Registered_Pos01_Processed_Follicle_01.tif	10a	0	109	1	1	259	117	161	123	60.776	No	127	85	850	41	0.875	0.766	94.291	0.088	13.576	0.144	No-No
1878	Registered_Pos01_Processed_Follicle_01.tif	10a	0	110	1	1	258	121	161	123	60.056	No	127	86	860	40	2.552	6.514	96.843	0.255	11.514	0.119	No-No
1879	Registered_Pos01_Processed_Follicle_01.tif	10a	0	111	1	1	255	125	161	123	58.199	No	127	87	870	39	3.095	9.579	99.938	0.309	8.599	0.086	No-No
1880	Registered_Pos01_Processed_Follicle_01.tif	10a	0	112	1	1	256	126	161	123	58.834	No	127	88	880	38	0.875	0.766	100.814	0.088	8.863	0.088	No-No
1881	Registered_Pos01_Processed_Follicle_01.tif	10a	0	113	1	1	255	127	161	123	58.239	No	127	89	890	37	0.875	0.766	101.689	0.088	8.047	0.079	No-No
1882	Registered_Pos01_Processed_Follicle_01.tif	10a	0	114	1	1	254	134	161	123	57.968	No	127	90	900	36	4.377	19.158	106.066	0.438	6.921	0.065	No-No
1883	Registered_Pos01_Processed_Follicle_01.tif	10a	0	115	1	1	251	140	161	123	56.695	No	127	91	910	35	4.152	17.242	110.218	0.415	7.003	0.064	No-No
1884	Registered_Pos01_Processed_Follicle_01.tif	10a	0	116	1	1	249	145	161	123	56.148	No	127	92	920	34	3.333	11.112	113.552	0.333	8.863	0.078	No-No
1885	Registered_Pos01_Processed_Follicle_01.tif	10a	0	117	1	1	249	146	161	123	56.302	No	127	93	930	33	0.619	0.383	114.171	0.062	9.428	0.083	No-No
1886	Registered_Pos01_Processed_Follicle_01.tif	10a	0	118	1	1	249	146	161	123	56.302	No	127	94	940	32	0	0	114.171	0	9.428	0.083	No-No
1887	Registered_Pos01_Processed_Follicle_01.tif	10a	0	119	1	1	249	146	161	123	56.302	No	127	95	950	31	0	0	114.171	0	9.428	0.083	No-No
1888	Registered_Pos01_Processed_Follicle_01.tif	10a	0	120	1	1	248	146	161	123	55.703	No	127	96	960	30	0.619	0.383	114.79	0.062	9.202	0.08	No-No
1889	Registered_Pos01_Processed_Follicle_01.tif	10a	0	121	1	1	248	147	161	123	55.864	No	127	97	970	29	0.619	0.383	115.409	0.062	9.787	0.085	No-No
1890	Registered_Pos01_Processed_Follicle_01.tif	10a	0	122	1	1	248	147	161	123	55.864	No	127	98	980	28	0	0	115.409	0	9.787	0.085	No-No
1891	Registered_Pos01_Processed_Follicle_01.tif	10a	0	123	1	1	248	147	161	123	55.864	No	127	99	990	27	0	0	115.409	0	9.787	0.085	No-No
1892	Registered_Pos01_Processed_Follicle_01.tif	10a	0	124	1	1	247	146	161	123	55.105	No	127	100	1000	26	0.875	0.766	116.284	0.088	9.013	0.078	No-No
1893	Registered_Pos01_Processed_Follicle_01.tif	10a	0	125	1	1	247	145	161	123	54.948	No	127	101	1010	25	0.619	0.383	116.903	0.062	8.419	0.072	No-No
1894	Registered_Pos01_Processed_Follicle_01.tif	10a	0	126	1	1	246	146	161	123	54.507	No	127	102	1020	24	0.875	0.766	117.779	0.088	8.863	0.075	No-No
1895	Registered_Pos01_Processed_Follicle_01.tif	10a	0	127	1	1	246	146	161	123	54.507	No	127	103	1030	23	0	0	117.779	0	8.863	0.075	No-No
1896	Registered_Pos01_Processed_Follicle_01.tif	10a	0	128	1	1	246	147	161	123	54.672	No	127	104	1040	22	0.619	0.383	118.398	0.062	9.469	0.08	No-No
1897	Registered_Pos01_Processed_Follicle_01.tif	10a	0	129	1	1	246	147	161	123	54.672	No	127	105	1050	21	0	0	118.398	0	9.469	0.08	No-No
1898	Registered_Pos01_Processed_Follicle_01.tif	10a	0	130	1	1	246	147	161	123	54.672	No	127	106	1060	20	0	0	118.398	0	9.469	0.08	No-No
1899	Registered_Pos01_Processed_Follicle_01.tif	10a	0	131	1	1	246	147	161	123	54.672	No	127	107	1070	19	0	0	118.398	0	9.469	0.08	No-No
1900	Registered_Pos01_Processed_Follicle_01.tif	10a	0	132	1	1	248	149	161	123	56.206	No	127	108	1080	18	1.751	3.065	120.148	0.175	10.969	0.091	No-No
1901	Registered_Pos01_Processed_Follicle_01.tif	10a	0	133	1	1	248	149	161	123	56.206	No	127	109	1090	17	0	0	120.148	0	10.969	0.091	No-No
1902	Registered_Pos01_Processed_Follicle_01.tif	10a	0	134	1	1	248	150	161	123	56.387	No	127	110	1100	16	0.619	0.383	120.767	0.062	11.564	0.096	No-No
1903	Registered_Pos01_Processed_Follicle_01.tif	10a	0	135	1	1	248	150	161	123	56.387	No	127	111	1110	15	0	0	120.767	0	11.564	0.096	No-No
1904	Registered_Pos01_Processed_Follicle_01.tif	10a	0	136	1	1	247	150	161	123	55.796	No	127	112	1120	14	0.619	0.383	121.386	0.062	11.414	0.094	No-No
1905	Registered_Pos01_Processed_Follicle_01.tif	10a	0	137	1	1	247	148	161	123	55.438	No	127	113	1130	13	1.238	1.533	122.624	0.124	10.209	0.083	No-No
1906	Registered_Pos01_Processed_Follicle_01.tif	10a	0	138	1	1	249	150	161	123	56.978	No	127	114	1140	12	1.751	3.065	124.375	0.175	11.745	0.094	No-No
1907	Registered_Pos01_Processed_Follicle_01.tif	10a	0	139	1	1	249	150	161	123	56.978	No	127	115	1150	11	0	0	124.375	0	11.745	0.094	No-No
1908	Registered_Pos01_Processed_Follicle_01.tif	10a	0	140	1	1	249	150	161	123	56.978	No	127	116	1160	10	0	0	124.375	0	11.745	0.094	No-No
1909	Registered_Pos01_Processed_Follicle_01.tif	10a	0	141	1	1	245	149	161	123	54.43	No	127	117	1170	9	2.552	6.514	126.927	0.255	10.596	0.083	No-No
1910	Registered_Pos01_Processed_Follicle_01.tif	10a	0	142	1	1	245	150	161	123	54.616	No	127	118	1180	8	0.619	0.383	127.546	0.062	11.211	0.088	No-No
1911	Registered_Pos01_Processed_Follicle_01.tif	10a	0	143	1	1	246	150	161	123	55.206	No	127	119	1190	7	0.619	0.383	128.165	0.062	11.296	0.088	No-No
1912	Registered_Pos01_Processed_Follicle_01.tif	10a	0	144	1	1	246	150	161	123	55.206	No	127	120	1200	6	0	0	128.165	0	11.296	0.088	No-No
1913	Registered_Pos01_Processed_Follicle_01.tif	10a	0	145	1	1	245	153	161	123	55.213	No	127	121	1210	5	1.957	3.832	130.123	0.196	13.058	0.1	No-No
1914	Registered_Pos01_Processed_Follicle_01.tif	10a	0	146	1	1	245	152	161	123	55.008	No	127	122	1220	4	0.619	0.383	130.742	0.062	12.442	0.095	No-No
1915	Registered_Pos01_Processed_Follicle_01.tif	10a	0	147	1	1	245	152	161	123	55.008	No	127	123	1230	3	0	0	130.742	0	12.442	0.095	No-No
1916	Registered_Pos01_Processed_Follicle_01.tif	10a	0	148	1	1	246	152	161	123	55.593	No	127	124	1240	2	0.619	0.383	131.361	0.062	12.519	0.095	No-No
1917	Registered_Pos01_Processed_Follicle_01.tif	10a	0	149	1	1	246	152	161	123	55.593	No	127	125	1250	1	0	0	131.361	0	12.519	0.095	No-No
1918	Registered_Pos01_Processed_Follicle_01.tif	10a	0	150	1	1	246	152	161	123	55.593	No	127	126	1260	0	0	0	131.361	0	12.519	0.095	No-No
1919	Registered_Pos01_Processed_Follicle_01.tif	10b	0	25	1	1	255	139	161	123	59.023	No	126	0	0	125	0	0	17.872	0.67	8.599	0.481	No-No
1920	Registered_Pos01_Processed_Follicle_01.tif	10b	0	26	1	1	256	138	161	123	59.533	No	126	1	10	124	0.875	0.766	18.747	0.088	8.863	0.473	No-No
1921	Registered_Pos01_Processed_Follicle_01.tif	10b	0	27	1	1	257	134	161	123	59.813	No	126	2	20	123	2.552	6.514	21.299	0.255	8.754	0.411	No-No
1922	Registered_Pos01_Processed_Follicle_01.tif	10b	0	28	1	1	257	134	161	123	59.813	No	126	3	30	122	0	0	21.299	0	8.754	0.411	No-No
1923	Registered_Pos01_Processed_Follicle_01.tif	10b	0	29	1	1	259	132	161	123	60.917	No	126	4	40	121	1.751	3.065	23.05	0.175	9.904	0.43	No-No
1924	Registered_Pos01_Processed_Follicle_01.tif	10b	0	30	1	1	259	131	161	123	60.864	No	126	5	50	120	0.619	0.383	23.669	0.062	9.923	0.419	No-No
1925	Registered_Pos01_Processed_Follicle_01.tif	10b	0	31	1	1	260	128	161	123	61.359	No	126	6	60	119	1.957	3.832	25.627	0.196	10.81	0.422	No-No
1926	Registered_Pos01_Processed_Follicle_01.tif	10b	0	32	1	1	261	127	161	123	61.95	No	126	7	70	118	0.875	0.766	26.502	0.088	11.564	0.436	No-No
1927	Registered_Pos01_Processed_Follicle_01.tif	10b	0	33	1	1	262	126	161	123	62.547	No	126	8	80	117	0.875	0.766	27.377	0.088	12.333	0.451	No-No
1928	Registered_Pos01_Processed_Follicle_01.tif	10b	0	34	1	1	263	125	161	123	63.15	No	126	9	90	116	0.875	0.766	28.253	0.088	13.116	0.464	No-No
1929	Registered_Pos01_Processed_Follicle_01.tif	10b	0	35	1	1	260	125	161	123	61.294	No	126	10	100	115	1.857	3.448	30.11	0.186	11.38	0.378	No-No
1930	Registered_Pos01_Processed_Follicle_01.tif	10b	0	36	1	1	256	123	161	123	58.805	No	126	11	110	114	2.768	7.663	32.878	0.277	9.787	0.298	No-No
1931	Registered_Pos01_Processed_Follicle_01.tif	10b	0	37	1	1	255	123	161	123	58.186	No	126	12	120	113	0.619	0.383	33.497	0.062	9.285	0.277	No-No
1932	Registered_Pos01_Processed_Follicle_01.tif	10b	0	38	1	1	254	121	161	123	57.58	No	126	13	130	112	1.384	1.916	34.881	0.138	9.629	0.276	No-No
1933	Registered_Pos01_Processed_Follicle_01.tif	10b	0	39	1	1	253	120	161	123	56.978	No	126	14	140	111	0.875	0.766	35.756	0.088	9.669	0.27	No-No
1934	Registered_Pos01_Processed_Follicle_01.tif	10b	0	40	1	1	253	120	161	123	56.978	No	126	15	150	110	0	0	35.756	0	9.669	0.27	No-No
1935	Registered_Pos01_Processed_Follicle_01.tif	10b	0	41	1	1	253	119	161	123	57.002	No	126	16	160	109	0.619	0.383	36.375	0.062	10.152	0.279	No-No
1936	Registered_Pos01_Processed_Follicle_01.tif	10b	0	42	1	1	253	119	161	123	57.002	No	126	17	170	108	0	0	36.375	0	10.152	0.279	No-No
1937	Registered_Pos01_Processed_Follicle_01.tif	10b	0	43	1	1	253	119	161	123	57.002	No	126	18	180	107	0	0	36.375	0	10.152	0.279	No-No
1938	Registered_Pos01_Processed_Follicle_01.tif	10b	0	44	1	1	253	119	161	123	57.002	No	126	19	190	106	0	0	36.375	0	10.152	0.279	No-No
1939	Registered_Pos01_Processed_Follicle_01.tif	10b	0	45	1	1	253	119	161	123	57.002	No	126	20	200	105	0	0	36.375	0	10.152	0.279	No-No
1940	Registered_Pos01_Processed_Follicle_01.tif	10b	0	46	1	1	251	119	161	123	55.765	No	126	21	210	104	1.238	1.533	37.613	0.124	9.449	0.251	No-No
1941	Registered_Pos01_Processed_Follicle_01.tif	10b	0	47	1	1	251	119	161	123	55.765	No	126	22	220	103	0	0	37.613	0	9.449	0.251	No-No
1942	Registered_Pos01_Processed_Follicle_01.tif	10b	0	48	1	1	251	119	161	123	55.765	No	126	23	230	102	0	0	37.613	0	9.449	0.251	No-No
1943	Registered_Pos01_Processed_Follicle_01.tif	10b	0	49	1	1	251	119	161	123	55.765	No	126	24	240	101	0	0	37.613	0	9.449	0.251	No-No
1944	Registered_Pos01_Processed_Follicle_01.tif	10b	0	50	1	1	252	120	161	123	56.36	No	126	25	250	100	0.875	0.766	38.489	0.088	9.285	0.241	No-No
1945	Registered_Pos01_Processed_Follicle_01.tif	10b	0	51	1	1	252	121	161	123	56.343	No	126	26	260	99	0.619	0.383	39.108	0.062	8.798	0.225	No-No
1946	Registered_Pos01_Processed_Follicle_01.tif	10b	0	52	1	1	253	121	161	123	56.962	No	126	27	270	98	0.619	0.383	39.727	0.062	9.202	0.232	No-No
1947	Registered_Pos01_Processed_Follicle_01.tif	10b	0	53	1	1	253	121	161	123	56.962	No	126	28	280	97	0	0	39.727	0	9.202	0.232	No-No
1948	Registered_Pos01_Processed_Follicle_01.tif	10b	0	54	1	1	253	121	161	123	56.962	No	126	29	290	96	0	0	39.727	0	9.202	0.232	No-No
1949	Registered_Pos01_Processed_Follicle_01.tif	10b	0	55	1	1	254	120	161	123	57.597	No	126	30	300	95	0.875	0.766	40.602	0.088	10.077	0.248	No-No
1950	Registered_Pos01_Processed_Follicle_01.tif	10b	0	56	1	1	254	120	161	123	57.597	No	126	31	310	94	0	0	40.602	0	10.077	0.248	No-No
1951	Registered_Pos01_Processed_Follicle_01.tif	10b	0	57	1	1	254	121	161	123	57.58	No	126	32	320	93	0.619	0.383	41.221	0.062	9.629	0.234	No-No
1952	Registered_Pos01_Processed_Follicle_01.tif	10b	0	58	1	1	254	121	161	123	57.58	No	126	33	330	92	0	0	41.221	0	9.629	0.234	No-No
1953	Registered_Pos01_Processed_Follicle_01.tif	10b	0	59	1	1	254	121	161	123	57.58	No	126	34	340	91	0	0	41.221	0	9.629	0.234	No-No
1954	Registered_Pos01_Processed_Follicle_01.tif	10b	0	60	1	1	254	121	161	123	57.58	No	126	35	350	90	0	0	41.221	0	9.629	0.234	No-No
1955	Registered_Pos01_Processed_Follicle_01.tif	10b	0	61	1	1	254	121	161	123	57.58	No	126	36	360	89	0	0	41.221	0	9.629	0.234	No-No
1956	Registered_Pos01_Processed_Follicle_01.tif	10b	0	62	1	1	254	121	161	123	57.58	No	126	37	370	88	0	0	41.221	0	9.629	0.234	No-No
1957	Registered_Pos01_Processed_Follicle_01.tif	10b	0	63	1	1	255	121	161	123	58.199	No	126	38	380	87	0.619	0.383	41.84	0.062	10.077	0.241	No-No
1958	Registered_Pos01_Processed_Follicle_01.tif	10b	0	64	1	1	256	121	161	123	58.818	No	126	39	390	86	0.619	0.383	42.459	0.062	10.541	0.248	No-No
1959	Registered_Pos01_Processed_Follicle_01.tif	10b	0	65	1	1	255	121	161	123	58.199	No	126	40	400	85	0.619	0.383	43.078	0.062	10.077	0.234	No-No
1960	Registered_Pos01_Processed_Follicle_01.tif	10b	0	66	1	1	255	121	161	123	58.199	No	126	41	410	84	0	0	43.078	0	10.077	0.234	No-No
1961	Registered_Pos01_Processed_Follicle_01.tif	10b	0	67	1	1	257	121	161	123	59.437	No	126	42	420	83	1.238	1.533	44.316	0.124	11.021	0.249	No-No
1962	Registered_Pos01_Processed_Follicle_01.tif	10b	0	68	1	1	257	121	161	123	59.437	No	126	43	430	82	0	0	44.316	0	11.021	0.249	No-No
1963	Registered_Pos01_Processed_Follicle_01.tif	10b	0	69	1	1	258	122	161	123	60.046	No	126	44	440	81	0.875	0.766	45.192	0.088	11.159	0.247	No-No
1964	Registered_Pos01_Processed_Follicle_01.tif	10b	0	70	1	1	258	122	161	123	60.046	No	126	45	450	80	0	0	45.192	0	11.159	0.247	No-No
1965	Registered_Pos01_Processed_Follicle_01.tif	10b	0	71	1	1	258	122	161	123	60.046	No	126	46	460	79	0	0	45.192	0	11.159	0.247	No-No
1966	Registered_Pos01_Processed_Follicle_01.tif	10b	0	72	1	1	258	121	161	123	60.056	No	126	47	470	78	0.619	0.383	45.811	0.062	11.514	0.251	No-No
1967	Registered_Pos01_Processed_Follicle_01.tif	10b	0	73	1	1	258	121	161	123	60.056	No	126	48	480	77	0	0	45.811	0	11.514	0.251	No-No
1968	Registered_Pos01_Processed_Follicle_01.tif	10b	0	74	1	1	258	121	161	123	60.056	No	126	49	490	76	0	0	45.811	0	11.514	0.251	No-No
1969	Registered_Pos01_Processed_Follicle_01.tif	10b	0	75	1	1	259	121	161	123	60.675	No	126	50	500	75	0.619	0.383	46.43	0.062	12.019	0.259	No-No
1970	Registered_Pos01_Processed_Follicle_01.tif	10b	0	76	1	1	259	121	161	123	60.675	No	126	51	510	74	0	0	46.43	0	12.019	0.259	No-No
1971	Registered_Pos01_Processed_Follicle_01.tif	10b	0	77	1	1	259	123	161	123	60.662	No	126	52	520	73	1.238	1.533	47.668	0.124	11.363	0.238	No-No
1972	Registered_Pos01_Processed_Follicle_01.tif	10b	0	78	1	1	259	123	161	123	60.662	No	126	53	530	72	0	0	47.668	0	11.363	0.238	No-No
1973	Registered_Pos01_Processed_Follicle_01.tif	10b	0	79	1	1	259	122	161	123	60.665	No	126	54	540	71	0.619	0.383	48.287	0.062	11.679	0.242	No-No
1974	Registered_Pos01_Processed_Follicle_01.tif	10b	0	80	1	1	259	122	161	123	60.665	No	126	55	550	70	0	0	48.287	0	11.679	0.242	No-No
1975	Registered_Pos01_Processed_Follicle_01.tif	10b	0	81	1	1	259	122	161	123	60.665	No	126	56	560	69	0	0	48.287	0	11.679	0.242	No-No
1976	Registered_Pos01_Processed_Follicle_01.tif	10b	0	82	1	1	260	123	161	123	61.281	No	126	57	570	68	0.875	0.766	49.162	0.088	11.907	0.242	No-No
1977	Registered_Pos01_Processed_Follicle_01.tif	10b	0	83	1	1	260	123	161	123	61.281	No	126	58	580	67	0	0	49.162	0	11.907	0.242	No-No
1978	Registered_Pos01_Processed_Follicle_01.tif	10b	0	84	1	1	261	123	161	123	61.9	No	126	59	590	66	0.619	0.383	49.781	0.062	12.457	0.25	No-No
1979	Registered_Pos01_Processed_Follicle_01.tif	10b	0	85	1	1	259	122	161	123	60.665	No	126	60	600	65	1.384	1.916	51.165	0.138	11.679	0.228	No-No
1980	Registered_Pos01_Processed_Follicle_01.tif	10b	0	86	1	1	260	123	161	123	61.281	No	126	61	610	64	0.875	0.766	52.041	0.088	11.907	0.229	No-No
1981	Registered_Pos01_Processed_Follicle_01.tif	10b	0	87	1	1	260	123	161	123	61.281	No	126	62	620	63	0	0	52.041	0	11.907	0.229	No-No
1982	Registered_Pos01_Processed_Follicle_01.tif	10b	0	88	1	1	260	123	161	123	61.281	No	126	63	630	62	0	0	52.041	0	11.907	0.229	No-No
1983	Registered_Pos01_Processed_Follicle_01.tif	10b	0	89	1	1	260	122	161	123	61.284	No	126	64	640	61	0.619	0.383	52.66	0.062	12.209	0.232	No-No
1984	Registered_Pos01_Processed_Follicle_01.tif	10b	0	90	1	1	261	121	161	123	61.912	No	126	65	650	60	0.875	0.766	53.535	0.088	13.058	0.244	No-No
1985	Registered_Pos01_Processed_Follicle_01.tif	10b	0	91	1	1	259	122	161	123	60.665	No	126	66	660	59	1.384	1.916	54.919	0.138	11.679	0.213	No-No
1986	Registered_Pos01_Processed_Follicle_01.tif	10b	0	92	1	1	260	122	161	123	61.284	No	126	67	670	58	0.619	0.383	55.538	0.062	12.209	0.22	No-No
1987	Registered_Pos01_Processed_Follicle_01.tif	10b	0	93	1	1	260	121	161	123	61.294	No	126	68	680	57	0.619	0.383	56.157	0.062	12.534	0.223	No-No
1988	Registered_Pos01_Processed_Follicle_01.tif	10b	0	94	1	1	261	122	161	123	61.903	No	126	69	690	56	0.875	0.766	57.033	0.088	12.746	0.223	No-No
1989	Registered_Pos01_Processed_Follicle_01.tif	10b	0	95	1	1	261	122	161	123	61.903	No	126	70	700	55	0	0	57.033	0	12.746	0.223	No-No
1990	Registered_Pos01_Processed_Follicle_01.tif	10b	0	96	1	1	261	122	161	123	61.903	No	126	71	710	54	0	0	57.033	0	12.746	0.223	No-No
1991	Registered_Pos01_Processed_Follicle_01.tif	10b	0	97	1	1	261	122	161	123	61.903	No	126	72	720	53	0	0	57.033	0	12.746	0.223	No-No
1992	Registered_Pos01_Processed_Follicle_01.tif	10b	0	98	1	1	261	122	161	123	61.903	No	126	73	730	52	0	0	57.033	0	12.746	0.223	No-No
1993	Registered_Pos01_Processed_Follicle_01.tif	10b	0	99	1	1	261	121	161	123	61.912	No	126	74	740	51	0.619	0.383	57.652	0.062	13.058	0.226	No-No
1994	Registered_Pos01_Processed_Follicle_01.tif	10b	0	100	1	1	261	121	161	123	61.912	No	126	75	750	50	0	0	57.652	0	13.058	0.226	No-No
1995	Registered_Pos01_Processed_Follicle_01.tif	10b	0	101	1	1	261	120	161	123	61.928	No	126	76	760	49	0.619	0.383	58.271	0.062	13.391	0.23	No-No
1996	Registered_Pos01_Processed_Follicle_01.tif	10b	0	102	1	1	261	119	161	123	61.95	No	126	77	770	48	0.619	0.383	58.89	0.062	13.744	0.233	No-No
1997	Registered_Pos01_Processed_Follicle_01.tif	10b	0	103	1	1	260	119	161	123	61.331	No	126	78	780	47	0.619	0.383	59.509	0.062	13.247	0.223	No-No
1998	Registered_Pos01_Processed_Follicle_01.tif	10b	0	104	1	1	260	119	161	123	61.331	No	126	79	790	46	0	0	59.509	0	13.247	0.223	No-No
1999	Registered_Pos01_Processed_Follicle_01.tif	10b	0	105	1	1	259	119	161	123	60.712	No	126	80	800	45	0.619	0.383	60.128	0.062	12.761	0.212	No-No
[truncated: 3,389 more rows]

## Sheet: Video 1 - non-dividing cells
	Image_ID	Track	Seed	Frame	Slice	Ch	X	Y	Follicle_COMX	Follicle_COMY	Distance_from_COM_(um)	Inside?	T_Length	Track_Index	Track_Time	Track_Index_Rev	Distance_(um)	Distance^2_(um)	Acc_Dist_(um)	Speed_(um/min)	Euclidean_D_(um)	Persistence	Class
1	Registered_Pos01_Processed_Follicle_01 (1).tif	1	1	1	1	1	69	61	161	124	69.021	No	86	0	0	85	0	0	0	0	0	NaN	No-Yes
2	Registered_Pos01_Processed_Follicle_01 (1).tif	1	1	2	1	1	69	61	161	124	69.021	No	86	1	10	84	0	0	0	0	0	NaN	No-Yes
3	Registered_Pos01_Processed_Follicle_01 (1).tif	1	1	3	1	1	70	62	161	124	68.16	No	86	2	20	83	0.875	0.766	0.875	0.088	0.875	1	No-Yes
4	Registered_Pos01_Processed_Follicle_01 (1).tif	1	1	4	1	1	70	62	161	124	68.16	No	86	3	30	82	0	0	0.875	0	0.875	1	No-Yes
5	Registered_Pos01_Processed_Follicle_01 (1).tif	1	1	5	1	1	70	62	161	124	68.16	No	86	4	40	81	0	0	0.875	0	0.875	1	No-Yes
6	Registered_Pos01_Processed_Follicle_01 (1).tif	1	1	6	1	1	70	62	161	124	68.16	No	86	5	50	80	0	0	0.875	0	0.875	1	No-Yes
7	Registered_Pos01_Processed_Follicle_01 (1).tif	1	1	7	1	1	70	62	161	124	68.16	No	86	6	60	79	0	0	0.875	0	0.875	1	No-Yes
8	Registered_Pos01_Processed_Follicle_01 (1).tif	1	1	8	1	1	70	62	161	124	68.16	No	86	7	70	78	0	0	0.875	0	0.875	1	No-Yes
9	Registered_Pos01_Processed_Follicle_01 (1).tif	1	1	9	1	1	71	65	161	124	66.614	No	86	8	80	77	1.957	3.832	2.833	0.196	2.768	0.977	No-Yes
10	Registered_Pos01_Processed_Follicle_01 (1).tif	1	1	10	1	1	73	67	161	124	64.901	No	86	9	90	76	1.751	3.065	4.584	0.175	4.464	0.974	No-Yes
11	Registered_Pos01_Processed_Follicle_01 (1).tif	1	1	11	1	1	74	67	161	124	64.382	No	86	10	100	75	0.619	0.383	5.203	0.062	4.835	0.929	No-Yes
12	Registered_Pos01_Processed_Follicle_01 (1).tif	1	1	12	1	1	74	67	161	124	64.382	No	86	11	110	74	0	0	5.203	0	4.835	0.929	No-Yes
13	Registered_Pos01_Processed_Follicle_01 (1).tif	1	1	13	1	1	77	69	161	124	62.15	No	86	12	120	73	2.232	4.981	7.434	0.223	7.003	0.942	No-Yes
14	Registered_Pos01_Processed_Follicle_01 (1).tif	1	1	14	1	1	77	69	161	124	62.15	No	86	13	130	72	0	0	7.434	0	7.003	0.942	No-Yes
15	Registered_Pos01_Processed_Follicle_01 (1).tif	1	1	15	1	1	77	69	161	124	62.15	No	86	14	140	71	0	0	7.434	0	7.003	0.942	No-Yes
16	Registered_Pos01_Processed_Follicle_01 (1).tif	1	1	16	1	1	77	69	161	124	62.15	No	86	15	150	70	0	0	7.434	0	7.003	0.942	No-Yes
17	Registered_Pos01_Processed_Follicle_01 (1).tif	1	1	17	1	1	77	69	161	124	62.15	No	86	16	160	69	0	0	7.434	0	7.003	0.942	No-Yes
18	Registered_Pos01_Processed_Follicle_01 (1).tif	1	1	18	1	1	77	70	161	124	61.813	No	86	17	170	68	0.619	0.383	8.053	0.062	7.454	0.926	No-Yes
19	Registered_Pos01_Processed_Follicle_01 (1).tif	1	1	19	1	1	77	70	161	124	61.813	No	86	18	180	67	0	0	8.053	0	7.454	0.926	No-Yes
20	Registered_Pos01_Processed_Follicle_01 (1).tif	1	1	20	1	1	77	72	161	124	61.153	No	86	19	190	66	1.238	1.533	9.291	0.124	8.419	0.906	No-Yes
21	Registered_Pos01_Processed_Follicle_01 (1).tif	1	1	21	1	1	77	72	161	124	61.153	No	86	20	200	65	0	0	9.291	0	8.419	0.906	No-Yes
22	Registered_Pos01_Processed_Follicle_01 (1).tif	1	1	22	1	1	79	75	161	124	59.13	No	86	21	210	64	2.232	4.981	11.523	0.223	10.65	0.924	No-Yes
23	Registered_Pos01_Processed_Follicle_01 (1).tif	1	1	23	1	1	78	74	161	124	59.979	No	86	22	220	63	0.875	0.766	12.399	0.088	9.787	0.789	No-Yes
24	Registered_Pos01_Processed_Follicle_01 (1).tif	1	1	24	1	1	78	74	161	124	59.979	No	86	23	230	62	0	0	12.399	0	9.787	0.789	No-Yes
25	Registered_Pos01_Processed_Follicle_01 (1).tif	1	1	25	1	1	78	74	161	124	59.979	No	86	24	240	61	0	0	12.399	0	9.787	0.789	No-Yes
26	Registered_Pos01_Processed_Follicle_01 (1).tif	1	1	26	1	1	78	74	161	124	59.979	No	86	25	250	60	0	0	12.399	0	9.787	0.789	No-Yes
27	Registered_Pos01_Processed_Follicle_01 (1).tif	1	1	27	1	1	78	74	161	124	59.979	No	86	26	260	59	0	0	12.399	0	9.787	0.789	No-Yes
28	Registered_Pos01_Processed_Follicle_01 (1).tif	1	1	28	1	1	77	75	161	124	60.196	No	86	27	270	58	0.875	0.766	13.274	0.088	9.981	0.752	No-Yes
29	Registered_Pos01_Processed_Follicle_01 (1).tif	1	1	29	1	1	82	85	161	124	54.535	No	86	28	280	57	6.921	47.895	20.195	0.692	16.895	0.837	No-Yes
30	Registered_Pos01_Processed_Follicle_01 (1).tif	1	1	30	1	1	84	88	161	124	52.615	No	86	29	290	56	2.232	4.981	22.427	0.223	19.119	0.853	No-Yes
31	Registered_Pos01_Processed_Follicle_01 (1).tif	1	1	31	1	1	85	91	161	124	51.287	No	86	30	300	55	1.957	3.832	24.384	0.196	21.046	0.863	No-Yes
32	Registered_Pos01_Processed_Follicle_01 (1).tif	1	1	32	1	1	85	92	161	124	51.044	No	86	31	310	54	0.619	0.383	25.003	0.062	21.594	0.864	No-Yes
33	Registered_Pos01_Processed_Follicle_01 (1).tif	1	1	33	1	1	85	93	161	124	50.807	No	86	32	320	53	0.619	0.383	25.622	0.062	22.146	0.864	No-Yes
34	Registered_Pos01_Processed_Follicle_01 (1).tif	1	1	34	1	1	87	94	161	124	49.427	No	86	33	330	52	1.384	1.916	27.006	0.138	23.268	0.862	No-Yes
35	Registered_Pos01_Processed_Follicle_01 (1).tif	1	1	35	1	1	89	96	161	124	47.819	No	86	34	340	51	1.751	3.065	28.757	0.175	24.953	0.868	No-Yes
36	Registered_Pos01_Processed_Follicle_01 (1).tif	1	1	36	1	1	89	96	161	124	47.819	No	86	35	350	50	0	0	28.757	0	24.953	0.868	No-Yes
37	Registered_Pos01_Processed_Follicle_01 (1).tif	1	1	37	1	1	90	102	161	124	46.011	No	86	36	360	49	3.765	14.177	32.522	0.377	28.514	0.877	No-Yes
38	Registered_Pos01_Processed_Follicle_01 (1).tif	1	1	38	1	1	90	102	161	124	46.011	No	86	37	370	48	0	0	32.522	0	28.514	0.877	No-Yes
39	Registered_Pos01_Processed_Follicle_01 (1).tif	1	1	39	1	1	90	102	161	124	46.011	No	86	38	380	47	0	0	32.522	0	28.514	0.877	No-Yes
40	Registered_Pos01_Processed_Follicle_01 (1).tif	1	1	40	1	1	91	102	161	124	45.42	No	86	39	390	46	0.619	0.383	33.141	0.062	28.802	0.869	No-Yes
41	Registered_Pos01_Processed_Follicle_01 (1).tif	1	1	41	1	1	91	102	161	124	45.42	No	86	40	400	45	0	0	33.141	0	28.802	0.869	No-Yes
42	Registered_Pos01_Processed_Follicle_01 (1).tif	1	1	42	1	1	91	102	161	124	45.42	No	86	41	410	44	0	0	33.141	0	28.802	0.869	No-Yes
43	Registered_Pos01_Processed_Follicle_01 (1).tif	1	1	43	1	1	93	104	161	124	43.875	No	86	42	420	43	1.751	3.065	34.892	0.175	30.482	0.874	No-Yes
44	Registered_Pos01_Processed_Follicle_01 (1).tif	1	1	44	1	1	93	104	161	124	43.875	No	86	43	430	42	0	0	34.892	0	30.482	0.874	No-Yes
45	Registered_Pos01_Processed_Follicle_01 (1).tif	1	1	45	1	1	93	104	161	124	43.875	No	86	44	440	41	0	0	34.892	0	30.482	0.874	No-Yes
46	Registered_Pos01_Processed_Follicle_01 (1).tif	1	1	46	1	1	93	104	161	124	43.875	No	86	45	450	40	0	0	34.892	0	30.482	0.874	No-Yes
47	Registered_Pos01_Processed_Follicle_01 (1).tif	1	1	47	1	1	93	104	161	124	43.875	No	86	46	460	39	0	0	34.892	0	30.482	0.874	No-Yes
48	Registered_Pos01_Processed_Follicle_01 (1).tif	1	1	48	1	1	93	104	161	124	43.875	No	86	47	470	38	0	0	34.892	0	30.482	0.874	No-Yes
49	Registered_Pos01_Processed_Follicle_01 (1).tif	1	1	49	1	1	93	103	161	124	44.053	No	86	48	480	37	0.619	0.383	35.511	0.062	29.943	0.843	No-Yes
50	Registered_Pos01_Processed_Follicle_01 (1).tif	1	1	50	1	1	95	103	161	124	42.872	No	86	49	490	36	1.238	1.533	36.749	0.124	30.576	0.832	No-Yes
51	Registered_Pos01_Processed_Follicle_01 (1).tif	1	1	51	1	1	97	105	161	124	41.325	No	86	50	500	35	1.751	3.065	38.5	0.175	32.283	0.839	No-Yes
52	Registered_Pos01_Processed_Follicle_01 (1).tif	1	1	52	1	1	98	107	161	124	40.392	No	86	51	510	34	1.384	1.916	39.884	0.138	33.66	0.844	No-Yes
53	Registered_Pos01_Processed_Follicle_01 (1).tif	1	1	53	1	1	98	107	161	124	40.392	No	86	52	520	33	0	0	39.884	0	33.66	0.844	No-Yes
54	Registered_Pos01_Processed_Follicle_01 (1).tif	1	1	54	1	1	101	107	161	124	38.602	No	86	53	530	32	1.857	3.448	41.741	0.186	34.686	0.831	No-Yes
55	Registered_Pos01_Processed_Follicle_01 (1).tif	1	1	55	1	1	103	110	161	124	36.933	No	86	54	540	31	2.232	4.981	43.973	0.223	36.918	0.84	No-Yes
56	Registered_Pos01_Processed_Follicle_01 (1).tif	1	1	56	1	1	106	119	161	124	34.185	No	86	55	550	30	5.872	34.484	49.845	0.587	42.585	0.854	No-Yes
57	Registered_Pos01_Processed_Follicle_01 (1).tif	1	1	57	1	1	104	119	161	124	35.419	No	86	56	560	29	1.238	1.533	51.083	0.124	41.932	0.821	No-Yes
58	Registered_Pos01_Processed_Follicle_01 (1).tif	1	1	58	1	1	104	119	161	124	35.419	No	86	57	570	28	0	0	51.083	0	41.932	0.821	No-Yes
59	Registered_Pos01_Processed_Follicle_01 (1).tif	1	1	59	1	1	104	119	161	124	35.419	No	86	58	580	27	0	0	51.083	0	41.932	0.821	No-Yes
60	Registered_Pos01_Processed_Follicle_01 (1).tif	1	1	60	1	1	105	117	161	124	34.934	No	86	59	590	26	1.384	1.916	52.467	0.138	41.209	0.785	No-Yes
61	Registered_Pos01_Processed_Follicle_01 (1).tif	1	1	61	1	1	105	117	161	124	34.934	No	86	60	600	25	0	0	52.467	0	41.209	0.785	No-Yes
62	Registered_Pos01_Processed_Follicle_01 (1).tif	1	1	62	1	1	110	117	161	124	31.865	No	86	61	610	24	3.095	9.579	55.562	0.309	42.961	0.773	No-Yes
63	Registered_Pos01_Processed_Follicle_01 (1).tif	1	1	63	1	1	114	119	161	124	29.257	No	86	62	620	23	2.768	7.663	58.33	0.277	45.441	0.779	No-Yes
64	Registered_Pos01_Processed_Follicle_01 (1).tif	1	1	64	1	1	118	121	161	124	26.682	Yes	86	63	630	22	2.768	7.663	61.099	0.277	47.952	0.785	No-Yes
65	Registered_Pos01_Processed_Follicle_01 (1).tif	1	1	65	1	1	120	122	161	124	25.409	Yes	86	64	640	21	1.384	1.916	62.483	0.138	49.217	0.788	No-Yes
66	Registered_Pos01_Processed_Follicle_01 (1).tif	1	1	66	1	1	121	122	161	124	24.791	Yes	86	65	650	20	0.619	0.383	63.102	0.062	49.617	0.786	No-Yes
67	Registered_Pos01_Processed_Follicle_01 (1).tif	1	1	67	1	1	121	121	161	124	24.829	Yes	86	66	660	19	0.619	0.383	63.721	0.062	49.147	0.771	No-Yes
68	Registered_Pos01_Processed_Follicle_01 (1).tif	1	1	68	1	1	122	119	161	124	24.339	Yes	86	67	670	18	1.384	1.916	65.105	0.138	48.634	0.747	No-Yes
69	Registered_Pos01_Processed_Follicle_01 (1).tif	1	1	69	1	1	122	119	161	124	24.339	Yes	86	68	680	17	0	0	65.105	0	48.634	0.747	No-Yes
70	Registered_Pos01_Processed_Follicle_01 (1).tif	1	1	70	1	1	125	119	161	124	22.498	Yes	86	69	690	16	1.857	3.448	66.962	0.186	49.905	0.745	No-Yes
71	Registered_Pos01_Processed_Follicle_01 (1).tif	1	1	71	1	1	125	119	161	124	22.498	Yes	86	70	700	15	0	0	66.962	0	49.905	0.745	No-Yes
72	Registered_Pos01_Processed_Follicle_01 (1).tif	1	1	72	1	1	123	115	161	124	24.173	Yes	86	71	710	14	2.768	7.663	69.73	0.277	47.272	0.678	No-Yes
73	Registered_Pos01_Processed_Follicle_01 (1).tif	1	1	73	1	1	123	115	161	124	24.173	Yes	86	72	720	13	0	0	69.73	0	47.272	0.678	No-Yes
74	Registered_Pos01_Processed_Follicle_01 (1).tif	1	1	74	1	1	122	115	161	124	24.776	Yes	86	73	730	12	0.619	0.383	70.349	0.062	46.836	0.666	No-Yes
75	Registered_Pos01_Processed_Follicle_01 (1).tif	1	1	75	1	1	122	115	161	124	24.776	Yes	86	74	740	11	0	0	70.349	0	46.836	0.666	No-Yes
76	Registered_Pos01_Processed_Follicle_01 (1).tif	1	1	76	1	1	123	114	161	124	24.323	Yes	86	75	750	10	0.875	0.766	71.225	0.088	46.836	0.658	No-Yes
77	Registered_Pos01_Processed_Follicle_01 (1).tif	1	1	77	1	1	122	115	161	124	24.776	Yes	86	76	760	9	0.875	0.766	72.1	0.088	46.836	0.65	No-Yes
78	Registered_Pos01_Processed_Follicle_01 (1).tif	1	1	78	1	1	122	114	161	124	24.922	Yes	86	77	770	8	0.619	0.383	72.719	0.062	46.396	0.638	No-Yes
79	Registered_Pos01_Processed_Follicle_01 (1).tif	1	1	79	1	1	122	111	161	124	25.447	Yes	86	78	780	7	1.857	3.448	74.576	0.186	45.102	0.605	No-Yes
80	Registered_Pos01_Processed_Follicle_01 (1).tif	1	1	80	1	1	121	112	161	124	25.85	Yes	86	79	790	6	0.875	0.766	75.451	0.088	45.085	0.598	No-Yes
81	Registered_Pos01_Processed_Follicle_01 (1).tif	1	1	81	1	1	121	112	161	124	25.85	Yes	86	80	800	5	0	0	75.451	0	45.085	0.598	No-Yes
82	Registered_Pos01_Processed_Follicle_01 (1).tif	1	1	82	1	1	120	113	161	124	26.276	Yes	86	81	810	4	0.875	0.766	76.327	0.088	45.085	0.591	No-Yes
83	Registered_Pos01_Processed_Follicle_01 (1).tif	1	1	83	1	1	120	113	161	124	26.276	Yes	86	82	820	3	0	0	76.327	0	45.085	0.591	No-Yes
84	Registered_Pos01_Processed_Follicle_01 (1).tif	1	1	84	1	1	120	112	161	124	26.444	Yes	86	83	830	2	0.619	0.383	76.946	0.062	44.645	0.58	No-Yes
85	Registered_Pos01_Processed_Follicle_01 (1).tif	1	1	85	1	1	121	112	161	124	25.85	Yes	86	84	840	1	0.619	0.383	77.565	0.062	45.085	0.581	No-Yes
86	Registered_Pos01_Processed_Follicle_01 (1).tif	1	1	86	1	1	120	113	161	124	26.276	Yes	86	85	850	0	0.875	0.766	78.44	0.088	45.085	0.575	No-Yes
87	Registered_Pos01_Processed_Follicle_01 (1).tif	2	1	1	1	1	94	101	161	124	43.849	No	91	0	0	90	0	0	0	0	0	NaN	No-Yes
88	Registered_Pos01_Processed_Follicle_01 (1).tif	2	1	2	1	1	94	101	161	124	43.849	No	91	1	10	89	0	0	0	0	0	NaN	No-Yes
89	Registered_Pos01_Processed_Follicle_01 (1).tif	2	1	3	1	1	92	101	161	124	45.021	No	91	2	20	88	1.238	1.533	1.238	0.124	1.238	1	No-Yes
90	Registered_Pos01_Processed_Follicle_01 (1).tif	2	1	4	1	1	92	101	161	124	45.021	No	91	3	30	87	0	0	1.238	0	1.238	1	No-Yes
91	Registered_Pos01_Processed_Follicle_01 (1).tif	2	1	5	1	1	92	103	161	124	44.645	No	91	4	40	86	1.238	1.533	2.476	0.124	1.751	0.707	No-Yes
92	Registered_Pos01_Processed_Follicle_01 (1).tif	2	1	6	1	1	94	104	161	124	43.281	No	91	5	50	85	1.384	1.916	3.86	0.138	1.857	0.481	No-Yes
93	Registered_Pos01_Processed_Follicle_01 (1).tif	2	1	7	1	1	97	105	161	124	41.325	No	91	6	60	84	1.957	3.832	5.818	0.196	3.095	0.532	No-Yes
94	Registered_Pos01_Processed_Follicle_01 (1).tif	2	1	8	1	1	96	104	161	124	42.097	No	91	7	70	83	0.875	0.766	6.693	0.088	2.232	0.333	No-Yes
95	Registered_Pos01_Processed_Follicle_01 (1).tif	2	1	9	1	1	96	104	161	124	42.097	No	91	8	80	82	0	0	6.693	0	2.232	0.333	No-Yes
96	Registered_Pos01_Processed_Follicle_01 (1).tif	2	1	10	1	1	96	103	161	124	42.283	No	91	9	90	81	0.619	0.383	7.312	0.062	1.751	0.239	No-Yes
97	Registered_Pos01_Processed_Follicle_01 (1).tif	2	1	11	1	1	98	103	161	124	41.106	No	91	10	100	80	1.238	1.533	8.55	0.124	2.768	0.324	No-Yes
98	Registered_Pos01_Processed_Follicle_01 (1).tif	2	1	12	1	1	98	103	161	124	41.106	No	91	11	110	79	0	0	8.55	0	2.768	0.324	No-Yes
99	Registered_Pos01_Processed_Follicle_01 (1).tif	2	1	13	1	1	98	103	161	124	41.106	No	91	12	120	78	0	0	8.55	0	2.768	0.324	No-Yes
100	Registered_Pos01_Processed_Follicle_01 (1).tif	2	1	14	1	1	98	103	161	124	41.106	No	91	13	130	77	0	0	8.55	0	2.768	0.324	No-Yes
101	Registered_Pos01_Processed_Follicle_01 (1).tif	2	1	15	1	1	98	103	161	124	41.106	No	91	14	140	76	0	0	8.55	0	2.768	0.324	No-Yes
102	Registered_Pos01_Processed_Follicle_01 (1).tif	2	1	16	1	1	98	104	161	124	40.915	No	91	15	150	75	0.619	0.383	9.169	0.062	3.095	0.338	No-Yes
103	Registered_Pos01_Processed_Follicle_01 (1).tif	2	1	17	1	1	98	104	161	124	40.915	No	91	16	160	74	0	0	9.169	0	3.095	0.338	No-Yes
104	Registered_Pos01_Processed_Follicle_01 (1).tif	2	1	18	1	1	98	104	161	124	40.915	No	91	17	170	73	0	0	9.169	0	3.095	0.338	No-Yes
105	Registered_Pos01_Processed_Follicle_01 (1).tif	2	1	19	1	1	98	104	161	124	40.915	No	91	18	180	72	0	0	9.169	0	3.095	0.338	No-Yes
106	Registered_Pos01_Processed_Follicle_01 (1).tif	2	1	20	1	1	98	104	161	124	40.915	No	91	19	190	71	0	0	9.169	0	3.095	0.338	No-Yes
107	Registered_Pos01_Processed_Follicle_01 (1).tif	2	1	21	1	1	98	105	161	124	40.732	No	91	20	200	70	0.619	0.383	9.788	0.062	3.502	0.358	No-Yes
108	Registered_Pos01_Processed_Follicle_01 (1).tif	2	1	22	1	1	98	105	161	124	40.732	No	91	21	210	69	0	0	9.788	0	3.502	0.358	No-Yes
109	Registered_Pos01_Processed_Follicle_01 (1).tif	2	1	23	1	1	100	106	161	124	39.369	No	91	22	220	68	1.384	1.916	11.172	0.138	4.835	0.433	No-Yes
110	Registered_Pos01_Processed_Follicle_01 (1).tif	2	1	24	1	1	99	107	161	124	39.794	No	91	23	230	67	0.875	0.766	12.047	0.088	4.835	0.401	No-Yes
111	Registered_Pos01_Processed_Follicle_01 (1).tif	2	1	25	1	1	97	106	161	124	41.153	No	91	24	240	66	1.384	1.916	13.432	0.138	3.609	0.269	No-Yes
112	Registered_Pos01_Processed_Follicle_01 (1).tif	2	1	26	1	1	97	106	161	124	41.153	No	91	25	250	65	0	0	13.432	0	3.609	0.269	No-Yes
113	Registered_Pos01_Processed_Follicle_01 (1).tif	2	1	27	1	1	95	106	161	124	42.346	No	91	26	260	64	1.238	1.533	14.67	0.124	3.156	0.215	No-Yes
114	Registered_Pos01_Processed_Follicle_01 (1).tif	2	1	28	1	1	95	106	161	124	42.346	No	91	27	270	63	0	0	14.67	0	3.156	0.215	No-Yes
115	Registered_Pos01_Processed_Follicle_01 (1).tif	2	1	29	1	1	96	106	161	124	41.749	No	91	28	280	62	0.619	0.383	15.289	0.062	3.333	0.218	No-Yes
116	Registered_Pos01_Processed_Follicle_01 (1).tif	2	1	30	1	1	99	107	161	124	39.794	No	91	29	290	61	1.957	3.832	17.246	0.196	4.835	0.28	No-Yes
117	Registered_Pos01_Processed_Follicle_01 (1).tif	2	1	31	1	1	100	107	161	124	39.198	No	91	30	300	60	0.619	0.383	17.865	0.062	5.252	0.294	No-Yes
118	Registered_Pos01_Processed_Follicle_01 (1).tif	2	1	32	1	1	103	107	161	124	37.412	No	91	31	310	59	1.857	3.448	19.722	0.186	6.696	0.339	No-Yes
119	Registered_Pos01_Processed_Follicle_01 (1).tif	2	1	33	1	1	103	107	161	124	37.412	No	91	32	320	58	0	0	19.722	0	6.696	0.339	No-Yes
120	Registered_Pos01_Processed_Follicle_01 (1).tif	2	1	34	1	1	103	105	161	124	37.779	No	91	33	330	57	1.238	1.533	20.96	0.124	6.096	0.291	No-Yes
121	Registered_Pos01_Processed_Follicle_01 (1).tif	2	1	35	1	1	103	105	161	124	37.779	No	91	34	340	56	0	0	20.96	0	6.096	0.291	No-Yes
122	Registered_Pos01_Processed_Follicle_01 (1).tif	2	1	36	1	1	103	104	161	124	37.977	No	91	35	350	55	0.619	0.383	21.579	0.062	5.872	0.272	No-Yes
123	Registered_Pos01_Processed_Follicle_01 (1).tif	2	1	37	1	1	102	105	161	124	38.368	No	91	36	360	54	0.875	0.766	22.454	0.088	5.537	0.247	No-Yes
124	Registered_Pos01_Processed_Follicle_01 (1).tif	2	1	38	1	1	102	108	161	124	37.84	No	91	37	370	53	1.857	3.448	24.311	0.186	6.58	0.271	No-Yes
125	Registered_Pos01_Processed_Follicle_01 (1).tif	2	1	39	1	1	103	109	161	124	37.083	No	91	38	380	52	0.875	0.766	25.187	0.088	7.454	0.296	No-Yes
126	Registered_Pos01_Processed_Follicle_01 (1).tif	2	1	40	1	1	104	111	161	124	36.189	No	91	39	390	51	1.384	1.916	26.571	0.138	8.754	0.329	No-Yes
127	Registered_Pos01_Processed_Follicle_01 (1).tif	2	1	41	1	1	104	112	161	124	36.056	No	91	40	400	50	0.619	0.383	27.19	0.062	9.202	0.338	No-Yes
128	Registered_Pos01_Processed_Follicle_01 (1).tif	2	1	42	1	1	104	112	161	124	36.056	No	91	41	410	49	0	0	27.19	0	9.202	0.338	No-Yes
129	Registered_Pos01_Processed_Follicle_01 (1).tif	2	1	43	1	1	105	111	161	124	35.586	No	91	42	420	48	0.875	0.766	28.065	0.088	9.202	0.328	No-Yes
130	Registered_Pos01_Processed_Follicle_01 (1).tif	2	1	44	1	1	105	108	161	124	36.051	No	91	43	430	47	1.857	3.448	29.922	0.186	8.071	0.27	No-Yes
131	Registered_Pos01_Processed_Follicle_01 (1).tif	2	1	45	1	1	105	108	161	124	36.051	No	91	44	440	46	0	0	29.922	0	8.071	0.27	No-Yes
132	Registered_Pos01_Processed_Follicle_01 (1).tif	2	1	46	1	1	105	108	161	124	36.051	No	91	45	450	45	0	0	29.922	0	8.071	0.27	No-Yes
133	Registered_Pos01_Processed_Follicle_01 (1).tif	2	1	47	1	1	106	108	161	124	35.456	No	91	46	460	44	0.619	0.383	30.541	0.062	8.599	0.282	No-Yes
134	Registered_Pos01_Processed_Follicle_01 (1).tif	2	1	48	1	1	106	108	161	124	35.456	No	91	47	470	43	0	0	30.541	0	8.599	0.282	No-Yes
135	Registered_Pos01_Processed_Follicle_01 (1).tif	2	1	49	1	1	107	108	161	124	34.862	No	91	48	480	42	0.619	0.383	31.16	0.062	9.139	0.293	No-Yes
136	Registered_Pos01_Processed_Follicle_01 (1).tif	2	1	50	1	1	107	108	161	124	34.862	No	91	49	490	41	0	0	31.16	0	9.139	0.293	No-Yes
137	Registered_Pos01_Processed_Follicle_01 (1).tif	2	1	51	1	1	110	110	161	124	32.737	No	91	50	500	40	2.232	4.981	33.392	0.223	11.363	0.34	No-Yes
138	Registered_Pos01_Processed_Follicle_01 (1).tif	2	1	52	1	1	110	110	161	124	32.737	No	91	51	510	39	0	0	33.392	0	11.363	0.34	No-Yes
139	Registered_Pos01_Processed_Follicle_01 (1).tif	2	1	53	1	1	109	108	161	124	33.677	No	91	52	520	38	1.384	1.916	34.776	0.138	10.246	0.295	No-Yes
140	Registered_Pos01_Processed_Follicle_01 (1).tif	2	1	54	1	1	109	109	161	124	33.5	No	91	53	530	37	0.619	0.383	35.395	0.062	10.523	0.297	No-Yes
141	Registered_Pos01_Processed_Follicle_01 (1).tif	2	1	55	1	1	108	110	161	124	33.932	No	91	54	540	36	0.875	0.766	36.271	0.088	10.302	0.284	No-Yes
142	Registered_Pos01_Processed_Follicle_01 (1).tif	2	1	56	1	1	108	112	161	124	33.637	No	91	55	550	35	1.238	1.533	37.509	0.124	11.021	0.294	No-Yes
143	Registered_Pos01_Processed_Follicle_01 (1).tif	2	1	57	1	1	108	114	161	124	33.386	No	91	56	560	34	1.238	1.533	38.747	0.124	11.826	0.305	No-Yes
144	Registered_Pos01_Processed_Follicle_01 (1).tif	2	1	58	1	1	108	114	161	124	33.386	No	91	57	570	33	0	0	38.747	0	11.826	0.305	No-Yes
145	Registered_Pos01_Processed_Follicle_01 (1).tif	2	1	59	1	1	107	115	161	124	33.887	No	91	58	580	32	0.875	0.766	39.622	0.088	11.826	0.298	No-Yes
146	Registered_Pos01_Processed_Follicle_01 (1).tif	2	1	60	1	1	107	115	161	124	33.887	No	91	59	590	31	0	0	39.622	0	11.826	0.298	No-Yes
147	Registered_Pos01_Processed_Follicle_01 (1).tif	2	1	61	1	1	106	115	161	124	34.498	No	91	60	600	30	0.619	0.383	40.241	0.062	11.414	0.284	No-Yes
148	Registered_Pos01_Processed_Follicle_01 (1).tif	2	1	62	1	1	106	115	161	124	34.498	No	91	61	610	29	0	0	40.241	0	11.414	0.284	No-Yes
149	Registered_Pos01_Processed_Follicle_01 (1).tif	2	1	63	1	1	114	119	161	124	29.257	No	91	62	620	28	5.537	30.653	45.778	0.554	16.656	0.364	No-Yes
150	Registered_Pos01_Processed_Follicle_01 (1).tif	2	1	64	1	1	120	122	161	124	25.409	Yes	91	63	630	27	4.152	17.242	49.93	0.415	20.688	0.414	No-Yes
151	Registered_Pos01_Processed_Follicle_01 (1).tif	2	1	65	1	1	120	122	161	124	25.409	Yes	91	64	640	26	0	0	49.93	0	20.688	0.414	No-Yes
152	Registered_Pos01_Processed_Follicle_01 (1).tif	2	1	66	1	1	120	122	161	124	25.409	Yes	91	65	650	25	0	0	49.93	0	20.688	0.414	No-Yes
153	Registered_Pos01_Processed_Follicle_01 (1).tif	2	1	67	1	1	121	121	161	124	24.829	Yes	91	66	660	24	0.875	0.766	50.805	0.088	20.799	0.409	No-Yes
154	Registered_Pos01_Processed_Follicle_01 (1).tif	2	1	68	1	1	121	121	161	124	24.829	Yes	91	67	670	23	0	0	50.805	0	20.799	0.409	No-Yes
155	Registered_Pos01_Processed_Follicle_01 (1).tif	2	1	69	1	1	119	117	161	124	26.357	Yes	91	68	680	22	2.768	7.663	53.574	0.277	18.373	0.343	No-Yes
156	Registered_Pos01_Processed_Follicle_01 (1).tif	2	1	70	1	1	120	118	161	124	25.649	Yes	91	69	690	21	0.875	0.766	54.449	0.088	19.229	0.353	No-Yes
157	Registered_Pos01_Processed_Follicle_01 (1).tif	2	1	71	1	1	121	118	161	124	25.037	Yes	91	70	700	20	0.619	0.383	55.068	0.062	19.75	0.359	No-Yes
158	Registered_Pos01_Processed_Follicle_01 (1).tif	2	1	72	1	1	121	116	161	124	25.25	Yes	91	71	710	19	1.238	1.533	56.306	0.124	19.119	0.34	No-Yes
159	Registered_Pos01_Processed_Follicle_01 (1).tif	2	1	73	1	1	121	116	161	124	25.25	Yes	91	72	720	18	0	0	56.306	0	19.119	0.34	No-Yes
160	Registered_Pos01_Processed_Follicle_01 (1).tif	2	1	74	1	1	122	115	161	124	24.776	Yes	91	73	730	17	0.875	0.766	57.181	0.088	19.378	0.339	No-Yes
161	Registered_Pos01_Processed_Follicle_01 (1).tif	2	1	75	1	1	122	115	161	124	24.776	Yes	91	74	740	16	0	0	57.181	0	19.378	0.339	No-Yes
162	Registered_Pos01_Processed_Follicle_01 (1).tif	2	1	76	1	1	122	114	161	124	24.922	Yes	91	75	750	15	0.619	0.383	57.8	0.062	19.109	0.331	No-Yes
163	Registered_Pos01_Processed_Follicle_01 (1).tif	2	1	77	1	1	122	114	161	124	24.922	Yes	91	76	760	14	0	0	57.8	0	19.109	0.331	No-Yes
164	Registered_Pos01_Processed_Follicle_01 (1).tif	2	1	78	1	1	122	112	161	124	25.258	Yes	91	77	770	13	1.238	1.533	59.038	0.124	18.622	0.315	No-Yes
165	Registered_Pos01_Processed_Follicle_01 (1).tif	2	1	79	1	1	123	110	161	124	25.068	Yes	91	78	780	12	1.384	1.916	60.423	0.138	18.796	0.311	No-Yes
166	Registered_Pos01_Processed_Follicle_01 (1).tif	2	1	80	1	1	122	109	161	124	25.865	Yes	91	79	790	11	0.875	0.766	61.298	0.088	18.026	0.294	No-Yes
167	Registered_Pos01_Processed_Follicle_01 (1).tif	2	1	81	1	1	122	109	161	124	25.865	Yes	91	80	800	10	0	0	61.298	0	18.026	0.294	No-Yes
168	Registered_Pos01_Processed_Follicle_01 (1).tif	2	1	82	1	1	122	109	161	124	25.865	Yes	91	81	810	9	0	0	61.298	0	18.026	0.294	No-Yes
169	Registered_Pos01_Processed_Follicle_01 (1).tif	2	1	83	1	1	122	108	161	124	26.094	Yes	91	82	820	8	0.619	0.383	61.917	0.062	17.865	0.289	No-Yes
170	Registered_Pos01_Processed_Follicle_01 (1).tif	2	1	84	1	1	122	108	161	124	26.094	Yes	91	83	830	7	0	0	61.917	0	17.865	0.289	No-Yes
171	Registered_Pos01_Processed_Follicle_01 (1).tif	2	1	85	1	1	122	109	161	124	25.865	Yes	91	84	840	6	0.619	0.383	62.536	0.062	18.026	0.288	No-Yes
172	Registered_Pos01_Processed_Follicle_01 (1).tif	2	1	86	1	1	122	112	161	124	25.258	Yes	91	85	850	5	1.857	3.448	64.393	0.186	18.622	0.289	No-Yes
173	Registered_Pos01_Processed_Follicle_01 (1).tif	2	1	87	1	1	122	112	161	124	25.258	Yes	91	86	860	4	0	0	64.393	0	18.622	0.289	No-Yes
174	Registered_Pos01_Processed_Follicle_01 (1).tif	2	1	88	1	1	122	109	161	124	25.865	Yes	91	87	870	3	1.857	3.448	66.25	0.186	18.026	0.272	No-Yes
175	Registered_Pos01_Processed_Follicle_01 (1).tif	2	1	89	1	1	122	110	161	124	25.649	Yes	91	88	880	2	0.619	0.383	66.869	0.062	18.205	0.272	No-Yes
176	Registered_Pos01_Processed_Follicle_01 (1).tif	2	1	90	1	1	122	110	161	124	25.649	Yes	91	89	890	1	0	0	66.869	0	18.205	0.272	No-Yes
177	Registered_Pos01_Processed_Follicle_01 (1).tif	2	1	91	1	1	122	111	161	124	25.447	Yes	91	90	900	0	0.619	0.383	67.488	0.062	18.404	0.273	No-Yes
178	Registered_Pos01_Processed_Follicle_01 (1).tif	3	1	1	1	1	91	41	161	124	67.209	No	102	0	0	101	0	0	0	0	0	NaN	No-Yes
179	Registered_Pos01_Processed_Follicle_01 (1).tif	3	1	2	1	1	92	40	161	124	67.289	No	102	1	10	100	0.875	0.766	0.875	0.088	0.875	1	No-Yes
180	Registered_Pos01_Processed_Follicle_01 (1).tif	3	1	3	1	1	92	40	161	124	67.289	No	102	2	20	99	0	0	0.875	0	0.875	1	No-Yes
181	Registered_Pos01_Processed_Follicle_01 (1).tif	3	1	4	1	1	91	39	161	124	68.16	No	102	3	30	98	0.875	0.766	1.751	0.088	1.238	0.707	No-Yes
182	Registered_Pos01_Processed_Follicle_01 (1).tif	3	1	5	1	1	90	35	161	124	70.474	No	102	4	40	97	2.552	6.514	4.303	0.255	3.765	0.875	No-Yes
183	Registered_Pos01_Processed_Follicle_01 (1).tif	3	1	6	1	1	90	35	161	124	70.474	No	102	5	50	96	0	0	4.303	0	3.765	0.875	No-Yes
184	Registered_Pos01_Processed_Follicle_01 (1).tif	3	1	7	1	1	89	35	161	124	70.861	No	102	6	60	95	0.619	0.383	4.922	0.062	3.915	0.795	No-Yes
185	Registered_Pos01_Processed_Follicle_01 (1).tif	3	1	8	1	1	88	32	161	124	72.698	No	102	7	70	94	1.957	3.832	6.879	0.196	5.872	0.854	No-Yes
186	Registered_Pos01_Processed_Follicle_01 (1).tif	3	1	9	1	1	88	32	161	124	72.698	No	102	8	80	93	0	0	6.879	0	5.872	0.854	No-Yes
187	Registered_Pos01_Processed_Follicle_01 (1).tif	3	1	10	1	1	88	32	161	124	72.698	No	102	9	90	92	0	0	6.879	0	5.872	0.854	No-Yes
188	Registered_Pos01_Processed_Follicle_01 (1).tif	3	1	11	1	1	88	32	161	124	72.698	No	102	10	100	91	0	0	6.879	0	5.872	0.854	No-Yes
189	Registered_Pos01_Processed_Follicle_01 (1).tif	3	1	12	1	1	90	37	161	124	69.51	No	102	11	110	90	3.333	11.112	10.213	0.333	2.552	0.25	No-Yes
190	Registered_Pos01_Processed_Follicle_01 (1).tif	3	1	13	1	1	92	39	161	124	67.769	No	102	12	120	89	1.751	3.065	11.964	0.175	1.384	0.116	No-Yes
191	Registered_Pos01_Processed_Follicle_01 (1).tif	3	1	14	1	1	95	45	161	124	63.721	No	102	13	130	88	4.152	17.242	16.116	0.415	3.502	0.217	No-Yes
192	Registered_Pos01_Processed_Follicle_01 (1).tif	3	1	15	1	1	95	45	161	124	63.721	No	102	14	140	87	0	0	16.116	0	3.502	0.217	No-Yes
193	Registered_Pos01_Processed_Follicle_01 (1).tif	3	1	16	1	1	95	47	161	124	62.776	No	102	15	150	86	1.238	1.533	17.354	0.124	4.464	0.257	No-Yes
194	Registered_Pos01_Processed_Follicle_01 (1).tif	3	1	17	1	1	94	47	161	124	63.181	No	102	16	160	85	0.619	0.383	17.973	0.062	4.152	0.231	No-Yes
195	Registered_Pos01_Processed_Follicle_01 (1).tif	3	1	18	1	1	94	48	161	124	62.715	No	102	17	170	84	0.619	0.383	18.592	0.062	4.714	0.254	No-Yes
196	Registered_Pos01_Processed_Follicle_01 (1).tif	3	1	19	1	1	95	50	161	124	61.378	No	102	18	180	83	1.384	1.916	19.976	0.138	6.096	0.305	No-Yes
197	Registered_Pos01_Processed_Follicle_01 (1).tif	3	1	20	1	1	96	53	161	124	59.585	No	102	19	190	82	1.957	3.832	21.934	0.196	8.047	0.367	No-Yes
198	Registered_Pos01_Processed_Follicle_01 (1).tif	3	1	21	1	1	96	53	161	124	59.585	No	102	20	200	81	0	0	21.934	0	8.047	0.367	No-Yes
199	Registered_Pos01_Processed_Follicle_01 (1).tif	3	1	22	1	1	97	56	161	124	57.803	No	102	21	210	80	1.957	3.832	23.891	0.196	10	0.419	No-Yes
200	Registered_Pos01_Processed_Follicle_01 (1).tif	3	1	23	1	1	100	63	161	124	53.399	No	102	22	220	79	4.714	22.223	28.605	0.471	14.713	0.514	No-Yes
201	Registered_Pos01_Processed_Follicle_01 (1).tif	3	1	24	1	1	104	71	161	124	48.179	No	102	23	230	78	5.537	30.653	34.142	0.554	20.239	0.593	No-Yes
202	Registered_Pos01_Processed_Follicle_01 (1).tif	3	1	25	1	1	104	73	161	124	47.344	No	102	24	240	77	1.238	1.533	35.38	0.124	21.38	0.604	No-Yes
203	Registered_Pos01_Processed_Follicle_01 (1).tif	3	1	26	1	1	104	73	161	124	47.344	No	102	25	250	76	0	0	35.38	0	21.38	0.604	No-Yes
204	Registered_Pos01_Processed_Follicle_01 (1).tif	3	1	27	1	1	104	73	161	124	47.344	No	102	26	260	75	0	0	35.38	0	21.38	0.604	No-Yes
205	Registered_Pos01_Processed_Follicle_01 (1).tif	3	1	28	1	1	104	74	161	124	46.934	No	102	27	270	74	0.619	0.383	35.999	0.062	21.955	0.61	No-Yes
206	Registered_Pos01_Processed_Follicle_01 (1).tif	3	1	29	1	1	105	76	161	124	45.655	No	102	28	280	73	1.384	1.916	37.383	0.138	23.334	0.624	No-Yes
207	Registered_Pos01_Processed_Follicle_01 (1).tif	3	1	30	1	1	105	76	161	124	45.655	No	102	29	290	72	0	0	37.383	0	23.334	0.624	No-Yes
208	Registered_Pos01_Processed_Follicle_01 (1).tif	3	1	31	1	1	105	76	161	124	45.655	No	102	30	300	71	0	0	37.383	0	23.334	0.624	No-Yes
209	Registered_Pos01_Processed_Follicle_01 (1).tif	3	1	32	1	1	106	76	161	124	45.187	No	102	31	310	70	0.619	0.383	38.002	0.062	23.571	0.62	No-Yes
210	Registered_Pos01_Processed_Follicle_01 (1).tif	3	1	33	1	1	106	76	161	124	45.187	No	102	32	320	69	0	0	38.002	0	23.571	0.62	No-Yes
211	Registered_Pos01_Processed_Follicle_01 (1).tif	3	1	34	1	1	108	79	161	124	43.037	No	102	33	330	68	2.232	4.981	40.234	0.223	25.769	0.64	No-Yes
212	Registered_Pos01_Processed_Follicle_01 (1).tif	3	1	35	1	1	108	79	161	124	43.037	No	102	34	340	67	0	0	40.234	0	25.769	0.64	No-Yes
213	Registered_Pos01_Processed_Follicle_01 (1).tif	3	1	36	1	1	109	81	161	124	41.768	No	102	35	350	66	1.384	1.916	41.618	0.138	27.151	0.652	No-Yes
214	Registered_Pos01_Processed_Follicle_01 (1).tif	3	1	37	1	1	111	81	161	124	40.821	No	102	36	360	65	1.238	1.533	42.856	0.124	27.683	0.646	No-Yes
215	Registered_Pos01_Processed_Follicle_01 (1).tif	3	1	38	1	1	111	82	161	124	40.42	No	102	37	370	64	0.619	0.383	43.475	0.062	28.238	0.65	No-Yes
216	Registered_Pos01_Processed_Follicle_01 (1).tif	3	1	39	1	1	114	85	161	124	37.805	No	102	38	380	63	2.626	6.897	46.101	0.263	30.733	0.667	No-Yes
217	Registered_Pos01_Processed_Follicle_01 (1).tif	3	1	40	1	1	115	88	161	124	36.157	No	102	39	390	62	1.957	3.832	48.058	0.196	32.667	0.68	No-Yes
218	Registered_Pos01_Processed_Follicle_01 (1).tif	3	1	41	1	1	116	93	161	124	33.825	No	102	40	400	61	3.156	9.962	51.215	0.316	35.715	0.697	No-Yes
219	Registered_Pos01_Processed_Follicle_01 (1).tif	3	1	42	1	1	116	97	161	124	32.484	No	102	41	410	60	2.476	6.131	53.691	0.248	37.961	0.707	No-Yes
220	Registered_Pos01_Processed_Follicle_01 (1).tif	3	1	43	1	1	116	97	161	124	32.484	No	102	42	420	59	0	0	53.691	0	37.961	0.707	No-Yes
221	Registered_Pos01_Processed_Follicle_01 (1).tif	3	1	44	1	1	116	99	161	124	31.865	No	102	43	430	58	1.238	1.533	54.929	0.124	39.095	0.712	No-Yes
222	Registered_Pos01_Processed_Follicle_01 (1).tif	3	1	45	1	1	116	100	161	124	31.569	No	102	44	440	57	0.619	0.383	55.548	0.062	39.664	0.714	No-Yes
223	Registered_Pos01_Processed_Follicle_01 (1).tif	3	1	46	1	1	116	100	161	124	31.569	No	102	45	450	56	0	0	55.548	0	39.664	0.714	No-Yes
224	Registered_Pos01_Processed_Follicle_01 (1).tif	3	1	47	1	1	116	101	161	124	31.282	No	102	46	460	55	0.619	0.383	56.167	0.062	40.235	0.716	No-Yes
225	Registered_Pos01_Processed_Follicle_01 (1).tif	3	1	48	1	1	116	103	161	124	30.739	No	102	47	470	54	1.238	1.533	57.405	0.124	41.381	0.721	No-Yes
226	Registered_Pos01_Processed_Follicle_01 (1).tif	3	1	49	1	1	115	101	161	124	31.835	No	102	48	480	53	1.384	1.916	58.789	0.138	40.001	0.68	No-Yes
227	Registered_Pos01_Processed_Follicle_01 (1).tif	3	1	50	1	1	115	101	161	124	31.835	No	102	49	490	52	0	0	58.789	0	40.001	0.68	No-Yes
228	Registered_Pos01_Processed_Follicle_01 (1).tif	3	1	51	1	1	115	101	161	124	31.835	No	102	50	500	51	0	0	58.789	0	40.001	0.68	No-Yes
229	Registered_Pos01_Processed_Follicle_01 (1).tif	3	1	52	1	1	115	101	161	124	31.835	No	102	51	510	50	0	0	58.789	0	40.001	0.68	No-Yes
230	Registered_Pos01_Processed_Follicle_01 (1).tif	3	1	53	1	1	115	103	161	124	31.301	No	102	52	520	49	1.238	1.533	60.027	0.124	41.153	0.686	No-Yes
231	Registered_Pos01_Processed_Follicle_01 (1).tif	3	1	54	1	1	115	103	161	124	31.301	No	102	53	530	48	0	0	60.027	0	41.153	0.686	No-Yes
232	Registered_Pos01_Processed_Follicle_01 (1).tif	3	1	55	1	1	116	104	161	124	30.482	No	102	54	540	47	0.875	0.766	60.902	0.088	41.955	0.689	No-Yes
233	Registered_Pos01_Processed_Follicle_01 (1).tif	3	1	56	1	1	116	104	161	124	30.482	No	102	55	550	46	0	0	60.902	0	41.955	0.689	No-Yes
234	Registered_Pos01_Processed_Follicle_01 (1).tif	3	1	57	1	1	116	106	161	124	30.001	No	102	56	560	45	1.238	1.533	62.14	0.124	43.108	0.694	No-Yes
235	Registered_Pos01_Processed_Follicle_01 (1).tif	3	1	58	1	1	116	106	161	124	30.001	No	102	57	570	44	0	0	62.14	0	43.108	0.694	No-Yes
236	Registered_Pos01_Processed_Follicle_01 (1).tif	3	1	59	1	1	116	105	161	124	30.236	No	102	58	580	43	0.619	0.383	62.759	0.062	42.531	0.678	No-Yes
237	Registered_Pos01_Processed_Follicle_01 (1).tif	3	1	60	1	1	116	105	161	124	30.236	No	102	59	590	42	0	0	62.759	0	42.531	0.678	No-Yes
238	Registered_Pos01_Processed_Follicle_01 (1).tif	3	1	61	1	1	116	105	161	124	30.236	No	102	60	600	41	0	0	62.759	0	42.531	0.678	No-Yes
239	Registered_Pos01_Processed_Follicle_01 (1).tif	3	1	62	1	1	116	105	161	124	30.236	No	102	61	610	40	0	0	62.759	0	42.531	0.678	No-Yes
240	Registered_Pos01_Processed_Follicle_01 (1).tif	3	1	63	1	1	116	105	161	124	30.236	No	102	62	620	39	0	0	62.759	0	42.531	0.678	No-Yes
241	Registered_Pos01_Processed_Follicle_01 (1).tif	3	1	64	1	1	115	104	161	124	31.049	No	102	63	630	38	0.875	0.766	63.635	0.088	41.731	0.656	No-Yes
242	Registered_Pos01_Processed_Follicle_01 (1).tif	3	1	65	1	1	115	104	161	124	31.049	No	102	64	640	37	0	0	63.635	0	41.731	0.656	No-Yes
243	Registered_Pos01_Processed_Follicle_01 (1).tif	3	1	66	1	1	115	104	161	124	31.049	No	102	65	650	36	0	0	63.635	0	41.731	0.656	No-Yes
244	Registered_Pos01_Processed_Follicle_01 (1).tif	3	1	67	1	1	115	113	161	124	29.277	No	102	66	660	35	5.571	31.036	69.206	0.557	46.979	0.679	No-Yes
245	Registered_Pos01_Processed_Follicle_01 (1).tif	3	1	68	1	1	115	115	161	124	29.014	No	102	67	670	34	1.238	1.533	70.444	0.124	48.155	0.684	No-Yes
246	Registered_Pos01_Processed_Follicle_01 (1).tif	3	1	69	1	1	116	115	161	124	28.407	No	102	68	680	33	0.619	0.383	71.063	0.062	48.349	0.68	No-Yes
247	Registered_Pos01_Processed_Follicle_01 (1).tif	3	1	70	1	1	114	116	161	124	29.511	No	102	69	690	32	1.384	1.916	72.447	0.138	48.559	0.67	No-Yes
248	Registered_Pos01_Processed_Follicle_01 (1).tif	3	1	71	1	1	115	118	161	124	28.715	No	102	70	700	31	1.384	1.916	73.831	0.138	49.925	0.676	No-Yes
249	Registered_Pos01_Processed_Follicle_01 (1).tif	3	1	72	1	1	115	118	161	124	28.715	No	102	71	710	30	0	0	73.831	0	49.925	0.676	No-Yes
250	Registered_Pos01_Processed_Follicle_01 (1).tif	3	1	73	1	1	115	118	161	124	28.715	No	102	72	720	29	0	0	73.831	0	49.925	0.676	No-Yes
251	Registered_Pos01_Processed_Follicle_01 (1).tif	3	1	74	1	1	115	118	161	124	28.715	No	102	73	730	28	0	0	73.831	0	49.925	0.676	No-Yes
252	Registered_Pos01_Processed_Follicle_01 (1).tif	3	1	75	1	1	115	117	161	124	28.802	No	102	74	740	27	0.619	0.383	74.45	0.062	49.334	0.663	No-Yes
253	Registered_Pos01_Processed_Follicle_01 (1).tif	3	1	76	1	1	115	117	161	124	28.802	No	102	75	750	26	0	0	74.45	0	49.334	0.663	No-Yes
254	Registered_Pos01_Processed_Follicle_01 (1).tif	3	1	77	1	1	116	118	161	124	28.102	Yes	102	76	760	25	0.875	0.766	75.325	0.088	50.112	0.665	No-Yes
255	Registered_Pos01_Processed_Follicle_01 (1).tif	3	1	78	1	1	116	118	161	124	28.102	Yes	102	77	770	24	0	0	75.325	0	50.112	0.665	No-Yes
256	Registered_Pos01_Processed_Follicle_01 (1).tif	3	1	79	1	1	118	119	161	124	26.796	Yes	102	78	780	23	1.384	1.916	76.709	0.138	51.093	0.666	No-Yes
257	Registered_Pos01_Processed_Follicle_01 (1).tif	3	1	80	1	1	117	119	161	124	27.411	Yes	102	79	790	22	0.619	0.383	77.328	0.062	50.894	0.658	No-Yes
258	Registered_Pos01_Processed_Follicle_01 (1).tif	3	1	81	1	1	117	119	161	124	27.411	Yes	102	80	800	21	0	0	77.328	0	50.894	0.658	No-Yes
259	Registered_Pos01_Processed_Follicle_01 (1).tif	3	1	82	1	1	117	119	161	124	27.411	Yes	102	81	810	20	0	0	77.328	0	50.894	0.658	No-Yes
260	Registered_Pos01_Processed_Follicle_01 (1).tif	3	1	83	1	1	117	119	161	124	27.411	Yes	102	82	820	19	0	0	77.328	0	50.894	0.658	No-Yes
261	Registered_Pos01_Processed_Follicle_01 (1).tif	3	1	84	1	1	116	119	161	124	28.026	Yes	102	83	830	18	0.619	0.383	77.947	0.062	50.701	0.65	No-Yes
262	Registered_Pos01_Processed_Follicle_01 (1).tif	3	1	85	1	1	115	119	161	124	28.642	No	102	84	840	17	0.619	0.383	78.566	0.062	50.516	0.643	No-Yes
263	Registered_Pos01_Processed_Follicle_01 (1).tif	3	1	86	1	1	115	119	161	124	28.642	No	102	85	850	16	0	0	78.566	0	50.516	0.643	No-Yes
264	Registered_Pos01_Processed_Follicle_01 (1).tif	3	1	87	1	1	114	119	161	124	29.257	No	102	86	860	15	0.619	0.383	79.185	0.062	50.337	0.636	No-Yes
265	Registered_Pos01_Processed_Follicle_01 (1).tif	3	1	88	1	1	115	117	161	124	28.802	No	102	87	870	14	1.384	1.916	80.57	0.138	49.334	0.612	No-Yes
266	Registered_Pos01_Processed_Follicle_01 (1).tif	3	1	89	1	1	114	118	161	124	29.329	No	102	88	880	13	0.875	0.766	81.445	0.088	49.744	0.611	No-Yes
267	Registered_Pos01_Processed_Follicle_01 (1).tif	3	1	90	1	1	114	115	161	124	29.622	No	102	89	890	12	1.857	3.448	83.302	0.186	47.968	0.576	No-Yes
268	Registered_Pos01_Processed_Follicle_01 (1).tif	3	1	91	1	1	117	121	161	124	27.299	Yes	102	90	900	11	4.152	17.242	87.454	0.415	52.07	0.595	No-Yes
269	Registered_Pos01_Processed_Follicle_01 (1).tif	3	1	92	1	1	120	124	161	124	25.379	Yes	102	91	910	10	2.626	6.897	90.081	0.263	54.423	0.604	No-Yes
270	Registered_Pos01_Processed_Follicle_01 (1).tif	3	1	93	1	1	123	125	161	124	23.53	Yes	102	92	920	9	1.957	3.832	92.038	0.196	55.641	0.605	No-Yes
271	Registered_Pos01_Processed_Follicle_01 (1).tif	3	1	94	1	1	123	125	161	124	23.53	Yes	102	93	930	8	0	0	92.038	0	55.641	0.605	No-Yes
272	Registered_Pos01_Processed_Follicle_01 (1).tif	3	1	95	1	1	124	124	161	124	22.903	Yes	102	94	940	7	0.875	0.766	92.913	0.088	55.289	0.595	No-Yes
273	Registered_Pos01_Processed_Follicle_01 (1).tif	3	1	96	1	1	124	124	161	124	22.903	Yes	102	95	950	6	0	0	92.913	0	55.289	0.595	No-Yes
274	Registered_Pos01_Processed_Follicle_01 (1).tif	3	1	97	1	1	124	124	161	124	22.903	Yes	102	96	960	5	0	0	92.913	0	55.289	0.595	No-Yes
275	Registered_Pos01_Processed_Follicle_01 (1).tif	3	1	98	1	1	124	124	161	124	22.903	Yes	102	97	970	4	0	0	92.913	0	55.289	0.595	No-Yes
276	Registered_Pos01_Processed_Follicle_01 (1).tif	3	1	99	1	1	124	124	161	124	22.903	Yes	102	98	980	3	0	0	92.913	0	55.289	0.595	No-Yes
277	Registered_Pos01_Processed_Follicle_01 (1).tif	3	1	100	1	1	123	123	161	124	23.53	Yes	102	99	990	2	0.875	0.766	93.789	0.088	54.486	0.581	No-Yes
278	Registered_Pos01_Processed_Follicle_01 (1).tif	3	1	101	1	1	121	122	161	124	24.791	Yes	102	100	1000	1	1.384	1.916	95.173	0.138	53.467	0.562	No-Yes
279	Registered_Pos01_Processed_Follicle_01 (1).tif	3	1	102	1	1	121	122	161	124	24.791	Yes	102	101	1010	0	0	0	95.173	0	53.467	0.562	No-Yes
280	Registered_Pos01_Processed_Follicle_01 (1).tif	5	1	1	1	1	74	89	161	124	58.047	No	150	0	0	149	0	0	0	0	0	NaN	No-No
281	Registered_Pos01_Processed_Follicle_01 (1).tif	5	1	2	1	1	74	89	161	124	58.047	No	150	1	10	148	0	0	0	0	0	NaN	No-No
282	Registered_Pos01_Processed_Follicle_01 (1).tif	5	1	3	1	1	74	89	161	124	58.047	No	150	2	20	147	0	0	0	0	0	NaN	No-No
283	Registered_Pos01_Processed_Follicle_01 (1).tif	5	1	4	1	1	74	89	161	124	58.047	No	150	3	30	146	0	0	0	0	0	NaN	No-No
284	Registered_Pos01_Processed_Follicle_01 (1).tif	5	1	5	1	1	78	88	161	124	56.002	No	150	4	40	145	2.552	6.514	2.552	0.255	2.552	1	No-No
285	Registered_Pos01_Processed_Follicle_01 (1).tif	5	1	6	1	1	79	89	161	124	55.188	No	150	5	50	144	0.875	0.766	3.428	0.088	3.095	0.903	No-No
286	Registered_Pos01_Processed_Follicle_01 (1).tif	5	1	7	1	1	80	91	161	124	54.14	No	150	6	60	143	1.384	1.916	4.812	0.138	3.915	0.814	No-No
287	Registered_Pos01_Processed_Follicle_01 (1).tif	5	1	8	1	1	80	91	161	124	54.14	No	150	7	70	142	0	0	4.812	0	3.915	0.814	No-No
288	Registered_Pos01_Processed_Follicle_01 (1).tif	5	1	9	1	1	77	90	161	124	56.094	No	150	8	80	141	1.957	3.832	6.769	0.196	1.957	0.289	No-No
289	Registered_Pos01_Processed_Follicle_01 (1).tif	5	1	10	1	1	77	88	161	124	56.57	No	150	9	90	140	1.238	1.533	8.007	0.124	1.957	0.244	No-No
290	Registered_Pos01_Processed_Follicle_01 (1).tif	5	1	11	1	1	74	88	161	124	58.281	No	150	10	100	139	1.857	3.448	9.864	0.186	0.619	0.063	No-No
291	Registered_Pos01_Processed_Follicle_01 (1).tif	5	1	12	1	1	74	88	161	124	58.281	No	150	11	110	138	0	0	9.864	0	0.619	0.063	No-No
292	Registered_Pos01_Processed_Follicle_01 (1).tif	5	1	13	1	1	78	89	161	124	55.758	No	150	12	120	137	2.552	6.514	12.416	0.255	2.476	0.199	No-No
293	Registered_Pos01_Processed_Follicle_01 (1).tif	5	1	14	1	1	77	88	161	124	56.57	No	150	13	130	136	0.875	0.766	13.292	0.088	1.957	0.147	No-No
294	Registered_Pos01_Processed_Follicle_01 (1).tif	5	1	15	1	1	76	87	161	124	57.384	No	150	14	140	135	0.875	0.766	14.167	0.088	1.751	0.124	No-No
295	Registered_Pos01_Processed_Follicle_01 (1).tif	5	1	16	1	1	74	87	161	124	58.521	No	150	15	150	134	1.238	1.533	15.405	0.124	1.238	0.08	No-No
296	Registered_Pos01_Processed_Follicle_01 (1).tif	5	1	17	1	1	76	87	161	124	57.384	No	150	16	160	133	1.238	1.533	16.643	0.124	1.751	0.105	No-No
297	Registered_Pos01_Processed_Follicle_01 (1).tif	5	1	18	1	1	76	87	161	124	57.384	No	150	17	170	132	0	0	16.643	0	1.751	0.105	No-No
298	Registered_Pos01_Processed_Follicle_01 (1).tif	5	1	19	1	1	78	88	161	124	56.002	No	150	18	180	131	1.384	1.916	18.027	0.138	2.552	0.142	No-No
299	Registered_Pos01_Processed_Follicle_01 (1).tif	5	1	20	1	1	78	88	161	124	56.002	No	150	19	190	130	0	0	18.027	0	2.552	0.142	No-No
300	Registered_Pos01_Processed_Follicle_01 (1).tif	5	1	21	1	1	77	88	161	124	56.57	No	150	20	200	129	0.619	0.383	18.646	0.062	1.957	0.105	No-No
301	Registered_Pos01_Processed_Follicle_01 (1).tif	5	1	22	1	1	77	88	161	124	56.57	No	150	21	210	128	0	0	18.646	0	1.957	0.105	No-No
302	Registered_Pos01_Processed_Follicle_01 (1).tif	5	1	23	1	1	77	88	161	124	56.57	No	150	22	220	127	0	0	18.646	0	1.957	0.105	No-No
303	Registered_Pos01_Processed_Follicle_01 (1).tif	5	1	24	1	1	76	88	161	124	57.139	No	150	23	230	126	0.619	0.383	19.265	0.062	1.384	0.072	No-No
304	Registered_Pos01_Processed_Follicle_01 (1).tif	5	1	25	1	1	75	88	161	124	57.71	No	150	24	240	125	0.619	0.383	19.884	0.062	0.875	0.044	No-No
305	Registered_Pos01_Processed_Follicle_01 (1).tif	5	1	26	1	1	75	88	161	124	57.71	No	150	25	250	124	0	0	19.884	0	0.875	0.044	No-No
306	Registered_Pos01_Processed_Follicle_01 (1).tif	5	1	27	1	1	75	88	161	124	57.71	No	150	26	260	123	0	0	19.884	0	0.875	0.044	No-No
307	Registered_Pos01_Processed_Follicle_01 (1).tif	5	1	28	1	1	78	88	161	124	56.002	No	150	27	270	122	1.857	3.448	21.741	0.186	2.552	0.117	No-No
308	Registered_Pos01_Processed_Follicle_01 (1).tif	5	1	29	1	1	78	88	161	124	56.002	No	150	28	280	121	0	0	21.741	0	2.552	0.117	No-No
309	Registered_Pos01_Processed_Follicle_01 (1).tif	5	1	30	1	1	76	87	161	124	57.384	No	150	29	290	120	1.384	1.916	23.125	0.138	1.751	0.076	No-No
310	Registered_Pos01_Processed_Follicle_01 (1).tif	5	1	31	1	1	76	87	161	124	57.384	No	150	30	300	119	0	0	23.125	0	1.751	0.076	No-No
311	Registered_Pos01_Processed_Follicle_01 (1).tif	5	1	32	1	1	75	87	161	124	57.952	No	150	31	310	118	0.619	0.383	23.744	0.062	1.384	0.058	No-No
312	Registered_Pos01_Processed_Follicle_01 (1).tif	5	1	33	1	1	74	87	161	124	58.521	No	150	32	320	117	0.619	0.383	24.363	0.062	1.238	0.051	No-No
313	Registered_Pos01_Processed_Follicle_01 (1).tif	5	1	34	1	1	74	85	161	124	59.016	No	150	33	330	116	1.238	1.533	25.601	0.124	2.476	0.097	No-No
314	Registered_Pos01_Processed_Follicle_01 (1).tif	5	1	35	1	1	75	85	161	124	58.452	No	150	34	340	115	0.619	0.383	26.22	0.062	2.552	0.097	No-No
315	Registered_Pos01_Processed_Follicle_01 (1).tif	5	1	36	1	1	76	85	161	124	57.889	No	150	35	350	114	0.619	0.383	26.839	0.062	2.768	0.103	No-No
316	Registered_Pos01_Processed_Follicle_01 (1).tif	5	1	37	1	1	76	85	161	124	57.889	No	150	36	360	113	0	0	26.839	0	2.768	0.103	No-No
317	Registered_Pos01_Processed_Follicle_01 (1).tif	5	1	38	1	1	76	85	161	124	57.889	No	150	37	370	112	0	0	26.839	0	2.768	0.103	No-No
318	Registered_Pos01_Processed_Follicle_01 (1).tif	5	1	39	1	1	76	85	161	124	57.889	No	150	38	380	111	0	0	26.839	0	2.768	0.103	No-No
319	Registered_Pos01_Processed_Follicle_01 (1).tif	5	1	40	1	1	76	86	161	124	57.633	No	150	39	390	110	0.619	0.383	27.458	0.062	2.232	0.081	No-No
320	Registered_Pos01_Processed_Follicle_01 (1).tif	5	1	41	1	1	75	86	161	124	58.199	No	150	40	400	109	0.619	0.383	28.077	0.062	1.957	0.07	No-No
321	Registered_Pos01_Processed_Follicle_01 (1).tif	5	1	42	1	1	75	86	161	124	58.199	No	150	41	410	108	0	0	28.077	0	1.957	0.07	No-No
322	Registered_Pos01_Processed_Follicle_01 (1).tif	5	1	43	1	1	75	86	161	124	58.199	No	150	42	420	107	0	0	28.077	0	1.957	0.07	No-No
323	Registered_Pos01_Processed_Follicle_01 (1).tif	5	1	44	1	1	74	85	161	124	59.016	No	150	43	430	106	0.875	0.766	28.953	0.088	2.476	0.086	No-No
324	Registered_Pos01_Processed_Follicle_01 (1).tif	5	1	45	1	1	74	85	161	124	59.016	No	150	44	440	105	0	0	28.953	0	2.476	0.086	No-No
325	Registered_Pos01_Processed_Follicle_01 (1).tif	5	1	46	1	1	74	85	161	124	59.016	No	150	45	450	104	0	0	28.953	0	2.476	0.086	No-No
326	Registered_Pos01_Processed_Follicle_01 (1).tif	5	1	47	1	1	74	85	161	124	59.016	No	150	46	460	103	0	0	28.953	0	2.476	0.086	No-No
327	Registered_Pos01_Processed_Follicle_01 (1).tif	5	1	48	1	1	74	85	161	124	59.016	No	150	47	470	102	0	0	28.953	0	2.476	0.086	No-No
328	Registered_Pos01_Processed_Follicle_01 (1).tif	5	1	49	1	1	74	85	161	124	59.016	No	150	48	480	101	0	0	28.953	0	2.476	0.086	No-No
329	Registered_Pos01_Processed_Follicle_01 (1).tif	5	1	50	1	1	74	85	161	124	59.016	No	150	49	490	100	0	0	28.953	0	2.476	0.086	No-No
330	Registered_Pos01_Processed_Follicle_01 (1).tif	5	1	51	1	1	74	83	161	124	59.533	No	150	50	500	99	1.238	1.533	30.191	0.124	3.714	0.123	No-No
331	Registered_Pos01_Processed_Follicle_01 (1).tif	5	1	52	1	1	75	81	161	124	59.517	No	150	51	510	98	1.384	1.916	31.575	0.138	4.991	0.158	No-No
332	Registered_Pos01_Processed_Follicle_01 (1).tif	5	1	53	1	1	75	79	161	124	60.081	No	150	52	520	97	1.238	1.533	32.813	0.124	6.221	0.19	No-No
333	Registered_Pos01_Processed_Follicle_01 (1).tif	5	1	54	1	1	75	77	161	124	60.665	No	150	53	530	96	1.238	1.533	34.051	0.124	7.454	0.219	No-No
334	Registered_Pos01_Processed_Follicle_01 (1).tif	5	1	55	1	1	75	74	161	124	61.577	No	150	54	540	95	1.857	3.448	35.908	0.186	9.306	0.259	No-No
335	Registered_Pos01_Processed_Follicle_01 (1).tif	5	1	56	1	1	74	73	161	124	62.424	No	150	55	550	94	0.875	0.766	36.783	0.088	9.904	0.269	No-No
336	Registered_Pos01_Processed_Follicle_01 (1).tif	5	1	57	1	1	74	73	161	124	62.424	No	150	56	560	93	0	0	36.783	0	9.904	0.269	No-No
337	Registered_Pos01_Processed_Follicle_01 (1).tif	5	1	58	1	1	75	75	161	124	61.269	No	150	57	570	92	1.384	1.916	38.167	0.138	8.688	0.228	No-No
338	Registered_Pos01_Processed_Follicle_01 (1).tif	5	1	59	1	1	74	72	161	124	62.739	No	150	58	580	91	1.957	3.832	40.125	0.196	10.523	0.262	No-No
339	Registered_Pos01_Processed_Follicle_01 (1).tif	5	1	60	1	1	74	71	161	124	63.059	No	150	59	590	90	0.619	0.383	40.744	0.062	11.142	0.273	No-No
340	Registered_Pos01_Processed_Follicle_01 (1).tif	5	1	61	1	1	74	70	161	124	63.383	No	150	60	600	89	0.619	0.383	41.363	0.062	11.761	0.284	No-No
341	Registered_Pos01_Processed_Follicle_01 (1).tif	5	1	62	1	1	73	68	161	124	64.566	No	150	61	610	88	1.384	1.916	42.747	0.138	13.014	0.304	No-No
342	Registered_Pos01_Processed_Follicle_01 (1).tif	5	1	63	1	1	71	68	161	124	65.614	No	150	62	620	87	1.238	1.533	43.985	0.124	13.131	0.299	No-No
343	Registered_Pos01_Processed_Follicle_01 (1).tif	5	1	64	1	1	70	66	161	124	66.797	No	150	63	630	86	1.384	1.916	45.369	0.138	14.451	0.319	No-No
344	Registered_Pos01_Processed_Follicle_01 (1).tif	5	1	65	1	1	70	66	161	124	66.797	No	150	64	640	85	0	0	45.369	0	14.451	0.319	No-No
345	Registered_Pos01_Processed_Follicle_01 (1).tif	5	1	66	1	1	71	67	161	124	65.943	No	150	65	650	84	0.875	0.766	46.245	0.088	13.744	0.297	No-No
346	Registered_Pos01_Processed_Follicle_01 (1).tif	5	1	67	1	1	71	67	161	124	65.943	No	150	66	660	83	0	0	46.245	0	13.744	0.297	No-No
347	Registered_Pos01_Processed_Follicle_01 (1).tif	5	1	68	1	1	71	67	161	124	65.943	No	150	67	670	82	0	0	46.245	0	13.744	0.297	No-No
348	Registered_Pos01_Processed_Follicle_01 (1).tif	5	1	69	1	1	70	67	161	124	66.467	No	150	68	680	81	0.619	0.383	46.864	0.062	13.841	0.295	No-No
349	Registered_Pos01_Processed_Follicle_01 (1).tif	5	1	70	1	1	70	66	161	124	66.797	No	150	69	690	80	0.619	0.383	47.483	0.062	14.451	0.304	No-No
350	Registered_Pos01_Processed_Follicle_01 (1).tif	5	1	71	1	1	70	66	161	124	66.797	No	150	70	700	79	0	0	47.483	0	14.451	0.304	No-No
351	Registered_Pos01_Processed_Follicle_01 (1).tif	5	1	72	1	1	68	65	161	124	68.174	No	150	71	710	78	1.384	1.916	48.867	0.138	15.313	0.313	No-No
352	Registered_Pos01_Processed_Follicle_01 (1).tif	5	1	73	1	1	63	60	161	124	72.452	No	150	72	720	77	4.377	19.158	53.244	0.438	19.199	0.361	No-No
353	Registered_Pos01_Processed_Follicle_01 (1).tif	5	1	74	1	1	64	60	161	124	71.935	No	150	73	730	76	0.619	0.383	53.863	0.062	18.988	0.353	No-No
354	Registered_Pos01_Processed_Follicle_01 (1).tif	5	1	75	1	1	65	61	161	124	71.077	No	150	74	740	75	0.875	0.766	54.738	0.088	18.205	0.333	No-No
355	Registered_Pos01_Processed_Follicle_01 (1).tif	5	1	76	1	1	65	61	161	124	71.077	No	150	75	750	74	0	0	54.738	0	18.205	0.333	No-No
356	Registered_Pos01_Processed_Follicle_01 (1).tif	5	1	77	1	1	64	60	161	124	71.935	No	150	76	760	73	0.875	0.766	55.613	0.088	18.988	0.341	No-No
357	Registered_Pos01_Processed_Follicle_01 (1).tif	5	1	78	1	1	63	58	161	124	73.136	No	150	77	770	72	1.384	1.916	56.998	0.138	20.361	0.357	No-No
358	Registered_Pos01_Processed_Follicle_01 (1).tif	5	1	79	1	1	63	58	161	124	73.136	No	150	78	780	71	0	0	56.998	0	20.361	0.357	No-No
359	Registered_Pos01_Processed_Follicle_01 (1).tif	5	1	80	1	1	64	59	161	124	72.277	No	150	79	790	70	0.875	0.766	57.873	0.088	19.574	0.338	No-No
360	Registered_Pos01_Processed_Follicle_01 (1).tif	5	1	81	1	1	64	59	161	124	72.277	No	150	80	800	69	0	0	57.873	0	19.574	0.338	No-No
361	Registered_Pos01_Processed_Follicle_01 (1).tif	5	1	82	1	1	62	59	161	124	73.309	No	150	81	810	68	1.238	1.533	59.111	0.124	20.001	0.338	No-No
362	Registered_Pos01_Processed_Follicle_01 (1).tif	5	1	83	1	1	61	58	161	124	74.166	No	150	82	820	67	0.875	0.766	59.986	0.088	20.808	0.347	No-No
363	Registered_Pos01_Processed_Follicle_01 (1).tif	5	1	84	1	1	61	59	161	124	73.827	No	150	83	830	66	0.619	0.383	60.605	0.062	20.239	0.334	No-No
364	Registered_Pos01_Processed_Follicle_01 (1).tif	5	1	85	1	1	61	60	161	124	73.492	No	150	84	840	65	0.619	0.383	61.224	0.062	19.672	0.321	No-No
365	Registered_Pos01_Processed_Follicle_01 (1).tif	5	1	86	1	1	61	59	161	124	73.827	No	150	85	850	64	0.619	0.383	61.843	0.062	20.239	0.327	No-No
366	Registered_Pos01_Processed_Follicle_01 (1).tif	5	1	87	1	1	60	59	161	124	74.347	No	150	86	860	63	0.619	0.383	62.462	0.062	20.493	0.328	No-No
367	Registered_Pos01_Processed_Follicle_01 (1).tif	5	1	88	1	1	60	59	161	124	74.347	No	150	87	870	62	0	0	62.462	0	20.493	0.328	No-No
368	Registered_Pos01_Processed_Follicle_01 (1).tif	5	1	89	1	1	60	61	161	124	73.684	No	150	88	880	61	1.238	1.533	63.7	0.124	19.378	0.304	No-No
369	Registered_Pos01_Processed_Follicle_01 (1).tif	5	1	90	1	1	60	63	161	124	73.037	No	150	89	890	60	1.238	1.533	64.938	0.124	18.279	0.281	No-No
370	Registered_Pos01_Processed_Follicle_01 (1).tif	5	1	91	1	1	61	64	161	124	72.187	No	150	90	900	59	0.875	0.766	65.814	0.088	17.442	0.265	No-No
371	Registered_Pos01_Processed_Follicle_01 (1).tif	5	1	92	1	1	61	64	161	124	72.187	No	150	91	910	58	0	0	65.814	0	17.442	0.265	No-No
372	Registered_Pos01_Processed_Follicle_01 (1).tif	5	1	93	1	1	61	64	161	124	72.187	No	150	92	920	57	0	0	65.814	0	17.442	0.265	No-No
373	Registered_Pos01_Processed_Follicle_01 (1).tif	5	1	94	1	1	61	64	161	124	72.187	No	150	93	930	56	0	0	65.814	0	17.442	0.265	No-No
374	Registered_Pos01_Processed_Follicle_01 (1).tif	5	1	95	1	1	61	64	161	124	72.187	No	150	94	940	55	0	0	65.814	0	17.442	0.265	No-No
375	Registered_Pos01_Processed_Follicle_01 (1).tif	5	1	96	1	1	61	64	161	124	72.187	No	150	95	950	54	0	0	65.814	0	17.442	0.265	No-No
376	Registered_Pos01_Processed_Follicle_01 (1).tif	5	1	97	1	1	62	63	161	124	71.98	No	150	96	960	53	0.875	0.766	66.689	0.088	17.725	0.266	No-No
377	Registered_Pos01_Processed_Follicle_01 (1).tif	5	1	98	1	1	61	63	161	124	72.508	No	150	97	970	52	0.619	0.383	67.308	0.062	17.994	0.267	No-No
378	Registered_Pos01_Processed_Follicle_01 (1).tif	5	1	99	1	1	60	62	161	124	73.359	No	150	98	980	51	0.875	0.766	68.184	0.088	18.826	0.276	No-No
379	Registered_Pos01_Processed_Follicle_01 (1).tif	5	1	100	1	1	60	62	161	124	73.359	No	150	99	990	50	0	0	68.184	0	18.826	0.276	No-No
380	Registered_Pos01_Processed_Follicle_01 (1).tif	5	1	101	1	1	59	63	161	124	73.567	No	150	100	1000	49	0.875	0.766	69.059	0.088	18.58	0.269	No-No
381	Registered_Pos01_Processed_Follicle_01 (1).tif	5	1	102	1	1	59	63	161	124	73.567	No	150	101	1010	48	0	0	69.059	0	18.58	0.269	No-No
382	Registered_Pos01_Processed_Follicle_01 (1).tif	5	1	103	1	1	59	62	161	124	73.887	No	150	102	1020	47	0.619	0.383	69.678	0.062	19.119	0.274	No-No
383	Registered_Pos01_Processed_Follicle_01 (1).tif	5	1	104	1	1	59	62	161	124	73.887	No	150	103	1030	46	0	0	69.678	0	19.119	0.274	No-No
384	Registered_Pos01_Processed_Follicle_01 (1).tif	5	1	105	1	1	59	62	161	124	73.887	No	150	104	1040	45	0	0	69.678	0	19.119	0.274	No-No
385	Registered_Pos01_Processed_Follicle_01 (1).tif	5	1	106	1	1	60	63	161	124	73.037	No	150	105	1050	44	0.875	0.766	70.553	0.088	18.279	0.259	No-No
386	Registered_Pos01_Processed_Follicle_01 (1).tif	5	1	107	1	1	62	63	161	124	71.98	No	150	106	1060	43	1.238	1.533	71.791	0.124	17.725	0.247	No-No
387	Registered_Pos01_Processed_Follicle_01 (1).tif	5	1	108	1	1	63	64	161	124	71.129	No	150	107	1070	42	0.875	0.766	72.667	0.088	16.907	0.233	No-No
388	Registered_Pos01_Processed_Follicle_01 (1).tif	5	1	109	1	1	64	64	161	124	70.601	No	150	108	1080	41	0.619	0.383	73.286	0.062	16.667	0.227	No-No
389	Registered_Pos01_Processed_Follicle_01 (1).tif	5	1	110	1	1	64	67	161	124	69.642	No	150	109	1090	40	1.857	3.448	75.143	0.186	14.959	0.199	No-No
390	Registered_Pos01_Processed_Follicle_01 (1).tif	5	1	111	1	1	64	67	161	124	69.642	No	150	110	1100	39	0	0	75.143	0	14.959	0.199	No-No
391	Registered_Pos01_Processed_Follicle_01 (1).tif	5	1	112	1	1	66	68	161	124	68.261	No	150	111	1110	38	1.384	1.916	76.527	0.138	13.91	0.182	No-No
392	Registered_Pos01_Processed_Follicle_01 (1).tif	5	1	113	1	1	67	69	161	124	67.414	No	150	112	1120	37	0.875	0.766	77.402	0.088	13.116	0.169	No-No
393	Registered_Pos01_Processed_Follicle_01 (1).tif	5	1	114	1	1	68	69	161	124	66.881	No	150	113	1130	36	0.619	0.383	78.021	0.062	12.925	0.166	No-No
394	Registered_Pos01_Processed_Follicle_01 (1).tif	5	1	115	1	1	68	69	161	124	66.881	No	150	114	1140	35	0	0	78.021	0	12.925	0.166	No-No
395	Registered_Pos01_Processed_Follicle_01 (1).tif	5	1	116	1	1	68	70	161	124	66.568	No	150	115	1150	34	0.619	0.383	78.64	0.062	12.333	0.157	No-No
396	Registered_Pos01_Processed_Follicle_01 (1).tif	5	1	117	1	1	68	70	161	124	66.568	No	150	116	1160	33	0	0	78.64	0	12.333	0.157	No-No
397	Registered_Pos01_Processed_Follicle_01 (1).tif	5	1	118	1	1	68	70	161	124	66.568	No	150	117	1170	32	0	0	78.64	0	12.333	0.157	No-No
398	Registered_Pos01_Processed_Follicle_01 (1).tif	5	1	119	1	1	67	70	161	124	67.104	No	150	118	1180	31	0.619	0.383	79.259	0.062	12.534	0.158	No-No
399	Registered_Pos01_Processed_Follicle_01 (1).tif	5	1	120	1	1	67	70	161	124	67.104	No	150	119	1190	30	0	0	79.259	0	12.534	0.158	No-No
400	Registered_Pos01_Processed_Follicle_01 (1).tif	5	1	121	1	1	67	70	161	124	67.104	No	150	120	1200	29	0	0	79.259	0	12.534	0.158	No-No
401	Registered_Pos01_Processed_Follicle_01 (1).tif	5	1	122	1	1	67	70	161	124	67.104	No	150	121	1210	28	0	0	79.259	0	12.534	0.158	No-No
402	Registered_Pos01_Processed_Follicle_01 (1).tif	5	1	123	1	1	67	69	161	124	67.414	No	150	122	1220	27	0.619	0.383	79.878	0.062	13.116	0.164	No-No
403	Registered_Pos01_Processed_Follicle_01 (1).tif	5	1	124	1	1	67	69	161	124	67.414	No	150	123	1230	26	0	0	79.878	0	13.116	0.164	No-No
404	Registered_Pos01_Processed_Follicle_01 (1).tif	5	1	125	1	1	66	68	161	124	68.261	No	150	124	1240	25	0.875	0.766	80.754	0.088	13.91	0.172	No-No
405	Registered_Pos01_Processed_Follicle_01 (1).tif	5	1	126	1	1	66	68	161	124	68.261	No	150	125	1250	24	0	0	80.754	0	13.91	0.172	No-No
406	Registered_Pos01_Processed_Follicle_01 (1).tif	5	1	127	1	1	66	68	161	124	68.261	No	150	126	1260	23	0	0	80.754	0	13.91	0.172	No-No
407	Registered_Pos01_Processed_Follicle_01 (1).tif	5	1	128	1	1	66	68	161	124	68.261	No	150	127	1270	22	0	0	80.754	0	13.91	0.172	No-No
408	Registered_Pos01_Processed_Follicle_01 (1).tif	5	1	129	1	1	66	68	161	124	68.261	No	150	128	1280	21	0	0	80.754	0	13.91	0.172	No-No
409	Registered_Pos01_Processed_Follicle_01 (1).tif	5	1	130	1	1	66	69	161	124	67.949	No	150	129	1290	20	0.619	0.383	81.373	0.062	13.334	0.164	No-No
410	Registered_Pos01_Processed_Follicle_01 (1).tif	5	1	131	1	1	66	70	161	124	67.641	No	150	130	1300	19	0.619	0.383	81.992	0.062	12.761	0.156	No-No
411	Registered_Pos01_Processed_Follicle_01 (1).tif	5	1	132	1	1	65	69	161	124	68.486	No	150	131	1310	18	0.875	0.766	82.867	0.088	13.576	0.164	No-No
412	Registered_Pos01_Processed_Follicle_01 (1).tif	5	1	133	1	1	65	69	161	124	68.486	No	150	132	1320	17	0	0	82.867	0	13.576	0.164	No-No
413	Registered_Pos01_Processed_Follicle_01 (1).tif	5	1	134	1	1	64	69	161	124	69.023	No	150	133	1330	16	0.619	0.383	83.486	0.062	13.841	0.166	No-No
414	Registered_Pos01_Processed_Follicle_01 (1).tif	5	1	135	1	1	64	69	161	124	69.023	No	150	134	1340	15	0	0	83.486	0	13.841	0.166	No-No
415	Registered_Pos01_Processed_Follicle_01 (1).tif	5	1	136	1	1	63	69	161	124	69.562	No	150	135	1350	14	0.619	0.383	84.105	0.062	14.129	0.168	No-No
416	Registered_Pos01_Processed_Follicle_01 (1).tif	5	1	137	1	1	63	71	161	124	68.965	No	150	136	1360	13	1.238	1.533	85.343	0.124	13.058	0.153	No-No
417	Registered_Pos01_Processed_Follicle_01 (1).tif	5	1	138	1	1	63	71	161	124	68.965	No	150	137	1370	12	0	0	85.343	0	13.058	0.153	No-No
418	Registered_Pos01_Processed_Follicle_01 (1).tif	5	1	139	1	1	64	72	161	124	68.127	No	150	138	1380	11	0.875	0.766	86.219	0.088	12.209	0.142	No-No
419	Registered_Pos01_Processed_Follicle_01 (1).tif	5	1	140	1	1	64	72	161	124	68.127	No	150	139	1390	10	0	0	86.219	0	12.209	0.142	No-No
420	Registered_Pos01_Processed_Follicle_01 (1).tif	5	1	141	1	1	64	74	161	124	67.55	No	150	140	1400	9	1.238	1.533	87.457	0.124	11.159	0.128	No-No
421	Registered_Pos01_Processed_Follicle_01 (1).tif	5	1	142	1	1	65	74	161	124	67.001	No	150	141	1410	8	0.619	0.383	88.076	0.062	10.828	0.123	No-No
422	Registered_Pos01_Processed_Follicle_01 (1).tif	5	1	143	1	1	66	74	161	124	66.453	No	150	142	1420	7	0.619	0.383	88.695	0.062	10.523	0.119	No-No
423	Registered_Pos01_Processed_Follicle_01 (1).tif	5	1	144	1	1	66	74	161	124	66.453	No	150	143	1430	6	0	0	88.695	0	10.523	0.119	No-No
424	Registered_Pos01_Processed_Follicle_01 (1).tif	5	1	145	1	1	66	73	161	124	66.743	No	150	144	1440	5	0.619	0.383	89.314	0.062	11.073	0.124	No-No
425	Registered_Pos01_Processed_Follicle_01 (1).tif	5	1	146	1	1	66	73	161	124	66.743	No	150	145	1450	4	0	0	89.314	0	11.073	0.124	No-No
426	Registered_Pos01_Processed_Follicle_01 (1).tif	5	1	147	1	1	66	73	161	124	66.743	No	150	146	1460	3	0	0	89.314	0	11.073	0.124	No-No
427	Registered_Pos01_Processed_Follicle_01 (1).tif	5	1	148	1	1	66	74	161	124	66.453	No	150	147	1470	2	0.619	0.383	89.933	0.062	10.523	0.117	No-No
428	Registered_Pos01_Processed_Follicle_01 (1).tif	5	1	149	1	1	66	74	161	124	66.453	No	150	148	1480	1	0	0	89.933	0	10.523	0.117	No-No
429	Registered_Pos01_Processed_Follicle_01 (1).tif	5	1	150	1	1	66	74	161	124	66.453	No	150	149	1490	0	0	0	89.933	0	10.523	0.117	No-No
430	Registered_Pos01_Processed_Follicle_01 (1).tif	6	1	1	1	1	121	112	161	124	25.85	Yes	92	0	0	91	0	0	0	0	0	NaN	Yes-Yes
431	Registered_Pos01_Processed_Follicle_01 (1).tif	6	1	2	1	1	121	112	161	124	25.85	Yes	92	1	10	90	0	0	0	0	0	NaN	Yes-Yes
432	Registered_Pos01_Processed_Follicle_01 (1).tif	6	1	3	1	1	121	112	161	124	25.85	Yes	92	2	20	89	0	0	0	0	0	NaN	Yes-Yes
433	Registered_Pos01_Processed_Follicle_01 (1).tif	6	1	4	1	1	122	111	161	124	25.447	Yes	92	3	30	88	0.875	0.766	0.875	0.088	0.875	1	Yes-Yes
434	Registered_Pos01_Processed_Follicle_01 (1).tif	6	1	5	1	1	122	111	161	124	25.447	Yes	92	4	40	87	0	0	0.875	0	0.875	1	Yes-Yes
435	Registered_Pos01_Processed_Follicle_01 (1).tif	6	1	6	1	1	122	111	161	124	25.447	Yes	92	5	50	86	0	0	0.875	0	0.875	1	Yes-Yes
436	Registered_Pos01_Processed_Follicle_01 (1).tif	6	1	7	1	1	122	113	161	124	25.083	Yes	92	6	60	85	1.238	1.533	2.113	0.124	0.875	0.414	Yes-Yes
437	Registered_Pos01_Processed_Follicle_01 (1).tif	6	1	8	1	1	122	113	161	124	25.083	Yes	92	7	70	84	0	0	2.113	0	0.875	0.414	Yes-Yes
438	Registered_Pos01_Processed_Follicle_01 (1).tif	6	1	9	1	1	122	113	161	124	25.083	Yes	92	8	80	83	0	0	2.113	0	0.875	0.414	Yes-Yes
439	Registered_Pos01_Processed_Follicle_01 (1).tif	6	1	10	1	1	122	113	161	124	25.083	Yes	92	9	90	82	0	0	2.113	0	0.875	0.414	Yes-Yes
440	Registered_Pos01_Processed_Follicle_01 (1).tif	6	1	11	1	1	122	114	161	124	24.922	Yes	92	10	100	81	0.619	0.383	2.732	0.062	1.384	0.507	Yes-Yes
441	Registered_Pos01_Processed_Follicle_01 (1).tif	6	1	12	1	1	122	114	161	124	24.922	Yes	92	11	110	80	0	0	2.732	0	1.384	0.507	Yes-Yes
442	Registered_Pos01_Processed_Follicle_01 (1).tif	6	1	13	1	1	122	114	161	124	24.922	Yes	92	12	120	79	0	0	2.732	0	1.384	0.507	Yes-Yes
443	Registered_Pos01_Processed_Follicle_01 (1).tif	6	1	14	1	1	122	114	161	124	24.922	Yes	92	13	130	78	0	0	2.732	0	1.384	0.507	Yes-Yes
444	Registered_Pos01_Processed_Follicle_01 (1).tif	6	1	15	1	1	121	114	161	124	25.522	Yes	92	14	140	77	0.619	0.383	3.351	0.062	1.238	0.369	Yes-Yes
445	Registered_Pos01_Processed_Follicle_01 (1).tif	6	1	16	1	1	121	114	161	124	25.522	Yes	92	15	150	76	0	0	3.351	0	1.238	0.369	Yes-Yes
446	Registered_Pos01_Processed_Follicle_01 (1).tif	6	1	17	1	1	120	113	161	124	26.276	Yes	92	16	160	75	0.875	0.766	4.227	0.088	0.875	0.207	Yes-Yes
447	Registered_Pos01_Processed_Follicle_01 (1).tif	6	1	18	1	1	120	113	161	124	26.276	Yes	92	17	170	74	0	0	4.227	0	0.875	0.207	Yes-Yes
448	Registered_Pos01_Processed_Follicle_01 (1).tif	6	1	19	1	1	120	113	161	124	26.276	Yes	92	18	180	73	0	0	4.227	0	0.875	0.207	Yes-Yes
449	Registered_Pos01_Processed_Follicle_01 (1).tif	6	1	20	1	1	120	113	161	124	26.276	Yes	92	19	190	72	0	0	4.227	0	0.875	0.207	Yes-Yes
450	Registered_Pos01_Processed_Follicle_01 (1).tif	6	1	21	1	1	120	113	161	124	26.276	Yes	92	20	200	71	0	0	4.227	0	0.875	0.207	Yes-Yes
451	Registered_Pos01_Processed_Follicle_01 (1).tif	6	1	22	1	1	120	113	161	124	26.276	Yes	92	21	210	70	0	0	4.227	0	0.875	0.207	Yes-Yes
452	Registered_Pos01_Processed_Follicle_01 (1).tif	6	1	23	1	1	120	113	161	124	26.276	Yes	92	22	220	69	0	0	4.227	0	0.875	0.207	Yes-Yes
453	Registered_Pos01_Processed_Follicle_01 (1).tif	6	1	24	1	1	119	115	161	124	26.588	Yes	92	23	230	68	1.384	1.916	5.611	0.138	2.232	0.398	Yes-Yes
454	Registered_Pos01_Processed_Follicle_01 (1).tif	6	1	25	1	1	119	115	161	124	26.588	Yes	92	24	240	67	0	0	5.611	0	2.232	0.398	Yes-Yes
455	Registered_Pos01_Processed_Follicle_01 (1).tif	6	1	26	1	1	118	116	161	124	27.074	Yes	92	25	250	66	0.875	0.766	6.486	0.088	3.095	0.477	Yes-Yes
456	Registered_Pos01_Processed_Follicle_01 (1).tif	6	1	27	1	1	117	116	161	124	27.683	Yes	92	26	260	65	0.619	0.383	7.105	0.062	3.502	0.493	Yes-Yes
457	Registered_Pos01_Processed_Follicle_01 (1).tif	6	1	28	1	1	117	116	161	124	27.683	Yes	92	27	270	64	0	0	7.105	0	3.502	0.493	Yes-Yes
458	Registered_Pos01_Processed_Follicle_01 (1).tif	6	1	29	1	1	117	114	161	124	27.931	Yes	92	28	280	63	1.238	1.533	8.343	0.124	2.768	0.332	Yes-Yes
459	Registered_Pos01_Processed_Follicle_01 (1).tif	6	1	30	1	1	117	114	161	124	27.931	Yes	92	29	290	62	0	0	8.343	0	2.768	0.332	Yes-Yes
460	Registered_Pos01_Processed_Follicle_01 (1).tif	6	1	31	1	1	118	113	161	124	27.474	Yes	92	30	300	61	0.875	0.766	9.219	0.088	1.957	0.212	Yes-Yes
461	Registered_Pos01_Processed_Follicle_01 (1).tif	6	1	32	1	1	119	114	161	124	26.725	Yes	92	31	310	60	0.875	0.766	10.094	0.088	1.751	0.173	Yes-Yes
462	Registered_Pos01_Processed_Follicle_01 (1).tif	6	1	33	1	1	120	113	161	124	26.276	Yes	92	32	320	59	0.875	0.766	10.97	0.088	0.875	0.08	Yes-Yes
463	Registered_Pos01_Processed_Follicle_01 (1).tif	6	1	34	1	1	119	115	161	124	26.588	Yes	92	33	330	58	1.384	1.916	12.354	0.138	2.232	0.181	Yes-Yes
464	Registered_Pos01_Processed_Follicle_01 (1).tif	6	1	35	1	1	119	115	161	124	26.588	Yes	92	34	340	57	0	0	12.354	0	2.232	0.181	Yes-Yes
465	Registered_Pos01_Processed_Follicle_01 (1).tif	6	1	36	1	1	119	116	161	124	26.465	Yes	92	35	350	56	0.619	0.383	12.973	0.062	2.768	0.213	Yes-Yes
466	Registered_Pos01_Processed_Follicle_01 (1).tif	6	1	37	1	1	120	115	161	124	25.983	Yes	92	36	360	55	0.875	0.766	13.848	0.088	1.957	0.141	Yes-Yes
467	Registered_Pos01_Processed_Follicle_01 (1).tif	6	1	38	1	1	120	115	161	124	25.983	Yes	92	37	370	54	0	0	13.848	0	1.957	0.141	Yes-Yes
468	Registered_Pos01_Processed_Follicle_01 (1).tif	6	1	39	1	1	120	114	161	124	26.123	Yes	92	38	380	53	0.619	0.383	14.467	0.062	1.384	0.096	Yes-Yes
469	Registered_Pos01_Processed_Follicle_01 (1).tif	6	1	40	1	1	120	112	161	124	26.444	Yes	92	39	390	52	1.238	1.533	15.705	0.124	0.619	0.039	Yes-Yes
470	Registered_Pos01_Processed_Follicle_01 (1).tif	6	1	41	1	1	120	112	161	124	26.444	Yes	92	40	400	51	0	0	15.705	0	0.619	0.039	Yes-Yes
471	Registered_Pos01_Processed_Follicle_01 (1).tif	6	1	42	1	1	120	112	161	124	26.444	Yes	92	41	410	50	0	0	15.705	0	0.619	0.039	Yes-Yes
472	Registered_Pos01_Processed_Follicle_01 (1).tif	6	1	43	1	1	120	112	161	124	26.444	Yes	92	42	420	49	0	0	15.705	0	0.619	0.039	Yes-Yes
473	Registered_Pos01_Processed_Follicle_01 (1).tif	6	1	44	1	1	120	112	161	124	26.444	Yes	92	43	430	48	0	0	15.705	0	0.619	0.039	Yes-Yes
474	Registered_Pos01_Processed_Follicle_01 (1).tif	6	1	45	1	1	120	112	161	124	26.444	Yes	92	44	440	47	0	0	15.705	0	0.619	0.039	Yes-Yes
475	Registered_Pos01_Processed_Follicle_01 (1).tif	6	1	46	1	1	120	112	161	124	26.444	Yes	92	45	450	46	0	0	15.705	0	0.619	0.039	Yes-Yes
476	Registered_Pos01_Processed_Follicle_01 (1).tif	6	1	47	1	1	120	112	161	124	26.444	Yes	92	46	460	45	0	0	15.705	0	0.619	0.039	Yes-Yes
477	Registered_Pos01_Processed_Follicle_01 (1).tif	6	1	48	1	1	120	113	161	124	26.276	Yes	92	47	470	44	0.619	0.383	16.324	0.062	0.875	0.054	Yes-Yes
478	Registered_Pos01_Processed_Follicle_01 (1).tif	6	1	49	1	1	120	113	161	124	26.276	Yes	92	48	480	43	0	0	16.324	0	0.875	0.054	Yes-Yes
479	Registered_Pos01_Processed_Follicle_01 (1).tif	6	1	50	1	1	120	113	161	124	26.276	Yes	92	49	490	42	0	0	16.324	0	0.875	0.054	Yes-Yes
480	Registered_Pos01_Processed_Follicle_01 (1).tif	6	1	51	1	1	119	114	161	124	26.725	Yes	92	50	500	41	0.875	0.766	17.199	0.088	1.751	0.102	Yes-Yes
481	Registered_Pos01_Processed_Follicle_01 (1).tif	6	1	52	1	1	119	114	161	124	26.725	Yes	92	51	510	40	0	0	17.199	0	1.751	0.102	Yes-Yes
482	Registered_Pos01_Processed_Follicle_01 (1).tif	6	1	53	1	1	119	114	161	124	26.725	Yes	92	52	520	39	0	0	17.199	0	1.751	0.102	Yes-Yes
483	Registered_Pos01_Processed_Follicle_01 (1).tif	6	1	54	1	1	120	115	161	124	25.983	Yes	92	53	530	38	0.875	0.766	18.075	0.088	1.957	0.108	Yes-Yes
484	Registered_Pos01_Processed_Follicle_01 (1).tif	6	1	55	1	1	121	115	161	124	25.379	Yes	92	54	540	37	0.619	0.383	18.694	0.062	1.857	0.099	Yes-Yes
485	Registered_Pos01_Processed_Follicle_01 (1).tif	6	1	56	1	1	121	115	161	124	25.379	Yes	92	55	550	36	0	0	18.694	0	1.857	0.099	Yes-Yes
486	Registered_Pos01_Processed_Follicle_01 (1).tif	6	1	57	1	1	121	115	161	124	25.379	Yes	92	56	560	35	0	0	18.694	0	1.857	0.099	Yes-Yes
487	Registered_Pos01_Processed_Follicle_01 (1).tif	6	1	58	1	1	121	115	161	124	25.379	Yes	92	57	570	34	0	0	18.694	0	1.857	0.099	Yes-Yes
488	Registered_Pos01_Processed_Follicle_01 (1).tif	6	1	59	1	1	121	115	161	124	25.379	Yes	92	58	580	33	0	0	18.694	0	1.857	0.099	Yes-Yes
489	Registered_Pos01_Processed_Follicle_01 (1).tif	6	1	60	1	1	121	117	161	124	25.136	Yes	92	59	590	32	1.238	1.533	19.932	0.124	3.095	0.155	Yes-Yes
490	Registered_Pos01_Processed_Follicle_01 (1).tif	6	1	61	1	1	121	116	161	124	25.25	Yes	92	60	600	31	0.619	0.383	20.551	0.062	2.476	0.12	Yes-Yes
491	Registered_Pos01_Processed_Follicle_01 (1).tif	6	1	62	1	1	121	116	161	124	25.25	Yes	92	61	610	30	0	0	20.551	0	2.476	0.12	Yes-Yes
492	Registered_Pos01_Processed_Follicle_01 (1).tif	6	1	63	1	1	122	115	161	124	24.776	Yes	92	62	620	29	0.875	0.766	21.426	0.088	1.957	0.091	Yes-Yes
493	Registered_Pos01_Processed_Follicle_01 (1).tif	6	1	64	1	1	122	115	161	124	24.776	Yes	92	63	630	28	0	0	21.426	0	1.957	0.091	Yes-Yes
494	Registered_Pos01_Processed_Follicle_01 (1).tif	6	1	65	1	1	122	112	161	124	25.258	Yes	92	64	640	27	1.857	3.448	23.283	0.186	0.619	0.027	Yes-Yes
495	Registered_Pos01_Processed_Follicle_01 (1).tif	6	1	66	1	1	122	112	161	124	25.258	Yes	92	65	650	26	0	0	23.283	0	0.619	0.027	Yes-Yes
496	Registered_Pos01_Processed_Follicle_01 (1).tif	6	1	67	1	1	122	112	161	124	25.258	Yes	92	66	660	25	0	0	23.283	0	0.619	0.027	Yes-Yes
497	Registered_Pos01_Processed_Follicle_01 (1).tif	6	1	68	1	1	122	113	161	124	25.083	Yes	92	67	670	24	0.619	0.383	23.902	0.062	0.875	0.037	Yes-Yes
498	Registered_Pos01_Processed_Follicle_01 (1).tif	6	1	69	1	1	122	113	161	124	25.083	Yes	92	68	680	23	0	0	23.902	0	0.875	0.037	Yes-Yes
499	Registered_Pos01_Processed_Follicle_01 (1).tif	6	1	70	1	1	121	114	161	124	25.522	Yes	92	69	690	22	0.875	0.766	24.778	0.088	1.238	0.05	Yes-Yes
500	Registered_Pos01_Processed_Follicle_01 (1).tif	6	1	71	1	1	121	114	161	124	25.522	Yes	92	70	700	21	0	0	24.778	0	1.238	0.05	Yes-Yes
501	Registered_Pos01_Processed_Follicle_01 (1).tif	6	1	72	1	1	120	115	161	124	25.983	Yes	92	71	710	20	0.875	0.766	25.653	0.088	1.957	0.076	Yes-Yes
502	Registered_Pos01_Processed_Follicle_01 (1).tif	6	1	73	1	1	120	115	161	124	25.983	Yes	92	72	720	19	0	0	25.653	0	1.957	0.076	Yes-Yes
503	Registered_Pos01_Processed_Follicle_01 (1).tif	6	1	74	1	1	120	116	161	124	25.858	Yes	92	73	730	18	0.619	0.383	26.272	0.062	2.552	0.097	Yes-Yes
504	Registered_Pos01_Processed_Follicle_01 (1).tif	6	1	75	1	1	120	116	161	124	25.858	Yes	92	74	740	17	0	0	26.272	0	2.552	0.097	Yes-Yes
505	Registered_Pos01_Processed_Follicle_01 (1).tif	6	1	76	1	1	120	116	161	124	25.858	Yes	92	75	750	16	0	0	26.272	0	2.552	0.097	Yes-Yes
506	Registered_Pos01_Processed_Follicle_01 (1).tif	6	1	77	1	1	120	116	161	124	25.858	Yes	92	76	760	15	0	0	26.272	0	2.552	0.097	Yes-Yes
507	Registered_Pos01_Processed_Follicle_01 (1).tif	6	1	78	1	1	120	115	161	124	25.983	Yes	92	77	770	14	0.619	0.383	26.891	0.062	1.957	0.073	Yes-Yes
508	Registered_Pos01_Processed_Follicle_01 (1).tif	6	1	79	1	1	120	114	161	124	26.123	Yes	92	78	780	13	0.619	0.383	27.51	0.062	1.384	0.05	Yes-Yes
509	Registered_Pos01_Processed_Follicle_01 (1).tif	6	1	80	1	1	120	114	161	124	26.123	Yes	92	79	790	12	0	0	27.51	0	1.384	0.05	Yes-Yes
510	Registered_Pos01_Processed_Follicle_01 (1).tif	6	1	81	1	1	119	113	161	124	26.875	Yes	92	80	800	11	0.875	0.766	28.385	0.088	1.384	0.049	Yes-Yes
511	Registered_Pos01_Processed_Follicle_01 (1).tif	6	1	82	1	1	119	113	161	124	26.875	Yes	92	81	810	10	0	0	28.385	0	1.384	0.049	Yes-Yes
512	Registered_Pos01_Processed_Follicle_01 (1).tif	6	1	83	1	1	119	112	161	124	27.038	Yes	92	82	820	9	0.619	0.383	29.004	0.062	1.238	0.043	Yes-Yes
513	Registered_Pos01_Processed_Follicle_01 (1).tif	6	1	84	1	1	119	112	161	124	27.038	Yes	92	83	830	8	0	0	29.004	0	1.238	0.043	Yes-Yes
514	Registered_Pos01_Processed_Follicle_01 (1).tif	6	1	85	1	1	119	113	161	124	26.875	Yes	92	84	840	7	0.619	0.383	29.623	0.062	1.384	0.047	Yes-Yes
515	Registered_Pos01_Processed_Follicle_01 (1).tif	6	1	86	1	1	119	113	161	124	26.875	Yes	92	85	850	6	0	0	29.623	0	1.384	0.047	Yes-Yes
516	Registered_Pos01_Processed_Follicle_01 (1).tif	6	1	87	1	1	119	113	161	124	26.875	Yes	92	86	860	5	0	0	29.623	0	1.384	0.047	Yes-Yes
517	Registered_Pos01_Processed_Follicle_01 (1).tif	6	1	88	1	1	119	110	161	124	27.404	Yes	92	87	870	4	1.857	3.448	31.48	0.186	1.751	0.056	Yes-Yes
518	Registered_Pos01_Processed_Follicle_01 (1).tif	6	1	89	1	1	119	111	161	124	27.215	Yes	92	88	880	3	0.619	0.383	32.099	0.062	1.384	0.043	Yes-Yes
519	Registered_Pos01_Processed_Follicle_01 (1).tif	6	1	90	1	1	119	111	161	124	27.215	Yes	92	89	890	2	0	0	32.099	0	1.384	0.043	Yes-Yes
520	Registered_Pos01_Processed_Follicle_01 (1).tif	6	1	91	1	1	120	113	161	124	26.276	Yes	92	90	900	1	1.384	1.916	33.484	0.138	0.875	0.026	Yes-Yes
521	Registered_Pos01_Processed_Follicle_01 (1).tif	6	1	92	1	1	120	113	161	124	26.276	Yes	92	91	910	0	0	0	33.484	0	0.875	0.026	Yes-Yes
522	Registered_Pos01_Processed_Follicle_01 (1).tif	7	1	1	1	1	114	42	161	124	58.505	No	150	0	0	149	0	0	0	0	0	NaN	No-No
523	Registered_Pos01_Processed_Follicle_01 (1).tif	7	1	2	1	1	114	42	161	124	58.505	No	150	1	10	148	0	0	0	0	0	NaN	No-No
524	Registered_Pos01_Processed_Follicle_01 (1).tif	7	1	3	1	1	118	41	161	124	57.862	No	150	2	20	147	2.552	6.514	2.552	0.255	2.552	1	No-No
525	Registered_Pos01_Processed_Follicle_01 (1).tif	7	1	4	1	1	118	41	161	124	57.862	No	150	3	30	146	0	0	2.552	0	2.552	1	No-No
526	Registered_Pos01_Processed_Follicle_01 (1).tif	7	1	5	1	1	116	41	161	124	58.442	No	150	4	40	145	1.238	1.533	3.79	0.124	1.384	0.365	No-No
527	Registered_Pos01_Processed_Follicle_01 (1).tif	7	1	6	1	1	116	41	161	124	58.442	No	150	5	50	144	0	0	3.79	0	1.384	0.365	No-No
528	Registered_Pos01_Processed_Follicle_01 (1).tif	7	1	7	1	1	116	41	161	124	58.442	No	150	6	60	143	0	0	3.79	0	1.384	0.365	No-No
529	Registered_Pos01_Processed_Follicle_01 (1).tif	7	1	8	1	1	116	41	161	124	58.442	No	150	7	70	142	0	0	3.79	0	1.384	0.365	No-No
530	Registered_Pos01_Processed_Follicle_01 (1).tif	7	1	9	1	1	116	41	161	124	58.442	No	150	8	80	141	0	0	3.79	0	1.384	0.365	No-No
531	Registered_Pos01_Processed_Follicle_01 (1).tif	7	1	10	1	1	116	42	161	124	57.899	No	150	9	90	140	0.619	0.383	4.409	0.062	1.238	0.281	No-No
532	Registered_Pos01_Processed_Follicle_01 (1).tif	7	1	11	1	1	116	42	161	124	57.899	No	150	10	100	139	0	0	4.409	0	1.238	0.281	No-No
533	Registered_Pos01_Processed_Follicle_01 (1).tif	7	1	12	1	1	116	42	161	124	57.899	No	150	11	110	138	0	0	4.409	0	1.238	0.281	No-No
534	Registered_Pos01_Processed_Follicle_01 (1).tif	7	1	13	1	1	116	43	161	124	57.357	No	150	12	120	137	0.619	0.383	5.028	0.062	1.384	0.275	No-No
535	Registered_Pos01_Processed_Follicle_01 (1).tif	7	1	14	1	1	115	43	161	124	57.66	No	150	13	130	136	0.619	0.383	5.647	0.062	0.875	0.155	No-No
536	Registered_Pos01_Processed_Follicle_01 (1).tif	7	1	15	1	1	115	43	161	124	57.66	No	150	14	140	135	0	0	5.647	0	0.875	0.155	No-No
537	Registered_Pos01_Processed_Follicle_01 (1).tif	7	1	16	1	1	115	43	161	124	57.66	No	150	15	150	134	0	0	5.647	0	0.875	0.155	No-No
538	Registered_Pos01_Processed_Follicle_01 (1).tif	7	1	17	1	1	114	41	161	124	59.042	No	150	16	160	133	1.384	1.916	7.031	0.138	0.619	0.088	No-No
539	Registered_Pos01_Processed_Follicle_01 (1).tif	7	1	18	1	1	114	41	161	124	59.042	No	150	17	170	132	0	0	7.031	0	0.619	0.088	No-No
540	Registered_Pos01_Processed_Follicle_01 (1).tif	7	1	19	1	1	114	44	161	124	57.434	No	150	18	180	131	1.857	3.448	8.888	0.186	1.238	0.139	No-No
541	Registered_Pos01_Processed_Follicle_01 (1).tif	7	1	20	1	1	116	45	161	124	56.278	No	150	19	190	130	1.384	1.916	10.272	0.138	2.232	0.217	No-No
542	Registered_Pos01_Processed_Follicle_01 (1).tif	7	1	21	1	1	115	42	161	124	58.199	No	150	20	200	129	1.957	3.832	12.23	0.196	0.619	0.051	No-No
543	Registered_Pos01_Processed_Follicle_01 (1).tif	7	1	22	1	1	115	42	161	124	58.199	No	150	21	210	128	0	0	12.23	0	0.619	0.051	No-No
544	Registered_Pos01_Processed_Follicle_01 (1).tif	7	1	23	1	1	115	43	161	124	57.66	No	150	22	220	127	0.619	0.383	12.849	0.062	0.875	0.068	No-No
545	Registered_Pos01_Processed_Follicle_01 (1).tif	7	1	24	1	1	112	42	161	124	59.13	No	150	23	230	126	1.957	3.832	14.806	0.196	1.238	0.084	No-No
546	Registered_Pos01_Processed_Follicle_01 (1).tif	7	1	25	1	1	112	42	161	124	59.13	No	150	24	240	125	0	0	14.806	0	1.238	0.084	No-No
547	Registered_Pos01_Processed_Follicle_01 (1).tif	7	1	26	1	1	112	40	161	124	60.196	No	150	25	250	124	1.238	1.533	16.044	0.124	1.751	0.109	No-No
548	Registered_Pos01_Processed_Follicle_01 (1).tif	7	1	27	1	1	112	40	161	124	60.196	No	150	26	260	123	0	0	16.044	0	1.751	0.109	No-No
549	Registered_Pos01_Processed_Follicle_01 (1).tif	7	1	28	1	1	111	40	161	124	60.51	No	150	27	270	122	0.619	0.383	16.663	0.062	2.232	0.134	No-No
550	Registered_Pos01_Processed_Follicle_01 (1).tif	7	1	29	1	1	111	40	161	124	60.51	No	150	28	280	121	0	0	16.663	0	2.232	0.134	No-No
551	Registered_Pos01_Processed_Follicle_01 (1).tif	7	1	30	1	1	111	40	161	124	60.51	No	150	29	290	120	0	0	16.663	0	2.232	0.134	No-No
552	Registered_Pos01_Processed_Follicle_01 (1).tif	7	1	31	1	1	111	40	161	124	60.51	No	150	30	300	119	0	0	16.663	0	2.232	0.134	No-No
553	Registered_Pos01_Processed_Follicle_01 (1).tif	7	1	32	1	1	112	40	161	124	60.196	No	150	31	310	118	0.619	0.383	17.282	0.062	1.751	0.101	No-No
554	Registered_Pos01_Processed_Follicle_01 (1).tif	7	1	33	1	1	112	40	161	124	60.196	No	150	32	320	117	0	0	17.282	0	1.751	0.101	No-No
555	Registered_Pos01_Processed_Follicle_01 (1).tif	7	1	34	1	1	114	42	161	124	58.505	No	150	33	330	116	1.751	3.065	19.033	0.175	0	0	No-No
556	Registered_Pos01_Processed_Follicle_01 (1).tif	7	1	35	1	1	114	42	161	124	58.505	No	150	34	340	115	0	0	19.033	0	0	0	No-No
557	Registered_Pos01_Processed_Follicle_01 (1).tif	7	1	36	1	1	114	42	161	124	58.505	No	150	35	350	114	0	0	19.033	0	0	0	No-No
558	Registered_Pos01_Processed_Follicle_01 (1).tif	7	1	37	1	1	114	42	161	124	58.505	No	150	36	360	113	0	0	19.033	0	0	0	No-No
559	Registered_Pos01_Processed_Follicle_01 (1).tif	7	1	38	1	1	115	42	161	124	58.199	No	150	37	370	112	0.619	0.383	19.652	0.062	0.619	0.031	No-No
560	Registered_Pos01_Processed_Follicle_01 (1).tif	7	1	39	1	1	115	41	161	124	58.74	No	150	38	380	111	0.619	0.383	20.271	0.062	0.875	0.043	No-No
561	Registered_Pos01_Processed_Follicle_01 (1).tif	7	1	40	1	1	116	42	161	124	57.899	No	150	39	390	110	0.875	0.766	21.147	0.088	1.238	0.059	No-No
562	Registered_Pos01_Processed_Follicle_01 (1).tif	7	1	41	1	1	117	42	161	124	57.604	No	150	40	400	109	0.619	0.383	21.766	0.062	1.857	0.085	No-No
563	Registered_Pos01_Processed_Follicle_01 (1).tif	7	1	42	1	1	117	42	161	124	57.604	No	150	41	410	108	0	0	21.766	0	1.857	0.085	No-No
564	Registered_Pos01_Processed_Follicle_01 (1).tif	7	1	43	1	1	118	43	161	124	56.766	No	150	42	420	107	0.875	0.766	22.641	0.088	2.552	0.113	No-No
565	Registered_Pos01_Processed_Follicle_01 (1).tif	7	1	44	1	1	118	42	161	124	57.313	No	150	43	430	106	0.619	0.383	23.26	0.062	2.476	0.106	No-No
566	Registered_Pos01_Processed_Follicle_01 (1).tif	7	1	45	1	1	118	42	161	124	57.313	No	150	44	440	105	0	0	23.26	0	2.476	0.106	No-No
567	Registered_Pos01_Processed_Follicle_01 (1).tif	7	1	46	1	1	120	41	161	124	57.303	No	150	45	450	104	1.384	1.916	24.644	0.138	3.765	0.153	No-No
568	Registered_Pos01_Processed_Follicle_01 (1).tif	7	1	47	1	1	120	41	161	124	57.303	No	150	46	460	103	0	0	24.644	0	3.765	0.153	No-No
569	Registered_Pos01_Processed_Follicle_01 (1).tif	7	1	48	1	1	118	40	161	124	58.413	No	150	47	470	102	1.384	1.916	26.028	0.138	2.768	0.106	No-No
570	Registered_Pos01_Processed_Follicle_01 (1).tif	7	1	49	1	1	118	40	161	124	58.413	No	150	48	480	101	0	0	26.028	0	2.768	0.106	No-No
571	Registered_Pos01_Processed_Follicle_01 (1).tif	7	1	50	1	1	117	40	161	124	58.697	No	150	49	490	100	0.619	0.383	26.647	0.062	2.232	0.084	No-No
572	Registered_Pos01_Processed_Follicle_01 (1).tif	7	1	51	1	1	117	40	161	124	58.697	No	150	50	500	99	0	0	26.647	0	2.232	0.084	No-No
573	Registered_Pos01_Processed_Follicle_01 (1).tif	7	1	52	1	1	118	41	161	124	57.862	No	150	51	510	98	0.875	0.766	27.523	0.088	2.552	0.093	No-No
574	Registered_Pos01_Processed_Follicle_01 (1).tif	7	1	53	1	1	118	41	161	124	57.862	No	150	52	520	97	0	0	27.523	0	2.552	0.093	No-No
575	Registered_Pos01_Processed_Follicle_01 (1).tif	7	1	54	1	1	119	41	161	124	57.58	No	150	53	530	96	0.619	0.383	28.142	0.062	3.156	0.112	No-No
576	Registered_Pos01_Processed_Follicle_01 (1).tif	7	1	55	1	1	119	41	161	124	57.58	No	150	54	540	95	0	0	28.142	0	3.156	0.112	No-No
577	Registered_Pos01_Processed_Follicle_01 (1).tif	7	1	56	1	1	119	41	161	124	57.58	No	150	55	550	94	0	0	28.142	0	3.156	0.112	No-No
578	Registered_Pos01_Processed_Follicle_01 (1).tif	7	1	57	1	1	119	39	161	124	58.688	No	150	56	560	93	1.238	1.533	29.38	0.124	3.609	0.123	No-No
579	Registered_Pos01_Processed_Follicle_01 (1).tif	7	1	58	1	1	119	40	161	124	58.133	No	150	57	570	92	0.619	0.383	29.999	0.062	3.333	0.111	No-No
580	Registered_Pos01_Processed_Follicle_01 (1).tif	7	1	59	1	1	119	40	161	124	58.133	No	150	58	580	91	0	0	29.999	0	3.333	0.111	No-No
581	Registered_Pos01_Processed_Follicle_01 (1).tif	7	1	60	1	1	121	42	161	124	56.475	No	150	59	590	90	1.751	3.065	31.749	0.175	4.333	0.136	No-No
582	Registered_Pos01_Processed_Follicle_01 (1).tif	7	1	61	1	1	121	42	161	124	56.475	No	150	60	600	89	0	0	31.749	0	4.333	0.136	No-No
583	Registered_Pos01_Processed_Follicle_01 (1).tif	7	1	62	1	1	122	43	161	124	55.648	No	150	61	610	88	0.875	0.766	32.625	0.088	4.991	0.153	No-No
584	Registered_Pos01_Processed_Follicle_01 (1).tif	7	1	63	1	1	123	44	161	124	54.823	No	150	62	620	87	0.875	0.766	33.5	0.088	5.707	0.17	No-No
585	Registered_Pos01_Processed_Follicle_01 (1).tif	7	1	64	1	1	124	46	161	124	53.439	No	150	63	630	86	1.384	1.916	34.884	0.138	6.667	0.191	No-No
586	Registered_Pos01_Processed_Follicle_01 (1).tif	7	1	65	1	1	124	47	161	124	52.88	No	150	64	640	85	0.619	0.383	35.503	0.062	6.921	0.195	No-No
587	Registered_Pos01_Processed_Follicle_01 (1).tif	7	1	66	1	1	124	49	161	124	51.767	No	150	65	650	84	1.238	1.533	36.741	0.124	7.556	0.206	No-No
588	Registered_Pos01_Processed_Follicle_01 (1).tif	7	1	67	1	1	124	48	161	124	52.323	No	150	66	660	83	0.619	0.383	37.36	0.062	7.219	0.193	No-No
589	Registered_Pos01_Processed_Follicle_01 (1).tif	7	1	68	1	1	125	48	161	124	52.055	No	150	67	670	82	0.619	0.383	37.979	0.062	7.756	0.204	No-No
590	Registered_Pos01_Processed_Follicle_01 (1).tif	7	1	69	1	1	125	48	161	124	52.055	No	150	68	680	81	0	0	37.979	0	7.756	0.204	No-No
591	Registered_Pos01_Processed_Follicle_01 (1).tif	7	1	70	1	1	125	48	161	124	52.055	No	150	69	690	80	0	0	37.979	0	7.756	0.204	No-No
592	Registered_Pos01_Processed_Follicle_01 (1).tif	7	1	71	1	1	126	49	161	124	51.231	No	150	70	700	79	0.875	0.766	38.855	0.088	8.599	0.221	No-No
593	Registered_Pos01_Processed_Follicle_01 (1).tif	7	1	72	1	1	126	49	161	124	51.231	No	150	71	710	78	0	0	38.855	0	8.599	0.221	No-No
594	Registered_Pos01_Processed_Follicle_01 (1).tif	7	1	73	1	1	128	62	161	124	43.476	No	150	72	720	77	8.142	66.287	46.996	0.814	15.112	0.322	No-No
595	Registered_Pos01_Processed_Follicle_01 (1).tif	7	1	74	1	1	128	62	161	124	43.476	No	150	73	730	76	0	0	46.996	0	15.112	0.322	No-No
596	Registered_Pos01_Processed_Follicle_01 (1).tif	7	1	75	1	1	128	62	161	124	43.476	No	150	74	740	75	0	0	46.996	0	15.112	0.322	No-No
597	Registered_Pos01_Processed_Follicle_01 (1).tif	7	1	76	1	1	127	63	161	124	43.228	No	150	75	750	74	0.875	0.766	47.872	0.088	15.288	0.319	No-No
598	Registered_Pos01_Processed_Follicle_01 (1).tif	7	1	77	1	1	126	60	161	124	45.153	No	150	76	760	73	1.957	3.832	49.829	0.196	13.391	0.269	No-No
599	Registered_Pos01_Processed_Follicle_01 (1).tif	7	1	78	1	1	125	62	161	124	44.379	No	150	77	770	72	1.384	1.916	51.213	0.138	14.129	0.276	No-No
600	Registered_Pos01_Processed_Follicle_01 (1).tif	7	1	79	1	1	126	62	161	124	44.071	No	150	78	780	71	0.619	0.383	51.832	0.062	14.437	0.279	No-No
601	Registered_Pos01_Processed_Follicle_01 (1).tif	7	1	80	1	1	126	63	161	124	43.533	No	150	79	790	70	0.619	0.383	52.451	0.062	14.972	0.285	No-No
602	Registered_Pos01_Processed_Follicle_01 (1).tif	7	1	81	1	1	126	64	161	124	42.997	No	150	80	800	69	0.619	0.383	53.07	0.062	15.512	0.292	No-No
603	Registered_Pos01_Processed_Follicle_01 (1).tif	7	1	82	1	1	126	65	161	124	42.464	No	150	81	810	68	0.619	0.383	53.689	0.062	16.058	0.299	No-No
604	Registered_Pos01_Processed_Follicle_01 (1).tif	7	1	83	1	1	127	65	161	124	42.151	No	150	82	820	67	0.619	0.383	54.308	0.062	16.354	0.301	No-No
605	Registered_Pos01_Processed_Follicle_01 (1).tif	7	1	84	1	1	127	66	161	124	41.616	No	150	83	830	66	0.619	0.383	54.927	0.062	16.895	0.308	No-No
606	Registered_Pos01_Processed_Follicle_01 (1).tif	7	1	85	1	1	127	68	161	124	40.553	No	150	84	840	65	1.238	1.533	56.165	0.124	17.994	0.32	No-No
607	Registered_Pos01_Processed_Follicle_01 (1).tif	7	1	86	1	1	127	68	161	124	40.553	No	150	85	850	64	0	0	56.165	0	17.994	0.32	No-No
608	Registered_Pos01_Processed_Follicle_01 (1).tif	7	1	87	1	1	127	68	161	124	40.553	No	150	86	860	63	0	0	56.165	0	17.994	0.32	No-No
609	Registered_Pos01_Processed_Follicle_01 (1).tif	7	1	88	1	1	128	69	161	124	39.703	No	150	87	870	62	0.875	0.766	57.041	0.088	18.826	0.33	No-No
610	Registered_Pos01_Processed_Follicle_01 (1).tif	7	1	89	1	1	128	69	161	124	39.703	No	150	88	880	61	0	0	57.041	0	18.826	0.33	No-No
611	Registered_Pos01_Processed_Follicle_01 (1).tif	7	1	90	1	1	128	69	161	124	39.703	No	150	89	890	60	0	0	57.041	0	18.826	0.33	No-No
612	Registered_Pos01_Processed_Follicle_01 (1).tif	7	1	91	1	1	128	70	161	124	39.173	No	150	90	900	59	0.619	0.383	57.66	0.062	19.378	0.336	No-No
613	Registered_Pos01_Processed_Follicle_01 (1).tif	7	1	92	1	1	128	70	161	124	39.173	No	150	91	910	58	0	0	57.66	0	19.378	0.336	No-No
614	Registered_Pos01_Processed_Follicle_01 (1).tif	7	1	93	1	1	128	71	161	124	38.647	No	150	92	920	57	0.619	0.383	58.279	0.062	19.933	0.342	No-No
615	Registered_Pos01_Processed_Follicle_01 (1).tif	7	1	94	1	1	128	71	161	124	38.647	No	150	93	930	56	0	0	58.279	0	19.933	0.342	No-No
616	Registered_Pos01_Processed_Follicle_01 (1).tif	7	1	95	1	1	128	71	161	124	38.647	No	150	94	940	55	0	0	58.279	0	19.933	0.342	No-No
617	Registered_Pos01_Processed_Follicle_01 (1).tif	7	1	96	1	1	128	71	161	124	38.647	No	150	95	950	54	0	0	58.279	0	19.933	0.342	No-No
618	Registered_Pos01_Processed_Follicle_01 (1).tif	7	1	97	1	1	128	71	161	124	38.647	No	150	96	960	53	0	0	58.279	0	19.933	0.342	No-No
619	Registered_Pos01_Processed_Follicle_01 (1).tif	7	1	98	1	1	129	71	161	124	38.323	No	150	97	970	52	0.619	0.383	58.898	0.062	20.21	0.343	No-No
620	Registered_Pos01_Processed_Follicle_01 (1).tif	7	1	99	1	1	129	71	161	124	38.323	No	150	98	980	51	0	0	58.898	0	20.21	0.343	No-No
621	Registered_Pos01_Processed_Follicle_01 (1).tif	7	1	100	1	1	128	71	161	124	38.647	No	150	99	990	50	0.619	0.383	59.517	0.062	19.933	0.335	No-No
622	Registered_Pos01_Processed_Follicle_01 (1).tif	7	1	101	1	1	128	71	161	124	38.647	No	150	100	1000	49	0	0	59.517	0	19.933	0.335	No-No
623	Registered_Pos01_Processed_Follicle_01 (1).tif	7	1	102	1	1	129	71	161	124	38.323	No	150	101	1010	48	0.619	0.383	60.136	0.062	20.21	0.336	No-No
624	Registered_Pos01_Processed_Follicle_01 (1).tif	7	1	103	1	1	129	72	161	124	37.794	No	150	102	1020	47	0.619	0.383	60.755	0.062	20.762	0.342	No-No
625	Registered_Pos01_Processed_Follicle_01 (1).tif	7	1	104	1	1	129	73	161	124	37.269	No	150	103	1030	46	0.619	0.383	61.374	0.062	21.317	0.347	No-No
626	Registered_Pos01_Processed_Follicle_01 (1).tif	7	1	105	1	1	130	74	161	124	36.416	No	150	104	1040	45	0.875	0.766	62.249	0.088	22.146	0.356	No-No
627	Registered_Pos01_Processed_Follicle_01 (1).tif	7	1	106	1	1	130	73	161	124	36.944	No	150	105	1050	44	0.619	0.383	62.868	0.062	21.594	0.343	No-No
628	Registered_Pos01_Processed_Follicle_01 (1).tif	7	1	107	1	1	132	73	161	124	36.316	No	150	106	1060	43	1.238	1.533	64.106	0.124	22.189	0.346	No-No
629	Registered_Pos01_Processed_Follicle_01 (1).tif	7	1	108	1	1	131	74	161	124	36.094	No	150	107	1070	42	0.875	0.766	64.982	0.088	22.43	0.345	No-No
630	Registered_Pos01_Processed_Follicle_01 (1).tif	7	1	109	1	1	131	74	161	124	36.094	No	150	108	1080	41	0	0	64.982	0	22.43	0.345	No-No
631	Registered_Pos01_Processed_Follicle_01 (1).tif	7	1	110	1	1	132	74	161	124	35.779	No	150	109	1090	40	0.619	0.383	65.601	0.062	22.727	0.346	No-No
632	Registered_Pos01_Processed_Follicle_01 (1).tif	7	1	111	1	1	132	74	161	124	35.779	No	150	110	1100	39	0	0	65.601	0	22.727	0.346	No-No
633	Registered_Pos01_Processed_Follicle_01 (1).tif	7	1	112	1	1	132	74	161	124	35.779	No	150	111	1110	38	0	0	65.601	0	22.727	0.346	No-No
634	Registered_Pos01_Processed_Follicle_01 (1).tif	7	1	113	1	1	132	74	161	124	35.779	No	150	112	1120	37	0	0	65.601	0	22.727	0.346	No-No
635	Registered_Pos01_Processed_Follicle_01 (1).tif	7	1	114	1	1	132	74	161	124	35.779	No	150	113	1130	36	0	0	65.601	0	22.727	0.346	No-No
636	Registered_Pos01_Processed_Follicle_01 (1).tif	7	1	115	1	1	132	75	161	124	35.245	No	150	114	1140	35	0.619	0.383	66.22	0.062	23.268	0.351	No-No
637	Registered_Pos01_Processed_Follicle_01 (1).tif	7	1	116	1	1	132	75	161	124	35.245	No	150	115	1150	34	0	0	66.22	0	23.268	0.351	No-No
638	Registered_Pos01_Processed_Follicle_01 (1).tif	7	1	117	1	1	132	74	161	124	35.779	No	150	116	1160	33	0.619	0.383	66.839	0.062	22.727	0.34	No-No
639	Registered_Pos01_Processed_Follicle_01 (1).tif	7	1	118	1	1	132	74	161	124	35.779	No	150	117	1170	32	0	0	66.839	0	22.727	0.34	No-No
640	Registered_Pos01_Processed_Follicle_01 (1).tif	7	1	119	1	1	132	74	161	124	35.779	No	150	118	1180	31	0	0	66.839	0	22.727	0.34	No-No
641	Registered_Pos01_Processed_Follicle_01 (1).tif	7	1	120	1	1	131	76	161	124	35.038	No	150	119	1190	30	1.384	1.916	68.223	0.138	23.53	0.345	No-No
642	Registered_Pos01_Processed_Follicle_01 (1).tif	7	1	121	1	1	131	77	161	124	34.514	No	150	120	1200	29	0.619	0.383	68.842	0.062	24.085	0.35	No-No
643	Registered_Pos01_Processed_Follicle_01 (1).tif	7	1	122	1	1	131	77	161	124	34.514	No	150	121	1210	28	0	0	68.842	0	24.085	0.35	No-No
644	Registered_Pos01_Processed_Follicle_01 (1).tif	7	1	123	1	1	130	81	161	124	32.813	No	150	122	1220	27	2.552	6.514	71.394	0.255	26.094	0.365	No-No
645	Registered_Pos01_Processed_Follicle_01 (1).tif	7	1	124	1	1	130	81	161	124	32.813	No	150	123	1230	26	0	0	71.394	0	26.094	0.365	No-No
646	Registered_Pos01_Processed_Follicle_01 (1).tif	7	1	125	1	1	130	82	161	124	32.313	No	150	124	1240	25	0.619	0.383	72.013	0.062	26.667	0.37	No-No
647	Registered_Pos01_Processed_Follicle_01 (1).tif	7	1	126	1	1	130	82	161	124	32.313	No	150	125	1250	24	0	0	72.013	0	26.667	0.37	No-No
648	Registered_Pos01_Processed_Follicle_01 (1).tif	7	1	127	1	1	130	82	161	124	32.313	No	150	126	1260	23	0	0	72.013	0	26.667	0.37	No-No
649	Registered_Pos01_Processed_Follicle_01 (1).tif	7	1	128	1	1	130	82	161	124	32.313	No	150	127	1270	22	0	0	72.013	0	26.667	0.37	No-No
650	Registered_Pos01_Processed_Follicle_01 (1).tif	7	1	129	1	1	130	82	161	124	32.313	No	150	128	1280	21	0	0	72.013	0	26.667	0.37	No-No
651	Registered_Pos01_Processed_Follicle_01 (1).tif	7	1	130	1	1	130	82	161	124	32.313	No	150	129	1290	20	0	0	72.013	0	26.667	0.37	No-No
652	Registered_Pos01_Processed_Follicle_01 (1).tif	7	1	131	1	1	130	82	161	124	32.313	No	150	130	1300	19	0	0	72.013	0	26.667	0.37	No-No
653	Registered_Pos01_Processed_Follicle_01 (1).tif	7	1	132	1	1	129	81	161	124	33.179	No	150	131	1310	18	0.875	0.766	72.888	0.088	25.865	0.355	No-No
654	Registered_Pos01_Processed_Follicle_01 (1).tif	7	1	133	1	1	129	82	161	124	32.684	No	150	132	1320	17	0.619	0.383	73.507	0.062	26.444	0.36	No-No
655	Registered_Pos01_Processed_Follicle_01 (1).tif	7	1	134	1	1	129	82	161	124	32.684	No	150	133	1330	16	0	0	73.507	0	26.444	0.36	No-No
656	Registered_Pos01_Processed_Follicle_01 (1).tif	7	1	135	1	1	129	83	161	124	32.194	No	150	134	1340	15	0.619	0.383	74.126	0.062	27.024	0.365	No-No
657	Registered_Pos01_Processed_Follicle_01 (1).tif	7	1	136	1	1	129	82	161	124	32.684	No	150	135	1350	14	0.619	0.383	74.745	0.062	26.444	0.354	No-No
658	Registered_Pos01_Processed_Follicle_01 (1).tif	7	1	137	1	1	129	82	161	124	32.684	No	150	136	1360	13	0	0	74.745	0	26.444	0.354	No-No
659	Registered_Pos01_Processed_Follicle_01 (1).tif	7	1	138	1	1	132	80	161	124	32.62	No	150	137	1370	12	2.232	4.981	76.977	0.223	26.027	0.338	No-No
660	Registered_Pos01_Processed_Follicle_01 (1).tif	7	1	139	1	1	131	80	161	124	32.964	No	150	138	1380	11	0.619	0.383	77.596	0.062	25.769	0.332	No-No
661	Registered_Pos01_Processed_Follicle_01 (1).tif	7	1	140	1	1	131	80	161	124	32.964	No	150	139	1390	10	0	0	77.596	0	25.769	0.332	No-No
662	Registered_Pos01_Processed_Follicle_01 (1).tif	7	1	141	1	1	131	79	161	124	33.477	No	150	140	1400	9	0.619	0.383	78.215	0.062	25.205	0.322	No-No
663	Registered_Pos01_Processed_Follicle_01 (1).tif	7	1	142	1	1	131	79	161	124	33.477	No	150	141	1410	8	0	0	78.215	0	25.205	0.322	No-No
664	Registered_Pos01_Processed_Follicle_01 (1).tif	7	1	143	1	1	131	79	161	124	33.477	No	150	142	1420	7	0	0	78.215	0	25.205	0.322	No-No
665	Registered_Pos01_Processed_Follicle_01 (1).tif	7	1	144	1	1	131	79	161	124	33.477	No	150	143	1430	6	0	0	78.215	0	25.205	0.322	No-No
666	Registered_Pos01_Processed_Follicle_01 (1).tif	7	1	145	1	1	130	79	161	124	33.825	No	150	144	1440	5	0.619	0.383	78.834	0.062	24.953	0.317	No-No
667	Registered_Pos01_Processed_Follicle_01 (1).tif	7	1	146	1	1	130	78	161	124	34.336	No	150	145	1450	4	0.619	0.383	79.453	0.062	24.386	0.307	No-No
668	Registered_Pos01_Processed_Follicle_01 (1).tif	7	1	147	1	1	130	78	161	124	34.336	No	150	146	1460	3	0	0	79.453	0	24.386	0.307	No-No
669	Registered_Pos01_Processed_Follicle_01 (1).tif	7	1	148	1	1	129	79	161	124	34.18	No	150	147	1470	2	0.875	0.766	80.329	0.088	24.714	0.308	No-No
670	Registered_Pos01_Processed_Follicle_01 (1).tif	7	1	149	1	1	129	79	161	124	34.18	No	150	148	1480	1	0	0	80.329	0	24.714	0.308	No-No
671	Registered_Pos01_Processed_Follicle_01 (1).tif	7	1	150	1	1	127	79	161	124	34.912	No	150	149	1490	0	1.238	1.533	81.567	0.124	24.276	0.298	No-No
672	Registered_Pos01_Processed_Follicle_01 (1).tif	8	1	1	1	1	130	33	161	124	59.508	No	150	0	0	149	0	0	0	0	0	NaN	No-Yes
673	Registered_Pos01_Processed_Follicle_01 (1).tif	8	1	2	1	1	131	33	161	124	59.311	No	150	1	10	148	0.619	0.383	0.619	0.062	0.619	1	No-Yes
674	Registered_Pos01_Processed_Follicle_01 (1).tif	8	1	3	1	1	131	33	161	124	59.311	No	150	2	20	147	0	0	0.619	0	0.619	1	No-Yes
675	Registered_Pos01_Processed_Follicle_01 (1).tif	8	1	4	1	1	131	33	161	124	59.311	No	150	3	30	146	0	0	0.619	0	0.619	1	No-Yes
676	Registered_Pos01_Processed_Follicle_01 (1).tif	8	1	5	1	1	131	33	161	124	59.311	No	150	4	40	145	0	0	0.619	0	0.619	1	No-Yes
677	Registered_Pos01_Processed_Follicle_01 (1).tif	8	1	6	1	1	131	33	161	124	59.311	No	150	5	50	144	0	0	0.619	0	0.619	1	No-Yes
678	Registered_Pos01_Processed_Follicle_01 (1).tif	8	1	7	1	1	131	34	161	124	58.724	No	150	6	60	143	0.619	0.383	1.238	0.062	0.875	0.707	No-Yes
679	Registered_Pos01_Processed_Follicle_01 (1).tif	8	1	8	1	1	131	34	161	124	58.724	No	150	7	70	142	0	0	1.238	0	0.875	0.707	No-Yes
680	Registered_Pos01_Processed_Follicle_01 (1).tif	8	1	9	1	1	131	35	161	124	58.137	No	150	8	80	141	0.619	0.383	1.857	0.062	1.384	0.745	No-Yes
681	Registered_Pos01_Processed_Follicle_01 (1).tif	8	1	10	1	1	132	36	161	124	57.354	No	150	9	90	140	0.875	0.766	2.732	0.088	2.232	0.817	No-Yes
682	Registered_Pos01_Processed_Follicle_01 (1).tif	8	1	11	1	1	132	36	161	124	57.354	No	150	10	100	139	0	0	2.732	0	2.232	0.817	No-Yes
683	Registered_Pos01_Processed_Follicle_01 (1).tif	8	1	12	1	1	132	37	161	124	56.766	No	150	11	110	138	0.619	0.383	3.351	0.062	2.768	0.826	No-Yes
684	Registered_Pos01_Processed_Follicle_01 (1).tif	8	1	13	1	1	132	37	161	124	56.766	No	150	12	120	137	0	0	3.351	0	2.768	0.826	No-Yes
685	Registered_Pos01_Processed_Follicle_01 (1).tif	8	1	14	1	1	132	37	161	124	56.766	No	150	13	130	136	0	0	3.351	0	2.768	0.826	No-Yes
686	Registered_Pos01_Processed_Follicle_01 (1).tif	8	1	15	1	1	133	38	161	124	55.984	No	150	14	140	135	0.875	0.766	4.227	0.088	3.609	0.854	No-Yes
687	Registered_Pos01_Processed_Follicle_01 (1).tif	8	1	16	1	1	133	38	161	124	55.984	No	150	15	150	134	0	0	4.227	0	3.609	0.854	No-Yes
688	Registered_Pos01_Processed_Follicle_01 (1).tif	8	1	17	1	1	133	38	161	124	55.984	No	150	16	160	133	0	0	4.227	0	3.609	0.854	No-Yes
689	Registered_Pos01_Processed_Follicle_01 (1).tif	8	1	18	1	1	132	37	161	124	56.766	No	150	17	170	132	0.875	0.766	5.102	0.088	2.768	0.543	No-Yes
690	Registered_Pos01_Processed_Follicle_01 (1).tif	8	1	19	1	1	132	37	161	124	56.766	No	150	18	180	131	0	0	5.102	0	2.768	0.543	No-Yes
691	Registered_Pos01_Processed_Follicle_01 (1).tif	8	1	20	1	1	132	37	161	124	56.766	No	150	19	190	130	0	0	5.102	0	2.768	0.543	No-Yes
692	Registered_Pos01_Processed_Follicle_01 (1).tif	8	1	21	1	1	132	38	161	124	56.179	No	150	20	200	129	0.619	0.383	5.721	0.062	3.333	0.583	No-Yes
693	Registered_Pos01_Processed_Follicle_01 (1).tif	8	1	22	1	1	132	38	161	124	56.179	No	150	21	210	128	0	0	5.721	0	3.333	0.583	No-Yes
694	Registered_Pos01_Processed_Follicle_01 (1).tif	8	1	23	1	1	133	39	161	124	55.396	No	150	22	220	127	0.875	0.766	6.597	0.088	4.152	0.629	No-Yes
695	Registered_Pos01_Processed_Follicle_01 (1).tif	8	1	24	1	1	134	42	161	124	53.439	No	150	23	230	126	1.957	3.832	8.554	0.196	6.096	0.713	No-Yes
696	Registered_Pos01_Processed_Follicle_01 (1).tif	8	1	25	1	1	134	42	161	124	53.439	No	150	24	240	125	0	0	8.554	0	6.096	0.713	No-Yes
697	Registered_Pos01_Processed_Follicle_01 (1).tif	8	1	26	1	1	134	42	161	124	53.439	No	150	25	250	124	0	0	8.554	0	6.096	0.713	No-Yes
698	Registered_Pos01_Processed_Follicle_01 (1).tif	8	1	27	1	1	134	42	161	124	53.439	No	150	26	260	123	0	0	8.554	0	6.096	0.713	No-Yes
699	Registered_Pos01_Processed_Follicle_01 (1).tif	8	1	28	1	1	134	42	161	124	53.439	No	150	27	270	122	0	0	8.554	0	6.096	0.713	No-Yes
700	Registered_Pos01_Processed_Follicle_01 (1).tif	8	1	29	1	1	137	44	161	124	51.7	No	150	28	280	121	2.232	4.981	10.786	0.223	8.071	0.748	No-Yes
701	Registered_Pos01_Processed_Follicle_01 (1).tif	8	1	30	1	1	138	46	161	124	50.337	No	150	29	290	120	1.384	1.916	12.17	0.138	9.449	0.776	No-Yes
702	Registered_Pos01_Processed_Follicle_01 (1).tif	8	1	31	1	1	138	47	161	124	49.744	No	150	30	300	119	0.619	0.383	12.789	0.062	9.981	0.78	No-Yes
703	Registered_Pos01_Processed_Follicle_01 (1).tif	8	1	32	1	1	138	47	161	124	49.744	No	150	31	310	118	0	0	12.789	0	9.981	0.78	No-Yes
704	Registered_Pos01_Processed_Follicle_01 (1).tif	8	1	33	1	1	139	49	161	124	48.381	No	150	32	320	117	1.384	1.916	14.173	0.138	11.363	0.802	No-Yes
705	Registered_Pos01_Processed_Follicle_01 (1).tif	8	1	34	1	1	139	49	161	124	48.381	No	150	33	330	116	0	0	14.173	0	11.363	0.802	No-Yes
706	Registered_Pos01_Processed_Follicle_01 (1).tif	8	1	35	1	1	141	53	161	124	45.659	No	150	34	340	115	2.768	7.663	16.941	0.277	14.129	0.834	No-Yes
707	Registered_Pos01_Processed_Follicle_01 (1).tif	8	1	36	1	1	141	53	161	124	45.659	No	150	35	350	114	0	0	16.941	0	14.129	0.834	No-Yes
708	Registered_Pos01_Processed_Follicle_01 (1).tif	8	1	37	1	1	141	53	161	124	45.659	No	150	36	360	113	0	0	16.941	0	14.129	0.834	No-Yes
709	Registered_Pos01_Processed_Follicle_01 (1).tif	8	1	38	1	1	142	54	161	124	44.898	No	150	37	370	112	0.875	0.766	17.817	0.088	14.972	0.84	No-Yes
710	Registered_Pos01_Processed_Follicle_01 (1).tif	8	1	39	1	1	142	54	161	124	44.898	No	150	38	380	111	0	0	17.817	0	14.972	0.84	No-Yes
711	Registered_Pos01_Processed_Follicle_01 (1).tif	8	1	40	1	1	142	54	161	124	44.898	No	150	39	390	110	0	0	17.817	0	14.972	0.84	No-Yes
712	Registered_Pos01_Processed_Follicle_01 (1).tif	8	1	41	1	1	145	54	161	124	44.447	No	150	40	400	109	1.857	3.448	19.674	0.186	15.975	0.812	No-Yes
713	Registered_Pos01_Processed_Follicle_01 (1).tif	8	1	42	1	1	145	54	161	124	44.447	No	150	41	410	108	0	0	19.674	0	15.975	0.812	No-Yes
714	Registered_Pos01_Processed_Follicle_01 (1).tif	8	1	43	1	1	145	54	161	124	44.447	No	150	42	420	107	0	0	19.674	0	15.975	0.812	No-Yes
715	Registered_Pos01_Processed_Follicle_01 (1).tif	8	1	44	1	1	146	55	161	124	43.709	No	150	43	430	106	0.875	0.766	20.549	0.088	16.839	0.819	No-Yes
716	Registered_Pos01_Processed_Follicle_01 (1).tif	8	1	45	1	1	146	55	161	124	43.709	No	150	44	440	105	0	0	20.549	0	16.839	0.819	No-Yes
717	Registered_Pos01_Processed_Follicle_01 (1).tif	8	1	46	1	1	146	55	161	124	43.709	No	150	45	450	104	0	0	20.549	0	16.839	0.819	No-Yes
718	Registered_Pos01_Processed_Follicle_01 (1).tif	8	1	47	1	1	149	62	161	124	39.09	No	150	46	460	103	4.714	22.223	25.263	0.471	21.461	0.849	No-Yes
719	Registered_Pos01_Processed_Follicle_01 (1).tif	8	1	48	1	1	149	62	161	124	39.09	No	150	47	470	102	0	0	25.263	0	21.461	0.849	No-Yes
720	Registered_Pos01_Processed_Follicle_01 (1).tif	8	1	49	1	1	149	62	161	124	39.09	No	150	48	480	101	0	0	25.263	0	21.461	0.849	No-Yes
721	Registered_Pos01_Processed_Follicle_01 (1).tif	8	1	50	1	1	149	63	161	124	38.483	No	150	49	490	100	0.619	0.383	25.882	0.062	21.981	0.849	No-Yes
722	Registered_Pos01_Processed_Follicle_01 (1).tif	8	1	51	1	1	152	63	161	124	38.168	No	150	50	500	99	1.857	3.448	27.739	0.186	23.028	0.83	No-Yes
723	Registered_Pos01_Processed_Follicle_01 (1).tif	8	1	52	1	1	152	63	161	124	38.168	No	150	51	510	98	0	0	27.739	0	23.028	0.83	No-Yes
724	Registered_Pos01_Processed_Follicle_01 (1).tif	8	1	53	1	1	152	63	161	124	38.168	No	150	52	520	97	0	0	27.739	0	23.028	0.83	No-Yes
725	Registered_Pos01_Processed_Follicle_01 (1).tif	8	1	54	1	1	152	63	161	124	38.168	No	150	53	530	96	0	0	27.739	0	23.028	0.83	No-Yes
726	Registered_Pos01_Processed_Follicle_01 (1).tif	8	1	55	1	1	152	63	161	124	38.168	No	150	54	540	95	0	0	27.739	0	23.028	0.83	No-Yes
727	Registered_Pos01_Processed_Follicle_01 (1).tif	8	1	56	1	1	152	63	161	124	38.168	No	150	55	550	94	0	0	27.739	0	23.028	0.83	No-Yes
728	Registered_Pos01_Processed_Follicle_01 (1).tif	8	1	57	1	1	151	63	161	124	38.263	No	150	56	560	93	0.619	0.383	28.358	0.062	22.668	0.799	No-Yes
729	Registered_Pos01_Processed_Follicle_01 (1).tif	8	1	58	1	1	157	64	161	124	37.222	No	150	57	570	92	3.765	14.177	32.124	0.377	25.447	0.792	No-Yes
730	Registered_Pos01_Processed_Follicle_01 (1).tif	8	1	59	1	1	164	67	161	124	35.332	No	150	58	580	91	4.714	22.223	36.838	0.471	29.764	0.808	No-Yes
731	Registered_Pos01_Processed_Follicle_01 (1).tif	8	1	60	1	1	163	67	161	124	35.305	No	150	59	590	90	0.619	0.383	37.457	0.062	29.329	0.783	No-Yes
732	Registered_Pos01_Processed_Follicle_01 (1).tif	8	1	61	1	1	163	67	161	124	35.305	No	150	60	600	89	0	0	37.457	0	29.329	0.783	No-Yes
733	Registered_Pos01_Processed_Follicle_01 (1).tif	8	1	62	1	1	163	67	161	124	35.305	No	150	61	610	88	0	0	37.457	0	29.329	0.783	No-Yes
734	Registered_Pos01_Processed_Follicle_01 (1).tif	8	1	63	1	1	163	67	161	124	35.305	No	150	62	620	87	0	0	37.457	0	29.329	0.783	No-Yes
735	Registered_Pos01_Processed_Follicle_01 (1).tif	8	1	64	1	1	162	67	161	124	35.288	No	150	63	630	86	0.619	0.383	38.076	0.062	28.901	0.759	No-Yes
736	Registered_Pos01_Processed_Follicle_01 (1).tif	8	1	65	1	1	160	67	161	124	35.288	No	150	64	640	85	1.238	1.533	39.314	0.124	28.067	0.714	No-Yes
737	Registered_Pos01_Processed_Follicle_01 (1).tif	8	1	66	1	1	160	67	161	124	35.288	No	150	65	650	84	0	0	39.314	0	28.067	0.714	No-Yes
738	Registered_Pos01_Processed_Follicle_01 (1).tif	8	1	67	1	1	166	68	161	124	34.802	No	150	66	660	83	3.765	14.177	43.079	0.377	31.08	0.721	No-Yes
739	Registered_Pos01_Processed_Follicle_01 (1).tif	8	1	68	1	1	168	70	161	124	33.706	No	150	67	670	82	1.751	3.065	44.83	0.175	32.83	0.732	No-Yes
740	Registered_Pos01_Processed_Follicle_01 (1).tif	8	1	69	1	1	169	73	161	124	31.955	No	150	68	680	81	1.957	3.832	46.787	0.196	34.581	0.739	No-Yes
741	Registered_Pos01_Processed_Follicle_01 (1).tif	8	1	70	1	1	169	73	161	124	31.955	No	150	69	690	80	0	0	46.787	0	34.581	0.739	No-Yes
742	Registered_Pos01_Processed_Follicle_01 (1).tif	8	1	71	1	1	169	73	161	124	31.955	No	150	70	700	79	0	0	46.787	0	34.581	0.739	No-Yes
743	Registered_Pos01_Processed_Follicle_01 (1).tif	8	1	72	1	1	169	74	161	124	31.344	No	150	71	710	78	0.619	0.383	47.406	0.062	35.027	0.739	No-Yes
744	Registered_Pos01_Processed_Follicle_01 (1).tif	8	1	73	1	1	169	75	161	124	30.733	No	150	72	720	77	0.619	0.383	48.025	0.062	35.478	0.739	No-Yes
745	Registered_Pos01_Processed_Follicle_01 (1).tif	8	1	74	1	1	169	75	161	124	30.733	No	150	73	730	76	0	0	48.025	0	35.478	0.739	No-Yes
746	Registered_Pos01_Processed_Follicle_01 (1).tif	8	1	75	1	1	169	79	161	124	28.292	Yes	150	74	740	75	2.476	6.131	50.501	0.248	37.33	0.739	No-Yes
747	Registered_Pos01_Processed_Follicle_01 (1).tif	8	1	76	1	1	169	79	161	124	28.292	Yes	150	75	750	74	0	0	50.501	0	37.33	0.739	No-Yes
748	Registered_Pos01_Processed_Follicle_01 (1).tif	8	1	77	1	1	172	79	161	124	28.675	Yes	150	76	760	73	1.857	3.448	52.358	0.186	38.557	0.736	No-Yes
749	Registered_Pos01_Processed_Follicle_01 (1).tif	8	1	78	1	1	172	80	161	124	28.074	Yes	150	77	770	72	0.619	0.383	52.977	0.062	39.017	0.736	No-Yes
750	Registered_Pos01_Processed_Follicle_01 (1).tif	8	1	79	1	1	175	81	161	124	27.992	Yes	150	78	780	71	1.957	3.832	54.935	0.196	40.727	0.741	No-Yes
751	Registered_Pos01_Processed_Follicle_01 (1).tif	8	1	80	1	1	175	81	161	124	27.992	Yes	150	79	790	70	0	0	54.935	0	40.727	0.741	No-Yes
752	Registered_Pos01_Processed_Follicle_01 (1).tif	8	1	81	1	1	176	84	161	124	26.444	Yes	150	80	800	69	1.957	3.832	56.892	0.196	42.513	0.747	No-Yes
753	Registered_Pos01_Processed_Follicle_01 (1).tif	8	1	82	1	1	176	84	161	124	26.444	Yes	150	81	810	68	0	0	56.892	0	42.513	0.747	No-Yes
754	Registered_Pos01_Processed_Follicle_01 (1).tif	8	1	83	1	1	176	84	161	124	26.444	Yes	150	82	820	67	0	0	56.892	0	42.513	0.747	No-Yes
755	Registered_Pos01_Processed_Follicle_01 (1).tif	8	1	84	1	1	176	83	161	124	27.024	Yes	150	83	830	66	0.619	0.383	57.511	0.062	42.056	0.731	No-Yes
756	Registered_Pos01_Processed_Follicle_01 (1).tif	8	1	85	1	1	176	83	161	124	27.024	Yes	150	84	840	65	0	0	57.511	0	42.056	0.731	No-Yes
757	Registered_Pos01_Processed_Follicle_01 (1).tif	8	1	86	1	1	177	84	161	124	26.667	Yes	150	85	850	64	0.875	0.766	58.387	0.088	42.93	0.735	No-Yes
758	Registered_Pos01_Processed_Follicle_01 (1).tif	8	1	87	1	1	178	88	161	124	24.644	Yes	150	86	860	63	2.552	6.514	60.939	0.255	45.187	0.742	No-Yes
759	Registered_Pos01_Processed_Follicle_01 (1).tif	8	1	88	1	1	178	88	161	124	24.644	Yes	150	87	870	62	0	0	60.939	0	45.187	0.742	No-Yes
760	Registered_Pos01_Processed_Follicle_01 (1).tif	8	1	89	1	1	178	88	161	124	24.644	Yes	150	88	880	61	0	0	60.939	0	45.187	0.742	No-Yes
761	Registered_Pos01_Processed_Follicle_01 (1).tif	8	1	90	1	1	178	88	161	124	24.644	Yes	150	89	890	60	0	0	60.939	0	45.187	0.742	No-Yes
762	Registered_Pos01_Processed_Follicle_01 (1).tif	8	1	91	1	1	177	86	161	124	25.522	Yes	150	90	900	59	1.384	1.916	62.323	0.138	43.849	0.704	No-Yes
763	Registered_Pos01_Processed_Follicle_01 (1).tif	8	1	92	1	1	177	85	161	124	26.094	Yes	150	91	910	58	0.619	0.383	62.942	0.062	43.387	0.689	No-Yes
764	Registered_Pos01_Processed_Follicle_01 (1).tif	8	1	93	1	1	178	84	161	124	26.903	Yes	150	92	920	57	0.875	0.766	63.817	0.088	43.352	0.679	No-Yes
765	Registered_Pos01_Processed_Follicle_01 (1).tif	8	1	94	1	1	177	84	161	124	26.667	Yes	150	93	930	56	0.619	0.383	64.436	0.062	42.93	0.666	No-Yes
766	Registered_Pos01_Processed_Follicle_01 (1).tif	8	1	95	1	1	177	85	161	124	26.094	Yes	150	94	940	55	0.619	0.383	65.055	0.062	43.387	0.667	No-Yes
767	Registered_Pos01_Processed_Follicle_01 (1).tif	8	1	96	1	1	177	85	161	124	26.094	Yes	150	95	950	54	0	0	65.055	0	43.387	0.667	No-Yes
768	Registered_Pos01_Processed_Follicle_01 (1).tif	8	1	97	1	1	177	80	161	124	28.981	Yes	150	96	960	53	3.095	9.579	68.15	0.309	41.144	0.604	No-Yes
769	Registered_Pos01_Processed_Follicle_01 (1).tif	8	1	98	1	1	178	82	161	124	28.047	Yes	150	97	970	52	1.384	1.916	69.534	0.138	42.459	0.611	No-Yes
770	Registered_Pos01_Processed_Follicle_01 (1).tif	8	1	99	1	1	178	84	161	124	26.903	Yes	150	98	980	51	1.238	1.533	70.772	0.124	43.352	0.613	No-Yes
771	Registered_Pos01_Processed_Follicle_01 (1).tif	8	1	100	1	1	181	88	161	124	25.492	Yes	150	99	990	50	3.095	9.579	73.867	0.309	46.429	0.629	No-Yes
772	Registered_Pos01_Processed_Follicle_01 (1).tif	8	1	101	1	1	181	88	161	124	25.492	Yes	150	100	1000	49	0	0	73.867	0	46.429	0.629	No-Yes
773	Registered_Pos01_Processed_Follicle_01 (1).tif	8	1	102	1	1	182	87	161	124	26.335	Yes	150	101	1010	48	0.875	0.766	74.743	0.088	46.404	0.621	No-Yes
774	Registered_Pos01_Processed_Follicle_01 (1).tif	8	1	103	1	1	182	87	161	124	26.335	Yes	150	102	1020	47	0	0	74.743	0	46.404	0.621	No-Yes
775	Registered_Pos01_Processed_Follicle_01 (1).tif	8	1	104	1	1	184	88	161	124	26.444	Yes	150	103	1030	46	1.384	1.916	76.127	0.138	47.711	0.627	No-Yes
776	Registered_Pos01_Processed_Follicle_01 (1).tif	8	1	105	1	1	184	88	161	124	26.444	Yes	150	104	1040	45	0	0	76.127	0	47.711	0.627	No-Yes
777	Registered_Pos01_Processed_Follicle_01 (1).tif	8	1	106	1	1	185	88	161	124	26.782	Yes	150	105	1050	44	0.619	0.383	76.746	0.062	48.147	0.627	No-Yes
778	Registered_Pos01_Processed_Follicle_01 (1).tif	8	1	107	1	1	185	88	161	124	26.782	Yes	150	106	1060	43	0	0	76.746	0	48.147	0.627	No-Yes
779	Registered_Pos01_Processed_Follicle_01 (1).tif	8	1	108	1	1	185	88	161	124	26.782	Yes	150	107	1070	42	0	0	76.746	0	48.147	0.627	No-Yes
780	Registered_Pos01_Processed_Follicle_01 (1).tif	8	1	109	1	1	185	88	161	124	26.782	Yes	150	108	1080	41	0	0	76.746	0	48.147	0.627	No-Yes
781	Registered_Pos01_Processed_Follicle_01 (1).tif	8	1	110	1	1	184	88	161	124	26.444	Yes	150	109	1090	40	0.619	0.383	77.365	0.062	47.711	0.617	No-Yes
782	Registered_Pos01_Processed_Follicle_01 (1).tif	8	1	111	1	1	182	88	161	124	25.798	Yes	150	110	1100	39	1.238	1.533	78.603	0.124	46.852	0.596	No-Yes
783	Registered_Pos01_Processed_Follicle_01 (1).tif	8	1	112	1	1	182	88	161	124	25.798	Yes	150	111	1110	38	0	0	78.603	0	46.852	0.596	No-Yes
784	Registered_Pos01_Processed_Follicle_01 (1).tif	8	1	113	1	1	181	88	161	124	25.492	Yes	150	112	1120	37	0.619	0.383	79.222	0.062	46.429	0.586	No-Yes
785	Registered_Pos01_Processed_Follicle_01 (1).tif	8	1	114	1	1	181	88	161	124	25.492	Yes	150	113	1130	36	0	0	79.222	0	46.429	0.586	No-Yes
786	Registered_Pos01_Processed_Follicle_01 (1).tif	8	1	115	1	1	181	89	161	124	24.953	Yes	150	114	1140	35	0.619	0.383	79.841	0.062	46.885	0.587	No-Yes
787	Registered_Pos01_Processed_Follicle_01 (1).tif	8	1	116	1	1	181	89	161	124	24.953	Yes	150	115	1150	34	0	0	79.841	0	46.885	0.587	No-Yes
788	Registered_Pos01_Processed_Follicle_01 (1).tif	8	1	117	1	1	181	89	161	124	24.953	Yes	150	116	1160	33	0	0	79.841	0	46.885	0.587	No-Yes
789	Registered_Pos01_Processed_Follicle_01 (1).tif	8	1	118	1	1	182	90	161	124	24.737	Yes	150	117	1170	32	0.875	0.766	80.716	0.088	47.759	0.592	No-Yes
790	Registered_Pos01_Processed_Follicle_01 (1).tif	8	1	119	1	1	182	91	161	124	24.212	Yes	150	118	1180	31	0.619	0.383	81.335	0.062	48.218	0.593	No-Yes
791	Registered_Pos01_Processed_Follicle_01 (1).tif	8	1	120	1	1	182	91	161	124	24.212	Yes	150	119	1190	30	0	0	81.335	0	48.218	0.593	No-Yes
792	Registered_Pos01_Processed_Follicle_01 (1).tif	8	1	121	1	1	182	91	161	124	24.212	Yes	150	120	1200	29	0	0	81.335	0	48.218	0.593	No-Yes
793	Registered_Pos01_Processed_Follicle_01 (1).tif	8	1	122	1	1	181	91	161	124	23.886	Yes	150	121	1210	28	0.619	0.383	81.954	0.062	47.807	0.583	No-Yes
794	Registered_Pos01_Processed_Follicle_01 (1).tif	8	1	123	1	1	181	91	161	124	23.886	Yes	150	122	1220	27	0	0	81.954	0	47.807	0.583	No-Yes
795	Registered_Pos01_Processed_Follicle_01 (1).tif	8	1	124	1	1	181	91	161	124	23.886	Yes	150	123	1230	26	0	0	81.954	0	47.807	0.583	No-Yes
796	Registered_Pos01_Processed_Follicle_01 (1).tif	8	1	125	1	1	179	91	161	124	23.268	Yes	150	124	1240	25	1.238	1.533	83.192	0.124	46.999	0.565	No-Yes
797	Registered_Pos01_Processed_Follicle_01 (1).tif	8	1	126	1	1	177	90	161	124	23.26	Yes	150	125	1250	24	1.384	1.916	84.576	0.138	45.731	0.541	No-Yes
798	Registered_Pos01_Processed_Follicle_01 (1).tif	8	1	127	1	1	177	90	161	124	23.26	Yes	150	126	1260	23	0	0	84.576	0	45.731	0.541	No-Yes
799	Registered_Pos01_Processed_Follicle_01 (1).tif	8	1	128	1	1	176	90	161	124	23.003	Yes	150	127	1270	22	0.619	0.383	85.195	0.062	45.339	0.532	No-Yes
800	Registered_Pos01_Processed_Follicle_01 (1).tif	8	1	129	1	1	176	90	161	124	23.003	Yes	150	128	1280	21	0	0	85.195	0	45.339	0.532	No-Yes
801	Registered_Pos01_Processed_Follicle_01 (1).tif	8	1	130	1	1	180	90	161	124	24.109	Yes	150	129	1290	20	2.476	6.131	87.671	0.248	46.934	0.535	No-Yes
802	Registered_Pos01_Processed_Follicle_01 (1).tif	8	1	131	1	1	183	92	161	124	24.038	Yes	150	130	1300	19	2.232	4.981	89.903	0.223	49.093	0.546	No-Yes
803	Registered_Pos01_Processed_Follicle_01 (1).tif	8	1	132	1	1	184	93	161	124	23.894	Yes	150	131	1310	18	0.875	0.766	90.779	0.088	49.967	0.55	No-Yes
804	Registered_Pos01_Processed_Follicle_01 (1).tif	8	1	133	1	1	185	94	161	124	23.781	Yes	150	132	1320	17	0.875	0.766	91.654	0.088	50.841	0.555	No-Yes
805	Registered_Pos01_Processed_Follicle_01 (1).tif	8	1	134	1	1	185	94	161	124	23.781	Yes	150	133	1330	16	0	0	91.654	0	50.841	0.555	No-Yes
806	Registered_Pos01_Processed_Follicle_01 (1).tif	8	1	135	1	1	185	94	161	124	23.781	Yes	150	134	1340	15	0	0	91.654	0	50.841	0.555	No-Yes
807	Registered_Pos01_Processed_Follicle_01 (1).tif	8	1	136	1	1	187	96	161	124	23.652	Yes	150	135	1350	14	1.751	3.065	93.405	0.175	52.59	0.563	No-Yes
808	Registered_Pos01_Processed_Follicle_01 (1).tif	8	1	137	1	1	187	96	161	124	23.652	Yes	150	136	1360	13	0	0	93.405	0	52.59	0.563	No-Yes
809	Registered_Pos01_Processed_Follicle_01 (1).tif	8	1	138	1	1	189	96	161	124	24.511	Yes	150	137	1370	12	1.238	1.533	94.643	0.124	53.428	0.565	No-Yes
810	Registered_Pos01_Processed_Follicle_01 (1).tif	8	1	139	1	1	189	96	161	124	24.511	Yes	150	138	1380	11	0	0	94.643	0	53.428	0.565	No-Yes
811	Registered_Pos01_Processed_Follicle_01 (1).tif	8	1	140	1	1	190	99	161	124	23.701	Yes	150	139	1390	10	1.957	3.832	96.6	0.196	55.213	0.572	No-Yes
812	Registered_Pos01_Processed_Follicle_01 (1).tif	8	1	141	1	1	190	100	161	124	23.301	Yes	150	140	1400	9	0.619	0.383	97.219	0.062	55.672	0.573	No-Yes
813	Registered_Pos01_Processed_Follicle_01 (1).tif	8	1	142	1	1	190	100	161	124	23.301	Yes	150	141	1410	8	0	0	97.219	0	55.672	0.573	No-Yes
814	Registered_Pos01_Processed_Follicle_01 (1).tif	8	1	143	1	1	188	99	161	124	22.777	Yes	150	142	1420	7	1.384	1.916	98.603	0.138	54.388	0.552	No-Yes
815	Registered_Pos01_Processed_Follicle_01 (1).tif	8	1	144	1	1	188	99	161	124	22.777	Yes	150	143	1430	6	0	0	98.603	0	54.388	0.552	No-Yes
816	Registered_Pos01_Processed_Follicle_01 (1).tif	8	1	145	1	1	188	99	161	124	22.777	Yes	150	144	1440	5	0	0	98.603	0	54.388	0.552	No-Yes
817	Registered_Pos01_Processed_Follicle_01 (1).tif	8	1	146	1	1	188	101	161	124	21.955	Yes	150	145	1450	4	1.238	1.533	99.841	0.124	55.324	0.554	No-Yes
818	Registered_Pos01_Processed_Follicle_01 (1).tif	8	1	147	1	1	187	99	161	124	22.327	Yes	150	146	1460	3	1.384	1.916	101.226	0.138	53.981	0.533	No-Yes
819	Registered_Pos01_Processed_Follicle_01 (1).tif	8	1	148	1	1	184	99	161	124	21.028	Yes	150	147	1470	2	1.857	3.448	103.083	0.186	52.786	0.512	No-Yes
820	Registered_Pos01_Processed_Follicle_01 (1).tif	8	1	149	1	1	184	99	161	124	21.028	Yes	150	148	1480	1	0	0	103.083	0	52.786	0.512	No-Yes
821	Registered_Pos01_Processed_Follicle_01 (1).tif	8	1	150	1	1	184	98	161	124	21.487	Yes	150	149	1490	0	0.619	0.383	103.702	0.062	52.308	0.504	No-Yes
822	Registered_Pos01_Processed_Follicle_01 (1).tif	9	1	1	1	1	232	47	161	124	64.833	No	150	0	0	149	0	0	0	0	0	NaN	No-No
823	Registered_Pos01_Processed_Follicle_01 (1).tif	9	1	2	1	1	232	47	161	124	64.833	No	150	1	10	148	0	0	0	0	0	NaN	No-No
824	Registered_Pos01_Processed_Follicle_01 (1).tif	9	1	3	1	1	232	47	161	124	64.833	No	150	2	20	147	0	0	0	0	0	NaN	No-No
825	Registered_Pos01_Processed_Follicle_01 (1).tif	9	1	4	1	1	230	47	161	124	64	No	150	3	30	146	1.238	1.533	1.238	0.124	1.238	1	No-No
826	Registered_Pos01_Processed_Follicle_01 (1).tif	9	1	5	1	1	230	47	161	124	64	No	150	4	40	145	0	0	1.238	0	1.238	1	No-No
827	Registered_Pos01_Processed_Follicle_01 (1).tif	9	1	6	1	1	229	45	161	124	64.522	No	150	5	50	144	1.384	1.916	2.622	0.138	2.232	0.851	No-No
828	Registered_Pos01_Processed_Follicle_01 (1).tif	9	1	7	1	1	227	44	161	124	64.197	No	150	6	60	143	1.384	1.916	4.006	0.138	3.609	0.901	No-No
829	Registered_Pos01_Processed_Follicle_01 (1).tif	9	1	8	1	1	227	44	161	124	64.197	No	150	7	70	142	0	0	4.006	0	3.609	0.901	No-No
830	Registered_Pos01_Processed_Follicle_01 (1).tif	9	1	9	1	1	228	42	161	124	65.547	No	150	8	80	141	1.384	1.916	5.39	0.138	3.964	0.735	No-No
831	Registered_Pos01_Processed_Follicle_01 (1).tif	9	1	10	1	1	228	42	161	124	65.547	No	150	9	90	140	0	0	5.39	0	3.964	0.735	No-No
832	Registered_Pos01_Processed_Follicle_01 (1).tif	9	1	11	1	1	228	42	161	124	65.547	No	150	10	100	139	0	0	5.39	0	3.964	0.735	No-No
833	Registered_Pos01_Processed_Follicle_01 (1).tif	9	1	12	1	1	228	40	161	124	66.51	No	150	11	110	138	1.238	1.533	6.628	0.124	4.991	0.753	No-No
834	Registered_Pos01_Processed_Follicle_01 (1).tif	9	1	13	1	1	228	40	161	124	66.51	No	150	12	120	137	0	0	6.628	0	4.991	0.753	No-No
835	Registered_Pos01_Processed_Follicle_01 (1).tif	9	1	14	1	1	228	40	161	124	66.51	No	150	13	130	136	0	0	6.628	0	4.991	0.753	No-No
836	Registered_Pos01_Processed_Follicle_01 (1).tif	9	1	15	1	1	228	40	161	124	66.51	No	150	14	140	135	0	0	6.628	0	4.991	0.753	No-No
837	Registered_Pos01_Processed_Follicle_01 (1).tif	9	1	16	1	1	229	40	161	124	66.898	No	150	15	150	134	0.619	0.383	7.247	0.062	4.714	0.65	No-No
838	Registered_Pos01_Processed_Follicle_01 (1).tif	9	1	17	1	1	229	40	161	124	66.898	No	150	16	160	133	0	0	7.247	0	4.714	0.65	No-No
839	Registered_Pos01_Processed_Follicle_01 (1).tif	9	1	18	1	1	231	40	161	124	67.684	No	150	17	170	132	1.238	1.533	8.485	0.124	4.377	0.516	No-No
840	Registered_Pos01_Processed_Follicle_01 (1).tif	9	1	19	1	1	231	40	161	124	67.684	No	150	18	180	131	0	0	8.485	0	4.377	0.516	No-No
841	Registered_Pos01_Processed_Follicle_01 (1).tif	9	1	20	1	1	231	41	161	124	67.209	No	150	19	190	130	0.619	0.383	9.104	0.062	3.765	0.414	No-No
842	Registered_Pos01_Processed_Follicle_01 (1).tif	9	1	21	1	1	231	41	161	124	67.209	No	150	20	200	129	0	0	9.104	0	3.765	0.414	No-No
843	Registered_Pos01_Processed_Follicle_01 (1).tif	9	1	22	1	1	231	42	161	124	66.737	No	150	21	210	128	0.619	0.383	9.723	0.062	3.156	0.325	No-No
844	Registered_Pos01_Processed_Follicle_01 (1).tif	9	1	23	1	1	231	42	161	124	66.737	No	150	22	220	127	0	0	9.723	0	3.156	0.325	No-No
845	Registered_Pos01_Processed_Follicle_01 (1).tif	9	1	24	1	1	232	42	161	124	67.141	No	150	23	230	126	0.619	0.383	10.342	0.062	3.095	0.299	No-No
846	Registered_Pos01_Processed_Follicle_01 (1).tif	9	1	25	1	1	232	42	161	124	67.141	No	150	24	240	125	0	0	10.342	0	3.095	0.299	No-No
847	Registered_Pos01_Processed_Follicle_01 (1).tif	9	1	26	1	1	232	42	161	124	67.141	No	150	25	250	124	0	0	10.342	0	3.095	0.299	No-No
848	Registered_Pos01_Processed_Follicle_01 (1).tif	9	1	27	1	1	234	42	161	124	67.958	No	150	26	260	123	1.238	1.533	11.58	0.124	3.333	0.288	No-No
849	Registered_Pos01_Processed_Follicle_01 (1).tif	9	1	28	1	1	234	42	161	124	67.958	No	150	27	270	122	0	0	11.58	0	3.333	0.288	No-No
850	Registered_Pos01_Processed_Follicle_01 (1).tif	9	1	29	1	1	234	42	161	124	67.958	No	150	28	280	121	0	0	11.58	0	3.333	0.288	No-No
851	Registered_Pos01_Processed_Follicle_01 (1).tif	9	1	30	1	1	235	39	161	124	69.76	No	150	29	290	120	1.957	3.832	13.538	0.196	5.289	0.391	No-No
852	Registered_Pos01_Processed_Follicle_01 (1).tif	9	1	31	1	1	235	39	161	124	69.76	No	150	30	300	119	0	0	13.538	0	5.289	0.391	No-No
853	Registered_Pos01_Processed_Follicle_01 (1).tif	9	1	32	1	1	235	39	161	124	69.76	No	150	31	310	118	0	0	13.538	0	5.289	0.391	No-No
854	Registered_Pos01_Processed_Follicle_01 (1).tif	9	1	33	1	1	234	37	161	124	70.299	No	150	32	320	117	1.384	1.916	14.922	0.138	6.313	0.423	No-No
855	Registered_Pos01_Processed_Follicle_01 (1).tif	9	1	34	1	1	234	37	161	124	70.299	No	150	33	330	116	0	0	14.922	0	6.313	0.423	No-No
856	Registered_Pos01_Processed_Follicle_01 (1).tif	9	1	35	1	1	234	37	161	124	70.299	No	150	34	340	115	0	0	14.922	0	6.313	0.423	No-No
857	Registered_Pos01_Processed_Follicle_01 (1).tif	9	1	36	1	1	234	35	161	124	71.252	No	150	35	350	114	1.238	1.533	16.16	0.124	7.53	0.466	No-No
858	Registered_Pos01_Processed_Follicle_01 (1).tif	9	1	37	1	1	234	35	161	124	71.252	No	150	36	360	113	0	0	16.16	0	7.53	0.466	No-No
859	Registered_Pos01_Processed_Follicle_01 (1).tif	9	1	38	1	1	235	36	161	124	71.171	No	150	37	370	112	0.875	0.766	17.035	0.088	7.058	0.414	No-No
860	Registered_Pos01_Processed_Follicle_01 (1).tif	9	1	39	1	1	236	36	161	124	71.572	No	150	38	380	111	0.619	0.383	17.654	0.062	7.245	0.41	No-No
861	Registered_Pos01_Processed_Follicle_01 (1).tif	9	1	40	1	1	236	36	161	124	71.572	No	150	39	390	110	0	0	17.654	0	7.245	0.41	No-No
862	Registered_Pos01_Processed_Follicle_01 (1).tif	9	1	41	1	1	236	36	161	124	71.572	No	150	40	400	109	0	0	17.654	0	7.245	0.41	No-No
863	Registered_Pos01_Processed_Follicle_01 (1).tif	9	1	42	1	1	236	37	161	124	71.102	No	150	41	410	108	0.619	0.383	18.273	0.062	6.667	0.365	No-No
864	Registered_Pos01_Processed_Follicle_01 (1).tif	9	1	43	1	1	236	37	161	124	71.102	No	150	42	420	107	0	0	18.273	0	6.667	0.365	No-No
865	Registered_Pos01_Processed_Follicle_01 (1).tif	9	1	44	1	1	235	37	161	124	70.699	No	150	43	430	106	0.619	0.383	18.892	0.062	6.463	0.342	No-No
866	Registered_Pos01_Processed_Follicle_01 (1).tif	9	1	45	1	1	235	37	161	124	70.699	No	150	44	440	105	0	0	18.892	0	6.463	0.342	No-No
867	Registered_Pos01_Processed_Follicle_01 (1).tif	9	1	46	1	1	235	37	161	124	70.699	No	150	45	450	104	0	0	18.892	0	6.463	0.342	No-No
868	Registered_Pos01_Processed_Follicle_01 (1).tif	9	1	47	1	1	235	37	161	124	70.699	No	150	46	460	103	0	0	18.892	0	6.463	0.342	No-No
869	Registered_Pos01_Processed_Follicle_01 (1).tif	9	1	48	1	1	235	37	161	124	70.699	No	150	47	470	102	0	0	18.892	0	6.463	0.342	No-No
[truncated: 5,484 more rows]

## Sheet: Video 2 - dividing cells
	Image_ID	Track	Seed	Frame	Slice	Ch	X	Y	Follicle_COMX	Follicle_COMY	Distance_from_COM_(um)	Inside?	T_Length	Track_Index	Track_Time	Track_Index_Rev	Distance_(um)	Distance^2_(um)	Acc_Dist_(um)	Speed_(um/min)	Euclidean_D_(um)	Persistence	Class
[truncated: 8,891 more rows]

[truncated: 22 more sheets: Video 2 - non-dividing cells, Video 3 - dividing cells, Video 3 - non-dividing cells, Video 4 - dividing cells, Video 4 - non-dividing cells, Video 5 - dividing cells, Video 5 - non-dividing cells, Video 6 - dividing cells, Video 6 - non-dividing cells, Video 7 - dividing cells, Video 7 - non-dividing cells, Video 8 - dividing cells, Video 8 - non-dividing cells, Fig 1C Speed, Fig 1D Euclidean distance, Fig 1E Persistence, Fig 1F MSD plot, Fig 1G Diffusion coefficient, Fig 2A, Fig 2F …]
