# Supplementary material for: Rapid mechanosensitive migration and dispersal of newly divided mesenchymal cells aid their recruitment into dermal condensates
Source: PLoS Biol. 2023 Sep 25;21(9):e3002316. doi: 10.1371/journal.pbio.3002316 (PMC10553821; doi:10.1371/journal.pbio.3002316)
Supplement: S2 Data — (XLSX) [file pbio.3002316.s021.xlsx]

## Sheet: Video 1 - follicle positions
Index	Name	Type	X	Y	Width	Height	Points	Color	Fill	LWidth	Pos	C	Z	T
0	0148-0310-0179	Oval	130	260	98	100	228	none	none	0	148	0	148	0
1	0158-0328-0855	Oval	806	278	98	100	228	none	none	0	158	0	158	0
2	0158-0564-0987	Oval	938	514	98	100	228	none	none	0	158	0	158	0
3	0158-0468-0527	Oval	478	418	98	100	228	none	none	0	158	0	158	0
4	0158-0690-0037	Oval	-10	640	94	100	228	none	none	0	158	0	158	0
5	0177-0637-0291	Oval	244	590	94	94	220	none	none	0	177	0	177	0
6	0200-0692-0714	Oval	666	646	96	92	220	none	none	0	200	0	200	0
7	0139-0898-0439	Oval	388	846	103	105	244	none	none	0	139	0	139	0
8	0143-1044-0707	Oval	656	990	102	108	244	none	none	0	143	0	143	0
9	0195-0926-0100	Oval	50	872	100	108	244	none	none	0	195	0	195	0
10	0217-0817-0887	Oval	840	766	94	102	228	none	none	0	217	0	217	0
11	0190-1172-0210	Oval	164	1130	92	84	204	none	none	0	190	0	190	0
12	0192-1174-1004	Oval	958	1132	92	84	204	none	none	0	192	0	192	0

## Sheet: Video 1 - mitosis positions
Index	Name	Type	X	Y	Width	Height	Points	Color	Fill	LWidth	Pos	C	Z	T	X1	Y1	X2	Y2
0	0002-0057-0088	Straight Line	78	44	20	26	2	none	none	0	2	0	2	0	98	44	78	70
1	0003-0165-0278	Straight Line	276	136	4	58	2	none	none	0	3	0	3	0	280	136	276	194
2	0003-0097-0335	Straight Line	312	80	46	34	2	none	none	0	3	0	3	0	312	80	358	114
3	0022-0147-0476	Straight Line	462	132	28	30	2	none	none	0	22	0	22	0	462	162	490	132
4	0029-0355-0374	Straight Line	366	334	16	42	2	none	none	0	29	0	29	0	382	334	366	376
5	0034-0227-0620	Straight Line	616	198	8	58	2	none	none	0	34	0	34	0	624	198	616	256
6	0038-0288-0702	Straight Line	702	264	0	48	2	none	none	0	38	0	38	0	702	264	702	312
7	0040-0159-0468	Straight Line	458	138	20	42	2	none	none	0	40	0	40	0	458	180	478	138
8	0042-0136-0919	Straight Line	912	110	14	52	2	none	none	0	42	0	42	0	912	162	926	110
9	0043-0143-0993	Straight Line	984	116	18	54	2	none	none	0	43	0	43	0	984	170	1002	116
10	0071-0156-0803	Straight Line	800	128	6	56	2	none	none	0	71	0	71	0	806	184	800	128
11	0070-0240-0425	Straight Line	416	218	18	44	2	none	none	0	70	0	70	0	416	262	434	218
12	0077-0199-0496	Straight Line	486	178	20	42	2	none	none	0	77	0	77	0	506	220	486	178
13	0078-0288-0603	Straight Line	598	266	10	44	2	none	none	0	78	0	78	0	608	310	598	266
14	0081-0268-0550	Straight Line	542	244	16	48	2	none	none	0	81	0	81	0	542	292	558	244
15	0081-0285-0723	Straight Line	714	268	18	34	2	none	none	0	81	0	81	0	714	302	732	268
16	0085-0186-0385	Straight Line	366	168	38	36	2	none	none	0	85	0	85	0	366	204	404	168
17	0087-0377-0347	Straight Line	336	356	22	42	2	none	none	0	87	0	87	0	336	398	358	356
18	0090-0189-0295	Straight Line	290	162	10	54	2	none	none	0	90	0	90	0	300	216	290	162
19	0094-0139-0760	Straight Line	744	124	32	30	2	none	none	0	94	0	94	0	744	154	776	124
20	0099-0260-0544	Straight Line	526	248	36	24	2	none	none	0	99	0	99	0	526	272	562	248
21	0104-0328-0633	Straight Line	624	302	18	52	2	none	none	0	104	0	104	0	624	354	642	302
22	0109-0175-0557	Straight Line	552	150	10	50	2	none	none	0	109	0	109	0	552	200	562	150
23	0112-0169-0085	Straight Line	72	156	26	26	2	none	none	0	112	0	112	0	72	182	98	156
24	0115-0209-0066	Straight Line	50	200	32	18	2	none	none	0	115	0	115	0	82	218	50	200
25	0117-0277-0897	Straight Line	888	254	18	46	2	none	none	0	117	0	117	0	906	300	888	254
26	0120-0158-0705	Straight Line	702	134	6	48	2	none	none	0	120	0	120	0	702	182	708	134
27	0121-0196-0445	Straight Line	428	172	34	48	2	none	none	0	121	0	121	0	428	220	462	172
28	0129-0249-0469	Straight Line	464	228	10	42	2	none	none	0	129	0	129	0	464	270	474	228
29	0130-0256-0660	Straight Line	658	230	4	52	2	none	none	0	130	0	130	0	662	282	658	230
30	0130-0295-0749	Straight Line	730	276	38	38	2	none	none	0	130	0	130	0	730	314	768	276
31	0130-0271-0944	Straight Line	936	246	16	50	2	none	none	0	130	0	130	0	952	296	936	246
32	0132-0221-0018	Straight Line	12	196	12	50	2	none	none	0	132	0	132	0	12	246	24	196
33	0133-0217-0609	Straight Line	590	202	38	30	2	none	none	0	133	0	133	0	590	232	628	202
34	0133-0374-0535	Straight Line	526	356	18	36	2	none	none	0	133	0	133	0	544	392	526	356
35	0140-0247-0537	Straight Line	532	228	10	38	2	none	none	0	140	0	140	0	532	266	542	228
36	0141-0209-0130	Straight Line	116	186	28	46	2	none	none	0	141	0	141	0	144	232	116	186
37	0146-0198-0801	Straight Line	782	186	38	24	2	none	none	0	146	0	146	0	782	210	820	186
38	0148-0176-0416	Straight Line	406	152	20	48	2	none	none	0	148	0	148	0	406	200	426	152
39	0152-0271-0258	Straight Line	258	248	0	46	2	none	none	0	152	0	152	0	258	294	258	248
40	0154-0185-0244	Straight Line	230	168	28	34	2	none	none	0	154	0	154	0	258	202	230	168
41	0155-0161-0717	Straight Line	710	140	14	42	2	none	none	0	155	0	155	0	710	182	724	140
42	0158-0246-0771	Straight Line	760	228	22	36	2	none	none	0	158	0	158	0	760	264	782	228
43	0157-0360-0668	Straight Line	646	352	44	16	2	none	none	0	157	0	157	0	646	368	690	352
44	0156-0405-0301	Straight Line	300	380	2	50	2	none	none	0	156	0	156	0	300	430	302	380
45	0157-0361-0669	Straight Line	646	358	46	6	2	none	none	0	157	0	157	0	646	364	692	358
46	0159-0215-0728	Straight Line	710	200	36	30	2	none	none	0	159	0	159	0	710	230	746	200
47	0159-0203-0472	Straight Line	472	178	0	50	2	none	none	0	159	0	159	0	472	228	472	178
48	0160-0265-0675	Straight Line	672	242	6	46	2	none	none	0	160	0	160	0	672	288	678	242
49	0161-0186-0859	Straight Line	850	164	18	44	2	none	none	0	161	0	161	0	868	208	850	164
50	0162-0277-0524	Straight Line	518	248	12	58	2	none	none	0	162	0	162	0	530	306	518	248
51	0163-0209-0438	Straight Line	428	192	20	34	2	none	none	0	163	0	163	0	428	226	448	192
52	0163-0211-0318	Straight Line	314	188	8	46	2	none	none	0	163	0	163	0	322	234	314	188
53	0165-0160-0062	Straight Line	62	138	0	44	2	none	none	0	165	0	165	0	62	182	62	138
54	0165-0376-0710	Straight Line	708	354	4	44	2	none	none	0	165	0	165	0	708	398	712	354
55	0165-0310-0619	Straight Line	614	292	10	36	2	none	none	0	165	0	165	0	614	328	624	292
56	0168-0189-0893	Straight Line	878	172	30	34	2	none	none	0	168	0	168	0	878	206	908	172
57	0168-0346-0544	Straight Line	530	330	28	32	2	none	none	0	168	0	168	0	558	362	530	330
58	0169-0219-0911	Straight Line	892	204	38	30	2	none	none	0	169	0	169	0	892	234	930	204
59	0169-0258-1012	Straight Line	1012	234	0	48	2	none	none	0	169	0	169	0	1012	282	1012	234
60	0169-0241-0476	Straight Line	466	218	20	46	2	none	none	0	169	0	169	0	486	264	466	218
61	0169-0159-0484	Straight Line	464	154	40	10	2	none	none	0	169	0	169	0	464	164	504	154
62	0171-0259-0450	Straight Line	440	242	20	34	2	none	none	0	171	0	171	0	440	276	460	242
63	0170-0304-0358	Straight Line	342	284	32	40	2	none	none	0	170	0	170	0	342	324	374	284
64	0173-0393-0094	Straight Line	94	366	0	54	2	none	none	0	173	0	173	0	94	420	94	366
65	0175-0273-0993	Straight Line	988	256	10	34	2	none	none	0	175	0	175	0	988	290	998	256
66	0174-0242-0378	Straight Line	372	224	12	36	2	none	none	0	174	0	174	0	372	260	384	224
67	0175-0178-0550	Straight Line	550	156	0	44	2	none	none	0	175	0	175	0	550	200	550	156
68	0177-0422-0645	Straight Line	640	400	10	44	2	none	none	0	177	0	177	0	640	444	650	400
69	0179-0356-0329	Straight Line	324	332	10	48	2	none	none	0	179	0	179	0	334	380	324	332
70	0179-0204-0028	Straight Line	28	184	0	40	2	none	none	0	179	0	179	0	28	224	28	184
71	0181-0375-0804	Straight Line	798	358	12	34	2	none	none	0	181	0	181	0	810	392	798	358
72	0181-0212-0786	Straight Line	776	188	20	48	2	none	none	0	181	0	181	0	776	236	796	188
73	0185-0457-0650	Straight Line	646	436	8	42	2	none	none	0	185	0	185	0	646	478	654	436
74	0189-0384-0523	Straight Line	508	370	30	28	2	none	none	0	189	0	189	0	538	398	508	370
75	0188-0448-0331	Straight Line	328	426	6	44	2	none	none	0	188	0	188	0	334	470	328	426
76	0190-0465-0798	Straight Line	784	452	28	26	2	none	none	0	190	0	190	0	784	478	812	452
77	0190-0259-0512	Straight Line	504	236	16	46	2	none	none	0	190	0	190	0	520	282	504	236
78	0193-0298-0936	Straight Line	934	274	4	48	2	none	none	0	193	0	193	0	938	322	934	274
79	0202-0335-0627	Straight Line	622	312	10	46	2	none	none	0	202	0	202	0	622	358	632	312
80	0202-0314-0736	Straight Line	736	294	0	40	2	none	none	0	202	0	202	0	736	334	736	294
81	0202-0269-0784	Straight Line	776	246	16	46	2	none	none	0	202	0	202	0	776	292	792	246
82	0203-0322-0358	Straight Line	358	294	0	56	2	none	none	0	203	0	203	0	358	350	358	294
83	0204-0187-0796	Straight Line	782	174	28	26	2	none	none	0	204	0	204	0	782	200	810	174
84	0211-0222-0060	Straight Line	42	220	36	4	2	none	none	0	211	0	211	0	78	224	42	220
85	0211-0272-0873	Straight Line	856	260	34	24	2	none	none	0	211	0	211	0	890	284	856	260
86	0213-0274-0423	Straight Line	418	258	10	32	2	none	none	0	213	0	213	0	428	290	418	258
87	0002-0316-0048	Straight Line	28	300	40	32	2	none	none	0	2	0	2	0	28	332	68	300
88	0002-0347-0268	Straight Line	264	322	8	50	2	none	none	0	2	0	2	0	272	372	264	322
89	0007-0379-0788	Straight Line	782	354	12	50	2	none	none	0	7	0	7	0	794	404	782	354
90	0012-0423-0950	Straight Line	942	400	16	46	2	none	none	0	12	0	12	0	942	446	958	400
91	0014-0493-0698	Straight Line	684	478	28	30	2	none	none	0	14	0	14	0	712	508	684	478
92	0016-0447-0852	Straight Line	842	420	20	54	2	none	none	0	16	0	16	0	842	474	862	420
93	0024-0500-0670	Straight Line	666	474	8	52	2	none	none	0	24	0	24	0	666	526	674	474
94	0046-0441-0615	Straight Line	610	418	10	46	2	none	none	0	46	0	46	0	610	464	620	418
95	0048-0453-0141	Straight Line	134	436	14	34	2	none	none	0	48	0	48	0	134	470	148	436
96	0051-0530-0370	Straight Line	358	510	24	40	2	none	none	0	51	0	51	0	358	550	382	510
97	0052-0397-0732	Straight Line	726	380	12	34	2	none	none	0	52	0	52	0	726	414	738	380
98	0054-0540-0657	Straight Line	654	520	6	40	2	none	none	0	54	0	54	0	654	560	660	520
99	0058-0527-0766	Straight Line	758	512	16	30	2	none	none	0	58	0	58	0	774	542	758	512
100	0059-0626-0529	Straight Line	522	606	14	40	2	none	none	0	59	0	59	0	522	646	536	606
101	0061-0587-0624	Straight Line	612	566	24	42	2	none	none	0	61	0	61	0	636	608	612	566
102	0064-0469-0364	Straight Line	364	448	0	42	2	none	none	0	64	0	64	0	364	490	364	448
103	0064-0559-0695	Straight Line	686	542	18	34	2	none	none	0	64	0	64	0	704	576	686	542
104	0064-0679-0666	Straight Line	658	660	16	38	2	none	none	0	64	0	64	0	658	698	674	660
105	0064-0465-0362	Straight Line	362	444	0	42	2	none	none	0	64	0	64	0	362	486	362	444
106	0065-0520-0358	Straight Line	352	502	12	36	2	none	none	0	65	0	65	0	352	538	364	502
107	0066-0481-0843	Straight Line	834	468	18	26	2	none	none	0	66	0	66	0	834	494	852	468
108	0068-0699-0548	Straight Line	524	690	48	18	2	none	none	0	68	0	68	0	524	708	572	690
109	0072-0550-0207	Straight Line	186	538	42	24	2	none	none	0	72	0	72	0	186	562	228	538
110	0074-0498-0313	Straight Line	300	482	26	32	2	none	none	0	74	0	74	0	326	514	300	482
111	0075-0626-0823	Straight Line	814	600	18	52	2	none	none	0	75	0	75	0	814	652	832	600
112	0075-0712-0863	Straight Line	860	690	6	44	2	none	none	0	75	0	75	0	860	734	866	690
113	0078-0596-0715	Straight Line	710	580	10	32	2	none	none	0	78	0	78	0	710	612	720	580
114	0081-0500-0601	Straight Line	600	476	2	48	2	none	none	0	81	0	81	0	600	524	602	476
115	0087-0622-0547	Straight Line	544	604	6	36	2	none	none	0	87	0	87	0	550	640	544	604
116	0088-0491-0014	Straight Line	14	470	0	42	2	none	none	0	88	0	88	0	14	512	14	470
117	0091-0477-0216	Straight Line	216	458	0	38	2	none	none	0	91	0	91	0	216	496	216	458
118	0093-0710-0398	Straight Line	390	694	16	32	2	none	none	0	93	0	93	0	406	726	390	694
119	0094-0595-0659	Straight Line	650	576	18	38	2	none	none	0	94	0	94	0	650	614	668	576
120	0094-0490-0958	Straight Line	954	458	8	64	2	none	none	0	94	0	94	0	962	458	954	522
121	0094-0593-0659	Straight Line	650	576	18	34	2	none	none	0	94	0	94	0	650	610	668	576
122	0095-0599-0465	Straight Line	460	580	10	38	2	none	none	0	95	0	95	0	470	618	460	580
123	0096-0728-0418	Straight Line	410	708	16	40	2	none	none	0	96	0	96	0	410	748	426	708
124	0099-0602-0389	Straight Line	388	580	2	44	2	none	none	0	99	0	99	0	390	624	388	580
125	0114-0587-0790	Straight Line	784	562	12	50	2	none	none	0	114	0	114	0	784	612	796	562
126	0114-0544-0248	Straight Line	238	524	20	40	2	none	none	0	114	0	114	0	258	564	238	524
127	0119-0552-0833	Straight Line	828	524	10	56	2	none	none	0	119	0	119	0	828	580	838	524
128	0125-0609-0498	Straight Line	484	598	28	22	2	none	none	0	125	0	125	0	484	620	512	598
129	0127-0588-0219	Straight Line	210	578	18	20	2	none	none	0	127	0	127	0	228	598	210	578
130	0132-0624-0758	Straight Line	746	614	24	20	2	none	none	0	132	0	132	0	746	634	770	614
131	0138-0687-0583	Straight Line	582	670	2	34	2	none	none	0	138	0	138	0	582	704	584	670
132	0142-0668-0476	Straight Line	474	654	4	28	2	none	none	0	142	0	142	0	474	682	478	654
133	0143-0503-0021	Straight Line	12	494	18	18	2	none	none	0	143	0	143	0	12	512	30	494
134	0142-0645-0799	Straight Line	796	634	6	22	2	none	none	0	142	0	142	0	796	656	802	634
135	0146-0660-0466	Straight Line	464	646	4	28	2	none	none	0	146	0	146	0	464	674	468	646
136	0149-0607-0631	Straight Line	630	588	2	38	2	none	none	0	149	0	149	0	630	626	632	588
137	0152-0648-0572	Straight Line	572	638	0	20	2	none	none	0	152	0	152	0	572	658	572	638
138	0154-0517-0093	Straight Line	86	504	14	26	2	none	none	0	154	0	154	0	86	530	100	504
139	0156-0619-0688	Straight Line	682	608	12	22	2	none	none	0	156	0	156	0	682	630	694	608
140	0159-0755-0576	Straight Line	576	742	0	26	2	none	none	0	159	0	159	0	576	768	576	742
141	0162-0680-0563	Straight Line	560	670	6	20	2	none	none	0	162	0	162	0	566	690	560	670
142	0162-0662-0622	Straight Line	620	648	4	28	2	none	none	0	162	0	162	0	624	676	620	648
143	0163-0562-0156	Straight Line	156	546	0	32	2	none	none	0	163	0	163	0	156	578	156	546
144	0163-0551-0232	Straight Line	228	540	8	22	2	none	none	0	163	0	163	0	236	562	228	540
145	0172-0698-0287	Straight Line	278	698	18	0	2	none	none	0	172	0	172	0	278	698	296	698
146	0172-0547-0055	Straight Line	52	536	6	22	2	none	none	0	172	0	172	0	58	558	52	536
147	0175-0634-0850	Straight Line	840	628	20	12	2	none	none	0	175	0	175	0	840	640	860	628
148	0178-0665-0858	Straight Line	848	652	20	26	2	none	none	0	178	0	178	0	848	678	868	652
149	0181-0746-0414	Straight Line	414	728	0	36	2	none	none	0	181	0	181	0	414	764	414	728
150	0181-0667-0542	Straight Line	538	654	8	26	2	none	none	0	181	0	181	0	538	680	546	654
151	0183-0559-0108	Straight Line	106	544	4	30	2	none	none	0	183	0	183	0	110	574	106	544
152	0183-0454-0199	Straight Line	196	446	6	16	2	none	none	0	183	0	183	0	196	462	202	446
153	0190-0574-0130	Straight Line	124	560	12	28	2	none	none	0	190	0	190	0	136	588	124	560
154	0190-0520-0130	Straight Line	128	506	4	28	2	none	none	0	190	0	190	0	128	534	132	506
155	0190-0572-0132	Straight Line	126	554	12	36	2	none	none	0	190	0	190	0	138	590	126	554
156	0190-0527-0066	Straight Line	62	514	8	26	2	none	none	0	190	0	190	0	62	540	70	514
157	0192-0552-0176	Straight Line	174	538	4	28	2	none	none	0	192	0	192	0	178	566	174	538
158	0192-0541-0294	Straight Line	290	526	8	30	2	none	none	0	192	0	192	0	290	556	298	526
159	0192-0561-0388	Straight Line	386	548	4	26	2	none	none	0	192	0	192	0	390	574	386	548
160	0193-0475-0772	Straight Line	766	464	12	22	2	none	none	0	193	0	193	0	766	486	778	464
161	0194-0593-0894	Straight Line	886	578	16	30	2	none	none	0	194	0	194	0	902	608	886	578
162	0194-0670-0807	Straight Line	802	658	10	24	2	none	none	0	194	0	194	0	802	682	812	658
163	0197-0595-0166	Straight Line	166	584	0	22	2	none	none	0	197	0	197	0	166	606	166	584
164	0198-0511-0810	Straight Line	798	500	24	22	2	none	none	0	198	0	198	0	798	522	822	500
165	0199-0508-0763	Straight Line	754	494	18	28	2	none	none	0	199	0	199	0	754	522	772	494
166	0203-0470-0321	Straight Line	310	466	22	8	2	none	none	0	203	0	203	0	310	474	332	466
167	0203-0456-0176	Straight Line	170	448	12	16	2	none	none	0	203	0	203	0	182	464	170	448
168	0204-0729-0380	Straight Line	380	716	0	26	2	none	none	0	204	0	204	0	380	742	380	716
169	0204-0560-0419	Straight Line	416	546	6	28	2	none	none	0	204	0	204	0	422	574	416	546
170	0207-0506-0455	Straight Line	452	496	6	20	2	none	none	0	207	0	207	0	452	516	458	496
171	0216-0630-0672	Straight Line	666	620	12	20	2	none	none	0	216	0	216	0	666	640	678	620
172	0003-0773-0747	Straight Line	742	756	10	34	2	none	none	0	3	0	3	0	752	790	742	756
173	0008-0922-0555	Straight Line	552	908	6	28	2	none	none	0	8	0	8	0	552	936	558	908
174	0008-0879-0706	Straight Line	704	864	4	30	2	none	none	0	8	0	8	0	708	894	704	864
175	0010-0800-0940	Straight Line	938	784	4	32	2	none	none	0	10	0	10	0	938	816	942	784
176	0012-0824-0310	Straight Line	300	820	20	8	2	none	none	0	12	0	12	0	320	828	300	820
177	0012-0825-0486	Straight Line	472	816	28	18	2	none	none	0	12	0	12	0	500	834	472	816
178	0014-0917-0508	Straight Line	506	900	4	34	2	none	none	0	14	0	14	0	506	934	510	900
179	0015-0838-0625	Straight Line	622	822	6	32	2	none	none	0	15	0	15	0	622	854	628	822
180	0015-0879-0933	Straight Line	926	868	14	22	2	none	none	0	15	0	15	0	926	890	940	868
181	0019-1003-0866	Straight Line	862	990	8	26	2	none	none	0	19	0	19	0	862	1016	870	990
182	0019-0904-0123	Straight Line	120	890	6	28	2	none	none	0	19	0	19	0	126	918	120	890
183	0019-0964-0110	Straight Line	106	948	8	32	2	none	none	0	19	0	19	0	114	980	106	948
184	0021-0734-0759	Straight Line	752	726	14	16	2	none	none	0	21	0	21	0	752	742	766	726
185	0024-0727-0951	Straight Line	946	714	10	26	2	none	none	0	24	0	24	0	946	740	956	714
186	0024-0913-0927	Straight Line	924	896	6	34	2	none	none	0	24	0	24	0	924	930	930	896
187	0027-0829-0793	Straight Line	782	818	22	22	2	none	none	0	27	0	27	0	782	840	804	818
188	0030-0835-0747	Straight Line	742	820	10	30	2	none	none	0	30	0	30	0	742	850	752	820
189	0035-0852-0535	Straight Line	522	852	26	0	2	none	none	0	35	0	35	0	548	852	522	852
190	0036-0782-0660	Straight Line	650	768	20	28	2	none	none	0	36	0	36	0	650	796	670	768
191	0036-0886-0564	Straight Line	558	874	12	24	2	none	none	0	36	0	36	0	570	898	558	874
192	0037-0924-0922	Straight Line	922	908	0	32	2	none	none	0	37	0	37	0	922	940	922	908
193	0042-1038-0228	Straight Line	218	1028	20	20	2	none	none	0	42	0	42	0	218	1048	238	1028
194	0044-1009-0853	Straight Line	848	994	10	30	2	none	none	0	44	0	44	0	848	1024	858	994
195	0044-0966-0258	Straight Line	256	948	4	36	2	none	none	0	44	0	44	0	256	984	260	948
196	0046-1021-0498	Straight Line	498	1006	0	30	2	none	none	0	46	0	46	0	498	1036	498	1006
197	0046-0806-0064	Straight Line	56	790	16	32	2	none	none	0	46	0	46	0	56	822	72	790
198	0046-0959-0512	Straight Line	500	958	24	2	2	none	none	0	46	0	46	0	524	960	500	958
199	0050-0886-0644	Straight Line	640	870	8	32	2	none	none	0	50	0	50	0	648	902	640	870
200	0055-0825-0073	Straight Line	70	814	6	22	2	none	none	0	55	0	55	0	76	836	70	814
201	0056-0981-0536	Straight Line	532	970	8	22	2	none	none	0	56	0	56	0	532	992	540	970
202	0058-0807-0579	Straight Line	574	798	10	18	2	none	none	0	58	0	58	0	574	816	584	798
203	0065-0952-0914	Straight Line	914	942	0	20	2	none	none	0	65	0	65	0	914	962	914	942
204	0066-1068-0452	Straight Line	448	1054	8	28	2	none	none	0	66	0	66	0	448	1082	456	1054
205	0070-0855-0139	Straight Line	132	842	14	26	2	none	none	0	70	0	70	0	146	868	132	842
206	0072-0824-0256	Straight Line	254	808	4	32	2	none	none	0	72	0	72	0	254	840	258	808
207	0075-0786-0969	Straight Line	958	778	22	16	2	none	none	0	75	0	75	0	980	794	958	778
208	0076-0752-0572	Straight Line	566	734	12	36	2	none	none	0	76	0	76	0	578	770	566	734
209	0083-0812-0745	Straight Line	736	800	18	24	2	none	none	0	83	0	83	0	754	824	736	800
210	0085-1014-0922	Straight Line	920	1002	4	24	2	none	none	0	85	0	85	0	920	1026	924	1002
211	0093-0909-0858	Straight Line	852	894	12	30	2	none	none	0	93	0	93	0	864	924	852	894
212	0093-0859-0713	Straight Line	712	838	2	42	2	none	none	0	93	0	93	0	714	880	712	838
213	0101-0887-0661	Straight Line	648	880	26	14	2	none	none	0	101	0	101	0	674	880	648	894
214	0102-1092-0978	Straight Line	970	1078	16	28	2	none	none	0	102	0	102	0	970	1106	986	1078
215	0102-0942-0257	Straight Line	254	928	6	28	2	none	none	0	102	0	102	0	260	956	254	928
216	0102-0917-0226	Straight Line	216	908	20	18	2	none	none	0	102	0	102	0	216	926	236	908
217	0107-0910-0162	Straight Line	158	898	8	24	2	none	none	0	107	0	107	0	166	922	158	898
218	0110-0862-0676	Straight Line	672	850	8	24	2	none	none	0	110	0	110	0	672	874	680	850
219	0109-0971-0141	Straight Line	130	970	22	2	2	none	none	0	109	0	109	0	130	972	152	970
220	0117-0954-0944	Straight Line	944	938	0	32	2	none	none	0	117	0	117	0	944	970	944	938
221	0119-1081-1006	Straight Line	998	1072	16	18	2	none	none	0	119	0	119	0	998	1090	1014	1072
222	0123-0981-0349	Straight Line	340	976	18	10	2	none	none	0	123	0	123	0	358	986	340	976
223	0121-0814-0130	Straight Line	124	802	12	24	2	none	none	0	121	0	121	0	124	826	136	802
224	0129-1060-0104	Straight Line	100	1046	8	28	2	none	none	0	129	0	129	0	100	1074	108	1046
225	0130-0882-0741	Straight Line	740	864	2	36	2	none	none	0	130	0	130	0	740	900	742	864
226	0136-0864-0513	Straight Line	508	850	10	28	2	none	none	0	136	0	136	0	518	878	508	850
227	0136-0937-0308	Straight Line	308	922	0	30	2	none	none	0	136	0	136	0	308	952	308	922
228	0140-0956-0978	Straight Line	968	948	20	16	2	none	none	0	140	0	140	0	968	964	988	948
229	0142-0978-0798	Straight Line	792	966	12	24	2	none	none	0	142	0	142	0	804	990	792	966
230	0142-1066-0181	Straight Line	176	1052	10	28	2	none	none	0	142	0	142	0	186	1080	176	1052
231	0144-0977-0591	Straight Line	584	962	14	30	2	none	none	0	144	0	144	0	584	992	598	962
232	0151-1030-0117	Straight Line	108	1022	18	16	2	none	none	0	151	0	151	0	126	1038	108	1022
233	0152-1091-0891	Straight Line	890	1078	2	26	2	none	none	0	152	0	152	0	892	1104	890	1078
234	0155-0996-0067	Straight Line	64	984	6	24	2	none	none	0	155	0	155	0	64	1008	70	984
235	0156-0958-0513	Straight Line	506	944	14	28	2	none	none	0	156	0	156	0	506	972	520	944
236	0161-0991-0650	Straight Line	648	976	4	30	2	none	none	0	161	0	161	0	648	1006	652	976
237	0163-1117-0500	Straight Line	494	1104	12	26	2	none	none	0	163	0	163	0	506	1130	494	1104
238	0164-1128-0186	Straight Line	172	1128	28	0	2	none	none	0	164	0	164	0	172	1128	200	1128
239	0166-1127-0491	Straight Line	486	1112	10	30	2	none	none	0	166	0	166	0	486	1142	496	1112
240	0166-1013-0576	Straight Line	572	1000	8	26	2	none	none	0	166	0	166	0	572	1026	580	1000
241	0169-1057-0274	Straight Line	264	1048	20	18	2	none	none	0	169	0	169	0	284	1066	264	1048
242	0168-0754-0214	Straight Line	204	746	20	16	2	none	none	0	168	0	168	0	224	762	204	746
243	0173-1050-0323	Straight Line	318	1034	10	32	2	none	none	0	173	0	173	0	328	1066	318	1034
244	0173-1038-0437	Straight Line	428	1026	18	24	2	none	none	0	173	0	173	0	428	1050	446	1026
245	0176-1038-0879	Straight Line	872	1026	14	24	2	none	none	0	176	0	176	0	872	1050	886	1026
246	0176-0990-0357	Straight Line	354	974	6	32	2	none	none	0	176	0	176	0	360	1006	354	974
247	0177-0860-0532	Straight Line	532	844	0	32	2	none	none	0	177	0	177	0	532	876	532	844
248	0177-0896-0667	Straight Line	654	884	26	24	2	none	none	0	177	0	177	0	654	908	680	884
249	0179-1021-0620	Straight Line	618	1008	4	26	2	none	none	0	179	0	179	0	622	1034	618	1008
250	0180-0891-0892	Straight Line	886	876	12	30	2	none	none	0	180	0	180	0	886	906	898	876
251	0180-0938-0546	Straight Line	540	928	12	20	2	none	none	0	180	0	180	0	540	948	552	928
252	0182-0991-0461	Straight Line	448	978	26	26	2	none	none	0	182	0	182	0	448	1004	474	978
253	0182-1048-0229	Straight Line	222	1042	14	12	2	none	none	0	182	0	182	0	222	1054	236	1042
254	0183-0788-0686	Straight Line	678	776	16	24	2	none	none	0	183	0	183	0	694	800	678	776
255	0184-0974-0891	Straight Line	888	956	6	36	2	none	none	0	184	0	184	0	888	992	894	956
256	0184-1065-0358	Straight Line	350	1058	16	14	2	none	none	0	184	0	184	0	366	1072	350	1058
257	0188-0973-0924	Straight Line	924	958	0	30	2	none	none	0	188	0	188	0	924	988	924	958
258	0189-1009-0303	Straight Line	300	1000	6	18	2	none	none	0	189	0	189	0	306	1018	300	1000
259	0189-0939-0222	Straight Line	218	924	8	30	2	none	none	0	189	0	189	0	218	954	226	924
260	0190-1057-0256	Straight Line	256	1044	0	26	2	none	none	0	190	0	190	0	256	1070	256	1044
261	0189-1009-0303	Straight Line	296	1000	14	18	2	none	none	0	189	0	189	0	310	1018	296	1000
262	0190-0946-0260	Straight Line	254	932	12	28	2	none	none	0	190	0	190	0	254	960	266	932
263	0194-0921-0595	Straight Line	586	906	18	30	2	none	none	0	194	0	194	0	586	936	604	906
264	0196-0995-0396	Straight Line	390	984	12	22	2	none	none	0	196	0	196	0	402	1006	390	984
265	0201-1002-0227	Straight Line	218	992	18	20	2	none	none	0	201	0	201	0	218	1012	236	992
266	0203-0844-0542	Straight Line	538	828	8	32	2	none	none	0	203	0	203	0	546	860	538	828
267	0203-0958-0408	Straight Line	402	946	12	24	2	none	none	0	203	0	203	0	414	970	402	946
268	0204-0916-0930	Straight Line	924	904	12	24	2	none	none	0	204	0	204	0	924	928	936	904
269	0206-0929-0716	Straight Line	702	920	28	18	2	none	none	0	206	0	206	0	730	938	702	920
270	0206-1141-0879	Straight Line	876	1130	6	22	2	none	none	0	206	0	206	0	876	1152	882	1130
271	0206-1128-0970	Straight Line	964	1118	12	20	2	none	none	0	206	0	206	0	964	1138	976	1118
272	0207-1002-0417	Straight Line	412	992	10	20	2	none	none	0	207	0	207	0	412	1012	422	992
273	0211-0854-0564	Straight Line	562	836	4	36	2	none	none	0	211	0	211	0	566	872	562	836
274	0215-1009-0547	Straight Line	538	992	18	34	2	none	none	0	215	0	215	0	538	1026	556	992
275	0217-0968-0219	Straight Line	212	958	14	20	2	none	none	0	217	0	217	0	212	978	226	958

## Sheet: Video 2 - follicle positions
Index	Name	Type	X	Y	Width	Height	Points	Color	Fill	LWidth	Pos	C	Z	T
0	0115-0148-0910	Oval	867	105	86	87	204	cyan	none	0	115	0	115	0
1	0115-0576-1018	Oval	975	532	86	89	204	none	none	0	115	0	115	0
2	0138-0659-0734	Oval	691	615	86	89	204	none	none	0	138	0	138	0
3	0108-0044-0262	Oval	223	5	79	79	188	none	none	0	108	0	108	0
4	0108-0044-0262	Oval	223	5	79	79	188	none	none	0	108	0	108	0
5	0108-0360-0315	Oval	276	320	78	81	188	none	none	0	108	0	108	0
6	0144-0237-0663	Oval	624	196	79	82	188	none	none	0	144	0	144	0
7	0229-0732-0331	Oval	291	692	81	81	188	none	none	0	229	0	229	0
8	0227-0438-0533	Oval	494	400	79	76	180	none	none	0	227	0	227	0
9	0215-0414-0818	Oval	779	376	79	76	180	none	none	0	215	0	215	0

## Sheet: Video 2 - mitosis positions
Index	Name	Type	X	Y	Width	Height	Points	Color	Fill	LWidth	Pos	C	Z	T	X1	Y1	X2	Y2
0	0002-0112-0413	Straight Line	410	103	7	19	2	none	none	0	2	0	2	0	417	103	410	122
1	0004-0284-0425	Straight Line	410	279	30	10	2	none	none	0	4	0	4	0	410	279	440	289
2	0005-0332-0376	Straight Line	375	322	3	21	2	none	none	0	5	0	5	0	378	322	375	343
3	0006-0218-0271	Straight Line	259	218	25	1	2	none	none	0	6	0	6	0	259	218	284	219
4	0006-0166-0536	Straight Line	529	153	14	27	2	none	none	0	6	0	6	0	529	180	543	153
5	0006-0333-0408	Straight Line	403	322	11	22	2	none	none	0	6	0	6	0	414	344	403	322
6	0006-0194-0544	Straight Line	536	192	16	4	2	none	none	0	6	0	6	0	536	196	552	192
7	0007-0319-0335	Straight Line	329	309	12	20	2	none	none	0	7	0	7	0	329	329	341	309
8	0008-0184-0365	Straight Line	365	174	1	20	2	none	none	0	8	0	8	0	365	194	366	174
9	0008-0173-0250	Straight Line	249	160	3	27	2	none	none	0	8	0	8	0	249	187	252	160
10	0008-0215-0541	Straight Line	531	213	20	4	2	none	none	0	8	0	8	0	531	213	551	217
11	0009-0508-0611	Straight Line	607	500	9	17	2	none	none	0	9	0	9	0	616	517	607	500
12	0010-0235-0311	Straight Line	303	224	16	22	2	none	none	0	10	0	10	0	303	246	319	224
13	0010-0544-0600	Straight Line	593	536	15	16	2	none	none	0	10	0	10	0	608	552	593	536
14	0011-0244-0249	Straight Line	241	236	16	17	2	none	none	0	11	0	11	0	241	253	257	236
15	0011-0524-0569	Straight Line	565	510	8	28	2	none	none	0	11	0	11	0	573	538	565	510
16	0012-0188-0340	Straight Line	337	177	7	22	2	none	none	0	12	0	12	0	344	199	337	177
17	0013-0356-0203	Straight Line	193	351	21	11	2	none	none	0	13	0	13	0	193	362	214	351
18	0017-0376-0191	Straight Line	185	371	12	11	2	none	none	0	17	0	17	0	185	382	197	371
19	0017-0392-0378	Straight Line	370	388	17	9	2	none	none	0	17	0	17	0	370	397	387	388
20	0017-0469-0277	Straight Line	273	464	9	11	2	none	none	0	17	0	17	0	273	475	282	464
21	0019-0470-0225	Straight Line	216	463	18	14	2	none	none	0	19	0	19	0	216	477	234	463
22	0024-0139-0214	Straight Line	213	125	2	29	2	none	none	0	24	0	24	0	215	154	213	125
23	0024-0496-0663	Straight Line	660	485	6	23	2	none	none	0	24	0	24	0	666	508	660	485
24	0025-0176-0134	Straight Line	121	171	27	10	2	none	none	0	25	0	25	0	121	181	148	171
25	0025-0328-0136	Straight Line	128	324	17	9	2	none	none	0	25	0	25	0	128	333	145	324
26	0026-0494-0240	Straight Line	232	490	17	8	2	none	none	0	26	0	26	0	232	490	249	498
27	0026-0483-0229	Straight Line	224	480	11	7	2	none	none	0	26	0	26	0	224	487	235	480
28	0027-0300-0636	Straight Line	626	292	20	17	2	none	none	0	27	0	27	0	626	292	646	309
29	0029-0317-0412	Straight Line	412	306	1	22	2	none	none	0	29	0	29	0	412	328	413	306
30	0029-0254-0365	Straight Line	353	254	24	1	2	none	none	0	29	0	29	0	353	255	377	254
31	0029-0145-0202	Straight Line	200	131	5	28	2	none	none	0	29	0	29	0	200	159	205	131
32	0030-0443-0654	Straight Line	654	434	1	19	2	none	none	0	30	0	30	0	654	453	655	434
33	0030-0474-0283	Straight Line	275	468	17	13	2	none	none	0	30	0	30	0	275	481	292	468
34	0031-0100-0195	Straight Line	191	89	9	22	2	none	none	0	31	0	31	0	191	111	200	89
35	0031-0520-0136	Straight Line	125	519	23	3	2	none	none	0	31	0	31	0	125	522	148	519
36	0032-0597-0555	Straight Line	542	597	26	0	2	none	none	0	32	0	32	0	542	597	568	597
37	0033-0108-0299	Straight Line	291	98	17	21	2	none	none	0	33	0	33	0	291	119	308	98
38	0033-0208-0330	Straight Line	329	197	3	22	2	none	none	0	33	0	33	0	329	219	332	197
39	0034-0549-0486	Straight Line	482	536	9	27	2	none	none	0	34	0	34	0	491	563	482	536
40	0034-0614-0115	Straight Line	109	601	13	26	2	none	none	0	34	0	34	0	109	627	122	601
41	0036-0454-0370	Straight Line	363	449	14	11	2	none	none	0	36	0	36	0	363	460	377	449
42	0036-0403-0335	Straight Line	331	392	8	23	2	none	none	0	36	0	36	0	331	415	339	392
43	0038-0341-0174	Straight Line	169	337	11	8	2	none	none	0	38	0	38	0	169	345	180	337
44	0039-0223-0565	Straight Line	558	218	14	10	2	none	none	0	39	0	39	0	558	228	572	218
45	0039-0576-0375	Straight Line	366	575	19	2	2	none	none	0	39	0	39	0	366	577	385	575
46	0038-0577-0163	Straight Line	156	577	14	0	2	none	none	0	38	0	38	0	156	577	170	577
47	0038-0176-0201	Straight Line	199	169	4	14	2	none	none	0	38	0	38	0	199	183	203	169
48	0042-0476-0135	Straight Line	125	473	20	7	2	none	none	0	42	0	42	0	125	480	145	473
49	0042-0321-0453	Straight Line	442	317	22	8	2	none	none	0	42	0	42	0	442	317	464	325
50	0043-0358-0432	Straight Line	428	355	8	6	2	none	none	0	43	0	43	0	428	361	436	355
51	0044-0321-0342	Straight Line	340	310	4	22	2	none	none	0	44	0	44	0	344	332	340	310
52	0044-0270-0273	Straight Line	273	258	1	24	2	none	none	0	44	0	44	0	273	282	274	258
53	0044-0191-0577	Straight Line	576	180	3	22	2	none	none	0	44	0	44	0	576	202	579	180
54	0045-0171-0538	Straight Line	530	167	17	9	2	none	none	0	45	0	45	0	530	176	547	167
55	0045-0144-0128	Straight Line	127	132	3	24	2	none	none	0	45	0	45	0	130	156	127	132
56	0045-0453-0353	Straight Line	347	448	13	11	2	none	none	0	45	0	45	0	347	459	360	448
57	0045-0501-0331	Straight Line	320	498	23	6	2	none	none	0	45	0	45	0	320	504	343	498
58	0049-0110-0613	Straight Line	598	106	30	9	2	none	none	0	49	0	49	0	598	115	628	106
59	0048-0287-0533	Straight Line	531	277	4	21	2	none	none	0	48	0	48	0	535	298	531	277
60	0049-0430-0164	Straight Line	154	427	21	7	2	none	none	0	49	0	49	0	154	434	175	427
61	0049-0489-0601	Straight Line	599	485	5	9	2	none	none	0	49	0	49	0	599	494	604	485
62	0053-0230-0411	Straight Line	406	218	10	24	2	none	none	0	53	0	53	0	406	242	416	218
63	0053-0223-0390	Straight Line	377	219	26	8	2	none	none	0	53	0	53	0	377	227	403	219
64	0056-0212-0351	Straight Line	344	211	14	2	2	none	none	0	56	0	56	0	344	211	358	213
65	0057-0502-0404	Straight Line	404	490	1	25	2	none	none	0	57	0	57	0	404	515	405	490
66	0058-0126-0218	Straight Line	217	115	3	23	2	none	none	0	58	0	58	0	217	138	220	115
67	0058-0047-0518	Straight Line	515	38	6	19	2	none	none	0	58	0	58	0	515	57	521	38
68	0058-0356-0558	Straight Line	551	350	14	12	2	none	none	0	58	0	58	0	551	362	565	350
69	0058-0545-0206	Straight Line	202	537	9	17	2	none	none	0	58	0	58	0	202	554	211	537
70	0059-0274-0549	Straight Line	539	273	20	3	2	none	none	0	59	0	59	0	539	276	559	273
71	0060-0506-0605	Straight Line	602	498	6	17	2	none	none	0	60	0	60	0	608	515	602	498
72	0060-0554-0412	Straight Line	407	547	11	14	2	none	none	0	60	0	60	0	418	561	407	547
73	0061-0573-0130	Straight Line	124	569	12	8	2	none	none	0	61	0	61	0	124	577	136	569
74	0062-0507-0213	Straight Line	207	503	13	8	2	none	none	0	62	0	62	0	220	511	207	503
75	0063-0412-0315	Straight Line	308	408	15	8	2	none	none	0	63	0	63	0	308	408	323	416
76	0063-0350-0407	Straight Line	405	341	5	19	2	none	none	0	63	0	63	0	405	360	410	341
77	0065-0420-0553	Straight Line	549	409	9	23	2	none	none	0	65	0	65	0	549	432	558	409
78	0066-0523-0323	Straight Line	316	518	15	10	2	none	none	0	66	0	66	0	316	518	331	528
79	0068-0535-0152	Straight Line	141	531	22	8	2	none	none	0	68	0	68	0	141	531	163	539
80	0068-0504-0412	Straight Line	402	499	21	11	2	none	none	0	68	0	68	0	402	499	423	510
81	0068-0563-0415	Straight Line	405	562	21	2	2	none	none	0	68	0	68	0	405	562	426	564
82	0069-0280-0441	Straight Line	438	275	6	11	2	none	none	0	69	0	69	0	438	286	444	275
83	0071-0378-0642	Straight Line	636	367	13	23	2	none	none	0	71	0	71	0	636	390	649	367
84	0071-0434-0511	Straight Line	507	422	8	24	2	none	none	0	71	0	71	0	507	446	515	422
85	0071-0137-0442	Straight Line	435	134	15	7	2	none	none	0	71	0	71	0	435	141	450	134
86	0071-0500-0129	Straight Line	119	494	20	13	2	none	none	0	71	0	71	0	119	507	139	494
87	0073-0486-0456	Straight Line	449	479	15	15	2	none	none	0	73	0	73	0	449	494	464	479
88	0074-0260-0483	Straight Line	475	251	16	18	2	none	none	0	74	0	74	0	475	251	491	269
89	0074-0147-0282	Straight Line	278	139	8	16	2	none	none	0	74	0	74	0	278	155	286	139
90	0078-0116-0395	Straight Line	386	114	19	5	2	none	none	0	78	0	78	0	386	114	405	119
91	0082-0278-0489	Straight Line	487	265	5	26	2	none	none	0	82	0	82	0	487	291	492	265
92	0083-0418-0433	Straight Line	425	412	17	13	2	none	none	0	83	0	83	0	425	425	442	412
93	0083-0601-0157	Straight Line	145	598	25	7	2	none	none	0	83	0	83	0	170	605	145	598
94	0084-0502-0627	Straight Line	621	494	13	16	2	none	none	0	84	0	84	0	621	494	634	510
95	0087-0614-0201	Straight Line	192	602	18	25	2	none	none	0	87	0	87	0	192	602	210	627
96	0092-0064-0470	Straight Line	466	55	8	19	2	none	none	0	92	0	92	0	466	55	474	74
97	0096-0245-0225	Straight Line	223	235	5	21	2	none	none	0	96	0	96	0	223	235	228	256
98	0098-0276-0369	Straight Line	365	268	8	16	2	none	none	0	98	0	98	0	365	284	373	268
99	0098-0042-0213	Straight Line	209	31	9	23	2	none	none	0	98	0	98	0	209	54	218	31
100	0100-0568-0651	Straight Line	645	560	13	17	2	none	none	0	100	0	100	0	645	577	658	560
101	0101-0117-0270	Straight Line	264	110	13	14	2	none	none	0	101	0	101	0	264	110	277	124
102	0101-0057-0332	Straight Line	332	46	1	23	2	none	none	0	101	0	101	0	333	46	332	69
103	0101-0493-0528	Straight Line	522	482	13	23	2	none	none	0	101	0	101	0	522	482	535	505
104	0102-0223-0323	Straight Line	315	219	16	8	2	none	none	0	102	0	102	0	315	227	331	219
105	0106-0472-0484	Straight Line	474	472	20	0	2	none	none	0	106	0	106	0	474	472	494	472
106	0108-0175-0572	Straight Line	561	174	23	2	2	none	none	0	108	0	108	0	561	176	584	174
107	0109-0129-0140	Straight Line	136	115	9	29	2	none	none	0	109	0	109	0	136	144	145	115
108	0110-0552-0237	Straight Line	234	541	6	22	2	none	none	0	110	0	110	0	234	563	240	541
109	0110-0474-0538	Straight Line	535	464	6	20	2	none	none	0	110	0	110	0	535	484	541	464
110	0113-0603-0369	Straight Line	361	594	17	18	2	none	none	0	113	0	113	0	361	594	378	612
111	0113-0252-0559	Straight Line	550	247	18	11	2	none	none	0	113	0	113	0	550	258	568	247
112	0114-0046-0617	Straight Line	607	41	20	11	2	none	none	0	114	0	114	0	607	52	627	41
113	0120-0457-0450	Straight Line	447	445	7	24	2	none	none	0	120	0	120	0	447	445	454	469
114	0120-0455-0414	Straight Line	404	451	21	8	2	none	none	0	120	0	120	0	404	459	425	451
115	0122-0098-0576	Straight Line	576	88	1	21	2	none	none	0	122	0	122	0	576	88	577	109
116	0123-0299-0159	Straight Line	150	296	18	7	2	none	none	0	123	0	123	0	150	303	168	296
117	0125-0449-0321	Straight Line	312	441	19	16	2	none	none	0	125	0	125	0	312	457	331	441
118	0130-0548-0546	Straight Line	538	540	17	16	2	none	none	0	130	0	130	0	538	540	555	556
119	0130-0487-0569	Straight Line	564	481	10	13	2	none	none	0	130	0	130	0	574	481	564	494
120	0131-0602-0359	Straight Line	351	600	16	5	2	none	none	0	131	0	131	0	351	605	367	600
121	0132-0121-0359	Straight Line	354	116	10	10	2	none	none	0	132	0	132	0	354	116	364	126
122	0136-0532-0416	Straight Line	413	526	6	13	2	none	none	0	136	0	136	0	413	539	419	526
123	0139-0186-0596	Straight Line	588	179	16	15	2	none	none	0	139	0	139	0	588	194	604	179
124	0139-0504-0374	Straight Line	366	497	17	14	2	none	none	0	139	0	139	0	366	497	383	511
125	0145-0377-0595	Straight Line	584	375	23	5	2	none	none	0	145	0	145	0	584	375	607	380
126	0149-0370-0329	Straight Line	318	369	22	2	2	none	none	0	149	0	149	0	318	371	340	369
127	0149-0366-0608	Straight Line	597	366	22	1	2	none	none	0	149	0	149	0	597	366	619	367
128	0150-0556-0660	Straight Line	653	549	15	15	2	none	none	0	150	0	150	0	653	549	668	564
129	0151-0467-0609	Straight Line	603	463	12	8	2	none	none	0	151	0	151	0	603	471	615	463
130	0152-0314-0486	Straight Line	484	304	5	20	2	none	none	0	152	0	152	0	484	324	489	304
131	0152-0526-0504	Straight Line	500	514	8	24	2	none	none	0	152	0	152	0	500	514	508	538
132	0158-0550-0434	Straight Line	430	542	9	17	2	none	none	0	158	0	158	0	430	559	439	542
133	0160-0302-0565	Straight Line	560	294	11	17	2	none	none	0	160	0	160	0	560	294	571	311
134	0160-0292-0281	Straight Line	271	291	21	3	2	none	none	0	160	0	160	0	271	294	292	291
135	0160-0483-0286	Straight Line	284	472	5	23	2	none	none	0	160	0	160	0	284	495	289	472
136	0162-0304-0626	Straight Line	616	300	20	8	2	none	none	0	162	0	162	0	616	300	636	308
137	0167-0291-0240	Straight Line	234	282	13	19	2	none	none	0	167	0	167	0	234	301	247	282
138	0167-0133-0467	Straight Line	459	129	17	8	2	none	none	0	167	0	167	0	459	129	476	137
139	0167-0063-0589	Straight Line	580	62	19	2	2	none	none	0	167	0	167	0	580	62	599	64
140	0171-0625-0637	Straight Line	636	613	3	24	2	none	none	0	171	0	171	0	639	613	636	637
141	0172-0247-0547	Straight Line	543	239	9	17	2	none	none	0	172	0	172	0	543	256	552	239
142	0174-0041-0478	Straight Line	476	30	5	22	2	none	none	0	174	0	174	0	476	30	481	52
143	0174-0228-0475	Straight Line	473	219	4	18	2	none	none	0	174	0	174	0	473	237	477	219
144	0174-0380-0474	Straight Line	474	370	0	21	2	none	none	0	174	0	174	0	474	391	474	370
145	0175-0195-0512	Straight Line	508	187	9	17	2	none	none	0	175	0	175	0	508	204	517	187
146	0175-0069-0451	Straight Line	444	59	14	20	2	none	none	0	175	0	175	0	444	59	458	79
147	0176-0500-0309	Straight Line	300	496	18	8	2	none	none	0	176	0	176	0	300	504	318	496
148	0176-0125-0491	Straight Line	483	118	16	15	2	none	none	0	176	0	176	0	483	118	499	133
149	0180-0464-0448	Straight Line	441	459	14	11	2	none	none	0	180	0	180	0	441	470	455	459
150	0181-0188-0551	Straight Line	541	184	20	9	2	none	none	0	181	0	181	0	541	193	561	184
151	0182-0396-0397	Straight Line	394	387	6	19	2	none	none	0	182	0	182	0	394	387	400	406
152	0188-0437-0674	Straight Line	672	426	5	22	2	none	none	0	188	0	188	0	672	448	677	426
153	0188-0220-0230	Straight Line	220	219	20	2	2	none	none	0	188	0	188	0	220	221	240	219
154	0190-0437-0602	Straight Line	599	427	6	20	2	none	none	0	190	0	190	0	599	447	605	427
155	0190-0595-0615	Straight Line	614	585	3	21	2	none	none	0	190	0	190	0	614	606	617	585
156	0191-0141-0569	Straight Line	562	131	14	20	2	none	none	0	191	0	191	0	562	151	576	131
157	0191-0489-0647	Straight Line	647	477	1	24	2	none	none	0	191	0	191	0	647	501	648	477
158	0192-0363-0556	Straight Line	552	356	8	14	2	none	none	0	192	0	192	0	552	370	560	356
159	0193-0347-0366	Straight Line	365	337	2	20	2	none	none	0	193	0	193	0	367	357	365	337
160	0194-0211-0303	Straight Line	296	207	15	9	2	none	none	0	194	0	194	0	296	216	311	207
161	0206-0375-0123	Straight Line	115	370	17	10	2	none	none	0	206	0	206	0	115	380	132	370
162	0206-0148-0411	Straight Line	404	144	14	9	2	none	none	0	206	0	206	0	404	153	418	144
163	0206-0542-0547	Straight Line	540	541	15	3	2	none	none	0	206	0	206	0	540	541	555	544
164	0208-0176-0353	Straight Line	345	173	16	6	2	none	none	0	208	0	208	0	345	179	361	173
165	0208-0367-0529	Straight Line	522	364	14	6	2	none	none	0	208	0	208	0	522	370	536	364
166	0209-0298-0185	Straight Line	179	290	12	17	2	none	none	0	209	0	209	0	179	307	191	290
167	0210-0183-0206	Straight Line	199	177	15	13	2	none	none	0	210	0	210	0	199	190	214	177
168	0213-0510-0480	Straight Line	472	505	16	11	2	none	none	0	213	0	213	0	472	516	488	505
169	0215-0242-0320	Straight Line	313	239	14	7	2	none	none	0	215	0	215	0	313	246	327	239
170	0217-0362-0479	Straight Line	475	354	9	16	2	none	none	0	217	0	217	0	475	370	484	354
171	0219-0088-0172	Straight Line	170	79	5	18	2	none	none	0	219	0	219	0	170	97	175	79
172	0218-0128-0196	Straight Line	190	120	12	16	2	none	none	0	218	0	218	0	202	136	190	120
173	0222-0555-0637	Straight Line	634	544	6	22	2	none	none	0	222	0	222	0	634	566	640	544
174	0227-0306-0308	Straight Line	299	304	18	4	2	none	none	0	227	0	227	0	299	308	317	304
175	0229-0282-0468	Straight Line	463	278	11	9	2	none	none	0	229	0	229	0	463	278	474	287
176	0230-0300-0256	Straight Line	248	293	16	15	2	none	none	0	230	0	230	0	248	308	264	293
177	0231-0331-0565	Straight Line	558	324	14	14	2	none	none	0	231	0	231	0	558	338	572	324
178	0232-0450-0633	Straight Line	630	441	7	18	2	none	none	0	232	0	232	0	630	459	637	441
179	0234-0380-0373	Straight Line	373	370	1	20	2	none	none	0	234	0	234	0	373	370	374	390
180	0234-0249-0365	Straight Line	361	243	9	12	2	none	none	0	234	0	234	0	361	255	370	243
181	0235-0120-0593	Straight Line	585	112	16	17	2	none	none	0	235	0	235	0	585	112	601	129
182	0236-0257-0416	Straight Line	409	250	14	14	2	none	none	0	236	0	236	0	409	264	423	250
183	0241-0457-0414	Straight Line	406	450	17	14	2	none	none	0	241	0	241	0	406	464	423	450
184	0244-0610-0648	Straight Line	643	602	11	16	2	none	none	0	244	0	244	0	643	618	654	602
185	0244-0107-0258	Straight Line	251	102	14	10	2	none	none	0	244	0	244	0	251	112	265	102
186	0247-0107-0292	Straight Line	291	99	2	17	2	none	none	0	247	0	247	0	291	99	293	116
187	0001-0518-1004	Straight Line	1000	506	9	25	2	none	none	0	1	0	1	0	1000	531	1009	506
188	0002-0498-0890	Straight Line	883	490	14	16	2	none	none	0	2	0	2	0	883	506	897	490
189	0003-0353-1101	Straight Line	1098	347	6	13	2	none	none	0	3	0	3	0	1098	347	1104	360
190	0003-0318-0868	Straight Line	867	305	3	27	2	none	none	0	3	0	3	0	867	332	870	305
191	0004-0353-1052	Straight Line	1046	342	13	22	2	none	none	0	4	0	4	0	1046	342	1059	364
192	0004-0135-1034	Straight Line	1029	120	11	30	2	none	none	0	4	0	4	0	1029	120	1040	150
193	0004-0224-0676	Straight Line	664	222	24	4	2	none	none	0	4	0	4	0	664	222	688	226
194	0003-0314-0867	Straight Line	867	302	1	25	2	none	none	0	3	0	3	0	868	302	867	327
195	0004-0353-1051	Straight Line	1044	342	14	23	2	none	none	0	4	0	4	0	1044	342	1058	365
196	0005-0334-1021	Straight Line	1013	326	17	17	2	none	none	0	5	0	5	0	1013	326	1030	343
197	0009-0506-0611	Straight Line	604	498	14	17	2	none	none	0	9	0	9	0	604	498	618	515
198	0009-0285-0852	Straight Line	852	276	0	18	2	none	none	0	9	0	9	0	852	276	852	294
199	0010-0269-0930	Straight Line	924	257	12	25	2	none	none	0	10	0	10	0	924	257	936	282
200	0011-0151-1115	Straight Line	1102	151	26	1	2	none	none	0	11	0	11	0	1102	152	1128	151
201	0013-0296-0695	Straight Line	684	292	23	8	2	none	none	0	13	0	13	0	684	292	707	300
202	0016-0413-0790	Straight Line	778	407	24	13	2	none	none	0	16	0	16	0	778	420	802	407
203	0016-0241-1013	Straight Line	1008	235	10	12	2	none	none	0	16	0	16	0	1018	247	1008	235
204	0017-0509-0675	Straight Line	667	507	17	5	2	none	none	0	17	0	17	0	667	507	684	512
205	0018-0159-1109	Straight Line	1098	159	22	1	2	none	none	0	18	0	18	0	1098	160	1120	159
206	0018-0299-0943	Straight Line	930	298	27	3	2	none	none	0	18	0	18	0	930	301	957	298
207	0020-0193-0959	Straight Line	949	183	20	21	2	none	none	0	20	0	20	0	949	183	969	204
208	0022-0309-1077	Straight Line	1068	309	18	0	2	none	none	0	22	0	22	0	1068	309	1086	309
209	0022-0351-0832	Straight Line	831	340	2	22	2	none	none	0	22	0	22	0	831	340	833	362
210	0023-0357-0814	Straight Line	812	343	5	28	2	none	none	0	23	0	23	0	812	343	817	371
211	0023-0296-0714	Straight Line	712	289	5	15	2	none	none	0	23	0	23	0	712	289	717	304
212	0023-0104-0709	Straight Line	702	100	15	9	2	none	none	0	23	0	23	0	702	109	717	100
213	0024-0304-0852	Straight Line	847	297	11	15	2	none	none	0	24	0	24	0	847	312	858	297
214	0026-0229-0897	Straight Line	883	229	29	1	2	none	none	0	26	0	26	0	883	229	912	230
215	0027-0235-0786	Straight Line	784	224	5	22	2	none	none	0	27	0	27	0	784	246	789	224
216	0027-0165-0872	Straight Line	872	153	0	24	2	none	none	0	27	0	27	0	872	153	872	177
217	0027-0414-1004	Straight Line	1001	405	6	18	2	none	none	0	27	0	27	0	1001	405	1007	423
218	0029-0371-0871	Straight Line	865	359	13	24	2	none	none	0	29	0	29	0	865	359	878	383
219	0031-0475-0776	Straight Line	774	467	4	17	2	none	none	0	31	0	31	0	774	484	778	467
220	0032-0216-0805	Straight Line	803	205	4	22	2	none	none	0	32	0	32	0	803	227	807	205
221	0033-0357-0782	Straight Line	779	348	7	19	2	none	none	0	33	0	33	0	779	367	786	348
222	0034-0369-0980	Straight Line	977	360	7	18	2	none	none	0	34	0	34	0	977	378	984	360
223	0034-0488-1079	Straight Line	1072	481	15	15	2	none	none	0	34	0	34	0	1072	481	1087	496
224	0036-0237-0851	Straight Line	848	228	6	18	2	none	none	0	36	0	36	0	848	228	854	246
225	0038-0347-0973	Straight Line	965	337	16	21	2	none	none	0	38	0	38	0	965	358	981	337
226	0039-0273-0919	Straight Line	914	261	11	24	2	none	none	0	39	0	39	0	914	261	925	285
227	0041-0484-0880	Straight Line	879	474	3	21	2	none	none	0	41	0	41	0	879	495	882	474
228	0041-0507-0766	Straight Line	754	506	25	2	2	none	none	0	41	0	41	0	754	508	779	506
229	0041-0492-0807	Straight Line	804	482	6	21	2	none	none	0	41	0	41	0	804	482	810	503
230	0042-0388-0907	Straight Line	896	387	22	3	2	none	none	0	42	0	42	0	896	390	918	387
231	0042-0299-1024	Straight Line	1014	295	21	9	2	none	none	0	42	0	42	0	1014	295	1035	304
232	0044-0097-0758	Straight Line	753	86	10	23	2	none	none	0	44	0	44	0	753	109	763	86
233	0044-0408-0836	Straight Line	826	402	20	12	2	none	none	0	44	0	44	0	826	402	846	414
234	0046-0106-0738	Straight Line	736	96	4	20	2	none	none	0	46	0	46	0	736	96	740	116
235	0047-0365-0936	Straight Line	927	358	18	15	2	none	none	0	47	0	47	0	927	358	945	373
236	0049-0145-0737	Straight Line	734	130	7	31	2	none	none	0	49	0	49	0	734	130	741	161
237	0051-0261-1106	Straight Line	1103	250	6	22	2	none	none	0	51	0	51	0	1103	250	1109	272
238	0054-0425-0905	Straight Line	895	424	20	3	2	none	none	0	54	0	54	0	895	427	915	424
239	0055-0211-0678	Straight Line	671	206	15	11	2	none	none	0	55	0	55	0	671	217	686	206
240	0058-0469-0744	Straight Line	739	463	10	12	2	none	none	0	58	0	58	0	739	475	749	463
241	0059-0352-0897	Straight Line	888	342	19	20	2	none	none	0	59	0	59	0	888	342	907	362
242	0060-0464-0693	Straight Line	685	456	16	17	2	none	none	0	60	0	60	0	685	473	701	456
243	0061-0426-1057	Straight Line	1051	418	12	17	2	none	none	0	61	0	61	0	1051	418	1063	435
244	0062-0157-0689	Straight Line	683	149	13	17	2	none	none	0	62	0	62	0	683	166	696	149
245	0063-0296-0998	Straight Line	998	283	1	26	2	none	none	0	63	0	63	0	999	309	998	283
246	0068-0317-1057	Straight Line	1054	305	7	25	2	none	none	0	68	0	68	0	1054	330	1061	305
247	0072-0178-0693	Straight Line	683	178	20	0	2	none	none	0	72	0	72	0	683	178	703	178
248	0072-0376-0942	Straight Line	930	373	24	6	2	none	none	0	72	0	72	0	930	373	954	379
249	0074-0039-0718	Straight Line	715	27	6	24	2	none	none	0	74	0	74	0	715	51	721	27
250	0087-0284-0814	Straight Line	807	273	15	22	2	none	none	0	87	0	87	0	807	273	822	295
251	0090-0076-0783	Straight Line	781	66	5	21	2	none	none	0	90	0	90	0	781	87	786	66
252	0098-0318-1077	Straight Line	1074	308	6	21	2	none	none	0	98	0	98	0	1080	329	1074	308
253	0101-0396-0707	Straight Line	705	386	5	20	2	none	none	0	101	0	101	0	705	406	710	386
254	0101-0101-0870	Straight Line	865	87	10	28	2	none	none	0	101	0	101	0	865	115	875	87
255	0102-0123-0682	Straight Line	672	116	21	15	2	none	none	0	102	0	102	0	672	131	693	116
256	0107-0121-0825	Straight Line	821	111	9	21	2	none	none	0	107	0	107	0	821	132	830	111
257	0118-0190-0854	Straight Line	850	180	9	20	2	none	none	0	118	0	118	0	850	180	859	200
258	0124-0184-0776	Straight Line	772	176	9	16	2	none	none	0	124	0	124	0	772	192	781	176
259	0126-0246-0889	Straight Line	884	237	10	19	2	none	none	0	126	0	126	0	884	237	894	256
260	0127-0524-0713	Straight Line	711	513	4	22	2	none	none	0	127	0	127	0	711	535	715	513
261	0130-0378-0694	Straight Line	686	368	17	20	2	none	none	0	130	0	130	0	686	368	703	388
262	0132-0257-0706	Straight Line	701	249	10	16	2	none	none	0	132	0	132	0	701	265	711	249
263	0144-0289-0774	Straight Line	771	279	6	20	2	none	none	0	144	0	144	0	771	299	777	279
264	0146-0112-1051	Straight Line	1042	104	18	17	2	none	none	0	146	0	146	0	1042	104	1060	121
265	0148-0278-0609	Straight Line	602	275	15	7	2	none	none	0	148	0	148	0	602	275	617	282
266	0153-0308-0755	Straight Line	753	298	5	21	2	none	none	0	153	0	153	0	753	298	758	319
267	0154-0066-0930	Straight Line	927	58	7	17	2	none	none	0	154	0	154	0	927	58	934	75
268	0154-0068-0730	Straight Line	721	57	18	23	2	none	none	0	154	0	154	0	721	57	739	80
269	0157-0490-0697	Straight Line	689	480	16	21	2	none	none	0	157	0	157	0	689	480	705	501
270	0158-0147-0660	Straight Line	655	141	11	12	2	none	none	0	158	0	158	0	655	153	666	141
271	0160-0334-0738	Straight Line	725	332	26	5	2	none	none	0	160	0	160	0	725	332	751	337
272	0162-0086-0995	Straight Line	986	83	19	7	2	none	none	0	162	0	162	0	986	90	1005	83
273	0163-0450-0746	Straight Line	742	440	9	21	2	none	none	0	163	0	163	0	742	440	751	461
274	0167-0049-0910	Straight Line	909	39	2	21	2	none	none	0	167	0	167	0	909	60	911	39
275	0173-0202-0717	Straight Line	712	193	10	19	2	none	none	0	173	0	173	0	712	212	722	193
276	0175-0393-0813	Straight Line	807	386	13	15	2	none	none	0	175	0	175	0	807	386	820	401
277	0180-0192-1043	Straight Line	1034	191	18	3	2	none	none	0	180	0	180	0	1034	191	1052	194
278	0182-0095-0971	Straight Line	965	85	13	20	2	none	none	0	182	0	182	0	965	85	978	105
279	0186-0354-1007	Straight Line	1002	345	11	18	2	none	none	0	186	0	186	0	1002	345	1013	363
280	0186-0052-0985	Straight Line	977	44	16	16	2	none	none	0	186	0	186	0	977	60	993	44
281	0188-0098-0933	Straight Line	922	97	22	2	2	none	none	0	188	0	188	0	922	99	944	97
282	0194-0240-0925	Straight Line	915	238	21	5	2	none	none	0	194	0	194	0	915	238	936	243
283	0194-0218-0837	Straight Line	834	208	7	20	2	none	none	0	194	0	194	0	834	208	841	228
284	0196-0123-0808	Straight Line	807	112	2	23	2	none	none	0	196	0	196	0	807	112	809	135
285	0199-0160-0901	Straight Line	899	153	4	14	2	none	none	0	199	0	199	0	899	153	903	167
286	0205-0433-1038	Straight Line	1034	426	8	15	2	none	none	0	205	0	205	0	1034	426	1042	441
287	0205-0230-0820	Straight Line	813	226	15	9	2	none	none	0	205	0	205	0	813	235	828	226
288	0208-0088-0825	Straight Line	820	80	10	17	2	none	none	0	208	0	208	0	820	97	830	80
289	0210-0429-0891	Straight Line	888	419	6	21	2	none	none	0	210	0	210	0	888	440	894	419
290	0212-0345-0730	Straight Line	728	338	5	14	2	none	none	0	212	0	212	0	733	352	728	338
291	0217-0434-0758	Straight Line	755	424	6	21	2	none	none	0	217	0	217	0	755	424	761	445
292	0223-0136-1057	Straight Line	1056	126	3	20	2	none	none	0	223	0	223	0	1056	126	1059	146
293	0235-0093-0909	Straight Line	902	89	14	9	2	none	none	0	235	0	235	0	902	98	916	89
294	0237-0188-0992	Straight Line	985	184	14	8	2	none	none	0	237	0	237	0	985	192	999	184
295	0239-0313-0786	Straight Line	785	304	3	18	2	none	none	0	239	0	239	0	785	322	788	304
296	0243-0132-1021	Straight Line	1018	125	7	14	2	none	none	0	243	0	243	0	1018	125	1025	139
297	0001-0815-0519	Straight Line	518	804	2	23	2	none	none	0	1	0	1	0	518	804	520	827
298	0003-0824-0378	Straight Line	372	818	12	13	2	none	none	0	3	0	3	0	372	818	384	831
299	0003-0660-0517	Straight Line	515	648	5	25	2	none	none	0	3	0	3	0	515	648	520	673
300	0004-0805-0465	Straight Line	455	805	21	1	2	none	none	0	4	0	4	0	455	805	476	806
301	0008-0739-0409	Straight Line	407	725	5	28	2	none	none	0	8	0	8	0	412	725	407	753
302	0009-0792-0254	Straight Line	246	787	17	10	2	none	none	0	9	0	9	0	246	797	263	787
303	0009-0663-0367	Straight Line	360	658	14	10	2	none	none	0	9	0	9	0	360	668	374	658
304	0014-0807-0289	Straight Line	286	795	7	25	2	none	none	0	14	0	14	0	286	820	293	795
305	0017-0897-0498	Straight Line	496	885	4	25	2	none	none	0	17	0	17	0	496	885	500	910
306	0018-0947-0257	Straight Line	247	939	20	16	2	none	none	0	18	0	18	0	247	955	267	939
307	0018-0705-0450	Straight Line	440	695	20	20	2	none	none	0	18	0	18	0	440	695	460	715
308	0021-0813-0321	Straight Line	317	805	9	16	2	none	none	0	21	0	21	0	317	805	326	821
309	0021-0672-0493	Straight Line	483	669	21	7	2	none	none	0	21	0	21	0	483	676	504	669
310	0020-1027-0270	Straight Line	265	1016	11	23	2	none	none	0	20	0	20	0	265	1016	276	1039
311	0022-0729-0231	Straight Line	226	720	10	19	2	none	none	0	22	0	22	0	226	720	236	739
312	0023-0677-0127	Straight Line	119	665	16	24	2	none	none	0	23	0	23	0	119	689	135	665
313	0023-0990-0447	Straight Line	435	986	25	9	2	none	none	0	23	0	23	0	435	986	460	995
314	0024-0885-0568	Straight Line	556	883	24	5	2	none	none	0	24	0	24	0	556	888	580	883
315	0027-1068-0321	Straight Line	315	1057	13	22	2	none	none	0	27	0	27	0	315	1057	328	1079
316	0027-0905-0196	Straight Line	188	897	16	17	2	none	none	0	27	0	27	0	188	914	204	897
317	0031-0916-0292	Straight Line	285	910	14	13	2	none	none	0	31	0	31	0	285	910	299	923
318	0033-0657-0299	Straight Line	298	647	2	21	2	none	none	0	33	0	33	0	298	668	300	647
319	0034-0647-0254	Straight Line	245	641	18	12	2	none	none	0	34	0	34	0	245	653	263	641
320	0035-0661-0207	Straight Line	202	651	10	21	2	none	none	0	35	0	35	0	202	651	212	672
321	0038-0832-0439	Straight Line	428	832	23	1	2	none	none	0	38	0	38	0	428	833	451	832
322	0038-0984-0208	Straight Line	199	981	19	7	2	none	none	0	38	0	38	0	199	981	218	988
323	0038-1014-0398	Straight Line	393	1006	11	17	2	none	none	0	38	0	38	0	393	1023	404	1006
324	0039-0685-0282	Straight Line	282	677	1	16	2	none	none	0	39	0	39	0	283	677	282	693
325	0042-0984-0259	Straight Line	259	969	0	30	2	none	none	0	42	0	42	0	259	969	259	999
326	0041-1010-0251	Straight Line	240	1010	22	1	2	none	none	0	41	0	41	0	240	1011	262	1010
327	0043-0903-0383	Straight Line	372	900	23	7	2	none	none	0	43	0	43	0	372	907	395	900
328	0044-0605-0342	Straight Line	342	597	0	16	2	none	none	0	44	0	44	0	342	597	342	613
329	0044-0792-0397	Straight Line	388	789	19	6	2	none	none	0	44	0	44	0	388	795	407	789
330	0044-0850-0202	Straight Line	195	841	14	19	2	none	none	0	44	0	44	0	195	860	209	841
331	0045-0945-0445	Straight Line	438	940	14	10	2	none	none	0	45	0	45	0	438	950	452	940
332	0045-0685-0547	Straight Line	540	677	15	17	2	none	none	0	45	0	45	0	555	677	540	694
333	0047-1025-0411	Straight Line	411	1016	1	19	2	none	none	0	47	0	47	0	411	1016	412	1035
334	0050-0955-0526	Straight Line	524	946	5	18	2	none	none	0	50	0	50	0	524	964	529	946
335	0052-0975-0492	Straight Line	479	974	26	3	2	none	none	0	52	0	52	0	479	977	505	974
336	0053-0693-0183	Straight Line	181	680	4	26	2	none	none	0	53	0	53	0	181	680	185	706
337	0055-0814-0433	Straight Line	424	809	18	10	2	none	none	0	55	0	55	0	424	819	442	809
338	0060-0919-0232	Straight Line	224	913	17	12	2	none	none	0	60	0	60	0	224	925	241	913
339	0060-0872-0258	Straight Line	253	861	10	23	2	none	none	0	60	0	60	0	253	861	263	884
340	0060-0716-0348	Straight Line	345	707	6	18	2	none	none	0	60	0	60	0	345	707	351	725
341	0063-0700-0513	Straight Line	511	690	5	20	2	none	none	0	63	0	63	0	516	690	511	710
342	0065-0774-0232	Straight Line	224	764	16	20	2	none	none	0	65	0	65	0	224	764	240	784
343	0065-0963-0337	Straight Line	337	955	0	17	2	none	none	0	65	0	65	0	337	972	337	955
344	0068-0716-0557	Straight Line	549	713	16	7	2	none	none	0	68	0	68	0	549	713	565	720
345	0070-0579-0473	Straight Line	469	568	8	22	2	none	none	0	70	0	70	0	469	590	477	568
346	0074-0813-0294	Straight Line	289	803	11	21	2	none	none	0	74	0	74	0	300	824	289	803
347	0079-0640-0285	Straight Line	272	637	27	7	2	none	none	0	79	0	79	0	272	644	299	637
348	0081-0820-0158	Straight Line	151	811	14	18	2	none	none	0	81	0	81	0	151	829	165	811
349	0085-0848-0182	Straight Line	175	843	14	11	2	none	none	0	85	0	85	0	175	854	189	843
350	0088-0924-0321	Straight Line	317	915	9	19	2	none	none	0	88	0	88	0	317	934	326	915
351	0091-0741-0197	Straight Line	190	739	15	5	2	none	none	0	91	0	91	0	190	739	205	744
352	0091-0695-0282	Straight Line	278	688	9	14	2	none	none	0	91	0	91	0	278	702	287	688
353	0091-0689-0368	Straight Line	366	681	5	17	2	none	none	0	91	0	91	0	366	698	371	681
354	0091-0807-0385	Straight Line	382	796	6	22	2	none	none	0	91	0	91	0	382	796	388	818
355	0094-0772-0313	Straight Line	304	771	18	3	2	none	none	0	94	0	94	0	304	771	322	774
356	0104-0915-0390	Straight Line	389	902	3	26	2	none	none	0	104	0	104	0	392	928	389	902
357	0104-0604-0442	Straight Line	431	599	23	11	2	none	none	0	104	0	104	0	431	610	454	599
358	0106-0638-0440	Straight Line	430	630	20	16	2	none	none	0	106	0	106	0	430	630	450	646
359	0125-0626-0331	Straight Line	323	619	17	14	2	none	none	0	125	0	125	0	323	633	340	619
360	0126-0770-0283	Straight Line	279	761	9	19	2	none	none	0	126	0	126	0	279	761	288	780
361	0126-0814-0329	Straight Line	326	801	7	27	2	none	none	0	126	0	126	0	326	801	333	828
362	0130-0890-0506	Straight Line	504	883	5	14	2	none	none	0	130	0	130	0	504	883	509	897
363	0131-0715-0491	Straight Line	491	707	0	16	2	none	none	0	131	0	131	0	491	707	491	723
364	0134-0960-0412	Straight Line	405	952	14	17	2	none	none	0	134	0	134	0	405	952	419	969
365	0134-0830-0530	Straight Line	524	828	13	5	2	none	none	0	134	0	134	0	524	828	537	833
366	0138-0640-0499	Straight Line	496	629	6	22	2	none	none	0	138	0	138	0	496	629	502	651
367	0144-0640-0362	Straight Line	354	637	17	7	2	none	none	0	144	0	144	0	354	644	371	637
368	0144-0658-0384	Straight Line	377	652	15	13	2	none	none	0	144	0	144	0	377	652	392	665
369	0148-0783-0473	Straight Line	468	775	10	17	2	none	none	0	148	0	148	0	468	775	478	792
370	0163-0720-0262	Straight Line	262	707	1	26	2	none	none	0	163	0	163	0	262	707	263	733
371	0180-0718-0326	Straight Line	323	708	7	20	2	none	none	0	180	0	180	0	323	728	330	708
372	0218-0754-0395	Straight Line	393	744	5	20	2	none	none	0	218	0	218	0	393	764	398	744
373	0221-0878-0360	Straight Line	354	869	12	18	2	none	none	0	221	0	221	0	354	869	366	887
374	0241-0850-0293	Straight Line	288	841	10	18	2	none	none	0	241	0	241	0	288	841	298	859
375	0001-0602-0774	Straight Line	772	592	4	20	2	none	none	0	1	0	1	0	772	612	776	592
376	0001-0787-0907	Straight Line	905	776	5	22	2	none	none	0	1	0	1	0	910	798	905	776
377	0002-0737-0747	Straight Line	742	727	10	20	2	none	none	0	2	0	2	0	742	727	752	747
378	0002-0867-0795	Straight Line	787	866	17	2	2	none	none	0	2	0	2	0	787	866	804	868
379	0002-0919-0889	Straight Line	887	908	5	22	2	none	none	0	2	0	2	0	887	908	892	930
380	0002-0984-0803	Straight Line	801	975	5	18	2	none	none	0	2	0	2	0	801	975	806	993
381	0002-1058-0913	Straight Line	909	1047	8	22	2	none	none	0	2	0	2	0	909	1047	917	1069
382	0002-0638-1128	Straight Line	1126	627	4	23	2	none	none	0	2	0	2	0	1130	627	1126	650
383	0003-0674-0783	Straight Line	773	669	21	10	2	none	none	0	3	0	3	0	773	669	794	679
384	0005-0722-0958	Straight Line	949	712	18	20	2	none	none	0	5	0	5	0	949	712	967	732
385	0005-0706-1142	Straight Line	1133	696	18	21	2	none	none	0	5	0	5	0	1133	696	1151	717
386	0005-1013-1098	Straight Line	1089	1009	19	9	2	none	none	0	5	0	5	0	1089	1018	1108	1009
387	0007-0820-1139	Straight Line	1135	808	9	24	2	none	none	0	7	0	7	0	1135	808	1144	832
388	0008-1015-0983	Straight Line	974	1005	19	21	2	none	none	0	8	0	8	0	974	1005	993	1026
389	0008-1047-0613	Straight Line	608	1038	11	18	2	none	none	0	8	0	8	0	608	1038	619	1056
390	0008-0577-1050	Straight Line	1045	571	11	12	2	none	none	0	8	0	8	0	1045	583	1056	571
391	0010-0869-1118	Straight Line	1113	864	11	11	2	none	none	0	10	0	10	0	1113	875	1124	864
392	0011-0854-1011	Straight Line	1007	842	8	25	2	none	none	0	11	0	11	0	1007	842	1015	867
393	0011-0795-1069	Straight Line	1058	789	23	12	2	none	none	0	11	0	11	0	1058	789	1081	801
394	0011-0643-0828	Straight Line	816	640	24	7	2	none	none	0	11	0	11	0	816	640	840	647
395	0012-0843-0647	Straight Line	641	831	13	24	2	none	none	0	12	0	12	0	641	855	654	831
396	0013-0727-0627	Straight Line	616	721	23	12	2	none	none	0	13	0	13	0	616	721	639	733
397	0013-0880-0622	Straight Line	614	872	17	16	2	none	none	0	13	0	13	0	614	888	631	872
398	0016-0803-0842	Straight Line	830	796	24	14	2	none	none	0	16	0	16	0	830	796	854	810
399	0017-0827-0992	Straight Line	989	815	6	25	2	none	none	0	17	0	17	0	989	840	995	815
400	0019-0628-0823	Straight Line	813	621	20	14	2	none	none	0	19	0	19	0	813	635	833	621
401	0019-0801-0824	Straight Line	823	794	3	14	2	none	none	0	19	0	19	0	823	808	826	794
402	0021-0629-0862	Straight Line	857	620	10	19	2	none	none	0	21	0	21	0	857	620	867	639
403	0022-0567-1027	Straight Line	1017	561	20	13	2	none	none	0	22	0	22	0	1017	574	1037	561
404	0022-0566-0954	Straight Line	945	559	19	14	2	none	none	0	22	0	22	0	945	559	964	573
405	0024-0951-0841	Straight Line	840	941	3	21	2	none	none	0	24	0	24	0	840	941	843	962
406	0024-0713-0765	Straight Line	754	712	23	3	2	none	none	0	24	0	24	0	754	715	777	712
407	0025-1013-0995	Straight Line	985	1008	20	10	2	none	none	0	25	0	25	0	985	1008	1005	1018
408	0026-0688-0703	Straight Line	703	682	1	13	2	none	none	0	26	0	26	0	703	682	704	695
409	0027-0704-1081	Straight Line	1073	695	16	18	2	none	none	0	27	0	27	0	1073	695	1089	713
410	0027-0743-0991	Straight Line	986	737	11	13	2	none	none	0	27	0	27	0	986	737	997	750
411	0028-0829-0604	Straight Line	603	811	2	36	2	none	none	0	28	0	28	0	605	847	603	811
412	0029-0871-0964	Straight Line	958	860	13	22	2	none	none	0	29	0	29	0	958	860	971	882
413	0028-1004-0779	Straight Line	774	995	11	19	2	none	none	0	28	0	28	0	774	995	785	1014
414	0028-0985-0793	Straight Line	787	977	13	16	2	none	none	0	28	0	28	0	787	977	800	993
415	0030-0915-1064	Straight Line	1062	902	5	26	2	none	none	0	30	0	30	0	1062	902	1067	928
416	0029-0970-1088	Straight Line	1082	968	13	4	2	none	none	0	29	0	29	0	1082	972	1095	968
417	0029-0970-1050	Straight Line	1041	964	18	13	2	none	none	0	29	0	29	0	1041	977	1059	964
418	0029-1011-1022	Straight Line	1017	1005	10	12	2	none	none	0	29	0	29	0	1017	1005	1027	1017
419	0030-0822-0784	Straight Line	784	811	0	23	2	none	none	0	30	0	30	0	784	834	784	811
420	0030-1039-0840	Straight Line	836	1034	9	10	2	none	none	0	30	0	30	0	836	1034	845	1044
421	0031-0772-1044	Straight Line	1038	763	13	18	2	none	none	0	31	0	31	0	1038	763	1051	781
422	0031-1019-1047	Straight Line	1036	1015	23	9	2	none	none	0	31	0	31	0	1036	1015	1059	1024
423	0032-0899-0889	Straight Line	889	886	1	27	2	none	none	0	32	0	32	0	889	886	890	913
424	0032-1040-0959	Straight Line	946	1037	26	7	2	none	none	0	32	0	32	0	946	1044	972	1037
425	0033-0650-0962	Straight Line	955	637	14	27	2	none	none	0	33	0	33	0	955	637	969	664
426	0036-0645-1072	Straight Line	1065	635	14	21	2	none	none	0	36	0	36	0	1065	635	1079	656
427	0042-0717-1021	Straight Line	1018	705	7	25	2	none	none	0	42	0	42	0	1018	705	1025	730
428	0043-0635-0775	Straight Line	767	623	17	25	2	none	none	0	43	0	43	0	767	623	784	648
429	0043-0770-0975	Straight Line	972	757	7	26	2	none	none	0	43	0	43	0	972	757	979	783
430	0043-0972-0775	Straight Line	765	964	20	16	2	none	none	0	43	0	43	0	765	964	785	980
431	0045-0908-0855	Straight Line	849	900	12	17	2	none	none	0	45	0	45	0	849	900	861	917
432	0046-0964-0839	Straight Line	826	956	26	16	2	none	none	0	46	0	46	0	826	956	852	972
433	0047-0770-1000	Straight Line	997	759	7	22	2	none	none	0	47	0	47	0	997	759	1004	781
434	0047-0621-0922	Straight Line	920	610	4	22	2	none	none	0	47	0	47	0	924	610	920	632
435	0049-0662-0897	Straight Line	893	652	8	20	2	none	none	0	49	0	49	0	893	652	901	672
436	0049-0709-1098	Straight Line	1091	700	14	18	2	none	none	0	49	0	49	0	1091	718	1105	700
437	0051-0644-0674	Straight Line	667	636	14	16	2	none	none	0	51	0	51	0	667	636	681	652
438	0051-0785-0944	Straight Line	932	783	25	5	2	none	none	0	51	0	51	0	932	783	957	788
439	0053-0841-1085	Straight Line	1079	831	12	20	2	none	none	0	53	0	53	0	1079	831	1091	851
440	0055-0650-0799	Straight Line	797	642	4	16	2	none	none	0	55	0	55	0	797	642	801	658
441	0055-0981-0843	Straight Line	832	975	22	12	2	none	none	0	55	0	55	0	832	975	854	987
442	0057-0720-0799	Straight Line	794	710	11	20	2	none	none	0	57	0	57	0	794	710	805	730
443	0059-0929-0660	Straight Line	657	915	6	29	2	none	none	0	59	0	59	0	657	944	663	915
444	0059-0789-0635	Straight Line	632	783	7	13	2	none	none	0	59	0	59	0	632	783	639	796
445	0059-0696-1019	Straight Line	1019	685	0	23	2	none	none	0	59	0	59	0	1019	685	1019	708
446	0059-0896-0950	Straight Line	938	894	25	5	2	none	none	0	59	0	59	0	938	899	963	894
447	0060-0608-1021	Straight Line	1020	595	3	27	2	none	none	0	60	0	60	0	1023	595	1020	622
448	0060-0777-0725	Straight Line	718	771	14	12	2	none	none	0	60	0	60	0	718	783	732	771
449	0062-0769-0739	Straight Line	730	766	18	7	2	none	none	0	62	0	62	0	748	766	730	773
450	0065-1018-1081	Straight Line	1078	1008	7	20	2	none	none	0	65	0	65	0	1078	1008	1085	1028
451	0066-0919-0950	Straight Line	939	914	23	11	2	none	none	0	66	0	66	0	939	925	962	914
452	0066-0617-0899	Straight Line	896	608	7	18	2	none	none	0	66	0	66	0	896	608	903	626
453	0065-0575-0977	Straight Line	971	564	12	22	2	none	none	0	65	0	65	0	971	564	983	586
454	0066-0906-0694	Straight Line	694	898	0	16	2	none	none	0	66	0	66	0	694	914	694	898
455	0067-0702-0806	Straight Line	794	701	25	2	2	none	none	0	67	0	67	0	794	701	819	703
456	0067-0757-0796	Straight Line	793	746	7	22	2	none	none	0	67	0	67	0	793	746	800	768
457	0067-0714-0611	Straight Line	606	707	11	14	2	none	none	0	67	0	67	0	606	721	617	707
458	0068-0871-0706	Straight Line	700	861	13	20	2	none	none	0	68	0	68	0	700	861	713	881
459	0069-0922-0605	Straight Line	599	917	12	11	2	none	none	0	69	0	69	0	599	917	611	928
460	0068-0963-0983	Straight Line	980	951	7	24	2	none	none	0	68	0	68	0	980	951	987	975
461	0070-0904-0829	Straight Line	826	891	6	26	2	none	none	0	70	0	70	0	826	891	832	917
462	0070-0846-0715	Straight Line	706	839	18	14	2	none	none	0	70	0	70	0	706	853	724	839
463	0069-0661-1029	Straight Line	1017	655	24	13	2	none	none	0	69	0	69	0	1017	655	1041	668
464	0072-0608-1094	Straight Line	1087	596	14	24	2	none	none	0	72	0	72	0	1087	596	1101	620
465	0073-0615-1055	Straight Line	1046	611	19	9	2	none	none	0	73	0	73	0	1046	620	1065	611
466	0076-0758-0866	Straight Line	862	750	9	17	2	none	none	0	76	0	76	0	862	750	871	767
467	0077-0841-0965	Straight Line	964	831	2	21	2	none	none	0	77	0	77	0	966	831	964	852
468	0083-0769-0590	Straight Line	588	756	4	26	2	none	none	0	83	0	83	0	588	756	592	782
469	0081-0960-0935	Straight Line	935	945	0	30	2	none	none	0	81	0	81	0	935	945	935	975
470	0088-0852-0638	Straight Line	635	844	7	16	2	none	none	0	88	0	88	0	635	844	642	860
471	0091-0731-0712	Straight Line	705	724	15	14	2	none	none	0	91	0	91	0	705	724	720	738
472	0092-0643-0860	Straight Line	856	635	8	17	2	none	none	0	92	0	92	0	864	652	856	635
473	0096-0983-0748	Straight Line	737	981	22	5	2	none	none	0	96	0	96	0	737	981	759	986
474	0100-0705-1043	Straight Line	1040	692	6	27	2	none	none	0	100	0	100	0	1040	719	1046	692
475	0107-0758-0707	Straight Line	700	749	14	19	2	none	none	0	107	0	107	0	700	768	714	749
476	0107-0653-0594	Straight Line	590	644	8	18	2	none	none	0	107	0	107	0	598	662	590	644
477	0118-0567-1099	Straight Line	1097	557	4	20	2	none	none	0	118	0	118	0	1101	577	1097	557
478	0133-0809-0855	Straight Line	851	799	9	21	2	none	none	0	133	0	133	0	851	799	860	820
479	0155-0624-1091	Straight Line	1089	615	5	18	2	none	none	0	155	0	155	0	1094	633	1089	615
480	0157-0654-1094	Straight Line	1089	647	10	15	2	none	none	0	157	0	157	0	1089	647	1099	662
481	0162-0787-0667	Straight Line	664	780	6	14	2	none	none	0	162	0	162	0	670	794	664	780
482	0164-0710-0688	Straight Line	680	702	16	17	2	none	none	0	164	0	164	0	680	702	696	719
483	0166-0594-0756	Straight Line	754	585	4	18	2	none	none	0	166	0	166	0	754	585	758	603
484	0168-0674-0897	Straight Line	887	671	21	6	2	none	none	0	168	0	168	0	887	671	908	677
485	0170-0724-0871	Straight Line	866	714	11	20	2	none	none	0	170	0	170	0	866	714	877	734
486	0176-0713-0667	Straight Line	660	707	15	13	2	none	none	0	176	0	176	0	660	707	675	720
487	0181-0971-0765	Straight Line	759	965	12	12	2	none	none	0	181	0	181	0	759	965	771	977
488	0183-0806-0813	Straight Line	813	797	1	19	2	none	none	0	183	0	183	0	813	816	814	797
489	0184-0671-0866	Straight Line	862	665	8	13	2	none	none	0	184	0	184	0	862	665	870	678
490	0185-0693-0787	Straight Line	782	685	10	16	2	none	none	0	185	0	185	0	782	685	792	701
491	0185-0590-0678	Straight Line	678	582	1	16	2	none	none	0	185	0	185	0	678	598	679	582
492	0185-0907-0636	Straight Line	630	901	13	13	2	none	none	0	185	0	185	0	630	901	643	914
493	0184-0963-0699	Straight Line	691	953	16	20	2	none	none	0	184	0	184	0	691	953	707	973
494	0191-0856-0600	Straight Line	592	848	17	16	2	none	none	0	191	0	191	0	592	848	609	864
495	0202-0775-0657	Straight Line	646	772	23	6	2	none	none	0	202	0	202	0	646	772	669	778
496	0204-0740-0680	Straight Line	671	733	19	14	2	none	none	0	204	0	204	0	671	733	690	747
497	0207-0817-0765	Straight Line	763	808	4	19	2	none	none	0	207	0	207	0	763	808	767	827
498	0205-0886-0699	Straight Line	692	878	15	17	2	none	none	0	205	0	205	0	692	878	707	895
499	0217-0632-0792	Straight Line	785	625	15	15	2	none	none	0	217	0	217	0	785	625	800	640
500	0216-0662-0861	Straight Line	852	662	19	0	2	none	none	0	216	0	216	0	852	662	871	662
501	0219-0579-0607	Straight Line	604	565	7	29	2	none	none	0	219	0	219	0	604	594	611	565
502	0230-0623-0702	Straight Line	697	620	10	6	2	none	none	0	230	0	230	0	697	626	707	620
503	0233-0678-0851	Straight Line	843	671	16	14	2	none	none	0	233	0	233	0	843	671	859	685

## Sheet: Video 3 - follicle positions 
Index	Name	Type	X	Y	Width	Height	Points	Color	Fill	LWidth	Pos	C	Z	T
0	0139-0169-0476	Oval	432	124	88	90	212	none	none	0	139	0	139	0
1	0139-0255-0796	Oval	752	210	88	90	212	none	none	0	139	0	139	0
2	0110-0237-0214	Oval	170	192	88	90	212	none	none	0	110	0	110	0
3	0169-0913-0434	Oval	388	866	93	95	220	none	none	0	169	0	169	0
4	0281-0753-0852	Oval	806	706	93	95	220	none	none	0	281	0	281	0
5	0220-0577-0618	Oval	574	532	88	90	212	none	none	0	220	0	220	0
6	0220-0541-0166	Oval	122	496	88	90	212	none	none	0	220	0	220	0
7	0206-0477-0409	Oval	364	432	90	90	212	none	none	0	206	0	206	0

## Sheet: Video 3 - mitosis positions
Index	Name	Type	X	Y	Width	Height	Points	Color	Fill	LWidth	Pos	C	Z	T	X1	Y1	X2	Y2
0	0002-0460-0354	Straight Line	351	449	6	22	2	none	none	0	2	0	2	0	351	449	357	471
1	0001-0222-0494	Straight Line	486	214	17	17	2	none	none	0	1	0	1	0	486	214	503	231
2	0006-0300-0320	Straight Line	313	296	15	9	2	none	none	0	6	0	6	0	313	296	328	305
3	0007-0216-0466	Straight Line	460	207	12	19	2	none	none	0	7	0	7	0	460	207	472	226
4	0006-0194-0342	Straight Line	338	188	9	12	2	none	none	0	6	0	6	0	338	200	347	188
5	0008-0375-0307	Straight Line	304	365	7	21	2	none	none	0	8	0	8	0	304	386	311	365
6	0008-0137-0356	Straight Line	348	130	17	14	2	none	none	0	8	0	8	0	348	144	365	130
7	0010-0548-0375	Straight Line	374	542	2	13	2	none	none	0	10	0	10	0	376	542	374	555
8	0011-0249-0427	Straight Line	424	244	7	10	2	none	none	0	11	0	11	0	424	244	431	254
9	0011-0144-0182	Straight Line	173	138	19	13	2	none	none	0	11	0	11	0	173	151	192	138
10	0011-0325-0383	Straight Line	372	316	22	18	2	none	none	0	11	0	11	0	372	334	394	316
11	0012-0447-0554	Straight Line	548	434	12	26	2	none	none	0	12	0	12	0	548	434	560	460
12	0013-0205-0477	Straight Line	466	198	22	15	2	none	none	0	13	0	13	0	466	198	488	213
13	0013-0106-0371	Straight Line	369	93	5	27	2	none	none	0	13	0	13	0	374	93	369	120
14	0014-0486-0345	Straight Line	338	476	14	20	2	none	none	0	14	0	14	0	338	476	352	496
15	0014-0339-0453	Straight Line	444	329	18	20	2	none	none	0	14	0	14	0	444	349	462	329
16	0015-0301-0462	Straight Line	459	291	6	21	2	none	none	0	15	0	15	0	465	291	459	312
17	0015-0118-0146	Straight Line	143	105	7	27	2	none	none	0	15	0	15	0	143	105	150	132
18	0016-0096-0506	Straight Line	502	85	8	23	2	none	none	0	16	0	16	0	502	85	510	108
19	0016-0270-0242	Straight Line	237	263	11	14	2	none	none	0	16	0	16	0	237	263	248	277
20	0016-0456-0498	Straight Line	491	454	14	5	2	none	none	0	16	0	16	0	491	454	505	459
21	0016-0519-0571	Straight Line	563	517	17	4	2	none	none	0	16	0	16	0	563	521	580	517
22	0017-0477-0253	Straight Line	244	475	19	4	2	none	none	0	17	0	17	0	244	475	263	479
23	0017-0207-0427	Straight Line	426	199	2	17	2	none	none	0	17	0	17	0	428	199	426	216
24	0019-0346-0539	Straight Line	539	334	0	24	2	none	none	0	19	0	19	0	539	334	539	358
25	0019-0125-0494	Straight Line	484	121	20	9	2	none	none	0	19	0	19	0	484	130	504	121
26	0021-0332-0492	Straight Line	481	328	23	9	2	none	none	0	21	0	21	0	481	328	504	337
27	0022-0083-0217	Straight Line	210	82	15	2	2	none	none	0	22	0	22	0	210	82	225	84
28	0022-0521-0282	Straight Line	271	514	22	14	2	none	none	0	22	0	22	0	271	514	293	528
29	0023-0345-0415	Straight Line	408	337	14	16	2	none	none	0	23	0	23	0	408	337	422	353
30	0024-0336-0354	Straight Line	350	326	8	21	2	none	none	0	24	0	24	0	358	326	350	347
31	0024-0104-0545	Straight Line	535	102	21	4	2	none	none	0	24	0	24	0	535	102	556	106
32	0026-0230-0302	Straight Line	302	219	1	23	2	none	none	0	26	0	26	0	303	219	302	242
33	0026-0139-0300	Straight Line	293	129	15	20	2	none	none	0	26	0	26	0	293	129	308	149
34	0027-0240-0327	Straight Line	322	230	11	21	2	none	none	0	27	0	27	0	322	230	333	251
35	0027-0497-0467	Straight Line	466	487	3	21	2	none	none	0	27	0	27	0	469	487	466	508
36	0028-0509-0222	Straight Line	217	497	10	24	2	none	none	0	28	0	28	0	217	497	227	521
37	0028-0396-0345	Straight Line	342	391	6	11	2	none	none	0	28	0	28	0	342	391	348	402
38	0029-0355-0477	Straight Line	475	347	4	17	2	none	none	0	29	0	29	0	475	347	479	364
39	0029-0351-0558	Straight Line	557	340	3	23	2	none	none	0	29	0	29	0	557	340	560	363
40	0030-0193-0355	Straight Line	352	184	6	19	2	none	none	0	30	0	30	0	352	184	358	203
41	0030-0302-0223	Straight Line	216	293	14	18	2	none	none	0	30	0	30	0	216	293	230	311
42	0030-0280-0270	Straight Line	260	273	21	15	2	none	none	0	30	0	30	0	260	273	281	288
43	0031-0531-0352	Straight Line	348	518	9	26	2	none	none	0	31	0	31	0	348	518	357	544
44	0031-0443-0411	Straight Line	410	428	3	31	2	none	none	0	31	0	31	0	410	428	413	459
45	0031-0527-0426	Straight Line	421	515	10	24	2	none	none	0	31	0	31	0	421	515	431	539
46	0031-0490-0276	Straight Line	272	480	9	20	2	none	none	0	31	0	31	0	272	480	281	500
47	0032-0223-0434	Straight Line	432	214	5	19	2	none	none	0	32	0	32	0	432	214	437	233
48	0032-0353-0522	Straight Line	519	342	7	23	2	none	none	0	32	0	32	0	526	342	519	365
49	0033-0207-0571	Straight Line	566	199	10	17	2	none	none	0	33	0	33	0	566	199	576	216
50	0033-0186-0471	Straight Line	466	179	10	14	2	none	none	0	33	0	33	0	466	179	476	193
51	0033-0121-0565	Straight Line	559	115	13	12	2	none	none	0	33	0	33	0	559	127	572	115
52	0033-0545-0241	Straight Line	234	541	14	9	2	none	none	0	33	0	33	0	234	550	248	541
53	0035-0150-0307	Straight Line	301	146	13	9	2	none	none	0	35	0	35	0	301	146	314	155
54	0035-0092-0296	Straight Line	286	85	20	15	2	none	none	0	35	0	35	0	286	85	306	100
55	0036-0212-0244	Straight Line	235	205	18	14	2	none	none	0	36	0	36	0	235	205	253	219
56	0035-0392-0262	Straight Line	258	386	8	13	2	none	none	0	35	0	35	0	258	386	266	399
57	0037-0414-0231	Straight Line	229	404	4	21	2	none	none	0	37	0	37	0	233	404	229	425
58	0037-0385-0323	Straight Line	319	375	8	21	2	none	none	0	37	0	37	0	319	375	327	396
59	0037-0531-0487	Straight Line	483	523	8	17	2	none	none	0	37	0	37	0	483	523	491	540
60	0038-0487-0135	Straight Line	129	475	12	24	2	none	none	0	38	0	38	0	129	475	141	499
61	0039-0508-0391	Straight Line	382	502	18	12	2	none	none	0	39	0	39	0	382	514	400	502
62	0039-0181-0240	Straight Line	240	176	1	11	2	none	none	0	39	0	39	0	241	176	240	187
63	0039-0126-0417	Straight Line	413	121	8	10	2	none	none	0	39	0	39	0	421	121	413	131
64	0041-0364-0278	Straight Line	269	361	19	7	2	none	none	0	41	0	41	0	269	361	288	368
65	0042-0330-0213	Straight Line	209	320	8	21	2	none	none	0	42	0	42	0	209	320	217	341
66	0044-0223-0462	Straight Line	461	214	3	19	2	none	none	0	44	0	44	0	464	214	461	233
67	0046-0381-0186	Straight Line	179	374	14	14	2	none	none	0	46	0	46	0	179	374	193	388
68	0047-0540-0406	Straight Line	402	532	8	17	2	none	none	0	47	0	47	0	402	549	410	532
69	0049-0550-0298	Straight Line	291	542	15	17	2	none	none	0	49	0	49	0	291	542	306	559
70	0049-0218-0398	Straight Line	392	212	13	12	2	none	none	0	49	0	49	0	392	224	405	212
71	0051-0229-0242	Straight Line	235	221	15	17	2	none	none	0	51	0	51	0	235	221	250	238
72	0051-0090-0235	Straight Line	226	85	19	11	2	none	none	0	51	0	51	0	226	85	245	96
73	0052-0441-0312	Straight Line	306	429	12	24	2	none	none	0	52	0	52	0	306	429	318	453
74	0052-0457-0359	Straight Line	359	445	1	24	2	none	none	0	52	0	52	0	360	445	359	469
75	0053-0148-0370	Straight Line	364	138	12	20	2	none	none	0	53	0	53	0	364	138	376	158
76	0053-0326-0252	Straight Line	239	324	27	5	2	none	none	0	53	0	53	0	239	324	266	329
77	0055-0125-0386	Straight Line	375	124	23	2	2	none	none	0	55	0	55	0	375	126	398	124
78	0056-0232-0186	Straight Line	178	225	16	14	2	none	none	0	56	0	56	0	178	225	194	239
79	0055-0549-0246	Straight Line	238	539	17	20	2	none	none	0	55	0	55	0	238	539	255	559
80	0056-0251-0543	Straight Line	538	247	10	9	2	none	none	0	56	0	56	0	538	247	548	256
81	0057-0540-0457	Straight Line	454	530	7	21	2	none	none	0	57	0	57	0	454	530	461	551
82	0058-0470-0391	Straight Line	390	457	2	26	2	none	none	0	58	0	58	0	392	457	390	483
83	0058-0484-0344	Straight Line	339	474	10	20	2	none	none	0	58	0	58	0	339	474	349	494
84	0058-0363-0521	Straight Line	514	358	14	11	2	none	none	0	58	0	58	0	514	358	528	369
85	0058-0065-0563	Straight Line	554	64	19	2	2	none	none	0	58	0	58	0	554	66	573	64
86	0058-0093-0270	Straight Line	266	82	9	22	2	none	none	0	58	0	58	0	266	82	275	104
87	0058-0126-0249	Straight Line	239	125	21	3	2	none	none	0	58	0	58	0	239	128	260	125
88	0058-0349-0164	Straight Line	159	343	11	12	2	none	none	0	58	0	58	0	159	355	170	343
89	0060-0384-0235	Straight Line	228	378	15	13	2	none	none	0	60	0	60	0	228	378	243	391
90	0060-0222-0266	Straight Line	261	215	10	15	2	none	none	0	60	0	60	0	261	215	271	230
91	0060-0198-0304	Straight Line	301	189	7	19	2	none	none	0	60	0	60	0	308	189	301	208
92	0060-0189-0388	Straight Line	381	182	14	14	2	none	none	0	60	0	60	0	381	196	395	182
93	0060-0169-0135	Straight Line	132	159	7	21	2	none	none	0	60	0	60	0	132	159	139	180
94	0060-0178-0495	Straight Line	488	173	14	10	2	none	none	0	60	0	60	0	488	173	502	183
95	0061-0177-0149	Straight Line	138	177	22	1	2	none	none	0	61	0	61	0	138	178	160	177
96	0062-0509-0209	Straight Line	202	500	15	18	2	none	none	0	62	0	62	0	202	500	217	518
97	0063-0199-0155	Straight Line	151	191	8	16	2	none	none	0	63	0	63	0	151	207	159	191
98	0063-0134-0533	Straight Line	526	127	15	15	2	none	none	0	63	0	63	0	541	127	526	142
99	0063-0546-0190	Straight Line	188	534	5	24	2	none	none	0	63	0	63	0	193	534	188	558
100	0064-0462-0474	Straight Line	472	458	4	9	2	none	none	0	64	0	64	0	472	458	476	467
101	0066-0462-0152	Straight Line	151	451	3	22	2	none	none	0	66	0	66	0	151	451	154	473
102	0066-0444-0507	Straight Line	504	434	6	21	2	none	none	0	66	0	66	0	510	434	504	455
103	0066-0112-0146	Straight Line	139	104	14	17	2	none	none	0	66	0	66	0	139	104	153	121
104	0067-0106-0296	Straight Line	294	100	5	12	2	none	none	0	67	0	67	0	294	100	299	112
105	0068-0370-0451	Straight Line	451	360	0	21	2	none	none	0	68	0	68	0	451	360	451	381
106	0070-0193-0538	Straight Line	533	182	11	22	2	none	none	0	70	0	70	0	533	182	544	204
107	0070-0491-0456	Straight Line	453	487	7	9	2	none	none	0	70	0	70	0	453	487	460	496
108	0070-0426-0186	Straight Line	181	418	11	16	2	none	none	0	70	0	70	0	181	418	192	434
109	0071-0266-0125	Straight Line	114	262	22	8	2	none	none	0	71	0	71	0	114	262	136	270
110	0072-0269-0354	Straight Line	352	262	5	15	2	none	none	0	72	0	72	0	352	262	357	277
111	0073-0399-0375	Straight Line	374	388	3	22	2	none	none	0	73	0	73	0	374	388	377	410
112	0073-0186-0337	Straight Line	331	183	12	7	2	none	none	0	73	0	73	0	331	190	343	183
113	0075-0338-0241	Straight Line	230	336	22	5	2	none	none	0	75	0	75	0	230	341	252	336
114	0075-0550-0488	Straight Line	482	541	13	19	2	none	none	0	75	0	75	0	482	541	495	560
115	0075-0199-0435	Straight Line	425	194	21	10	2	none	none	0	75	0	75	0	425	194	446	204
116	0077-0444-0255	Straight Line	251	436	8	16	2	none	none	0	77	0	77	0	251	436	259	452
117	0077-0382-0432	Straight Line	429	373	6	18	2	none	none	0	77	0	77	0	429	373	435	391
118	0078-0143-0433	Straight Line	425	136	16	14	2	none	none	0	78	0	78	0	425	150	441	136
119	0078-0345-0294	Straight Line	291	338	6	15	2	none	none	0	78	0	78	0	297	338	291	353
120	0079-0287-0231	Straight Line	226	282	10	11	2	none	none	0	79	0	79	0	226	282	236	293
121	0080-0170-0288	Straight Line	281	164	14	13	2	none	none	0	80	0	80	0	281	164	295	177
122	0080-0208-0230	Straight Line	227	198	7	20	2	none	none	0	80	0	80	0	227	198	234	218
123	0080-0170-0287	Straight Line	280	163	14	15	2	none	none	0	80	0	80	0	280	163	294	178
124	0081-0164-0456	Straight Line	449	155	14	18	2	none	none	0	81	0	81	0	463	155	449	173
125	0082-0370-0151	Straight Line	146	362	11	16	2	none	none	0	82	0	82	0	146	362	157	378
126	0082-0499-0341	Straight Line	336	489	11	20	2	none	none	0	82	0	82	0	336	489	347	509
127	0083-0424-0561	Straight Line	556	414	10	20	2	none	none	0	83	0	83	0	556	414	566	434
128	0083-0499-0329	Straight Line	324	493	11	12	2	none	none	0	83	0	83	0	324	493	335	505
129	0085-0405-0472	Straight Line	467	397	10	17	2	none	none	0	85	0	85	0	467	397	477	414
130	0086-0431-0108	Straight Line	101	421	15	20	2	none	none	0	86	0	86	0	101	421	116	441
131	0088-0383-0136	Straight Line	133	376	6	15	2	none	none	0	88	0	88	0	133	376	139	391
132	0090-0337-0405	Straight Line	404	327	3	21	2	none	none	0	90	0	90	0	404	327	407	348
133	0093-0527-0549	Straight Line	547	513	4	28	2	none	none	0	93	0	93	0	551	513	547	541
134	0093-0265-0318	Straight Line	307	259	23	12	2	none	none	0	93	0	93	0	307	259	330	271
135	0094-0306-0458	Straight Line	452	301	13	11	2	none	none	0	94	0	94	0	452	301	465	312
136	0094-0160-0369	Straight Line	359	159	20	3	2	none	none	0	94	0	94	0	359	159	379	162
137	0094-0081-0352	Straight Line	343	79	19	5	2	none	none	0	94	0	94	0	343	84	362	79
138	0095-0286-0482	Straight Line	477	275	10	23	2	none	none	0	95	0	95	0	477	275	487	298
139	0100-0133-0383	Straight Line	375	125	16	16	2	none	none	0	100	0	100	0	375	125	391	141
140	0103-0429-0168	Straight Line	164	422	8	14	2	none	none	0	103	0	103	0	164	422	172	436
141	0104-0044-0195	Straight Line	193	32	4	25	2	none	none	0	104	0	104	0	197	32	193	57
142	0104-0111-0172	Straight Line	171	105	2	12	2	none	none	0	104	0	104	0	173	105	171	117
143	0105-0048-0346	Straight Line	340	42	13	13	2	none	none	0	105	0	105	0	340	42	353	55
144	0111-0102-0459	Straight Line	456	91	6	23	2	none	none	0	111	0	111	0	456	91	462	114
145	0111-0222-0463	Straight Line	454	216	18	13	2	none	none	0	111	0	111	0	454	216	472	229
146	0115-0143-0172	Straight Line	170	133	5	21	2	none	none	0	115	0	115	0	170	133	175	154
147	0119-0212-0451	Straight Line	448	201	7	22	2	none	none	0	119	0	119	0	448	201	455	223
148	0122-0156-0415	Straight Line	410	145	11	23	2	none	none	0	122	0	122	0	410	145	421	168
149	0126-0380-0376	Straight Line	366	376	20	8	2	none	none	0	126	0	126	0	366	376	386	384
150	0128-0372-0268	Straight Line	264	364	9	16	2	none	none	0	128	0	128	0	264	364	273	380
151	0126-0540-0555	Straight Line	547	534	16	13	2	none	none	0	126	0	126	0	547	547	563	534
152	0133-0205-0157	Straight Line	155	196	4	18	2	none	none	0	133	0	133	0	159	196	155	214
153	0136-0530-0401	Straight Line	396	525	11	11	2	none	none	0	136	0	136	0	396	525	407	536
154	0138-0064-0225	Straight Line	222	55	6	18	2	none	none	0	138	0	138	0	228	55	222	73
155	0140-0457-0473	Straight Line	468	449	11	16	2	none	none	0	140	0	140	0	468	449	479	465
156	0140-0474-0330	Straight Line	321	474	19	1	2	none	none	0	140	0	140	0	321	475	340	474
157	0140-0456-0301	Straight Line	300	450	3	13	2	none	none	0	140	0	140	0	300	450	303	463
158	0140-0255-0284	Straight Line	281	246	7	19	2	none	none	0	140	0	140	0	288	246	281	265
159	0141-0358-0192	Straight Line	187	350	11	17	2	none	none	0	141	0	141	0	187	350	198	367
160	0144-0355-0207	Straight Line	203	347	8	16	2	none	none	0	144	0	144	0	203	347	211	363
161	0145-0373-0343	Straight Line	336	366	15	15	2	none	none	0	145	0	145	0	336	366	351	381
162	0147-0376-0261	Straight Line	258	365	7	23	2	none	none	0	147	0	147	0	258	365	265	388
163	0148-0445-0127	Straight Line	119	438	16	15	2	none	none	0	148	0	148	0	119	438	135	453
164	0146-0526-0437	Straight Line	435	518	5	17	2	none	none	0	146	0	146	0	435	518	440	535
165	0148-0539-0469	Straight Line	459	534	21	10	2	none	none	0	148	0	148	0	459	534	480	544
166	0148-0213-0524	Straight Line	524	203	1	21	2	none	none	0	148	0	148	0	524	203	525	224
167	0153-0285-0524	Straight Line	516	273	16	24	2	none	none	0	153	0	153	0	532	273	516	297
168	0153-0513-0324	Straight Line	318	508	12	11	2	none	none	0	153	0	153	0	318	508	330	519
169	0150-0454-0159	Straight Line	157	443	4	22	2	none	none	0	150	0	150	0	157	443	161	465
170	0151-0354-0288	Straight Line	278	354	21	0	2	none	none	0	151	0	151	0	278	354	299	354
171	0153-0513-0325	Straight Line	317	505	16	16	2	none	none	0	153	0	153	0	317	505	333	521
172	0154-0427-0247	Straight Line	242	421	11	12	2	none	none	0	154	0	154	0	253	421	242	433
173	0154-0346-0363	Straight Line	360	338	6	17	2	none	none	0	154	0	154	0	360	338	366	355
174	0154-0164-0171	Straight Line	166	155	10	18	2	none	none	0	154	0	154	0	166	155	176	173
175	0154-0044-0184	Straight Line	174	44	21	1	2	none	none	0	154	0	154	0	174	45	195	44
176	0154-0025-0185	Straight Line	174	23	22	4	2	none	none	0	154	0	154	0	174	23	196	27
177	0155-0296-0463	Straight Line	459	287	9	19	2	none	none	0	155	0	155	0	459	287	468	306
178	0155-0306-0458	Straight Line	453	298	10	17	2	none	none	0	155	0	155	0	453	298	463	315
179	0155-0204-0410	Straight Line	400	201	20	7	2	none	none	0	155	0	155	0	400	201	420	208
180	0156-0044-0124	Straight Line	116	41	17	7	2	none	none	0	156	0	156	0	116	41	133	48
181	0157-0514-0105	Straight Line	102	504	7	21	2	none	none	0	157	0	157	0	109	504	102	525
182	0157-0414-0187	Straight Line	184	403	6	22	2	none	none	0	157	0	157	0	184	403	190	425
183	0157-0304-0180	Straight Line	172	297	16	15	2	none	none	0	157	0	157	0	172	297	188	312
184	0157-0260-0556	Straight Line	549	257	14	6	2	none	none	0	157	0	157	0	549	257	563	263
185	0159-0452-0462	Straight Line	462	441	1	23	2	none	none	0	159	0	159	0	462	441	463	464
186	0160-0367-0180	Straight Line	171	358	19	18	2	none	none	0	160	0	160	0	171	358	190	376
187	0160-0503-0286	Straight Line	281	496	10	15	2	none	none	0	160	0	160	0	281	496	291	511
188	0160-0526-0557	Straight Line	554	516	6	20	2	none	none	0	160	0	160	0	554	516	560	536
189	0162-0517-0442	Straight Line	442	505	0	24	2	none	none	0	162	0	162	0	442	505	442	529
190	0162-0469-0563	Straight Line	559	462	9	15	2	none	none	0	162	0	162	0	559	462	568	477
191	0164-0098-0169	Straight Line	163	87	13	22	2	none	none	0	164	0	164	0	163	87	176	109
192	0164-0128-0263	Straight Line	258	119	11	18	2	none	none	0	164	0	164	0	258	119	269	137
193	0165-0482-0520	Straight Line	514	474	13	16	2	none	none	0	165	0	165	0	514	474	527	490
194	0165-0401-0282	Straight Line	278	392	8	18	2	none	none	0	165	0	165	0	278	392	286	410
195	0165-0345-0181	Straight Line	173	342	16	7	2	none	none	0	165	0	165	0	173	349	189	342
196	0165-0362-0089	Straight Line	88	350	2	24	2	none	none	0	165	0	165	0	88	350	90	374
197	0165-0201-0143	Straight Line	142	191	3	21	2	none	none	0	165	0	165	0	145	191	142	212
198	0167-0550-0336	Straight Line	334	539	4	22	2	none	none	0	167	0	167	0	334	539	338	561
199	0168-0128-0232	Straight Line	226	122	13	13	2	none	none	0	168	0	168	0	226	122	239	135
200	0170-0478-0256	Straight Line	249	470	15	17	2	none	none	0	170	0	170	0	249	470	264	487
201	0169-0260-0360	Straight Line	350	252	21	17	2	none	none	0	169	0	169	0	350	252	371	269
202	0172-0304-0342	Straight Line	337	296	11	17	2	none	none	0	172	0	172	0	337	296	348	313
203	0172-0302-0399	Straight Line	398	292	2	20	2	none	none	0	172	0	172	0	398	292	400	312
204	0173-0485-0242	Straight Line	240	476	4	19	2	none	none	0	173	0	173	0	240	476	244	495
205	0174-0105-0136	Straight Line	129	97	15	17	2	none	none	0	174	0	174	0	129	97	144	114
206	0176-0084-0236	Straight Line	228	77	16	15	2	none	none	0	176	0	176	0	228	77	244	92
207	0178-0355-0383	Straight Line	375	348	16	14	2	none	none	0	178	0	178	0	375	348	391	362
208	0178-0329-0386	Straight Line	384	322	4	15	2	none	none	0	178	0	178	0	388	322	384	337
209	0179-0320-0578	Straight Line	578	308	0	24	2	none	none	0	179	0	179	0	578	308	578	332
210	0179-0507-0333	Straight Line	324	499	18	17	2	none	none	0	179	0	179	0	324	499	342	516
211	0179-0344-0139	Straight Line	135	335	9	19	2	none	none	0	179	0	179	0	135	335	144	354
212	0179-0196-0292	Straight Line	289	186	7	21	2	none	none	0	179	0	179	0	296	186	289	207
213	0179-0187-0558	Straight Line	553	182	11	11	2	none	none	0	179	0	179	0	564	182	553	193
214	0179-0068-0481	Straight Line	471	66	21	4	2	none	none	0	179	0	179	0	471	66	492	70
215	0182-0480-0215	Straight Line	213	469	5	22	2	none	none	0	182	0	182	0	218	469	213	491
216	0182-0132-0354	Straight Line	346	127	17	10	2	none	none	0	182	0	182	0	346	127	363	137
217	0183-0089-0372	Straight Line	364	85	17	9	2	none	none	0	183	0	183	0	364	85	381	94
218	0182-0182-0133	Straight Line	131	173	4	18	2	none	none	0	182	0	182	0	131	173	135	191
219	0182-0132-0355	Straight Line	348	128	15	9	2	none	none	0	182	0	182	0	348	128	363	137
220	0184-0345-0420	Straight Line	417	335	7	21	2	none	none	0	184	0	184	0	417	335	424	356
221	0184-0401-0527	Straight Line	521	392	12	18	2	none	none	0	184	0	184	0	533	392	521	410
222	0187-0296-0324	Straight Line	314	288	21	17	2	none	none	0	187	0	187	0	314	288	335	305
223	0188-0233-0096	Straight Line	95	227	2	12	2	none	none	0	188	0	188	0	97	227	95	239
224	0189-0239-0368	Straight Line	368	229	1	20	2	none	none	0	189	0	189	0	369	229	368	249
225	0189-0534-0394	Straight Line	386	529	16	10	2	none	none	0	189	0	189	0	386	529	402	539
226	0192-0386-0501	Straight Line	495	379	13	14	2	none	none	0	192	0	192	0	495	379	508	393
227	0190-0099-0546	Straight Line	542	91	8	17	2	none	none	0	190	0	190	0	542	91	550	108
228	0193-0476-0270	Straight Line	268	467	5	18	2	none	none	0	193	0	193	0	268	467	273	485
229	0195-0109-0334	Straight Line	328	97	13	24	2	none	none	0	195	0	195	0	328	97	341	121
230	0196-0511-0221	Straight Line	216	502	11	19	2	none	none	0	196	0	196	0	216	521	227	502
231	0196-0411-0513	Straight Line	507	402	13	18	2	none	none	0	196	0	196	0	507	402	520	420
232	0199-0043-0341	Straight Line	332	37	18	12	2	none	none	0	199	0	199	0	332	37	350	49
233	0199-0038-0296	Straight Line	287	33	19	10	2	none	none	0	199	0	199	0	287	33	306	43
234	0199-0438-0147	Straight Line	138	435	18	6	2	none	none	0	199	0	199	0	138	435	156	441
235	0202-0372-0199	Straight Line	194	365	11	14	2	none	none	0	202	0	202	0	194	365	205	379
236	0204-0304-0553	Straight Line	549	294	9	21	2	none	none	0	204	0	204	0	549	294	558	315
237	0205-0118-0307	Straight Line	304	108	7	20	2	none	none	0	205	0	205	0	304	108	311	128
238	0206-0187-0279	Straight Line	270	182	18	11	2	none	none	0	206	0	206	0	270	182	288	193
239	0206-0297-0413	Straight Line	407	291	12	13	2	none	none	0	206	0	206	0	419	291	407	304
240	0208-0387-0436	Straight Line	432	381	8	13	2	none	none	0	208	0	208	0	432	381	440	394
241	0208-0282-0225	Straight Line	219	276	12	12	2	none	none	0	208	0	208	0	231	276	219	288
242	0211-0084-0349	Straight Line	343	78	13	13	2	none	none	0	211	0	211	0	356	78	343	91
243	0212-0084-0154	Straight Line	150	75	9	19	2	none	none	0	212	0	212	0	150	75	159	94
244	0212-0139-0187	Straight Line	180	136	15	7	2	none	none	0	212	0	212	0	180	136	195	143
245	0212-0218-0472	Straight Line	464	214	16	9	2	none	none	0	212	0	212	0	464	214	480	223
246	0213-0230-0461	Straight Line	457	225	9	11	2	none	none	0	213	0	213	0	466	225	457	236
247	0213-0058-0120	Straight Line	112	55	17	7	2	none	none	0	213	0	213	0	112	55	129	62
248	0215-0113-0279	Straight Line	274	104	10	19	2	none	none	0	215	0	215	0	274	104	284	123
249	0215-0085-0281	Straight Line	275	80	12	11	2	none	none	0	215	0	215	0	275	80	287	91
250	0215-0443-0228	Straight Line	226	434	5	19	2	none	none	0	215	0	215	0	226	434	231	453
251	0215-0464-0481	Straight Line	473	457	17	14	2	none	none	0	215	0	215	0	473	457	490	471
252	0215-0019-0134	Straight Line	123	15	22	8	2	none	none	0	215	0	215	0	145	15	123	23
253	0217-0412-0380	Straight Line	378	400	5	25	2	none	none	0	217	0	217	0	383	400	378	425
254	0217-0378-0442	Straight Line	436	366	13	24	2	none	none	0	217	0	217	0	436	366	449	390
255	0217-0232-0493	Straight Line	489	227	8	11	2	none	none	0	217	0	217	0	489	227	497	238
256	0218-0264-0320	Straight Line	315	255	11	18	2	none	none	0	218	0	218	0	315	255	326	273
257	0218-0421-0350	Straight Line	347	412	7	18	2	none	none	0	218	0	218	0	347	412	354	430
258	0218-0495-0257	Straight Line	252	485	10	21	2	none	none	0	218	0	218	0	252	485	262	506
259	0219-0368-0222	Straight Line	220	360	4	17	2	none	none	0	219	0	219	0	220	360	224	377
260	0219-0103-0402	Straight Line	399	94	7	18	2	none	none	0	219	0	219	0	399	94	406	112
261	0219-0027-0450	Straight Line	441	23	18	9	2	none	none	0	219	0	219	0	459	23	441	32
262	0220-0141-0321	Straight Line	318	134	7	14	2	none	none	0	220	0	220	0	318	134	325	148
263	0222-0090-0517	Straight Line	513	83	8	15	2	none	none	0	222	0	222	0	513	83	521	98
264	0223-0146-0366	Straight Line	356	146	20	1	2	none	none	0	223	0	223	0	356	146	376	147
265	0224-0096-0378	Straight Line	371	91	15	11	2	none	none	0	224	0	224	0	371	102	386	91
266	0224-0097-0455	Straight Line	448	97	15	1	2	none	none	0	224	0	224	0	448	97	463	98
267	0226-0410-0342	Straight Line	339	401	6	19	2	none	none	0	226	0	226	0	339	401	345	420
268	0227-0358-0144	Straight Line	141	349	6	19	2	none	none	0	227	0	227	0	141	349	147	368
269	0227-0165-0149	Straight Line	148	156	2	18	2	none	none	0	227	0	227	0	148	156	150	174
270	0227-0085-0266	Straight Line	260	77	12	17	2	none	none	0	227	0	227	0	260	77	272	94
271	0227-0060-0299	Straight Line	295	53	9	14	2	none	none	0	227	0	227	0	304	53	295	67
272	0228-0017-0421	Straight Line	411	13	21	8	2	none	none	0	228	0	228	0	411	13	432	21
273	0229-0152-0408	Straight Line	401	151	14	2	2	none	none	0	229	0	229	0	401	151	415	153
274	0233-0452-0345	Straight Line	344	441	3	22	2	none	none	0	233	0	233	0	344	441	347	463
275	0237-0252-0138	Straight Line	135	243	6	19	2	none	none	0	237	0	237	0	135	243	141	262
276	0238-0071-0476	Straight Line	472	68	9	7	2	none	none	0	238	0	238	0	472	68	481	75
277	0239-0323-0152	Straight Line	141	315	22	16	2	none	none	0	239	0	239	0	141	315	163	331
278	0240-0352-0119	Straight Line	115	346	8	13	2	none	none	0	240	0	240	0	115	346	123	359
279	0241-0456-0305	Straight Line	299	449	13	14	2	none	none	0	241	0	241	0	299	449	312	463
280	0241-0279-0249	Straight Line	240	275	19	9	2	none	none	0	241	0	241	0	240	275	259	284
281	0241-0159-0351	Straight Line	348	151	7	16	2	none	none	0	241	0	241	0	348	151	355	167
282	0241-0143-0149	Straight Line	143	142	12	2	2	none	none	0	241	0	241	0	143	142	155	144
283	0242-0308-0435	Straight Line	435	300	1	16	2	none	none	0	242	0	242	0	435	300	436	316
284	0248-0273-0532	Straight Line	528	265	8	17	2	none	none	0	248	0	248	0	528	265	536	282
285	0250-0018-0178	Straight Line	172	13	12	11	2	none	none	0	250	0	250	0	172	13	184	24
286	0250-0101-0191	Straight Line	191	93	1	17	2	none	none	0	250	0	250	0	191	93	192	110
287	0250-0469-0349	Straight Line	346	463	7	13	2	none	none	0	250	0	250	0	346	463	353	476
288	0001-0531-0661	Straight Line	652	524	18	14	2	none	none	0	1	0	1	0	670	524	652	538
289	0001-0225-0718	Straight Line	716	211	4	28	2	none	none	0	1	0	1	0	720	211	716	239
290	0001-0127-1079	Straight Line	1077	114	5	26	2	none	none	0	1	0	1	0	1077	114	1082	140
291	0002-0509-0595	Straight Line	588	499	14	20	2	none	none	0	2	0	2	0	588	499	602	519
292	0004-0389-0728	Straight Line	720	380	16	19	2	none	none	0	4	0	4	0	720	380	736	399
293	0004-0244-0840	Straight Line	829	241	22	7	2	none	none	0	4	0	4	0	829	248	851	241
294	0004-0430-1014	Straight Line	1005	423	19	14	2	none	none	0	4	0	4	0	1005	423	1024	437
295	0004-0301-0981	Straight Line	972	295	18	12	2	none	none	0	4	0	4	0	972	295	990	307
296	0006-0255-0621	Straight Line	614	249	14	13	2	none	none	0	6	0	6	0	614	249	628	262
297	0007-0229-0869	Straight Line	861	220	16	19	2	none	none	0	7	0	7	0	861	220	877	239
298	0007-0282-0922	Straight Line	912	272	21	20	2	none	none	0	7	0	7	0	912	272	933	292
299	0007-0171-1120	Straight Line	1118	158	4	26	2	none	none	0	7	0	7	0	1122	158	1118	184
300	0007-0321-0735	Straight Line	730	311	11	21	2	none	none	0	7	0	7	0	730	311	741	332
301	0010-0313-1137	Straight Line	1130	301	15	24	2	none	none	0	10	0	10	0	1130	301	1145	325
302	0010-0322-0973	Straight Line	969	311	9	22	2	none	none	0	10	0	10	0	969	311	978	333
303	0010-0153-0702	Straight Line	693	149	19	8	2	none	none	0	10	0	10	0	693	149	712	157
304	0010-0329-0998	Straight Line	993	316	11	26	2	none	none	0	10	0	10	0	993	316	1004	342
305	0011-0233-0774	Straight Line	768	225	13	17	2	none	none	0	11	0	11	0	768	225	781	242
306	0011-0226-0828	Straight Line	824	214	8	24	2	none	none	0	11	0	11	0	824	214	832	238
307	0013-0177-0960	Straight Line	951	171	18	12	2	none	none	0	13	0	13	0	951	183	969	171
308	0013-0228-1090	Straight Line	1080	223	20	10	2	none	none	0	13	0	13	0	1080	223	1100	233
309	0013-0154-1102	Straight Line	1099	140	6	28	2	none	none	0	13	0	13	0	1099	140	1105	168
310	0013-0482-0588	Straight Line	584	471	9	23	2	none	none	0	13	0	13	0	584	471	593	494
311	0013-0389-0727	Straight Line	716	380	23	18	2	none	none	0	13	0	13	0	716	380	739	398
312	0013-0452-1137	Straight Line	1130	441	15	22	2	none	none	0	13	0	13	0	1130	441	1145	463
313	0014-0099-0964	Straight Line	958	85	13	28	2	none	none	0	14	0	14	0	958	85	971	113
314	0014-0417-0910	Straight Line	910	405	1	24	2	none	none	0	14	0	14	0	911	405	910	429
315	0015-0349-0725	Straight Line	724	337	2	24	2	none	none	0	15	0	15	0	724	337	726	361
316	0015-0211-0896	Straight Line	892	200	9	23	2	none	none	0	15	0	15	0	892	200	901	223
317	0016-0132-0664	Straight Line	659	120	10	24	2	none	none	0	16	0	16	0	659	120	669	144
318	0016-0090-1101	Straight Line	1093	89	17	3	2	none	none	0	16	0	16	0	1093	89	1110	92
319	0017-0223-0913	Straight Line	902	217	23	13	2	none	none	0	17	0	17	0	902	217	925	230
320	0017-0067-0919	Straight Line	914	63	11	9	2	none	none	0	17	0	17	0	914	63	925	72
321	0017-0491-0719	Straight Line	716	477	7	28	2	none	none	0	17	0	17	0	716	477	723	505
322	0017-0429-0754	Straight Line	747	420	15	18	2	none	none	0	17	0	17	0	747	420	762	438
323	0018-0181-0959	Straight Line	956	172	6	18	2	none	none	0	18	0	18	0	956	172	962	190
324	0018-0540-0885	Straight Line	885	530	1	21	2	none	none	0	18	0	18	0	886	530	885	551
325	0019-0545-0679	Straight Line	677	537	5	17	2	none	none	0	19	0	19	0	677	537	682	554
326	0020-0304-0630	Straight Line	625	295	11	19	2	none	none	0	20	0	20	0	625	295	636	314
327	0020-0131-0646	Straight Line	639	122	14	19	2	none	none	0	20	0	20	0	653	122	639	141
328	0019-0542-1052	Straight Line	1047	537	11	11	2	none	none	0	19	0	19	0	1058	537	1047	548
329	0020-0534-1092	Straight Line	1088	524	9	20	2	none	none	0	20	0	20	0	1097	524	1088	544
330	0021-0159-1034	Straight Line	1030	151	9	17	2	none	none	0	21	0	21	0	1030	151	1039	168
331	0021-0249-0661	Straight Line	656	239	10	20	2	none	none	0	21	0	21	0	666	239	656	259
332	0022-0385-0803	Straight Line	799	379	8	13	2	none	none	0	22	0	22	0	799	379	807	392
333	0022-0239-0690	Straight Line	682	232	17	14	2	none	none	0	22	0	22	0	699	232	682	246
334	0023-0179-0892	Straight Line	892	165	0	29	2	none	none	0	23	0	23	0	892	165	892	194
335	0023-0437-1126	Straight Line	1123	425	6	24	2	none	none	0	23	0	23	0	1123	425	1129	449
336	0023-0178-0892	Straight Line	891	163	2	31	2	none	none	0	23	0	23	0	891	163	893	194
337	0024-0184-1067	Straight Line	1061	176	12	16	2	none	none	0	24	0	24	0	1061	176	1073	192
338	0024-0154-1097	Straight Line	1092	144	10	21	2	none	none	0	24	0	24	0	1092	144	1102	165
339	0024-0208-1098	Straight Line	1095	192	7	32	2	none	none	0	24	0	24	0	1095	192	1102	224
340	0025-0298-0891	Straight Line	882	297	19	2	2	none	none	0	25	0	25	0	882	299	901	297
341	0028-0458-0742	Straight Line	737	445	11	26	2	none	none	0	28	0	28	0	737	445	748	471
342	0029-0366-0993	Straight Line	987	355	12	23	2	none	none	0	29	0	29	0	987	355	999	378
343	0029-0539-0866	Straight Line	862	529	8	20	2	none	none	0	29	0	29	0	862	529	870	549
344	0029-0387-0750	Straight Line	743	376	15	23	2	none	none	0	29	0	29	0	743	376	758	399
345	0029-0452-0663	Straight Line	662	445	3	15	2	none	none	0	29	0	29	0	662	445	665	460
346	0029-0055-1107	Straight Line	1097	55	20	0	2	none	none	0	29	0	29	0	1097	55	1117	55
347	0031-0304-0705	Straight Line	702	296	7	16	2	none	none	0	31	0	31	0	702	296	709	312
348	0032-0154-0584	Straight Line	582	146	4	17	2	none	none	0	32	0	32	0	582	146	586	163
349	0034-0192-1011	Straight Line	1010	181	3	22	2	none	none	0	34	0	34	0	1013	181	1010	203
350	0034-0547-0955	Straight Line	952	536	7	23	2	none	none	0	34	0	34	0	959	536	952	559
351	0035-0241-0590	Straight Line	588	230	5	23	2	none	none	0	35	0	35	0	588	230	593	253
352	0036-0345-0955	Straight Line	953	336	4	19	2	none	none	0	36	0	36	0	953	336	957	355
353	0036-0223-0761	Straight Line	751	223	21	1	2	none	none	0	36	0	36	0	751	224	772	223
354	0038-0484-0694	Straight Line	688	474	12	21	2	none	none	0	38	0	38	0	700	474	688	495
355	0038-0375-0775	Straight Line	768	367	14	17	2	none	none	0	38	0	38	0	768	367	782	384
356	0038-0405-0820	Straight Line	810	394	20	22	2	none	none	0	38	0	38	0	810	394	830	416
357	0038-0491-1094	Straight Line	1084	480	20	22	2	none	none	0	38	0	38	0	1084	480	1104	502
358	0040-0174-0661	Straight Line	657	167	8	15	2	none	none	0	40	0	40	0	665	167	657	182
359	0040-0176-0879	Straight Line	878	169	3	15	2	none	none	0	40	0	40	0	878	169	881	184
360	0040-0545-0841	Straight Line	831	539	21	12	2	none	none	0	40	0	40	0	831	539	852	551
361	0041-0529-0850	Straight Line	845	523	11	13	2	none	none	0	41	0	41	0	856	523	845	536
362	0041-0187-0985	Straight Line	976	183	18	8	2	none	none	0	41	0	41	0	994	183	976	191
363	0041-0085-0671	Straight Line	671	76	0	19	2	none	none	0	41	0	41	0	671	76	671	95
364	0042-0366-1043	Straight Line	1032	355	22	23	2	none	none	0	42	0	42	0	1032	355	1054	378
365	0042-0494-0723	Straight Line	722	485	3	19	2	none	none	0	42	0	42	0	725	485	722	504
366	0044-0161-0645	Straight Line	637	155	17	13	2	none	none	0	44	0	44	0	637	155	654	168
367	0045-0466-0834	Straight Line	824	465	21	3	2	none	none	0	45	0	45	0	824	468	845	465
368	0047-0151-1113	Straight Line	1107	142	12	19	2	none	none	0	47	0	47	0	1107	142	1119	161
369	0047-0366-0979	Straight Line	967	363	24	6	2	none	none	0	47	0	47	0	967	363	991	369
370	0047-0180-1022	Straight Line	1012	178	21	4	2	none	none	0	47	0	47	0	1012	178	1033	182
371	0047-0178-0849	Straight Line	841	171	17	14	2	none	none	0	47	0	47	0	841	171	858	185
372	0047-0367-0759	Straight Line	755	351	9	32	2	none	none	0	47	0	47	0	755	351	764	383
373	0049-0365-0612	Straight Line	607	355	11	20	2	none	none	0	49	0	49	0	607	355	618	375
374	0049-0504-0670	Straight Line	670	491	1	27	2	none	none	0	49	0	49	0	670	491	671	518
375	0050-0163-0845	Straight Line	835	154	21	18	2	none	none	0	50	0	50	0	835	154	856	172
376	0051-0471-0673	Straight Line	666	463	15	16	2	none	none	0	51	0	51	0	666	463	681	479
377	0051-0142-1015	Straight Line	1014	131	2	22	2	none	none	0	51	0	51	0	1014	131	1016	153
378	0054-0528-0654	Straight Line	642	523	24	10	2	none	none	0	54	0	54	0	642	523	666	533
379	0056-0054-0682	Straight Line	668	54	28	0	2	none	none	0	56	0	56	0	668	54	696	54
380	0057-0330-0646	Straight Line	646	320	1	21	2	none	none	0	57	0	57	0	647	320	646	341
381	0057-0397-0627	Straight Line	623	385	8	24	2	none	none	0	57	0	57	0	623	385	631	409
382	0057-0393-0624	Straight Line	614	385	21	16	2	none	none	0	57	0	57	0	614	385	635	401
383	0058-0293-0803	Straight Line	798	282	10	23	2	none	none	0	58	0	58	0	798	282	808	305
384	0059-0252-0844	Straight Line	843	238	3	28	2	none	none	0	59	0	59	0	843	238	846	266
385	0059-0338-0791	Straight Line	782	329	18	18	2	none	none	0	59	0	59	0	782	329	800	347
386	0061-0178-0676	Straight Line	673	170	6	17	2	none	none	0	61	0	61	0	673	170	679	187
387	0061-0487-0783	Straight Line	776	475	14	24	2	none	none	0	61	0	61	0	776	475	790	499
388	0062-0301-1119	Straight Line	1115	294	9	15	2	none	none	0	62	0	62	0	1115	294	1124	309
389	0066-0504-0946	Straight Line	938	498	16	13	2	none	none	0	66	0	66	0	954	498	938	511
390	0066-0072-1035	Straight Line	1028	66	15	13	2	none	none	0	66	0	66	0	1028	66	1043	79
391	0066-0071-1024	Straight Line	1023	62	2	19	2	none	none	0	66	0	66	0	1025	81	1023	62
392	0067-0043-1028	Straight Line	1020	37	17	12	2	none	none	0	67	0	67	0	1020	37	1037	49
393	0069-0325-0779	Straight Line	774	313	11	24	2	none	none	0	69	0	69	0	774	313	785	337
394	0070-0408-0768	Straight Line	762	397	12	22	2	none	none	0	70	0	70	0	762	397	774	419
395	0070-0471-0717	Straight Line	713	459	9	24	2	none	none	0	70	0	70	0	713	459	722	483
396	0071-0180-0826	Straight Line	819	170	14	20	2	none	none	0	71	0	71	0	819	170	833	190
397	0072-0333-0965	Straight Line	959	325	13	16	2	none	none	0	72	0	72	0	959	325	972	341
398	0075-0348-0624	Straight Line	618	339	12	19	2	none	none	0	75	0	75	0	618	339	630	358
399	0075-0442-0836	Straight Line	830	433	12	18	2	none	none	0	75	0	75	0	830	433	842	451
400	0074-0321-1052	Straight Line	1050	312	5	19	2	none	none	0	74	0	74	0	1050	312	1055	331
401	0076-0488-0868	Straight Line	860	477	17	23	2	none	none	0	76	0	76	0	860	477	877	500
402	0077-0349-0988	Straight Line	984	338	9	23	2	none	none	0	77	0	77	0	984	338	993	361
403	0077-0445-0867	Straight Line	859	433	16	25	2	none	none	0	77	0	77	0	859	433	875	458
404	0077-0557-0757	Straight Line	755	548	5	18	2	none	none	0	77	0	77	0	755	548	760	566
405	0078-0395-0896	Straight Line	890	380	12	30	2	none	none	0	78	0	78	0	890	380	902	410
406	0080-0136-0775	Straight Line	774	121	2	30	2	none	none	0	80	0	80	0	776	121	774	151
407	0080-0311-0992	Straight Line	986	300	13	23	2	none	none	0	80	0	80	0	986	300	999	323
408	0082-0245-0735	Straight Line	729	237	13	17	2	none	none	0	82	0	82	0	742	237	729	254
409	0084-0188-0776	Straight Line	772	177	8	23	2	none	none	0	84	0	84	0	780	177	772	200
410	0087-0323-1063	Straight Line	1060	312	6	23	2	none	none	0	87	0	87	0	1060	312	1066	335
411	0089-0165-1041	Straight Line	1037	159	9	13	2	none	none	0	89	0	89	0	1037	159	1046	172
412	0093-0544-0693	Straight Line	687	533	13	22	2	none	none	0	93	0	93	0	687	533	700	555
413	0096-0314-1075	Straight Line	1073	307	5	14	2	none	none	0	96	0	96	0	1073	307	1078	321
414	0102-0164-0944	Straight Line	941	157	7	15	2	none	none	0	102	0	102	0	941	157	948	172
415	0102-0118-0801	Straight Line	797	107	8	22	2	none	none	0	102	0	102	0	805	107	797	129
416	0103-0484-0754	Straight Line	746	475	16	18	2	none	none	0	103	0	103	0	746	475	762	493
417	0103-0310-0681	Straight Line	681	297	0	26	2	none	none	0	103	0	103	0	681	297	681	323
418	0104-0229-0584	Straight Line	579	219	11	20	2	none	none	0	104	0	104	0	590	239	579	219
419	0106-0083-0835	Straight Line	829	76	12	15	2	none	none	0	106	0	106	0	841	76	829	91
420	0117-0421-1100	Straight Line	1096	413	8	17	2	none	none	0	117	0	117	0	1096	413	1104	430
421	0117-0204-0874	Straight Line	863	203	23	3	2	none	none	0	117	0	117	0	863	206	886	203
422	0119-0153-0690	Straight Line	689	146	2	14	2	none	none	0	119	0	119	0	689	146	691	160
423	0120-0260-0929	Straight Line	921	253	16	14	2	none	none	0	120	0	120	0	921	253	937	267
424	0121-0416-0630	Straight Line	619	411	23	11	2	none	none	0	121	0	121	0	619	411	642	422
425	0123-0193-0862	Straight Line	855	190	15	6	2	none	none	0	123	0	123	0	855	190	870	196
426	0127-0403-0660	Straight Line	657	391	6	24	2	none	none	0	127	0	127	0	657	391	663	415
427	0130-0450-0841	Straight Line	829	444	24	13	2	none	none	0	130	0	130	0	829	444	853	457
428	0132-0108-1089	Straight Line	1077	102	24	13	2	none	none	0	132	0	132	0	1077	102	1101	115
429	0132-0133-0801	Straight Line	795	124	13	19	2	none	none	0	132	0	132	0	795	124	808	143
430	0133-0495-1076	Straight Line	1070	485	12	20	2	none	none	0	133	0	133	0	1070	485	1082	505
431	0133-0442-0914	Straight Line	906	435	16	15	2	none	none	0	133	0	133	0	906	435	922	450
432	0133-0102-0925	Straight Line	916	94	18	16	2	none	none	0	133	0	133	0	916	94	934	110
433	0134-0419-0694	Straight Line	690	412	9	15	2	none	none	0	134	0	134	0	690	412	699	427
434	0137-0493-0591	Straight Line	587	482	9	23	2	none	none	0	137	0	137	0	596	482	587	505
435	0137-0295-1066	Straight Line	1064	281	4	29	2	none	none	0	137	0	137	0	1068	281	1064	310
436	0138-0069-1007	Straight Line	995	65	25	9	2	none	none	0	138	0	138	0	995	65	1020	74
437	0138-0058-0903	Straight Line	901	45	4	26	2	none	none	0	138	0	138	0	901	45	905	71
438	0139-0283-0855	Straight Line	849	274	12	18	2	none	none	0	139	0	139	0	849	274	861	292
439	0140-0335-0990	Straight Line	988	327	4	17	2	none	none	0	140	0	140	0	988	327	992	344
440	0141-0303-0851	Straight Line	849	294	4	18	2	none	none	0	141	0	141	0	853	294	849	312
441	0140-0404-0996	Straight Line	992	395	8	19	2	none	none	0	140	0	140	0	992	395	1000	414
442	0142-0132-1060	Straight Line	1054	124	12	17	2	none	none	0	142	0	142	0	1054	124	1066	141
443	0142-0142-0854	Straight Line	850	134	8	17	2	none	none	0	142	0	142	0	850	134	858	151
444	0142-0365-0629	Straight Line	625	357	9	16	2	none	none	0	142	0	142	0	625	357	634	373
445	0142-0345-0793	Straight Line	784	343	19	5	2	none	none	0	142	0	142	0	784	343	803	348
446	0142-0313-0743	Straight Line	734	309	19	8	2	none	none	0	142	0	142	0	734	309	753	317
447	0143-0355-0594	Straight Line	594	341	1	29	2	none	none	0	143	0	143	0	594	341	595	370
448	0146-0216-1097	Straight Line	1095	206	5	21	2	none	none	0	146	0	146	0	1100	206	1095	227
449	0148-0154-1014	Straight Line	1010	146	9	17	2	none	none	0	148	0	148	0	1010	146	1019	163
450	0150-0241-0992	Straight Line	986	232	12	19	2	none	none	0	150	0	150	0	986	232	998	251
451	0151-0551-0900	Straight Line	894	544	13	14	2	none	none	0	151	0	151	0	894	544	907	558
452	0152-0319-0602	Straight Line	594	311	17	17	2	none	none	0	152	0	152	0	594	311	611	328
453	0154-0358-0839	Straight Line	828	355	23	7	2	none	none	0	154	0	154	0	828	355	851	362
454	0154-0102-0920	Straight Line	912	96	16	13	2	none	none	0	154	0	154	0	912	96	928	109
455	0155-0356-0765	Straight Line	760	345	11	22	2	none	none	0	155	0	155	0	760	345	771	367
456	0155-0351-0708	Straight Line	699	347	19	9	2	none	none	0	155	0	155	0	699	347	718	356
457	0156-0229-0905	Straight Line	899	218	13	23	2	none	none	0	156	0	156	0	899	218	912	241
458	0157-0301-0923	Straight Line	917	296	12	11	2	none	none	0	157	0	157	0	917	296	929	307
459	0157-0227-0638	Straight Line	634	216	9	22	2	none	none	0	157	0	157	0	634	216	643	238
460	0158-0132-0634	Straight Line	632	122	5	21	2	none	none	0	158	0	158	0	632	122	637	143
461	0160-0169-0794	Straight Line	788	159	12	20	2	none	none	0	160	0	160	0	788	159	800	179
462	0158-0264-0871	Straight Line	867	255	8	18	2	none	none	0	158	0	158	0	875	255	867	273
463	0162-0400-0871	Straight Line	866	391	10	19	2	none	none	0	162	0	162	0	866	391	876	410
464	0162-0366-1095	Straight Line	1095	352	1	28	2	none	none	0	162	0	162	0	1096	352	1095	380
465	0163-0200-0787	Straight Line	777	198	20	4	2	none	none	0	163	0	163	0	777	198	797	202
466	0164-0395-0808	Straight Line	801	386	14	19	2	none	none	0	164	0	164	0	801	386	815	405
467	0165-0523-1029	Straight Line	1020	516	19	15	2	none	none	0	165	0	165	0	1020	516	1039	531
468	0165-0152-0764	Straight Line	759	146	10	13	2	none	none	0	165	0	165	0	759	146	769	159
469	0166-0443-0948	Straight Line	948	431	1	24	2	none	none	0	166	0	166	0	949	431	948	455
470	0166-0046-0754	Straight Line	750	36	9	21	2	none	none	0	166	0	166	0	750	36	759	57
471	0167-0295-1029	Straight Line	1022	284	14	22	2	none	none	0	167	0	167	0	1022	284	1036	306
472	0167-0244-1027	Straight Line	1023	237	9	15	2	none	none	0	167	0	167	0	1032	237	1023	252
473	0167-0164-0992	Straight Line	987	155	11	18	2	none	none	0	167	0	167	0	998	155	987	173
474	0167-0038-0853	Straight Line	849	28	8	20	2	none	none	0	167	0	167	0	849	28	857	48
475	0168-0050-0928	Straight Line	922	42	12	16	2	none	none	0	168	0	168	0	922	42	934	58
476	0169-0167-0633	Straight Line	623	161	21	13	2	none	none	0	169	0	169	0	623	161	644	174
477	0170-0262-0726	Straight Line	724	253	5	18	2	none	none	0	170	0	170	0	724	253	729	271
478	0170-0385-0939	Straight Line	934	375	11	21	2	none	none	0	170	0	170	0	934	375	945	396
479	0170-0074-0997	Straight Line	995	64	5	21	2	none	none	0	170	0	170	0	995	64	1000	85
480	0171-0285-0694	Straight Line	691	277	6	17	2	none	none	0	171	0	171	0	691	277	697	294
481	0172-0105-1009	Straight Line	1001	98	16	14	2	none	none	0	172	0	172	0	1001	98	1017	112
482	0173-0314-0695	Straight Line	688	307	15	15	2	none	none	0	173	0	173	0	688	307	703	322
483	0173-0248-0868	Straight Line	863	243	11	10	2	none	none	0	173	0	173	0	863	243	874	253
484	0173-0229-0850	Straight Line	842	221	16	16	2	none	none	0	173	0	173	0	842	221	858	237
485	0173-0323-0991	Straight Line	990	311	3	24	2	none	none	0	173	0	173	0	990	311	993	335
486	0173-0449-0981	Straight Line	975	442	12	15	2	none	none	0	173	0	173	0	975	442	987	457
487	0174-0486-1080	Straight Line	1076	477	9	18	2	none	none	0	174	0	174	0	1076	477	1085	495
488	0174-0218-0722	Straight Line	720	211	4	15	2	none	none	0	174	0	174	0	724	211	720	226
489	0175-0145-0806	Straight Line	803	136	6	19	2	none	none	0	175	0	175	0	809	136	803	155
490	0175-0373-0970	Straight Line	967	361	7	24	2	none	none	0	175	0	175	0	967	361	974	385
491	0175-0511-0837	Straight Line	831	504	13	14	2	none	none	0	175	0	175	0	831	504	844	518
492	0176-0223-1012	Straight Line	1005	213	15	20	2	none	none	0	176	0	176	0	1005	213	1020	233
493	0176-0303-0615	Straight Line	610	295	11	16	2	none	none	0	176	0	176	0	610	295	621	311
494	0176-0157-0621	Straight Line	614	151	15	12	2	none	none	0	176	0	176	0	614	151	629	163
495	0176-0056-0867	Straight Line	866	50	3	12	2	none	none	0	176	0	176	0	866	50	869	62
496	0179-0204-0851	Straight Line	843	201	16	7	2	none	none	0	179	0	179	0	843	201	859	208
497	0180-0220-0937	Straight Line	926	218	23	4	2	none	none	0	180	0	180	0	926	222	949	218
498	0180-0311-0958	Straight Line	953	305	11	12	2	none	none	0	180	0	180	0	953	305	964	317
499	0180-0494-0685	Straight Line	680	487	11	14	2	none	none	0	180	0	180	0	691	487	680	501
500	0182-0211-1033	Straight Line	1031	202	4	18	2	none	none	0	182	0	182	0	1035	202	1031	220
501	0182-0150-0986	Straight Line	980	147	13	6	2	none	none	0	182	0	182	0	980	153	993	147
502	0183-0530-0775	Straight Line	770	520	11	21	2	none	none	0	183	0	183	0	770	520	781	541
503	0184-0184-0796	Straight Line	787	184	19	0	2	none	none	0	184	0	184	0	787	184	806	184
504	0187-0343-0890	Straight Line	883	342	15	3	2	none	none	0	187	0	187	0	883	342	898	345
505	0187-0524-0916	Straight Line	911	514	10	21	2	none	none	0	187	0	187	0	911	514	921	535
506	0187-0152-0691	Straight Line	688	146	7	12	2	none	none	0	187	0	187	0	688	146	695	158
507	0188-0535-0620	Straight Line	613	529	15	12	2	none	none	0	188	0	188	0	613	529	628	541
508	0190-0128-0797	Straight Line	788	119	19	18	2	none	none	0	190	0	190	0	788	119	807	137
509	0190-0164-0907	Straight Line	904	157	7	15	2	none	none	0	190	0	190	0	904	157	911	172
510	0191-0236-1102	Straight Line	1099	229	7	15	2	none	none	0	191	0	191	0	1099	229	1106	244
511	0192-0452-0727	Straight Line	720	444	14	17	2	none	none	0	192	0	192	0	720	444	734	461
512	0192-0352-1037	Straight Line	1035	346	5	12	2	none	none	0	192	0	192	0	1040	346	1035	358
513	0193-0545-0760	Straight Line	753	536	14	18	2	none	none	0	193	0	193	0	753	536	767	554
514	0193-0462-0890	Straight Line	885	452	10	20	2	none	none	0	193	0	193	0	885	452	895	472
515	0193-0218-1073	Straight Line	1068	215	11	7	2	none	none	0	193	0	193	0	1068	215	1079	222
516	0194-0519-0806	Straight Line	805	510	2	19	2	none	none	0	194	0	194	0	805	510	807	529
517	0195-0466-0616	Straight Line	610	459	12	15	2	none	none	0	195	0	195	0	610	459	622	474
518	0194-0189-0594	Straight Line	591	182	7	15	2	none	none	0	194	0	194	0	591	182	598	197
519	0195-0234-0641	Straight Line	639	224	5	21	2	none	none	0	195	0	195	0	639	224	644	245
520	0195-0223-0661	Straight Line	658	216	6	15	2	none	none	0	195	0	195	0	658	216	664	231
521	0196-0078-0833	Straight Line	829	68	8	20	2	none	none	0	196	0	196	0	829	68	837	88
522	0196-0227-0876	Straight Line	867	226	19	3	2	none	none	0	196	0	196	0	867	226	886	229
523	0196-0143-1062	Straight Line	1054	136	17	15	2	none	none	0	196	0	196	0	1054	136	1071	151
524	0196-0352-1092	Straight Line	1090	347	5	10	2	none	none	0	196	0	196	0	1090	347	1095	357
525	0197-0361-0833	Straight Line	823	361	20	1	2	none	none	0	197	0	197	0	823	362	843	361
526	0198-0507-0939	Straight Line	932	498	14	18	2	none	none	0	198	0	198	0	932	498	946	516
527	0198-0470-0800	Straight Line	790	470	20	1	2	none	none	0	198	0	198	0	790	470	810	471
528	0199-0170-1088	Straight Line	1085	160	6	21	2	none	none	0	199	0	199	0	1091	160	1085	181
529	0199-0192-0619	Straight Line	611	185	17	14	2	none	none	0	199	0	199	0	611	185	628	199
530	0199-0083-0607	Straight Line	605	73	4	21	2	none	none	0	199	0	199	0	605	94	609	73
531	0200-0236-0868	Straight Line	860	231	17	10	2	none	none	0	200	0	200	0	860	231	877	241
532	0201-0149-0936	Straight Line	929	141	14	16	2	none	none	0	201	0	201	0	929	141	943	157
533	0201-0420-1025	Straight Line	1022	411	7	18	2	none	none	0	201	0	201	0	1029	411	1022	429
534	0201-0211-0687	Straight Line	679	210	17	3	2	none	none	0	201	0	201	0	679	213	696	210
535	0203-0164-0616	Straight Line	614	153	4	22	2	none	none	0	203	0	203	0	614	153	618	175
536	0203-0155-0629	Straight Line	625	149	9	13	2	none	none	0	203	0	203	0	625	149	634	162
537	0203-0097-0970	Straight Line	965	85	10	24	2	none	none	0	203	0	203	0	965	85	975	109
538	0203-0494-1074	Straight Line	1072	488	5	12	2	none	none	0	203	0	203	0	1072	488	1077	500
539	0203-0403-0768	Straight Line	760	397	16	13	2	none	none	0	203	0	203	0	760	397	776	410
540	0204-0333-0967	Straight Line	963	324	9	18	2	none	none	0	204	0	204	0	963	324	972	342
541	0204-0329-1061	Straight Line	1056	321	10	16	2	none	none	0	204	0	204	0	1056	321	1066	337
542	0204-0199-0702	Straight Line	696	192	12	15	2	none	none	0	204	0	204	0	696	192	708	207
543	0207-0427-1080	Straight Line	1074	417	12	20	2	none	none	0	207	0	207	0	1074	417	1086	437
544	0206-0171-0890	Straight Line	881	166	18	10	2	none	none	0	206	0	206	0	881	176	899	166
545	0209-0046-0779	Straight Line	774	40	10	12	2	none	none	0	209	0	209	0	774	40	784	52
546	0209-0302-0997	Straight Line	988	300	19	5	2	none	none	0	209	0	209	0	988	300	1007	305
547	0209-0327-0803	Straight Line	793	325	20	5	2	none	none	0	209	0	209	0	793	325	813	330
548	0211-0161-0701	Straight Line	698	153	7	17	2	none	none	0	211	0	211	0	698	153	705	170
549	0211-0093-1104	Straight Line	1101	82	7	22	2	none	none	0	211	0	211	0	1101	82	1108	104
550	0211-0090-0654	Straight Line	647	87	15	6	2	none	none	0	211	0	211	0	647	93	662	87
551	0212-0228-0630	Straight Line	629	219	3	18	2	none	none	0	212	0	212	0	629	219	632	237
552	0214-0150-0825	Straight Line	819	144	12	12	2	none	none	0	214	0	214	0	819	144	831	156
553	0215-0022-0693	Straight Line	690	13	7	18	2	none	none	0	215	0	215	0	690	13	697	31
554	0217-0196-0777	Straight Line	771	194	13	5	2	none	none	0	217	0	217	0	771	194	784	199
555	0218-0526-0977	Straight Line	970	517	14	18	2	none	none	0	218	0	218	0	970	517	984	535
556	0219-0092-0627	Straight Line	623	83	8	18	2	none	none	0	219	0	219	0	623	83	631	101
557	0220-0177-0981	Straight Line	975	170	12	15	2	none	none	0	220	0	220	0	975	170	987	185
558	0220-0121-0986	Straight Line	983	114	6	14	2	none	none	0	220	0	220	0	983	114	989	128
559	0221-0152-0785	Straight Line	785	146	0	12	2	none	none	0	221	0	221	0	785	146	785	158
560	0222-0521-0848	Straight Line	844	512	8	19	2	none	none	0	222	0	222	0	844	512	852	531
561	0224-0192-0797	Straight Line	789	191	16	2	2	none	none	0	224	0	224	0	789	193	805	191
562	0224-0283-0953	Straight Line	953	275	0	16	2	none	none	0	224	0	224	0	953	275	953	291
563	0223-0012-0607	Straight Line	601	4	12	17	2	none	none	0	223	0	223	0	613	21	601	4
564	0225-0310-0885	Straight Line	877	310	16	0	2	none	none	0	225	0	225	0	877	310	893	310
565	0226-0156-0970	Straight Line	967	150	7	13	2	none	none	0	226	0	226	0	967	150	974	163
566	0226-0203-0751	Straight Line	747	193	8	20	2	none	none	0	226	0	226	0	747	213	755	193
567	0227-0083-0925	Straight Line	918	78	15	11	2	none	none	0	227	0	227	0	918	78	933	89
568	0228-0078-0827	Straight Line	827	71	0	14	2	none	none	0	228	0	228	0	827	71	827	85
569	0229-0483-0886	Straight Line	880	475	12	16	2	none	none	0	229	0	229	0	880	475	892	491
570	0228-0415-0746	Straight Line	743	409	7	12	2	none	none	0	228	0	228	0	743	409	750	421
571	0229-0123-0832	Straight Line	831	115	3	16	2	none	none	0	229	0	229	0	831	115	834	131
572	0231-0154-0612	Straight Line	606	147	12	15	2	none	none	0	231	0	231	0	606	147	618	162
573	0233-0110-0924	Straight Line	922	102	5	16	2	none	none	0	233	0	233	0	922	102	927	118
574	0235-0327-0896	Straight Line	890	324	13	7	2	none	none	0	235	0	235	0	890	331	903	324
575	0235-0366-1098	Straight Line	1095	362	6	9	2	none	none	0	235	0	235	0	1095	362	1101	371
576	0236-0094-1013	Straight Line	1005	91	16	7	2	none	none	0	236	0	236	0	1005	91	1021	98
577	0236-0131-0751	Straight Line	745	123	12	17	2	none	none	0	236	0	236	0	757	123	745	140
578	0236-0188-1107	Straight Line	1103	182	8	12	2	none	none	0	236	0	236	0	1103	182	1111	194
579	0237-0242-1019	Straight Line	1016	233	7	19	2	none	none	0	237	0	237	0	1016	233	1023	252
580	0240-0469-1054	Straight Line	1053	460	2	19	2	none	none	0	240	0	240	0	1053	479	1055	460
581	0241-0481-0597	Straight Line	594	477	7	8	2	none	none	0	241	0	241	0	594	477	601	485
582	0242-0164-0944	Straight Line	937	154	14	21	2	none	none	0	242	0	242	0	937	154	951	175
583	0242-0325-0663	Straight Line	660	317	7	16	2	none	none	0	242	0	242	0	660	317	667	333
584	0243-0200-0880	Straight Line	874	193	13	15	2	none	none	0	243	0	243	0	874	193	887	208
585	0243-0267-0937	Straight Line	935	260	4	14	2	none	none	0	243	0	243	0	935	260	939	274
586	0243-0288-1029	Straight Line	1029	281	1	15	2	none	none	0	243	0	243	0	1029	281	1030	296
587	0243-0413-1071	Straight Line	1070	402	3	22	2	none	none	0	243	0	243	0	1070	402	1073	424
588	0245-0196-0737	Straight Line	735	188	4	16	2	none	none	0	245	0	245	0	735	188	739	204
589	0245-0419-0930	Straight Line	925	412	11	15	2	none	none	0	245	0	245	0	925	412	936	427
590	0245-0287-0875	Straight Line	874	279	2	16	2	none	none	0	245	0	245	0	874	279	876	295
591	0247-0507-1022	Straight Line	1015	501	14	12	2	none	none	0	247	0	247	0	1015	501	1029	513
592	0248-0199-0854	Straight Line	849	195	11	9	2	none	none	0	248	0	248	0	849	195	860	204
593	0250-0240-0660	Straight Line	652	235	16	11	2	none	none	0	250	0	250	0	652	235	668	246
594	0001-0993-0418	Straight Line	415	986	7	14	2	none	none	0	1	0	1	0	415	986	422	1000
595	0001-1031-0347	Straight Line	344	1025	7	13	2	none	none	0	1	0	1	0	344	1025	351	1038
596	0002-1004-0151	Straight Line	151	991	0	27	2	none	none	0	2	0	2	0	151	991	151	1018
597	0002-0998-0188	Straight Line	177	997	23	2	2	none	none	0	2	0	2	0	177	997	200	999
598	0002-0810-0157	Straight Line	156	800	2	20	2	none	none	0	2	0	2	0	158	800	156	820
599	0002-0785-0408	Straight Line	404	774	9	22	2	none	none	0	2	0	2	0	413	774	404	796
600	0002-0705-0170	Straight Line	166	696	9	19	2	none	none	0	2	0	2	0	166	715	175	696
601	0003-0727-0554	Straight Line	547	720	15	15	2	none	none	0	3	0	3	0	547	720	562	735
602	0003-0873-0342	Straight Line	340	862	4	22	2	none	none	0	3	0	3	0	344	862	340	884
603	0004-1062-0244	Straight Line	243	1050	2	24	2	none	none	0	4	0	4	0	243	1050	245	1074
604	0005-0628-0443	Straight Line	437	618	13	20	2	none	none	0	5	0	5	0	437	618	450	638
605	0005-0973-0444	Straight Line	442	964	5	19	2	none	none	0	5	0	5	0	442	964	447	983
606	0006-1067-0174	Straight Line	171	1060	6	15	2	none	none	0	6	0	6	0	171	1060	177	1075
607	0008-0878-0311	Straight Line	309	868	5	21	2	none	none	0	8	0	8	0	314	868	309	889
608	0009-0746-0313	Straight Line	310	734	7	24	2	none	none	0	9	0	9	0	310	734	317	758
609	0009-0818-0356	Straight Line	354	806	5	25	2	none	none	0	9	0	9	0	359	806	354	831
610	0009-0944-0326	Straight Line	315	938	23	13	2	none	none	0	9	0	9	0	315	951	338	938
611	0010-0978-0388	Straight Line	380	967	17	22	2	none	none	0	10	0	10	0	397	967	380	989
612	0011-0894-0538	Straight Line	534	885	9	18	2	none	none	0	11	0	11	0	534	885	543	903
613	0012-0772-0232	Straight Line	232	759	0	26	2	none	none	0	12	0	12	0	232	759	232	785
614	0013-0888-0413	Straight Line	409	883	9	11	2	none	none	0	13	0	13	0	409	894	418	883
615	0013-0937-0412	Straight Line	411	925	3	25	2	none	none	0	13	0	13	0	411	925	414	950
616	0014-1032-0468	Straight Line	466	1023	5	19	2	none	none	0	14	0	14	0	466	1023	471	1042
617	0015-1038-0291	Straight Line	287	1031	9	14	2	none	none	0	15	0	15	0	287	1031	296	1045
618	0016-0628-0288	Straight Line	278	627	21	2	2	none	none	0	16	0	16	0	278	629	299	627
619	0016-0651-0312	Straight Line	310	643	5	16	2	none	none	0	16	0	16	0	310	643	315	659
620	0016-0995-0563	Straight Line	554	990	18	10	2	none	none	0	16	0	16	0	554	990	572	1000
621	0018-0606-0352	Straight Line	343	595	19	23	2	none	none	0	18	0	18	0	343	595	362	618
622	0018-0738-0369	Straight Line	367	727	5	22	2	none	none	0	18	0	18	0	372	727	367	749
623	0018-1038-0240	Straight Line	238	1024	4	28	2	none	none	0	18	0	18	0	238	1024	242	1052
624	0019-0604-0220	Straight Line	216	597	9	14	2	none	none	0	19	0	19	0	225	597	216	611
625	0019-0605-0194	Straight Line	186	603	17	4	2	none	none	0	19	0	19	0	186	603	203	607
626	0020-0959-0477	Straight Line	474	949	6	20	2	none	none	0	20	0	20	0	480	949	474	969
627	0020-1061-0165	Straight Line	165	1055	0	13	2	none	none	0	20	0	20	0	165	1055	165	1068
628	0020-0588-0464	Straight Line	462	573	5	31	2	none	none	0	20	0	20	0	462	573	467	604
629	0021-0681-0523	Straight Line	518	668	11	26	2	none	none	0	21	0	21	0	529	668	518	694
630	0021-0666-0389	Straight Line	385	655	9	22	2	none	none	0	21	0	21	0	385	655	394	677
631	0021-0778-0438	Straight Line	438	768	0	21	2	none	none	0	21	0	21	0	438	768	438	789
632	0021-0822-0546	Straight Line	544	813	4	18	2	none	none	0	21	0	21	0	548	813	544	831
633	0022-0884-0491	Straight Line	482	876	18	17	2	none	none	0	22	0	22	0	482	893	500	876
634	0022-1008-0537	Straight Line	537	995	0	26	2	none	none	0	22	0	22	0	537	995	537	1021
635	0022-0778-0430	Straight Line	426	765	8	27	2	none	none	0	22	0	22	0	434	765	426	792
636	0023-0994-0467	Straight Line	464	984	6	20	2	none	none	0	23	0	23	0	464	984	470	1004
637	0023-0650-0529	Straight Line	524	641	11	19	2	none	none	0	23	0	23	0	535	641	524	660
638	0024-0722-0414	Straight Line	413	709	3	27	2	none	none	0	24	0	24	0	413	709	416	736
639	0026-0788-0502	Straight Line	501	776	3	25	2	none	none	0	26	0	26	0	501	776	504	801
640	0026-0840-0533	Straight Line	533	828	1	25	2	none	none	0	26	0	26	0	533	828	534	853
641	0027-0768-0161	Straight Line	160	760	2	16	2	none	none	0	27	0	27	0	162	760	160	776
642	0028-0963-0511	Straight Line	504	954	15	19	2	none	none	0	28	0	28	0	504	973	519	954
643	0028-0576-0218	Straight Line	207	575	23	3	2	none	none	0	28	0	28	0	207	575	230	578
644	0029-0639-0173	Straight Line	163	635	20	9	2	none	none	0	29	0	29	0	163	635	183	644
645	0029-0662-0233	Straight Line	228	656	11	13	2	none	none	0	29	0	29	0	228	656	239	669
646	0030-1059-0372	Straight Line	368	1048	8	23	2	none	none	0	30	0	30	0	368	1048	376	1071
647	0030-0679-0361	Straight Line	349	678	24	3	2	none	none	0	30	0	30	0	349	678	373	681
648	0033-0662-0493	Straight Line	489	655	8	14	2	none	none	0	33	0	33	0	497	655	489	669
649	0034-0899-0380	Straight Line	375	890	11	19	2	none	none	0	34	0	34	0	375	890	386	909
650	0035-0748-0495	Straight Line	492	736	7	24	2	none	none	0	35	0	35	0	492	736	499	760
651	0036-0843-0435	Straight Line	426	843	18	0	2	none	none	0	36	0	36	0	426	843	444	843
652	0036-0859-0400	Straight Line	397	844	7	31	2	none	none	0	36	0	36	0	404	844	397	875
653	0037-0756-0212	Straight Line	203	749	18	15	2	none	none	0	37	0	37	0	203	749	221	764
654	0038-0797-0295	Straight Line	295	790	1	14	2	none	none	0	38	0	38	0	296	790	295	804
655	0040-1018-0371	Straight Line	368	1003	6	30	2	none	none	0	40	0	40	0	368	1003	374	1033
656	0040-0893-0496	Straight Line	490	883	12	20	2	none	none	0	40	0	40	0	490	883	502	903
657	0041-0989-0216	Straight Line	215	979	2	21	2	none	none	0	41	0	41	0	217	979	215	1000
658	0043-0892-0408	Straight Line	407	883	2	18	2	none	none	0	43	0	43	0	409	883	407	901
659	0044-0905-0282	Straight Line	279	895	6	20	2	none	none	0	44	0	44	0	279	895	285	915
660	0044-0865-0335	Straight Line	333	857	4	16	2	none	none	0	44	0	44	0	333	857	337	873
661	0046-0918-0379	Straight Line	378	906	3	25	2	none	none	0	46	0	46	0	378	906	381	931
662	0046-0899-0478	Straight Line	469	898	19	2	2	none	none	0	46	0	46	0	469	898	488	900
663	0046-0779-0550	Straight Line	549	769	3	21	2	none	none	0	46	0	46	0	549	769	552	790
664	0046-0722-0143	Straight Line	138	714	10	17	2	none	none	0	46	0	46	0	138	714	148	731
665	0047-0886-0299	Straight Line	290	878	18	16	2	none	none	0	47	0	47	0	290	894	308	878
666	0049-0972-0478	Straight Line	474	960	9	25	2	none	none	0	49	0	49	0	474	960	483	985
667	0050-0945-0208	Straight Line	203	936	11	18	2	none	none	0	50	0	50	0	203	936	214	954
668	0050-0679-0279	Straight Line	276	667	6	25	2	none	none	0	50	0	50	0	282	667	276	692
669	0050-0932-0312	Straight Line	306	927	12	10	2	none	none	0	50	0	50	0	306	927	318	937
670	0052-0917-0258	Straight Line	255	906	7	22	2	none	none	0	52	0	52	0	255	906	262	928
671	0052-0693-0405	Straight Line	401	684	9	18	2	none	none	0	52	0	52	0	410	684	401	702
672	0053-0963-0201	Straight Line	199	954	5	19	2	none	none	0	53	0	53	0	199	954	204	973
673	0055-0740-0184	Straight Line	180	730	9	20	2	none	none	0	55	0	55	0	189	730	180	750
674	0055-0874-0302	Straight Line	300	864	5	21	2	none	none	0	55	0	55	0	300	864	305	885
675	0056-0644-0507	Straight Line	505	630	4	28	2	none	none	0	56	0	56	0	505	630	509	658
676	0056-0913-0240	Straight Line	237	899	7	29	2	none	none	0	56	0	56	0	237	899	244	928
677	0058-0994-0242	Straight Line	235	990	14	9	2	none	none	0	58	0	58	0	235	990	249	999
678	0058-0712-0370	Straight Line	356	711	28	2	2	none	none	0	58	0	58	0	356	713	384	711
679	0060-0882-0496	Straight Line	486	880	20	5	2	none	none	0	60	0	60	0	486	885	506	880
680	0062-0707-0188	Straight Line	183	698	10	19	2	none	none	0	62	0	62	0	183	698	193	717
681	0062-0936-0509	Straight Line	500	931	19	10	2	none	none	0	62	0	62	0	500	941	519	931
682	0063-0700-0404	Straight Line	402	692	5	17	2	none	none	0	63	0	63	0	407	692	402	709
683	0063-0840-0562	Straight Line	557	832	10	16	2	none	none	0	63	0	63	0	557	832	567	848
684	0063-0618-0220	Straight Line	218	609	4	18	2	none	none	0	63	0	63	0	222	609	218	627
685	0064-0894-0361	Straight Line	361	883	1	23	2	none	none	0	64	0	64	0	361	883	362	906
686	0065-0896-0219	Straight Line	218	888	2	17	2	none	none	0	65	0	65	0	220	888	218	905
687	0066-0754-0417	Straight Line	410	747	15	15	2	none	none	0	66	0	66	0	410	747	425	762
688	0067-0728-0366	Straight Line	361	720	10	16	2	none	none	0	67	0	67	0	361	720	371	736
689	0068-0810-0259	Straight Line	258	803	2	15	2	none	none	0	68	0	68	0	260	803	258	818
690	0068-0617-0519	Straight Line	514	607	11	20	2	none	none	0	68	0	68	0	514	607	525	627
691	0069-0588-0428	Straight Line	427	575	3	27	2	none	none	0	69	0	69	0	427	575	430	602
692	0069-0867-0289	Straight Line	285	856	8	22	2	none	none	0	69	0	69	0	285	856	293	878
693	0070-0737-0448	Straight Line	448	723	1	29	2	none	none	0	70	0	70	0	448	723	449	752
694	0070-0778-0540	Straight Line	539	770	3	17	2	none	none	0	70	0	70	0	539	770	542	787
695	0072-0662-0398	Straight Line	396	653	5	18	2	none	none	0	72	0	72	0	396	653	401	671
696	0072-0967-0503	Straight Line	496	962	14	11	2	none	none	0	72	0	72	0	496	962	510	973
697	0071-1045-0464	Straight Line	459	1038	10	14	2	none	none	0	71	0	71	0	469	1038	459	1052
698	0073-0777-0304	Straight Line	302	769	4	16	2	none	none	0	73	0	73	0	302	769	306	785
699	0075-0900-0274	Straight Line	272	886	5	29	2	none	none	0	75	0	75	0	277	886	272	915
700	0075-0853-0259	Straight Line	258	844	3	18	2	none	none	0	75	0	75	0	258	844	261	862
701	0078-0733-0280	Straight Line	273	723	14	20	2	none	none	0	78	0	78	0	273	723	287	743
702	0083-0993-0393	Straight Line	388	984	10	19	2	none	none	0	83	0	83	0	388	984	398	1003
703	0083-0858-0360	Straight Line	356	850	9	16	2	none	none	0	83	0	83	0	365	850	356	866
704	0083-0620-0535	Straight Line	530	613	10	15	2	none	none	0	83	0	83	0	530	613	540	628
705	0085-0757-0108	Straight Line	102	749	13	16	2	none	none	0	85	0	85	0	102	749	115	765
706	0085-1022-0220	Straight Line	217	1016	6	13	2	none	none	0	85	0	85	0	223	1016	217	1029
707	0086-0759-0466	Straight Line	466	746	1	26	2	none	none	0	86	0	86	0	467	746	466	772
708	0086-0725-0489	Straight Line	479	719	20	12	2	none	none	0	86	0	86	0	479	731	499	719
709	0086-0606-0397	Straight Line	397	595	1	22	2	none	none	0	86	0	86	0	398	595	397	617
710	0087-0602-0410	Straight Line	405	594	11	16	2	none	none	0	87	0	87	0	405	594	416	610
711	0088-0977-0129	Straight Line	118	974	22	6	2	none	none	0	88	0	88	0	118	974	140	980
712	0089-0772-0422	Straight Line	416	763	12	19	2	none	none	0	89	0	89	0	428	763	416	782
713	0091-0735-0256	Straight Line	253	724	7	23	2	none	none	0	91	0	91	0	253	724	260	747
714	0094-0670-0505	Straight Line	504	657	2	27	2	none	none	0	94	0	94	0	504	657	506	684
715	0094-0660-0181	Straight Line	180	649	3	22	2	none	none	0	94	0	94	0	180	649	183	671
716	0094-0811-0160	Straight Line	153	804	15	14	2	none	none	0	94	0	94	0	153	818	168	804
717	0096-0613-0382	Straight Line	376	604	12	18	2	none	none	0	96	0	96	0	376	604	388	622
718	0097-0761-0185	Straight Line	176	761	19	0	2	none	none	0	97	0	97	0	176	761	195	761
719	0099-0892-0447	Straight Line	447	885	0	14	2	none	none	0	99	0	99	0	447	885	447	899
720	0099-0620-0130	Straight Line	125	612	11	17	2	none	none	0	99	0	99	0	125	612	136	629
721	0101-0594-0273	Straight Line	271	584	5	20	2	none	none	0	101	0	101	0	271	584	276	604
722	0101-0824-0488	Straight Line	480	820	17	9	2	none	none	0	101	0	101	0	480	820	497	829
723	0102-0849-0165	Straight Line	164	838	3	23	2	none	none	0	102	0	102	0	164	838	167	861
724	0102-0797-0503	Straight Line	499	789	8	17	2	none	none	0	102	0	102	0	499	789	507	806
725	0102-0681-0335	Straight Line	325	676	21	11	2	none	none	0	102	0	102	0	325	676	346	687
726	0103-0668-0524	Straight Line	523	658	3	21	2	none	none	0	103	0	103	0	523	658	526	679
727	0104-0614-0504	Straight Line	504	604	1	20	2	none	none	0	104	0	104	0	505	604	504	624
728	0106-0925-0121	Straight Line	121	913	1	24	2	none	none	0	106	0	106	0	122	913	121	937
729	0107-0731-0455	Straight Line	450	719	11	25	2	none	none	0	107	0	107	0	450	719	461	744
730	0108-0572-0530	Straight Line	526	560	8	25	2	none	none	0	108	0	108	0	534	585	526	560
731	0111-0732-0324	Straight Line	319	724	10	16	2	none	none	0	111	0	111	0	319	740	329	724
732	0112-0854-0371	Straight Line	368	848	6	12	2	none	none	0	112	0	112	0	368	860	374	848
733	0116-0824-0214	Straight Line	208	814	13	21	2	none	none	0	116	0	116	0	208	835	221	814
734	0118-1004-0154	Straight Line	154	995	1	19	2	none	none	0	118	0	118	0	154	995	155	1014
735	0120-1004-0415	Straight Line	405	997	20	15	2	none	none	0	120	0	120	0	405	997	425	1012
736	0121-0970-0299	Straight Line	298	961	2	18	2	none	none	0	121	0	121	0	298	961	300	979
737	0122-0607-0369	Straight Line	359	603	21	8	2	none	none	0	122	0	122	0	359	603	380	611
738	0124-0742-0531	Straight Line	530	730	2	25	2	none	none	0	124	0	124	0	530	730	532	755
739	0125-0614-0490	Straight Line	485	600	10	28	2	none	none	0	125	0	125	0	485	600	495	628
740	0127-0854-0104	Straight Line	102	845	4	19	2	none	none	0	127	0	127	0	102	845	106	864
741	0127-0847-0320	Straight Line	315	838	10	19	2	none	none	0	127	0	127	0	325	838	315	857
742	0127-1001-0133	Straight Line	132	989	3	24	2	none	none	0	127	0	127	0	135	1013	132	989
743	0128-0714-0507	Straight Line	507	701	0	27	2	none	none	0	128	0	128	0	507	701	507	728
744	0129-0955-0524	Straight Line	518	946	12	18	2	none	none	0	129	0	129	0	518	946	530	964
745	0130-0744-0350	Straight Line	345	734	10	21	2	none	none	0	130	0	130	0	345	734	355	755
746	0134-0609-0157	Straight Line	153	600	8	18	2	none	none	0	134	0	134	0	153	600	161	618
747	0134-0593-0227	Straight Line	226	586	3	14	2	none	none	0	134	0	134	0	226	586	229	600
748	0136-0925-0318	Straight Line	315	915	7	20	2	none	none	0	136	0	136	0	315	915	322	935
749	0136-0920-0502	Straight Line	499	906	6	28	2	none	none	0	136	0	136	0	499	906	505	934
750	0138-0680-0471	Straight Line	467	672	8	16	2	none	none	0	138	0	138	0	467	672	475	688
751	0138-0707-0565	Straight Line	562	700	6	15	2	none	none	0	138	0	138	0	562	700	568	715
752	0139-0731-0391	Straight Line	390	721	3	20	2	none	none	0	139	0	139	0	390	721	393	741
753	0139-0577-0460	Straight Line	453	568	15	19	2	none	none	0	139	0	139	0	453	568	468	587
754	0142-0568-0299	Straight Line	292	562	15	12	2	none	none	0	142	0	142	0	307	574	292	562
755	0143-0719-0371	Straight Line	369	712	4	15	2	none	none	0	143	0	143	0	369	712	373	727
756	0143-0774-0434	Straight Line	428	767	12	15	2	none	none	0	143	0	143	0	428	767	440	782
757	0143-0858-0177	Straight Line	173	847	8	23	2	none	none	0	143	0	143	0	173	847	181	870
758	0144-0929-0375	Straight Line	372	918	6	22	2	none	none	0	144	0	144	0	372	918	378	940
759	0145-0981-0150	Straight Line	146	969	9	25	2	none	none	0	145	0	145	0	146	969	155	994
760	0146-0857-0562	Straight Line	562	844	0	26	2	none	none	0	146	0	146	0	562	844	562	870
761	0146-0643-0558	Straight Line	554	634	9	19	2	none	none	0	146	0	146	0	554	634	563	653
762	0147-0844-0564	Straight Line	556	838	16	12	2	none	none	0	147	0	147	0	556	838	572	850
763	0148-0890-0222	Straight Line	221	882	3	17	2	none	none	0	148	0	148	0	224	882	221	899
764	0149-0610-0138	Straight Line	135	600	7	21	2	none	none	0	149	0	149	0	142	600	135	621
765	0150-0595-0212	Straight Line	209	584	6	23	2	none	none	0	150	0	150	0	209	584	215	607
766	0152-0783-0152	Straight Line	151	773	2	20	2	none	none	0	152	0	152	0	151	773	153	793
767	0153-0990-0219	Straight Line	215	977	8	27	2	none	none	0	153	0	153	0	215	977	223	1004
768	0153-0975-0317	Straight Line	315	965	5	21	2	none	none	0	153	0	153	0	315	965	320	986
769	0153-0894-0484	Straight Line	481	887	7	15	2	none	none	0	153	0	153	0	481	887	488	902
770	0153-0826-0483	Straight Line	478	817	10	19	2	none	none	0	153	0	153	0	478	817	488	836
771	0154-0671-0524	Straight Line	521	665	6	12	2	none	none	0	154	0	154	0	521	665	527	677
772	0154-0742-0239	Straight Line	237	732	5	21	2	none	none	0	154	0	154	0	237	732	242	753
773	0154-0869-0170	Straight Line	169	858	2	23	2	none	none	0	154	0	154	0	169	858	171	881
774	0154-0604-0305	Straight Line	300	596	11	17	2	none	none	0	154	0	154	0	300	613	311	596
775	0155-0925-0246	Straight Line	241	914	10	22	2	none	none	0	155	0	155	0	241	914	251	936
776	0156-0777-0370	Straight Line	369	767	2	20	2	none	none	0	156	0	156	0	371	767	369	787
777	0156-0757-0554	Straight Line	551	750	6	14	2	none	none	0	156	0	156	0	551	750	557	764
778	0160-0733-0249	Straight Line	248	722	2	23	2	none	none	0	160	0	160	0	248	722	250	745
779	0161-0640-0541	Straight Line	535	632	12	16	2	none	none	0	161	0	161	0	535	632	547	648
780	0162-0653-0534	Straight Line	528	644	12	18	2	none	none	0	162	0	162	0	528	644	540	662
781	0163-0698-0173	Straight Line	169	687	9	23	2	none	none	0	163	0	163	0	169	687	178	710
782	0164-0964-0334	Straight Line	331	953	6	22	2	none	none	0	164	0	164	0	331	953	337	975
783	0164-0800-0215	Straight Line	214	795	3	11	2	none	none	0	164	0	164	0	214	795	217	806
784	0164-0892-0530	Straight Line	530	882	0	21	2	none	none	0	164	0	164	0	530	882	530	903
785	0165-0697-0402	Straight Line	396	686	13	23	2	none	none	0	165	0	165	0	396	686	409	709
786	0165-0700-0404	Straight Line	399	690	11	20	2	none	none	0	165	0	165	0	399	690	410	710
787	0166-0734-0189	Straight Line	188	725	2	18	2	none	none	0	166	0	166	0	190	725	188	743
788	0167-0617-0375	Straight Line	367	617	17	0	2	none	none	0	167	0	167	0	367	617	384	617
789	0168-0602-0268	Straight Line	264	594	8	16	2	none	none	0	168	0	168	0	264	594	272	610
790	0169-0595-0427	Straight Line	418	592	19	7	2	none	none	0	169	0	169	0	418	592	437	599
791	0169-0778-0569	Straight Line	562	770	14	16	2	none	none	0	169	0	169	0	562	770	576	786
792	0169-0818-0159	Straight Line	157	811	5	15	2	none	none	0	169	0	169	0	162	811	157	826
793	0169-0876-0223	Straight Line	221	865	5	23	2	none	none	0	169	0	169	0	221	865	226	888
794	0170-0785-0182	Straight Line	172	782	21	7	2	none	none	0	170	0	170	0	172	782	193	789
795	0170-0631-0277	Straight Line	271	623	13	16	2	none	none	0	170	0	170	0	271	623	284	639
796	0170-0610-0158	Straight Line	153	600	10	20	2	none	none	0	170	0	170	0	153	600	163	620
797	0171-0692-0289	Straight Line	288	680	3	24	2	none	none	0	171	0	171	0	288	680	291	704
798	0171-0746-0109	Straight Line	105	737	8	18	2	none	none	0	171	0	171	0	105	737	113	755
799	0171-0648-0393	Straight Line	386	638	15	20	2	none	none	0	171	0	171	0	386	638	401	658
800	0171-0744-0450	Straight Line	448	731	5	26	2	none	none	0	171	0	171	0	448	731	453	757
801	0171-0797-0319	Straight Line	318	788	2	19	2	none	none	0	171	0	171	0	318	788	320	807
802	0171-0986-0450	Straight Line	449	979	3	14	2	none	none	0	171	0	171	0	449	993	452	979
803	0173-0593-0383	Straight Line	379	587	9	12	2	none	none	0	173	0	173	0	379	587	388	599
804	0173-0828-0209	Straight Line	208	822	3	12	2	none	none	0	173	0	173	0	211	822	208	834
805	0173-0960-0405	Straight Line	393	953	25	15	2	none	none	0	173	0	173	0	393	953	418	968
806	0174-0783-0397	Straight Line	395	773	5	21	2	none	none	0	174	0	174	0	400	773	395	794
807	0177-0630-0349	Straight Line	342	619	14	22	2	none	none	0	177	0	177	0	342	619	356	641
808	0177-0939-0561	Straight Line	555	931	13	17	2	none	none	0	177	0	177	0	555	931	568	948
809	0176-0949-0201	Straight Line	199	940	4	19	2	none	none	0	176	0	176	0	203	940	199	959
810	0178-0750-0362	Straight Line	362	740	1	20	2	none	none	0	178	0	178	0	363	740	362	760
811	0179-0669-0305	Straight Line	303	665	4	9	2	none	none	0	179	0	179	0	303	665	307	674
812	0180-0912-0275	Straight Line	273	901	5	23	2	none	none	0	180	0	180	0	273	901	278	924
813	0180-0625-0126	Straight Line	122	619	8	13	2	none	none	0	180	0	180	0	122	619	130	632
814	0181-0863-0104	Straight Line	97	852	15	23	2	none	none	0	181	0	181	0	97	852	112	875
815	0181-0842-0377	Straight Line	373	835	9	14	2	none	none	0	181	0	181	0	373	849	382	835
816	0181-0836-0550	Straight Line	545	825	11	22	2	none	none	0	181	0	181	0	545	825	556	847
817	0181-0756-0121	Straight Line	117	742	8	28	2	none	none	0	181	0	181	0	117	742	125	770
818	0180-1020-0122	Straight Line	120	1009	5	23	2	none	none	0	180	0	180	0	120	1009	125	1032
819	0182-0902-0132	Straight Line	129	893	6	18	2	none	none	0	182	0	182	0	129	911	135	893
820	0182-0906-0264	Straight Line	263	896	2	21	2	none	none	0	182	0	182	0	263	896	265	917
821	0182-0596-0199	Straight Line	199	586	1	21	2	none	none	0	182	0	182	0	200	586	199	607
822	0182-0579-0223	Straight Line	220	576	7	7	2	none	none	0	182	0	182	0	220	576	227	583
823	0183-0815-0289	Straight Line	286	808	6	14	2	none	none	0	183	0	183	0	286	808	292	822
824	0183-0599-0465	Straight Line	462	588	7	23	2	none	none	0	183	0	183	0	462	588	469	611
825	0184-0684-0316	Straight Line	315	673	2	23	2	none	none	0	184	0	184	0	315	673	317	696
826	0183-0883-0360	Straight Line	359	873	2	21	2	none	none	0	183	0	183	0	359	873	361	894
827	0185-0814-0521	Straight Line	520	805	2	19	2	none	none	0	185	0	185	0	520	805	522	824
828	0185-0826-0309	Straight Line	307	816	5	20	2	none	none	0	185	0	185	0	307	816	312	836
829	0186-0611-0281	Straight Line	273	605	16	12	2	none	none	0	186	0	186	0	273	605	289	617
830	0190-0681-0304	Straight Line	301	674	7	15	2	none	none	0	190	0	190	0	301	674	308	689
831	0189-0895-0219	Straight Line	218	889	3	13	2	none	none	0	189	0	189	0	218	889	221	902
832	0191-0956-0117	Straight Line	112	947	10	18	2	none	none	0	191	0	191	0	112	965	122	947
833	0192-0629-0345	Straight Line	335	628	21	3	2	none	none	0	192	0	192	0	335	628	356	631
834	0192-0660-0474	Straight Line	471	649	6	22	2	none	none	0	192	0	192	0	471	649	477	671
835	0194-0839-0322	Straight Line	321	828	3	22	2	none	none	0	194	0	194	0	321	828	324	850
836	0194-0885-0247	Straight Line	245	874	4	23	2	none	none	0	194	0	194	0	245	874	249	897
837	0195-0584-0244	Straight Line	236	579	17	11	2	none	none	0	195	0	195	0	236	579	253	590
838	0195-0591-0275	Straight Line	272	583	7	17	2	none	none	0	195	0	195	0	272	583	279	600
839	0196-0804-0248	Straight Line	245	797	6	15	2	none	none	0	196	0	196	0	245	797	251	812
840	0197-0760-0188	Straight Line	183	751	10	18	2	none	none	0	197	0	197	0	183	751	193	769
841	0199-0636-0336	Straight Line	326	632	20	8	2	none	none	0	199	0	199	0	326	632	346	640
842	0201-0807-0431	Straight Line	427	799	9	17	2	none	none	0	201	0	201	0	427	799	436	816
843	0200-0968-0235	Straight Line	233	958	5	20	2	none	none	0	200	0	200	0	238	958	233	978
844	0203-0651-0500	Straight Line	497	640	7	23	2	none	none	0	203	0	203	0	497	640	504	663
845	0204-0843-0104	Straight Line	96	836	16	15	2	none	none	0	204	0	204	0	96	836	112	851
846	0204-0731-0269	Straight Line	265	722	8	18	2	none	none	0	204	0	204	0	265	722	273	740
847	0205-0581-0289	Straight Line	285	571	8	20	2	none	none	0	205	0	205	0	285	571	293	591
848	0206-0843-0356	Straight Line	352	832	9	23	2	none	none	0	206	0	206	0	352	855	361	832
849	0206-0630-0374	Straight Line	371	619	7	22	2	none	none	0	206	0	206	0	371	619	378	641
850	0207-0879-0378	Straight Line	378	871	0	17	2	none	none	0	207	0	207	0	378	871	378	888
851	0208-0763-0449	Straight Line	445	756	9	15	2	none	none	0	208	0	208	0	445	756	454	771
852	0208-0889-0094	Straight Line	94	877	0	24	2	none	none	0	208	0	208	0	94	877	94	901
853	0210-1017-0417	Straight Line	410	1008	15	18	2	none	none	0	210	0	210	0	410	1008	425	1026
854	0212-0941-0117	Straight Line	109	935	17	12	2	none	none	0	212	0	212	0	109	947	126	935
855	0215-0884-0517	Straight Line	515	872	5	24	2	none	none	0	215	0	215	0	515	872	520	896
856	0216-0799-0315	Straight Line	312	791	6	17	2	none	none	0	216	0	216	0	312	791	318	808
857	0219-0969-0233	Straight Line	228	960	10	19	2	none	none	0	219	0	219	0	228	960	238	979
858	0221-0672-0412	Straight Line	402	664	20	17	2	none	none	0	221	0	221	0	402	664	422	681
859	0225-0653-0236	Straight Line	232	647	8	12	2	none	none	0	225	0	225	0	232	647	240	659
860	0225-0778-0353	Straight Line	353	769	1	18	2	none	none	0	225	0	225	0	354	769	353	787
861	0225-0689-0184	Straight Line	179	686	10	7	2	none	none	0	225	0	225	0	179	693	189	686
862	0225-0969-0517	Straight Line	509	967	16	4	2	none	none	0	225	0	225	0	509	967	525	971
863	0226-0724-0552	Straight Line	543	717	19	14	2	none	none	0	226	0	226	0	543	717	562	731
864	0226-0774-0372	Straight Line	368	765	8	19	2	none	none	0	226	0	226	0	368	765	376	784
865	0226-0629-0234	Straight Line	232	621	4	17	2	none	none	0	226	0	226	0	236	621	232	638
866	0227-0998-0161	Straight Line	153	993	16	11	2	none	none	0	227	0	227	0	153	993	169	1004
867	0227-0589-0545	Straight Line	539	583	12	13	2	none	none	0	227	0	227	0	539	583	551	596
868	0226-0629-0234	Straight Line	233	621	3	16	2	none	none	0	226	0	226	0	236	621	233	637
869	0227-0591-0543	Straight Line	537	586	13	11	2	none	none	0	227	0	227	0	537	586	550	597
870	0227-0995-0162	Straight Line	155	988	15	14	2	none	none	0	227	0	227	0	155	988	170	1002
871	0229-0821-0423	Straight Line	423	811	0	21	2	none	none	0	229	0	229	0	423	811	423	832
872	0232-0615-0405	Straight Line	400	608	10	15	2	none	none	0	232	0	232	0	400	608	410	623
873	0232-0625-0298	Straight Line	288	620	20	10	2	none	none	0	232	0	232	0	288	620	308	630
874	0233-0742-0432	Straight Line	428	733	9	19	2	none	none	0	233	0	233	0	428	733	437	752
875	0235-0936-0283	Straight Line	278	926	10	21	2	none	none	0	235	0	235	0	278	926	288	947
876	0236-0972-0390	Straight Line	385	968	10	8	2	none	none	0	236	0	236	0	385	968	395	976
877	0239-0873-0266	Straight Line	262	862	8	23	2	none	none	0	239	0	239	0	262	885	270	862
878	0241-0982-0559	Straight Line	551	977	16	10	2	none	none	0	241	0	241	0	551	977	567	987
879	0246-0771-0174	Straight Line	170	764	9	15	2	none	none	0	246	0	246	0	170	764	179	779
880	0246-0763-0374	Straight Line	370	752	8	22	2	none	none	0	246	0	246	0	370	774	378	752
881	0246-0784-0132	Straight Line	126	775	12	19	2	none	none	0	246	0	246	0	126	775	138	794
882	0247-0645-0167	Straight Line	163	637	8	17	2	none	none	0	247	0	247	0	163	654	171	637
883	0249-0979-0141	Straight Line	135	969	12	21	2	none	none	0	249	0	249	0	135	969	147	990
884	0002-1081-0831	Straight Line	828	1068	7	27	2	none	none	0	2	0	2	0	828	1068	835	1095
885	0003-1053-0951	Straight Line	944	1050	14	6	2	none	none	0	3	0	3	0	944	1056	958	1050
886	0003-1058-0973	Straight Line	964	1052	18	12	2	none	none	0	3	0	3	0	964	1064	982	1052
887	0003-0842-0997	Straight Line	994	832	7	20	2	none	none	0	3	0	3	0	994	832	1001	852
888	0002-0847-0583	Straight Line	581	833	4	28	2	none	none	0	2	0	2	0	585	861	581	833
889	0003-0662-0797	Straight Line	794	651	6	22	2	none	none	0	3	0	3	0	800	651	794	673
890	0004-0774-0726	Straight Line	720	762	12	25	2	none	none	0	4	0	4	0	720	762	732	787
891	0004-0990-0890	Straight Line	889	984	3	13	2	none	none	0	4	0	4	0	889	984	892	997
892	0004-0939-0646	Straight Line	645	932	3	15	2	none	none	0	4	0	4	0	645	932	648	947
893	0004-0683-1016	Straight Line	1013	671	7	25	2	none	none	0	4	0	4	0	1013	671	1020	696
894	0004-0773-0726	Straight Line	721	761	10	25	2	none	none	0	4	0	4	0	721	761	731	786
895	0004-0725-0712	Straight Line	705	721	14	9	2	none	none	0	4	0	4	0	705	730	719	721
896	0004-0758-0827	Straight Line	822	749	10	18	2	none	none	0	4	0	4	0	832	749	822	767
897	0005-0940-0646	Straight Line	641	924	11	32	2	none	none	0	5	0	5	0	641	924	652	956
898	0004-0991-0890	Straight Line	888	982	4	18	2	none	none	0	4	0	4	0	888	982	892	1000
899	0006-1055-0887	Straight Line	874	1054	26	2	2	none	none	0	6	0	6	0	874	1054	900	1056
900	0007-0880-0812	Straight Line	808	870	9	20	2	none	none	0	7	0	7	0	808	890	817	870
901	0009-0871-1052	Straight Line	1051	857	2	28	2	none	none	0	9	0	9	0	1051	857	1053	885
902	0009-0624-1044	Straight Line	1035	613	19	22	2	none	none	0	9	0	9	0	1035	613	1054	635
903	0010-1038-0686	Straight Line	677	1034	19	9	2	none	none	0	10	0	10	0	677	1043	696	1034
904	0011-0803-0792	Straight Line	787	791	11	24	2	none	none	0	11	0	11	0	798	791	787	815
905	0012-0892-0768	Straight Line	763	880	11	25	2	none	none	0	12	0	12	0	763	880	774	905
906	0012-0972-0793	Straight Line	788	958	11	29	2	none	none	0	12	0	12	0	788	987	799	958
907	0013-0728-1012	Straight Line	1009	722	6	12	2	none	none	0	13	0	13	0	1009	722	1015	734
908	0013-0686-1114	Straight Line	1106	681	17	11	2	none	none	0	13	0	13	0	1106	681	1123	692
909	0013-0624-0630	Straight Line	625	617	10	14	2	none	none	0	13	0	13	0	625	631	635	617
910	0014-0659-0607	Straight Line	601	650	13	18	2	none	none	0	14	0	14	0	601	668	614	650
911	0014-0677-0644	Straight Line	636	673	17	8	2	none	none	0	14	0	14	0	636	681	653	673
912	0015-0607-0825	Straight Line	817	602	17	10	2	none	none	0	15	0	15	0	817	612	834	602
913	0015-0611-1126	Straight Line	1121	605	11	13	2	none	none	0	15	0	15	0	1121	605	1132	618
914	0015-0806-0973	Straight Line	965	804	17	5	2	none	none	0	15	0	15	0	965	809	982	804
915	0015-0808-0804	Straight Line	802	795	4	27	2	none	none	0	15	0	15	0	802	795	806	822
916	0015-0930-0745	Straight Line	740	920	11	20	2	none	none	0	15	0	15	0	740	920	751	940
917	0016-0976-0770	Straight Line	766	963	8	26	2	none	none	0	16	0	16	0	766	963	774	989
918	0016-0838-1115	Straight Line	1105	827	21	22	2	none	none	0	16	0	16	0	1105	827	1126	849
919	0017-0815-0866	Straight Line	861	807	11	16	2	none	none	0	17	0	17	0	861	807	872	823
920	0017-1076-1077	Straight Line	1074	1067	7	19	2	none	none	0	17	0	17	0	1074	1067	1081	1086
921	0017-0856-1026	Straight Line	1022	851	9	10	2	none	none	0	17	0	17	0	1022	851	1031	861
922	0017-0751-0891	Straight Line	890	740	2	22	2	none	none	0	17	0	17	0	890	740	892	762
923	0018-0621-0676	Straight Line	671	621	11	1	2	none	none	0	18	0	18	0	671	621	682	622
924	0018-1017-0837	Straight Line	829	1013	17	9	2	none	none	0	18	0	18	0	829	1022	846	1013
925	0020-0795-1077	Straight Line	1068	788	19	15	2	none	none	0	20	0	20	0	1068	788	1087	803
926	0020-0680-0943	Straight Line	938	674	11	13	2	none	none	0	20	0	20	0	938	674	949	687
927	0020-0601-1008	Straight Line	1000	596	17	10	2	none	none	0	20	0	20	0	1000	606	1017	596
928	0020-0844-0653	Straight Line	648	835	10	19	2	none	none	0	20	0	20	0	658	835	648	854
929	0021-0656-0737	Straight Line	730	653	15	6	2	none	none	0	21	0	21	0	730	659	745	653
930	0021-0580-0942	Straight Line	941	564	3	32	2	none	none	0	21	0	21	0	941	564	944	596
931	0021-0852-0996	Straight Line	995	842	3	21	2	none	none	0	21	0	21	0	995	842	998	863
932	0022-1033-0638	Straight Line	638	1023	0	20	2	none	none	0	22	0	22	0	638	1023	638	1043
933	0022-0658-1043	Straight Line	1037	652	12	12	2	none	none	0	22	0	22	0	1037	664	1049	652
934	0023-0808-0748	Straight Line	740	804	17	9	2	none	none	0	23	0	23	0	740	813	757	804
935	0024-0760-0718	Straight Line	708	749	20	23	2	none	none	0	24	0	24	0	708	749	728	772
936	0024-0828-0998	Straight Line	992	826	13	5	2	none	none	0	24	0	24	0	992	826	1005	831
937	0025-1016-0591	Straight Line	584	1005	14	22	2	none	none	0	25	0	25	0	584	1027	598	1005
938	0025-0959-0739	Straight Line	739	947	1	24	2	none	none	0	25	0	25	0	740	947	739	971
939	0025-0966-0880	Straight Line	872	954	17	24	2	none	none	0	25	0	25	0	872	954	889	978
940	0025-0911-0949	Straight Line	946	894	7	34	2	none	none	0	25	0	25	0	946	894	953	928
941	0025-0952-1128	Straight Line	1126	947	4	11	2	none	none	0	25	0	25	0	1126	947	1130	958
942	0026-0728-0642	Straight Line	640	715	4	26	2	none	none	0	26	0	26	0	640	715	644	741
943	0027-0687-0933	Straight Line	927	677	13	20	2	none	none	0	27	0	27	0	927	697	940	677
944	0027-0650-1085	Straight Line	1082	642	7	16	2	none	none	0	27	0	27	0	1082	658	1089	642
945	0028-0569-1090	Straight Line	1085	559	10	21	2	none	none	0	28	0	28	0	1085	580	1095	559
946	0029-0930-1011	Straight Line	1011	919	0	23	2	none	none	0	29	0	29	0	1011	919	1011	942
947	0028-1035-0720	Straight Line	708	1032	25	7	2	none	none	0	28	0	28	0	708	1039	733	1032
948	0030-0711-0835	Straight Line	829	706	12	10	2	none	none	0	30	0	30	0	829	706	841	716
949	0031-0906-0873	Straight Line	871	892	5	29	2	none	none	0	31	0	31	0	871	892	876	921
950	0033-0917-0602	Straight Line	602	904	1	26	2	none	none	0	33	0	33	0	602	904	603	930
951	0032-1005-0959	Straight Line	950	1000	18	11	2	none	none	0	32	0	32	0	950	1000	968	1011
952	0034-0854-1053	Straight Line	1053	840	1	29	2	none	none	0	34	0	34	0	1054	840	1053	869
953	0035-0777-1138	Straight Line	1138	768	1	19	2	none	none	0	35	0	35	0	1138	768	1139	787
954	0034-0701-0687	Straight Line	679	693	16	16	2	none	none	0	34	0	34	0	679	693	695	709
955	0035-0682-0910	Straight Line	905	670	11	25	2	none	none	0	35	0	35	0	905	695	916	670
956	0037-0830-0808	Straight Line	797	829	22	2	2	none	none	0	37	0	37	0	797	829	819	831
957	0038-0649-1130	Straight Line	1128	637	5	24	2	none	none	0	38	0	38	0	1128	637	1133	661
958	0038-0897-1009	Straight Line	1007	884	4	26	2	none	none	0	38	0	38	0	1011	884	1007	910
959	0038-0934-0759	Straight Line	754	922	10	24	2	none	none	0	38	0	38	0	754	922	764	946
960	0039-0653-0599	Straight Line	595	644	8	19	2	none	none	0	39	0	39	0	595	644	603	663
961	0040-0694-0623	Straight Line	616	682	14	24	2	none	none	0	40	0	40	0	616	682	630	706
962	0040-0895-0843	Straight Line	840	883	7	25	2	none	none	0	40	0	40	0	840	908	847	883
963	0041-0831-1025	Straight Line	1022	822	7	18	2	none	none	0	41	0	41	0	1022	822	1029	840
964	0042-0617-1100	Straight Line	1099	606	3	22	2	none	none	0	42	0	42	0	1102	606	1099	628
965	0042-0978-0949	Straight Line	948	964	2	29	2	none	none	0	42	0	42	0	948	964	950	993
966	0042-0799-0729	Straight Line	719	796	20	7	2	none	none	0	42	0	42	0	719	803	739	796
967	0042-0670-0775	Straight Line	774	664	3	13	2	none	none	0	42	0	42	0	774	664	777	677
968	0044-0852-0994	Straight Line	983	840	23	24	2	none	none	0	44	0	44	0	983	840	1006	864
969	0045-0959-0733	Straight Line	723	952	21	15	2	none	none	0	45	0	45	0	723	952	744	967
970	0045-0928-0691	Straight Line	686	915	10	27	2	none	none	0	45	0	45	0	686	915	696	942
971	0045-0769-0868	Straight Line	860	764	16	10	2	none	none	0	45	0	45	0	860	774	876	764
972	0045-0815-0679	Straight Line	677	800	4	31	2	none	none	0	45	0	45	0	677	831	681	800
973	0046-0764-0753	Straight Line	748	755	10	18	2	none	none	0	46	0	46	0	748	755	758	773
974	0046-0794-1033	Straight Line	1026	787	15	15	2	none	none	0	46	0	46	0	1026	787	1041	802
975	0047-0990-0971	Straight Line	961	987	21	7	2	none	none	0	47	0	47	0	961	987	982	994
976	0047-0848-0828	Straight Line	817	840	23	16	2	none	none	0	47	0	47	0	817	840	840	856
977	0049-0768-0606	Straight Line	600	758	12	21	2	none	none	0	49	0	49	0	600	758	612	779
978	0050-1028-0964	Straight Line	959	1020	11	16	2	none	none	0	50	0	50	0	959	1020	970	1036
979	0050-0638-0714	Straight Line	712	625	4	26	2	none	none	0	50	0	50	0	712	625	716	651
980	0051-0845-0724	Straight Line	720	836	8	18	2	none	none	0	51	0	51	0	720	836	728	854
981	0052-0667-0790	Straight Line	787	653	7	28	2	none	none	0	52	0	52	0	787	653	794	681
982	0052-0897-0645	Straight Line	643	888	5	18	2	none	none	0	52	0	52	0	643	888	648	906
983	0052-0799-1080	Straight Line	1076	791	8	17	2	none	none	0	52	0	52	0	1084	791	1076	808
984	0052-0891-0967	Straight Line	956	883	23	17	2	none	none	0	52	0	52	0	956	900	979	883
985	0053-0909-0924	Straight Line	914	902	21	15	2	none	none	0	53	0	53	0	914	902	935	917
986	0055-0707-0691	Straight Line	682	701	19	12	2	none	none	0	55	0	55	0	682	701	701	713
987	0056-0807-0686	Straight Line	686	794	0	26	2	none	none	0	56	0	56	0	686	794	686	820
988	0058-0928-0812	Straight Line	800	922	25	12	2	none	none	0	58	0	58	0	800	922	825	934
989	0059-0737-0598	Straight Line	598	727	0	21	2	none	none	0	59	0	59	0	598	727	598	748
990	0061-0685-0877	Straight Line	876	673	2	24	2	none	none	0	61	0	61	0	878	673	876	697
991	0061-0872-0658	Straight Line	653	863	11	19	2	none	none	0	61	0	61	0	653	863	664	882
992	0062-0862-0933	Straight Line	931	851	4	23	2	none	none	0	62	0	62	0	931	851	935	874
993	0064-0688-0711	Straight Line	711	675	1	26	2	none	none	0	64	0	64	0	711	675	712	701
994	0063-0803-0879	Straight Line	877	796	4	15	2	none	none	0	63	0	63	0	877	796	881	811
995	0064-0802-0965	Straight Line	965	791	1	22	2	none	none	0	64	0	64	0	966	791	965	813
996	0066-0694-1115	Straight Line	1115	686	1	16	2	none	none	0	66	0	66	0	1115	686	1116	702
997	0066-1036-0658	Straight Line	651	1027	15	18	2	none	none	0	66	0	66	0	651	1027	666	1045
998	0067-0799-0724	Straight Line	721	787	6	24	2	none	none	0	67	0	67	0	721	811	727	787
999	0070-0791-1018	Straight Line	1012	781	13	20	2	none	none	0	70	0	70	0	1012	781	1025	801
1000	0074-0860-0777	Straight Line	772	848	10	24	2	none	none	0	74	0	74	0	772	848	782	872
1001	0075-0908-0661	Straight Line	656	900	10	17	2	none	none	0	75	0	75	0	656	900	666	917
1002	0075-0732-0621	Straight Line	620	721	3	23	2	none	none	0	75	0	75	0	623	721	620	744
1003	0076-0854-1117	Straight Line	1114	842	7	25	2	none	none	0	76	0	76	0	1114	842	1121	867
1004	0078-0961-0623	Straight Line	616	950	14	22	2	none	none	0	78	0	78	0	616	972	630	950
1005	0082-0903-0682	Straight Line	679	892	6	22	2	none	none	0	82	0	82	0	679	892	685	914
1006	0082-0977-1044	Straight Line	1042	966	5	22	2	none	none	0	82	0	82	0	1047	966	1042	988
1007	0084-0814-0594	Straight Line	589	807	10	14	2	none	none	0	84	0	84	0	589	807	599	821
1008	0084-0576-0587	Straight Line	583	567	9	19	2	none	none	0	84	0	84	0	583	567	592	586
1009	0089-0589-0980	Straight Line	977	578	6	23	2	none	none	0	89	0	89	0	977	578	983	601
1010	0089-0878-0697	Straight Line	694	869	7	18	2	none	none	0	89	0	89	0	694	869	701	887
1011	0089-0925-0843	Straight Line	841	917	5	17	2	none	none	0	89	0	89	0	841	917	846	934
1012	0091-0768-0607	Straight Line	605	756	4	25	2	none	none	0	91	0	91	0	609	756	605	781
1013	0090-0851-1033	Straight Line	1032	841	3	21	2	none	none	0	90	0	90	0	1032	841	1035	862
1014	0092-0816-0973	Straight Line	969	804	8	24	2	none	none	0	92	0	92	0	969	804	977	828
1015	0092-0799-1023	Straight Line	1022	794	3	11	2	none	none	0	92	0	92	0	1025	794	1022	805
1016	0094-0903-0737	Straight Line	732	895	10	17	2	none	none	0	94	0	94	0	732	912	742	895
1017	0096-0922-0987	Straight Line	983	911	8	23	2	none	none	0	96	0	96	0	983	911	991	934
1018	0097-0773-1027	Straight Line	1024	762	6	22	2	none	none	0	97	0	97	0	1024	762	1030	784
1019	0098-0984-0752	Straight Line	750	976	4	17	2	none	none	0	98	0	98	0	754	976	750	993
1020	0098-1014-0771	Straight Line	764	1009	14	11	2	none	none	0	98	0	98	0	764	1009	778	1020
1021	0100-0736-0931	Straight Line	929	727	5	18	2	none	none	0	100	0	100	0	929	727	934	745
1022	0100-0723-1010	Straight Line	1006	712	9	23	2	none	none	0	100	0	100	0	1006	712	1015	735
1023	0100-0733-1023	Straight Line	1019	725	9	17	2	none	none	0	100	0	100	0	1028	725	1019	742
1024	0101-0651-1076	Straight Line	1074	642	5	18	2	none	none	0	101	0	101	0	1074	642	1079	660
1025	0102-0762-1094	Straight Line	1089	751	10	23	2	none	none	0	102	0	102	0	1089	751	1099	774
1026	0103-0653-0975	Straight Line	970	644	11	18	2	none	none	0	103	0	103	0	981	644	970	662
1027	0108-0854-0907	Straight Line	905	846	4	17	2	none	none	0	108	0	108	0	905	846	909	863
1028	0112-0707-0804	Straight Line	802	697	5	21	2	none	none	0	112	0	112	0	802	697	807	718
1029	0113-0638-0944	Straight Line	939	628	11	21	2	none	none	0	113	0	113	0	939	628	950	649
1030	0115-0748-0642	Straight Line	637	737	10	22	2	none	none	0	115	0	115	0	637	737	647	759
1031	0115-0671-0827	Straight Line	820	661	14	20	2	none	none	0	115	0	115	0	820	661	834	681
1032	0115-0735-0918	Straight Line	909	726	18	19	2	none	none	0	115	0	115	0	909	726	927	745
1033	0115-0984-0951	Straight Line	945	973	13	22	2	none	none	0	115	0	115	0	945	973	958	995
1034	0117-0758-0956	Straight Line	950	743	13	30	2	none	none	0	117	0	117	0	950	743	963	773
1035	0118-0648-0825	Straight Line	821	639	9	18	2	none	none	0	118	0	118	0	821	639	830	657
1036	0119-0672-0956	Straight Line	950	669	13	7	2	none	none	0	119	0	119	0	950	669	963	676
1037	0121-0966-0898	Straight Line	897	955	2	23	2	none	none	0	121	0	121	0	897	978	899	955
1038	0121-1017-0704	Straight Line	694	1013	20	8	2	none	none	0	121	0	121	0	694	1013	714	1021
1039	0124-0909-0996	Straight Line	985	905	22	9	2	none	none	0	124	0	124	0	985	905	1007	914
1040	0129-0717-0887	Straight Line	876	714	22	7	2	none	none	0	129	0	129	0	876	714	898	721
1041	0129-0913-0910	Straight Line	904	909	12	8	2	none	none	0	129	0	129	0	904	909	916	917
1042	0129-0939-1030	Straight Line	1027	932	7	15	2	none	none	0	129	0	129	0	1027	932	1034	947
1043	0130-0795-0908	Straight Line	903	789	11	12	2	none	none	0	130	0	130	0	903	789	914	801
1044	0130-0898-1095	Straight Line	1086	897	19	2	2	none	none	0	130	0	130	0	1086	899	1105	897
1045	0130-0972-1108	Straight Line	1106	962	4	21	2	none	none	0	130	0	130	0	1106	962	1110	983
1046	0130-0665-0908	Straight Line	906	658	4	15	2	none	none	0	130	0	130	0	906	658	910	673
1047	0132-0710-0710	Straight Line	707	696	7	29	2	none	none	0	132	0	132	0	707	696	714	725
1048	0132-0756-0724	Straight Line	721	745	6	22	2	none	none	0	132	0	132	0	721	745	727	767
1049	0135-0988-1070	Straight Line	1064	976	13	24	2	none	none	0	135	0	135	0	1064	976	1077	1000
1050	0137-0596-0723	Straight Line	718	588	11	17	2	none	none	0	137	0	137	0	718	605	729	588
1051	0138-0637-0979	Straight Line	972	626	15	22	2	none	none	0	138	0	138	0	972	626	987	648
1052	0138-0745-0984	Straight Line	983	735	3	21	2	none	none	0	138	0	138	0	983	735	986	756
1053	0138-0766-0718	Straight Line	712	757	12	19	2	none	none	0	138	0	138	0	712	757	724	776
1054	0139-0623-0926	Straight Line	923	617	7	13	2	none	none	0	139	0	139	0	923	617	930	630
1055	0141-0961-0634	Straight Line	629	950	10	23	2	none	none	0	141	0	141	0	629	973	639	950
1056	0142-0661-1050	Straight Line	1044	655	12	12	2	none	none	0	142	0	142	0	1044	655	1056	667
1057	0142-0787-0796	Straight Line	790	779	12	17	2	none	none	0	142	0	142	0	790	779	802	796
1058	0142-0730-0597	Straight Line	591	726	13	9	2	none	none	0	142	0	142	0	591	726	604	735
1059	0146-0853-1049	Straight Line	1048	845	3	16	2	none	none	0	146	0	146	0	1051	845	1048	861
1060	0147-0635-0669	Straight Line	669	624	0	22	2	none	none	0	147	0	147	0	669	624	669	646
1061	0151-0611-0760	Straight Line	752	606	17	11	2	none	none	0	151	0	151	0	752	606	769	617
1062	0150-0895-0811	Straight Line	803	887	16	16	2	none	none	0	150	0	150	0	803	887	819	903
1063	0153-0721-0665	Straight Line	661	712	9	18	2	none	none	0	153	0	153	0	661	712	670	730
1064	0154-0667-0727	Straight Line	717	663	21	9	2	none	none	0	154	0	154	0	717	663	738	672
1065	0155-0722-1053	Straight Line	1051	713	4	18	2	none	none	0	155	0	155	0	1055	713	1051	731
1066	0157-0646-0944	Straight Line	936	645	16	2	2	none	none	0	157	0	157	0	936	645	952	647
1067	0160-0588-0961	Straight Line	961	579	1	18	2	none	none	0	160	0	160	0	962	579	961	597
1068	0162-0823-0752	Straight Line	745	815	14	17	2	none	none	0	162	0	162	0	745	815	759	832
1069	0161-0974-0626	Straight Line	618	966	16	17	2	none	none	0	161	0	161	0	618	966	634	983
1070	0163-0926-0692	Straight Line	684	918	17	17	2	none	none	0	163	0	163	0	684	918	701	935
1071	0163-0912-0876	Straight Line	871	910	11	5	2	none	none	0	163	0	163	0	871	910	882	915
1072	0163-0625-0866	Straight Line	860	618	12	14	2	none	none	0	163	0	163	0	860	618	872	632
1073	0163-0614-0888	Straight Line	880	605	17	18	2	none	none	0	163	0	163	0	880	605	897	623
1074	0164-0724-0682	Straight Line	680	715	5	18	2	none	none	0	164	0	164	0	680	715	685	733
1075	0164-0790-0601	Straight Line	601	778	1	24	2	none	none	0	164	0	164	0	602	778	601	802
1076	0166-0966-1051	Straight Line	1050	959	3	15	2	none	none	0	166	0	166	0	1050	959	1053	974
1077	0166-0619-0870	Straight Line	866	613	8	13	2	none	none	0	166	0	166	0	866	613	874	626
1078	0167-0818-0820	Straight Line	809	817	23	2	2	none	none	0	167	0	167	0	809	817	832	819
1079	0168-0994-1038	Straight Line	1033	984	10	21	2	none	none	0	168	0	168	0	1033	984	1043	1005
1080	0171-0732-0890	Straight Line	879	729	22	7	2	none	none	0	171	0	171	0	879	729	901	736
1081	0171-0954-0788	Straight Line	782	947	12	15	2	none	none	0	171	0	171	0	782	947	794	962
1082	0171-0868-0675	Straight Line	670	859	10	19	2	none	none	0	171	0	171	0	670	859	680	878
1083	0173-0905-0737	Straight Line	736	897	2	17	2	none	none	0	173	0	173	0	736	897	738	914
1084	0174-0761-0974	Straight Line	970	755	9	13	2	none	none	0	174	0	174	0	970	755	979	768
1085	0175-0679-0821	Straight Line	818	673	7	12	2	none	none	0	175	0	175	0	818	673	825	685
1086	0175-0971-0914	Straight Line	913	964	3	15	2	none	none	0	175	0	175	0	913	964	916	979
1087	0175-0653-0598	Straight Line	594	645	8	17	2	none	none	0	175	0	175	0	594	645	602	662
1088	0175-0608-0650	Straight Line	650	597	1	22	2	none	none	0	175	0	175	0	651	597	650	619
1089	0176-0739-0736	Straight Line	736	731	0	17	2	none	none	0	176	0	176	0	736	731	736	748
1090	0178-0932-1059	Straight Line	1054	922	11	20	2	none	none	0	178	0	178	0	1054	922	1065	942
1091	0178-0986-1072	Straight Line	1068	981	8	11	2	none	none	0	178	0	178	0	1068	981	1076	992
1092	0178-0941-0688	Straight Line	681	937	14	9	2	none	none	0	178	0	178	0	681	946	695	937
1093	0179-0769-0608	Straight Line	608	759	0	21	2	none	none	0	179	0	179	0	608	759	608	780
1094	0181-0759-0931	Straight Line	931	747	1	24	2	none	none	0	181	0	181	0	932	747	931	771
1095	0181-0710-0746	Straight Line	743	702	7	16	2	none	none	0	181	0	181	0	743	702	750	718
1096	0182-0700-0711	Straight Line	710	692	3	16	2	none	none	0	182	0	182	0	710	692	713	708
1097	0183-1019-0983	Straight Line	979	1011	8	16	2	none	none	0	183	0	183	0	979	1011	987	1027
1098	0184-0862-1024	Straight Line	1021	851	6	23	2	none	none	0	184	0	184	0	1027	851	1021	874
1099	0185-0999-0828	Straight Line	824	989	8	20	2	none	none	0	185	0	185	0	824	989	832	1009
1100	0190-0723-1084	Straight Line	1083	711	3	25	2	none	none	0	190	0	190	0	1083	711	1086	736
1101	0195-0836-0661	Straight Line	655	827	13	18	2	none	none	0	195	0	195	0	655	845	668	827
1102	0198-0813-0850	Straight Line	843	811	14	5	2	none	none	0	198	0	198	0	843	816	857	811
1103	0199-0731-0605	Straight Line	604	720	2	22	2	none	none	0	199	0	199	0	604	720	606	742
1104	0198-0642-0696	Straight Line	692	634	9	16	2	none	none	0	198	0	198	0	692	634	701	650
1105	0200-0587-0675	Straight Line	664	587	22	1	2	none	none	0	200	0	200	0	664	588	686	587
1106	0201-0602-0791	Straight Line	789	594	5	17	2	none	none	0	201	0	201	0	794	594	789	611
1107	0203-0848-0598	Straight Line	594	838	8	21	2	none	none	0	203	0	203	0	594	838	602	859
1108	0206-0603-0691	Straight Line	687	596	9	14	2	none	none	0	206	0	206	0	696	596	687	610
1109	0208-0860-0853	Straight Line	846	852	14	16	2	none	none	0	208	0	208	0	846	852	860	868
1110	0208-0610-0922	Straight Line	920	601	5	18	2	none	none	0	208	0	208	0	925	601	920	619
1111	0209-0935-0782	Straight Line	777	930	10	10	2	none	none	0	209	0	209	0	777	930	787	940
1112	0209-0926-0811	Straight Line	806	921	11	11	2	none	none	0	209	0	209	0	806	921	817	932
1113	0211-0815-0908	Straight Line	904	810	8	10	2	none	none	0	211	0	211	0	904	810	912	820
1114	0213-0953-0827	Straight Line	818	947	18	12	2	none	none	0	213	0	213	0	818	947	836	959
1115	0212-0619-0669	Straight Line	666	613	7	13	2	none	none	0	212	0	212	0	666	613	673	626
1116	0213-0568-0744	Straight Line	741	562	7	13	2	none	none	0	213	0	213	0	748	575	741	562
1117	0214-0711-1098	Straight Line	1095	702	6	18	2	none	none	0	214	0	214	0	1095	702	1101	720
1118	0217-0668-1017	Straight Line	1016	662	2	12	2	none	none	0	217	0	217	0	1018	662	1016	674
1119	0219-0815-1058	Straight Line	1057	805	3	20	2	none	none	0	219	0	219	0	1057	805	1060	825
1120	0220-1009-0712	Straight Line	706	1002	12	15	2	none	none	0	220	0	220	0	706	1002	718	1017
1121	0224-0791-0763	Straight Line	760	783	6	17	2	none	none	0	224	0	224	0	760	783	766	800
1122	0226-0617-0774	Straight Line	767	610	14	15	2	none	none	0	226	0	226	0	767	610	781	625
1123	0227-0993-0718	Straight Line	717	986	3	14	2	none	none	0	227	0	227	0	717	986	720	1000
1124	0229-0728-1047	Straight Line	1043	721	9	14	2	none	none	0	229	0	229	0	1043	721	1052	735
1125	0231-0943-0781	Straight Line	775	934	13	19	2	none	none	0	231	0	231	0	775	934	788	953
1126	0232-0776-0661	Straight Line	659	766	4	21	2	none	none	0	232	0	232	0	659	766	663	787
1127	0233-0932-1004	Straight Line	1000	922	8	21	2	none	none	0	233	0	233	0	1000	922	1008	943
1128	0237-0907-0958	Straight Line	956	893	4	28	2	none	none	0	237	0	237	0	956	893	960	921
1129	0239-0795-0988	Straight Line	984	784	9	22	2	none	none	0	239	0	239	0	984	784	993	806
1130	0241-0949-0777	Straight Line	769	940	16	18	2	none	none	0	241	0	241	0	769	940	785	958
1131	0244-0818-0959	Straight Line	950	813	18	10	2	none	none	0	244	0	244	0	950	823	968	813
1132	0244-0739-0684	Straight Line	678	730	12	19	2	none	none	0	244	0	244	0	678	730	690	749
1133	0245-0941-0678	Straight Line	674	930	8	22	2	none	none	0	245	0	245	0	674	930	682	952
1134	0247-0663-1088	Straight Line	1084	658	9	11	2	none	none	0	247	0	247	0	1084	658	1093	669

## Sheet: Video 4 - follicle positions
Index	Name	Type	X	Y	Width	Height	Points	Color	Fill	LWidth	Pos	C	Z	T
0	0126-0502-0512	Oval	456	446	112	112	260	none	none	0	126	0	126	0
1	0124-0544-0930	Oval	874	488	112	112	260	none	none	0	124	0	124	0
2	0135-0114-0734	Oval	678	58	112	112	260	none	none	0	135	0	135	0
3	0142-0000-0232	Oval	176	-58	112	112	260	none	none	0	142	0	142	0
4	0170-0478-0024	Oval	-32	422	112	112	260	none	none	0	170	0	170	0
5	0190-0918-0250	Oval	194	862	112	112	260	none	none	0	190	0	190	0

## Sheet: Video 4 - mitosis positions
Index	Name	Type	X	Y	Width	Height	Points	Color	Fill	LWidth	Pos	C	Z	T	X1	Y1	X2	Y2
0	0002-0115-0178	Straight Line	173	108	10	14	2	none	none	0	2	0	2	0	173	122	183	108
1	0002-0068-0331	Straight Line	329	58	5	20	2	none	none	0	2	0	2	0	329	78	334	58
2	0002-0468-0324	Straight Line	324	457	0	23	2	none	none	0	2	0	2	0	324	480	324	457
3	0002-0369-0502	Straight Line	491	361	22	16	2	none	none	0	2	0	2	0	491	377	513	361
4	0003-0509-0368	Straight Line	368	502	1	14	2	none	none	0	3	0	3	0	368	502	369	516
5	0003-0140-0213	Straight Line	204	137	19	6	2	none	none	0	3	0	3	0	204	143	223	137
6	0003-0365-0171	Straight Line	157	361	28	8	2	none	none	0	3	0	3	0	157	369	185	361
7	0003-0180-0504	Straight Line	493	176	23	9	2	none	none	0	3	0	3	0	493	185	516	176
8	0004-0097-0358	Straight Line	356	81	5	33	2	none	none	0	4	0	4	0	356	114	361	81
9	0005-0187-0422	Straight Line	420	172	4	31	2	none	none	0	5	0	5	0	424	172	420	203
10	0005-0177-0071	Straight Line	61	168	21	18	2	none	none	0	5	0	5	0	61	186	82	168
11	0006-0406-0398	Straight Line	395	396	7	21	2	none	none	0	6	0	6	0	402	396	395	417
12	0006-0404-0461	Straight Line	450	397	23	15	2	none	none	0	6	0	6	0	450	412	473	397
13	0006-0044-0192	Straight Line	185	39	14	11	2	none	none	0	6	0	6	0	185	50	199	39
14	0007-0249-0070	Straight Line	68	239	5	20	2	none	none	0	7	0	7	0	68	259	73	239
15	0007-0240-0468	Straight Line	460	230	17	21	2	none	none	0	7	0	7	0	460	251	477	230
16	0009-0239-0504	Straight Line	498	229	12	20	2	none	none	0	9	0	9	0	498	249	510	229
17	0008-0349-0429	Straight Line	427	342	4	15	2	none	none	0	8	0	8	0	427	357	431	342
18	0009-0452-0029	Straight Line	20	447	19	10	2	none	none	0	9	0	9	0	20	457	39	447
19	0010-0085-0250	Straight Line	250	71	1	28	2	none	none	0	10	0	10	0	250	71	251	99
20	0010-0062-0377	Straight Line	374	49	7	26	2	none	none	0	10	0	10	0	374	75	381	49
21	0010-0447-0172	Straight Line	166	438	13	18	2	none	none	0	10	0	10	0	166	456	179	438
22	0011-0389-0285	Straight Line	278	378	15	23	2	none	none	0	11	0	11	0	278	378	293	401
23	0011-0112-0090	Straight Line	80	100	20	25	2	none	none	0	11	0	11	0	80	125	100	100
24	0012-0219-0225	Straight Line	219	208	12	23	2	none	none	0	12	0	12	0	219	231	231	208
25	0012-0098-0273	Straight Line	259	91	28	14	2	none	none	0	12	0	12	0	259	105	287	91
26	0012-0481-0296	Straight Line	292	474	9	14	2	none	none	0	12	0	12	0	292	474	301	488
27	0013-0423-0170	Straight Line	167	408	6	31	2	none	none	0	13	0	13	0	167	439	173	408
28	0013-0461-0508	Straight Line	503	453	11	16	2	none	none	0	13	0	13	0	503	469	514	453
29	0014-0346-0386	Straight Line	381	334	11	25	2	none	none	0	14	0	14	0	381	359	392	334
30	0014-0089-0456	Straight Line	451	83	10	13	2	none	none	0	14	0	14	0	451	96	461	83
31	0014-0263-0394	Straight Line	388	252	13	22	2	none	none	0	14	0	14	0	388	274	401	252
32	0015-0245-0352	Straight Line	344	238	16	15	2	none	none	0	15	0	15	0	344	253	360	238
33	0015-0293-0374	Straight Line	362	287	24	13	2	none	none	0	15	0	15	0	362	300	386	287
34	0016-0507-0274	Straight Line	274	495	1	25	2	none	none	0	16	0	16	0	274	495	275	520
35	0016-0317-0310	Straight Line	297	307	26	21	2	none	none	0	16	0	16	0	297	328	323	307
36	0016-0497-0445	Straight Line	441	491	8	12	2	none	none	0	16	0	16	0	441	503	449	491
37	0017-0102-0353	Straight Line	346	101	15	2	2	none	none	0	17	0	17	0	346	103	361	101
38	0019-0265-0473	Straight Line	472	256	3	18	2	none	none	0	19	0	19	0	475	256	472	274
39	0018-0308-0244	Straight Line	233	301	22	14	2	none	none	0	18	0	18	0	233	315	255	301
40	0020-0129-0383	Straight Line	376	121	14	17	2	none	none	0	20	0	20	0	376	138	390	121
41	0020-0473-0267	Straight Line	265	463	4	21	2	none	none	0	20	0	20	0	265	463	269	484
42	0020-0053-0233	Straight Line	228	44	11	18	2	none	none	0	20	0	20	0	228	62	239	44
43	0021-0233-0471	Straight Line	467	222	9	23	2	none	none	0	21	0	21	0	467	245	476	222
44	0021-0117-0487	Straight Line	485	109	4	16	2	none	none	0	21	0	21	0	485	109	489	125
45	0022-0398-0311	Straight Line	306	386	10	25	2	none	none	0	22	0	22	0	306	411	316	386
46	0022-0325-0421	Straight Line	420	312	3	27	2	none	none	0	22	0	22	0	423	312	420	339
47	0022-0510-0439	Straight Line	431	500	16	20	2	none	none	0	22	0	22	0	431	520	447	500
48	0023-0188-0134	Straight Line	127	182	15	13	2	none	none	0	23	0	23	0	127	195	142	182
49	0024-0335-0287	Straight Line	287	319	1	32	2	none	none	0	24	0	24	0	287	319	288	351
50	0024-0442-0123	Straight Line	122	434	2	17	2	none	none	0	24	0	24	0	124	434	122	451
51	0024-0465-0466	Straight Line	463	452	6	27	2	none	none	0	24	0	24	0	463	479	469	452
52	0024-0440-0502	Straight Line	494	429	17	22	2	none	none	0	24	0	24	0	494	451	511	429
53	0025-0148-0290	Straight Line	281	141	19	14	2	none	none	0	25	0	25	0	281	155	300	141
54	0025-0452-0187	Straight Line	176	447	23	10	2	none	none	0	25	0	25	0	176	457	199	447
55	0026-0057-0491	Straight Line	485	45	12	24	2	none	none	0	26	0	26	0	485	69	497	45
56	0026-0051-0471	Straight Line	461	41	20	20	2	none	none	0	26	0	26	0	461	61	481	41
57	0027-0133-0051	Straight Line	50	127	3	13	2	none	none	0	27	0	27	0	50	127	53	140
58	0028-0174-0350	Straight Line	342	163	16	22	2	none	none	0	28	0	28	0	342	185	358	163
59	0029-0393-0107	Straight Line	102	381	11	24	2	none	none	0	29	0	29	0	102	405	113	381
60	0029-0488-0354	Straight Line	345	481	19	15	2	none	none	0	29	0	29	0	345	496	364	481
61	0029-0275-0444	Straight Line	440	267	8	17	2	none	none	0	29	0	29	0	440	284	448	267
62	0030-0497-0283	Straight Line	276	491	14	13	2	none	none	0	30	0	30	0	276	504	290	491
63	0031-0479-0234	Straight Line	232	469	5	20	2	none	none	0	31	0	31	0	232	469	237	489
64	0032-0369-0314	Straight Line	305	359	18	21	2	none	none	0	32	0	32	0	305	380	323	359
65	0033-0424-0087	Straight Line	82	411	10	26	2	none	none	0	33	0	33	0	82	437	92	411
66	0033-0324-0221	Straight Line	213	323	16	3	2	none	none	0	33	0	33	0	213	326	229	323
67	0033-0054-0042	Straight Line	35	47	14	15	2	none	none	0	33	0	33	0	35	62	49	47
68	0034-0362-0144	Straight Line	143	351	3	23	2	none	none	0	34	0	34	0	143	374	146	351
69	0036-0257-0217	Straight Line	213	251	9	13	2	none	none	0	36	0	36	0	213	264	222	251
70	0037-0245-0167	Straight Line	157	236	20	19	2	none	none	0	37	0	37	0	157	255	177	236
71	0037-0349-0306	Straight Line	302	338	9	22	2	none	none	0	37	0	37	0	302	360	311	338
72	0037-0064-0092	Straight Line	87	53	10	22	2	none	none	0	37	0	37	0	87	75	97	53
73	0038-0329-0461	Straight Line	454	320	14	18	2	none	none	0	38	0	38	0	454	338	468	320
74	0038-0324-0485	Straight Line	479	314	12	21	2	none	none	0	38	0	38	0	479	335	491	314
75	0038-0451-0303	Straight Line	298	447	11	8	2	none	none	0	38	0	38	0	298	455	309	447
76	0038-0367-0350	Straight Line	343	360	15	14	2	none	none	0	38	0	38	0	343	374	358	360
77	0038-0139-0109	Straight Line	103	131	12	16	2	none	none	0	38	0	38	0	103	147	115	131
78	0039-0082-0125	Straight Line	117	69	17	26	2	none	none	0	39	0	39	0	117	95	134	69
79	0039-0498-0207	Straight Line	204	485	6	27	2	none	none	0	39	0	39	0	204	512	210	485
80	0040-0104-0444	Straight Line	434	97	20	15	2	none	none	0	40	0	40	0	434	112	454	97
81	0040-0409-0267	Straight Line	266	398	2	23	2	none	none	0	40	0	40	0	268	421	266	398
82	0041-0075-0226	Straight Line	214	73	24	5	2	none	none	0	41	0	41	0	214	78	238	73
83	0041-0146-0108	Straight Line	101	136	14	20	2	none	none	0	41	0	41	0	101	156	115	136
84	0041-0105-0054	Straight Line	47	93	15	25	2	none	none	0	41	0	41	0	47	118	62	93
85	0043-0244-0406	Straight Line	394	237	24	15	2	none	none	0	43	0	43	0	394	252	418	237
86	0043-0132-0362	Straight Line	357	125	11	15	2	none	none	0	43	0	43	0	357	140	368	125
87	0045-0412-0457	Straight Line	446	411	23	2	2	none	none	0	45	0	45	0	446	411	469	413
88	0045-0038-0088	Straight Line	86	31	5	15	2	none	none	0	45	0	45	0	86	46	91	31
89	0046-0465-0499	Straight Line	489	455	20	21	2	none	none	0	46	0	46	0	489	476	509	455
90	0046-0114-0369	Straight Line	363	107	13	15	2	none	none	0	46	0	46	0	363	122	376	107
91	0046-0157-0283	Straight Line	277	145	12	24	2	none	none	0	46	0	46	0	277	169	289	145
92	0046-0156-0242	Straight Line	235	146	15	20	2	none	none	0	46	0	46	0	235	166	250	146
93	0046-0144-0252	Straight Line	241	140	23	9	2	none	none	0	46	0	46	0	241	149	264	140
94	0047-0220-0359	Straight Line	350	216	18	9	2	none	none	0	47	0	47	0	350	225	368	216
95	0047-0166-0498	Straight Line	494	154	9	25	2	none	none	0	47	0	47	0	494	179	503	154
96	0047-0391-0336	Straight Line	336	379	1	24	2	none	none	0	47	0	47	0	336	403	337	379
97	0049-0316-0166	Straight Line	159	308	14	16	2	none	none	0	49	0	49	0	159	324	173	308
98	0050-0234-0090	Straight Line	79	229	22	10	2	none	none	0	50	0	50	0	79	239	101	229
99	0051-0452-0083	Straight Line	74	441	19	23	2	none	none	0	51	0	51	0	74	464	93	441
100	0052-0381-0438	Straight Line	433	371	10	20	2	none	none	0	52	0	52	0	433	391	443	371
101	0053-0509-0101	Straight Line	89	501	24	17	2	none	none	0	53	0	53	0	89	518	113	501
102	0054-0464-0155	Straight Line	149	449	12	31	2	none	none	0	54	0	54	0	149	480	161	449
103	0054-0418-0185	Straight Line	174	407	23	22	2	none	none	0	54	0	54	0	174	429	197	407
104	0054-0330-0074	Straight Line	67	324	15	13	2	none	none	0	54	0	54	0	67	337	82	324
105	0054-0338-0103	Straight Line	100	330	7	17	2	none	none	0	54	0	54	0	100	347	107	330
106	0054-0254-0507	Straight Line	501	242	13	25	2	none	none	0	54	0	54	0	501	267	514	242
107	0054-0501-0404	Straight Line	393	490	22	22	2	none	none	0	54	0	54	0	393	512	415	490
108	0055-0167-0475	Straight Line	472	161	7	12	2	none	none	0	55	0	55	0	472	173	479	161
109	0056-0466-0410	Straight Line	404	455	13	22	2	none	none	0	56	0	56	0	404	477	417	455
110	0056-0442-0363	Straight Line	353	433	20	18	2	none	none	0	56	0	56	0	353	451	373	433
111	0057-0379-0061	Straight Line	50	373	22	12	2	none	none	0	57	0	57	0	50	385	72	373
112	0058-0222-0271	Straight Line	263	213	17	19	2	none	none	0	58	0	58	0	263	232	280	213
113	0059-0089-0320	Straight Line	315	81	11	17	2	none	none	0	59	0	59	0	315	98	326	81
114	0061-0451-0123	Straight Line	113	445	21	13	2	none	none	0	61	0	61	0	113	458	134	445
115	0061-0437-0223	Straight Line	212	432	23	11	2	none	none	0	61	0	61	0	212	443	235	432
116	0061-0269-0211	Straight Line	205	261	13	17	2	none	none	0	61	0	61	0	205	278	218	261
117	0062-0476-0107	Straight Line	99	468	16	17	2	none	none	0	62	0	62	0	99	485	115	468
118	0063-0155-0188	Straight Line	180	149	16	13	2	none	none	0	63	0	63	0	180	162	196	149
119	0063-0064-0306	Straight Line	294	58	24	12	2	none	none	0	63	0	63	0	294	70	318	58
120	0064-0237-0355	Straight Line	349	228	13	19	2	none	none	0	64	0	64	0	349	247	362	228
121	0064-0509-0294	Straight Line	288	499	13	21	2	none	none	0	64	0	64	0	288	520	301	499
122	0066-0402-0486	Straight Line	480	392	12	21	2	none	none	0	66	0	66	0	480	413	492	392
123	0067-0042-0484	Straight Line	476	36	17	12	2	none	none	0	67	0	67	0	476	36	493	48
124	0069-0235-0240	Straight Line	230	229	20	13	2	none	none	0	69	0	69	0	230	242	250	229
125	0070-0198-0169	Straight Line	164	189	10	18	2	none	none	0	70	0	70	0	164	207	174	189
126	0073-0161-0065	Straight Line	58	151	14	21	2	none	none	0	73	0	73	0	58	172	72	151
127	0074-0233-0327	Straight Line	319	225	17	16	2	none	none	0	74	0	74	0	319	225	336	241
128	0076-0163-0264	Straight Line	256	160	16	7	2	none	none	0	76	0	76	0	256	167	272	160
129	0076-0507-0235	Straight Line	229	497	12	21	2	none	none	0	76	0	76	0	229	518	241	497
130	0079-0322-0222	Straight Line	219	311	6	23	2	none	none	0	79	0	79	0	219	334	225	311
131	0083-0344-0310	Straight Line	306	331	9	26	2	none	none	0	83	0	83	0	306	357	315	331
132	0084-0135-0460	Straight Line	454	129	12	12	2	none	none	0	84	0	84	0	454	141	466	129
133	0085-0352-0122	Straight Line	118	341	8	23	2	none	none	0	85	0	85	0	118	364	126	341
134	0088-0441-0396	Straight Line	387	433	19	17	2	none	none	0	88	0	88	0	387	450	406	433
135	0090-0154-0476	Straight Line	472	143	9	22	2	none	none	0	90	0	90	0	472	165	481	143
136	0091-0127-0423	Straight Line	417	117	12	20	2	none	none	0	91	0	91	0	417	137	429	117
137	0091-0358-0345	Straight Line	342	343	7	31	2	none	none	0	91	0	91	0	342	374	349	343
138	0098-0118-0140	Straight Line	137	108	7	21	2	none	none	0	98	0	98	0	137	129	144	108
139	0100-0448-0452	Straight Line	452	435	0	26	2	none	none	0	100	0	100	0	452	461	452	435
140	0104-0148-0331	Straight Line	326	139	10	19	2	none	none	0	104	0	104	0	326	158	336	139
141	0105-0473-0436	Straight Line	429	462	15	23	2	none	none	0	105	0	105	0	429	462	444	485
142	0110-0133-0313	Straight Line	306	124	14	18	2	none	none	0	110	0	110	0	306	142	320	124
143	0112-0366-0498	Straight Line	493	354	10	24	2	none	none	0	112	0	112	0	493	378	503	354
144	0112-0489-0296	Straight Line	289	485	14	9	2	none	none	0	112	0	112	0	289	494	303	485
145	0112-0092-0206	Straight Line	201	88	11	8	2	none	none	0	112	0	112	0	201	96	212	88
146	0115-0223-0510	Straight Line	502	213	16	21	2	none	none	0	115	0	115	0	502	234	518	213
147	0115-0407-0354	Straight Line	345	401	19	12	2	none	none	0	115	0	115	0	345	413	364	401
148	0118-0108-0220	Straight Line	214	99	13	18	2	none	none	0	118	0	118	0	214	117	227	99
149	0123-0424-0214	Straight Line	212	414	5	20	2	none	none	0	123	0	123	0	212	434	217	414
150	0127-0193-0231	Straight Line	224	189	14	8	2	none	none	0	127	0	127	0	224	197	238	189
151	0129-0217-0326	Straight Line	312	209	29	17	2	none	none	0	129	0	129	0	312	226	341	209
152	0129-0201-0127	Straight Line	121	192	13	18	2	none	none	0	129	0	129	0	121	210	134	192
153	0002-0344-0923	Straight Line	917	336	13	17	2	none	none	0	2	0	2	0	917	353	930	336
154	0001-0504-0969	Straight Line	962	499	14	11	2	none	none	0	1	0	1	0	962	510	976	499
155	0001-0383-0754	Straight Line	747	379	15	9	2	none	none	0	1	0	1	0	747	388	762	379
156	0002-0401-0720	Straight Line	716	390	8	22	2	none	none	0	2	0	2	0	716	412	724	390
157	0003-0105-0646	Straight Line	639	94	15	22	2	none	none	0	3	0	3	0	639	94	654	116
158	0005-0304-0861	Straight Line	854	299	14	10	2	none	none	0	5	0	5	0	854	309	868	299
159	0005-0152-0618	Straight Line	608	146	20	12	2	none	none	0	5	0	5	0	608	158	628	146
160	0006-0196-0993	Straight Line	982	188	23	17	2	none	none	0	6	0	6	0	982	205	1005	188
161	0006-0248-0774	Straight Line	767	239	15	18	2	none	none	0	6	0	6	0	767	257	782	239
162	0007-0122-0654	Straight Line	643	114	23	16	2	none	none	0	7	0	7	0	643	130	666	114
163	0008-0053-1026	Straight Line	1019	45	15	17	2	none	none	0	8	0	8	0	1019	62	1034	45
164	0008-0103-0889	Straight Line	886	97	7	13	2	none	none	0	8	0	8	0	886	110	893	97
165	0009-0424-0739	Straight Line	731	412	16	24	2	none	none	0	9	0	9	0	731	436	747	412
166	0009-0134-0699	Straight Line	698	121	3	26	2	none	none	0	9	0	9	0	701	121	698	147
167	0009-0460-0585	Straight Line	578	449	14	22	2	none	none	0	9	0	9	0	578	471	592	449
168	0010-0083-0850	Straight Line	840	82	20	3	2	none	none	0	10	0	10	0	840	85	860	82
169	0011-0474-0807	Straight Line	794	473	26	3	2	none	none	0	11	0	11	0	794	473	820	476
170	0009-0420-0905	Straight Line	898	412	14	17	2	none	none	0	9	0	9	0	898	429	912	412
171	0011-0214-0783	Straight Line	771	205	24	19	2	none	none	0	11	0	11	0	771	224	795	205
172	0011-0349-0962	Straight Line	954	334	16	30	2	none	none	0	11	0	11	0	954	364	970	334
173	0012-0488-0737	Straight Line	735	478	4	20	2	none	none	0	12	0	12	0	735	498	739	478
174	0012-0096-0916	Straight Line	901	89	30	15	2	none	none	0	12	0	12	0	901	104	931	89
175	0012-0202-0783	Straight Line	775	195	17	14	2	none	none	0	12	0	12	0	775	209	792	195
176	0013-0434-0653	Straight Line	650	428	6	12	2	none	none	0	13	0	13	0	650	440	656	428
177	0013-0452-0620	Straight Line	609	446	22	13	2	none	none	0	13	0	13	0	609	459	631	446
178	0013-0446-0939	Straight Line	938	432	2	29	2	none	none	0	13	0	13	0	938	432	940	461
179	0013-0220-0825	Straight Line	815	217	20	7	2	none	none	0	13	0	13	0	815	217	835	224
180	0014-0174-0879	Straight Line	875	163	8	22	2	none	none	0	14	0	14	0	875	185	883	163
181	0014-0329-1026	Straight Line	1023	318	7	23	2	none	none	0	14	0	14	0	1023	318	1030	341
182	0014-0339-0944	Straight Line	938	327	13	24	2	none	none	0	14	0	14	0	938	351	951	327
183	0014-0206-0552	Straight Line	544	200	17	12	2	none	none	0	14	0	14	0	544	212	561	200
184	0015-0414-0957	Straight Line	942	413	31	3	2	none	none	0	15	0	15	0	942	416	973	413
185	0015-0461-0984	Straight Line	975	458	19	7	2	none	none	0	15	0	15	0	975	465	994	458
186	0016-0469-0860	Straight Line	850	463	21	12	2	none	none	0	16	0	16	0	850	475	871	463
187	0016-0424-0876	Straight Line	865	420	23	9	2	none	none	0	16	0	16	0	865	420	888	429
188	0016-0330-0716	Straight Line	715	318	3	24	2	none	none	0	16	0	16	0	715	342	718	318
189	0016-0179-0773	Straight Line	761	171	25	17	2	none	none	0	16	0	16	0	761	188	786	171
190	0017-0202-0956	Straight Line	947	198	18	9	2	none	none	0	17	0	17	0	947	207	965	198
191	0016-0188-0645	Straight Line	640	181	11	15	2	none	none	0	16	0	16	0	640	196	651	181
192	0017-0278-0934	Straight Line	928	263	12	31	2	none	none	0	17	0	17	0	928	294	940	263
193	0018-0061-0883	Straight Line	875	54	17	15	2	none	none	0	18	0	18	0	875	69	892	54
194	0018-0053-0987	Straight Line	977	45	20	17	2	none	none	0	18	0	18	0	977	62	997	45
195	0018-0185-0640	Straight Line	631	181	19	9	2	none	none	0	18	0	18	0	631	190	650	181
196	0018-0465-0758	Straight Line	756	451	4	29	2	none	none	0	18	0	18	0	760	480	756	451
197	0018-0480-0634	Straight Line	627	466	14	29	2	none	none	0	18	0	18	0	627	495	641	466
198	0019-0356-1000	Straight Line	990	349	20	14	2	none	none	0	19	0	19	0	990	363	1010	349
199	0019-0325-0683	Straight Line	683	312	0	26	2	none	none	0	19	0	19	0	683	338	683	312
200	0019-0419-1037	Straight Line	1035	405	4	28	2	none	none	0	19	0	19	0	1039	405	1035	433
201	0020-0163-1016	Straight Line	1006	152	21	23	2	none	none	0	20	0	20	0	1006	152	1027	175
202	0021-0180-0742	Straight Line	734	165	16	30	2	none	none	0	21	0	21	0	734	165	750	195
203	0021-0345-0546	Straight Line	543	333	7	25	2	none	none	0	21	0	21	0	543	358	550	333
204	0022-0376-0660	Straight Line	650	375	20	3	2	none	none	0	22	0	22	0	650	375	670	378
205	0022-0310-0744	Straight Line	735	297	18	26	2	none	none	0	22	0	22	0	735	323	753	297
206	0022-0323-0832	Straight Line	825	319	14	9	2	none	none	0	22	0	22	0	825	328	839	319
207	0023-0130-0632	Straight Line	622	129	21	3	2	none	none	0	23	0	23	0	622	132	643	129
208	0024-0034-0908	Straight Line	898	28	20	13	2	none	none	0	24	0	24	0	898	41	918	28
209	0025-0369-0726	Straight Line	723	356	6	26	2	none	none	0	25	0	25	0	723	382	729	356
210	0026-0367-0808	Straight Line	807	357	3	20	2	none	none	0	26	0	26	0	807	357	810	377
211	0026-0370-0890	Straight Line	885	357	10	27	2	none	none	0	26	0	26	0	885	384	895	357
212	0027-0254-0825	Straight Line	824	243	2	23	2	none	none	0	27	0	27	0	824	266	826	243
213	0028-0482-0556	Straight Line	553	473	7	18	2	none	none	0	28	0	28	0	553	491	560	473
214	0027-0462-0794	Straight Line	791	448	6	28	2	none	none	0	27	0	27	0	791	476	797	448
215	0030-0298-0915	Straight Line	901	294	29	9	2	none	none	0	30	0	30	0	901	303	930	294
216	0030-0267-0719	Straight Line	710	263	19	9	2	none	none	0	30	0	30	0	710	272	729	263
217	0030-0329-0958	Straight Line	955	316	6	26	2	none	none	0	30	0	30	0	955	316	961	342
218	0031-0092-0596	Straight Line	588	83	17	18	2	none	none	0	31	0	31	0	588	101	605	83
219	0033-0169-0613	Straight Line	604	158	18	23	2	none	none	0	33	0	33	0	604	181	622	158
220	0033-0491-0602	Straight Line	595	484	15	15	2	none	none	0	33	0	33	0	595	499	610	484
221	0034-0064-0879	Straight Line	869	57	21	15	2	none	none	0	34	0	34	0	869	72	890	57
222	0034-0473-0687	Straight Line	685	462	4	22	2	none	none	0	34	0	34	0	685	484	689	462
223	0035-0300-1028	Straight Line	1017	299	22	2	2	none	none	0	35	0	35	0	1017	301	1039	299
224	0036-0162-0968	Straight Line	966	151	5	22	2	none	none	0	36	0	36	0	966	151	971	173
225	0036-0316-0709	Straight Line	704	302	11	29	2	none	none	0	36	0	36	0	704	331	715	302
226	0037-0091-0669	Straight Line	665	82	8	18	2	none	none	0	37	0	37	0	665	100	673	82
227	0038-0064-0701	Straight Line	695	55	12	18	2	none	none	0	38	0	38	0	695	73	707	55
228	0038-0276-0983	Straight Line	975	268	16	17	2	none	none	0	38	0	38	0	975	285	991	268
229	0038-0247-0706	Straight Line	694	238	24	18	2	none	none	0	38	0	38	0	694	256	718	238
230	0040-0067-0678	Straight Line	674	57	8	21	2	none	none	0	40	0	40	0	674	57	682	78
231	0040-0317-0574	Straight Line	569	305	11	24	2	none	none	0	40	0	40	0	569	329	580	305
232	0041-0273-0916	Straight Line	906	273	20	1	2	none	none	0	41	0	41	0	906	274	926	273
233	0041-0520-0591	Straight Line	586	513	10	14	2	none	none	0	41	0	41	0	596	513	586	527
234	0040-0067-0679	Straight Line	675	56	8	23	2	none	none	0	40	0	40	0	675	56	683	79
235	0041-0206-0869	Straight Line	862	198	14	17	2	none	none	0	41	0	41	0	862	215	876	198
236	0042-0426-0797	Straight Line	787	424	21	4	2	none	none	0	42	0	42	0	787	424	808	428
237	0042-0193-0753	Straight Line	752	185	3	17	2	none	none	0	42	0	42	0	752	202	755	185
238	0042-0132-0707	Straight Line	695	128	25	9	2	none	none	0	42	0	42	0	695	137	720	128
239	0044-0268-0649	Straight Line	641	266	16	5	2	none	none	0	44	0	44	0	641	271	657	266
240	0044-0270-0730	Straight Line	726	259	8	22	2	none	none	0	44	0	44	0	726	281	734	259
241	0045-0109-0952	Straight Line	945	97	15	24	2	none	none	0	45	0	45	0	945	97	960	121
242	0045-0257-0905	Straight Line	904	244	2	26	2	none	none	0	45	0	45	0	906	244	904	270
243	0047-0350-0933	Straight Line	925	346	16	9	2	none	none	0	47	0	47	0	925	346	941	355
244	0047-0417-1001	Straight Line	994	410	15	15	2	none	none	0	47	0	47	0	994	410	1009	425
245	0048-0243-0870	Straight Line	855	243	30	1	2	none	none	0	48	0	48	0	855	244	885	243
246	0048-0176-0560	Straight Line	551	168	19	16	2	none	none	0	48	0	48	0	551	184	570	168
247	0049-0142-0817	Straight Line	815	131	5	23	2	none	none	0	49	0	49	0	815	131	820	154
248	0049-0367-0815	Straight Line	814	360	3	15	2	none	none	0	49	0	49	0	814	375	817	360
249	0050-0402-0561	Straight Line	556	396	11	13	2	none	none	0	50	0	50	0	556	409	567	396
250	0050-0048-0556	Straight Line	552	40	8	17	2	none	none	0	50	0	50	0	552	57	560	40
251	0052-0045-0575	Straight Line	570	37	11	16	2	none	none	0	52	0	52	0	570	53	581	37
252	0051-0312-0676	Straight Line	675	301	2	22	2	none	none	0	51	0	51	0	677	301	675	323
253	0052-0129-0890	Straight Line	885	123	10	12	2	none	none	0	52	0	52	0	885	123	895	135
254	0052-0276-0564	Straight Line	562	261	5	31	2	none	none	0	52	0	52	0	562	292	567	261
255	0053-0129-0873	Straight Line	868	119	10	21	2	none	none	0	53	0	53	0	868	140	878	119
256	0053-0363-0784	Straight Line	777	361	15	5	2	none	none	0	53	0	53	0	777	361	792	366
257	0054-0400-0865	Straight Line	863	392	4	17	2	none	none	0	54	0	54	0	863	392	867	409
258	0055-0136-1009	Straight Line	1006	127	7	19	2	none	none	0	55	0	55	0	1006	146	1013	127
259	0055-0085-0566	Straight Line	566	75	1	20	2	none	none	0	55	0	55	0	566	95	567	75
260	0057-0278-0919	Straight Line	911	274	17	9	2	none	none	0	57	0	57	0	911	283	928	274
261	0057-0447-0802	Straight Line	795	438	15	19	2	none	none	0	57	0	57	0	795	457	810	438
262	0058-0134-0760	Straight Line	757	123	6	22	2	none	none	0	58	0	58	0	757	145	763	123
263	0059-0344-0923	Straight Line	913	341	20	7	2	none	none	0	59	0	59	0	913	341	933	348
264	0059-0298-0767	Straight Line	758	290	18	17	2	none	none	0	59	0	59	0	758	307	776	290
265	0062-0355-0721	Straight Line	720	344	3	22	2	none	none	0	62	0	62	0	720	366	723	344
266	0064-0091-0770	Straight Line	756	87	29	8	2	none	none	0	64	0	64	0	756	87	785	95
267	0064-0449-0901	Straight Line	899	441	5	16	2	none	none	0	64	0	64	0	899	457	904	441
268	0065-0127-0721	Straight Line	714	121	15	13	2	none	none	0	65	0	65	0	714	134	729	121
269	0066-0253-0584	Straight Line	581	241	6	24	2	none	none	0	66	0	66	0	581	265	587	241
270	0067-0253-0786	Straight Line	775	250	22	7	2	none	none	0	67	0	67	0	775	257	797	250
271	0068-0390-0906	Straight Line	899	378	14	24	2	none	none	0	68	0	68	0	899	402	913	378
272	0071-0216-1012	Straight Line	995	213	34	7	2	none	none	0	71	0	71	0	995	220	1029	213
273	0074-0210-0563	Straight Line	557	200	13	21	2	none	none	0	74	0	74	0	557	221	570	200
274	0077-0048-1016	Straight Line	1010	39	13	19	2	none	none	0	77	0	77	0	1010	58	1023	39
275	0078-0297-0845	Straight Line	835	296	21	3	2	none	none	0	78	0	78	0	835	299	856	296
276	0079-0377-0774	Straight Line	765	369	19	17	2	none	none	0	79	0	79	0	765	386	784	369
277	0080-0225-0642	Straight Line	631	224	23	2	2	none	none	0	80	0	80	0	631	224	654	226
278	0084-0378-0834	Straight Line	825	373	19	11	2	none	none	0	84	0	84	0	825	384	844	373
279	0084-0168-0561	Straight Line	550	165	23	7	2	none	none	0	84	0	84	0	550	172	573	165
280	0085-0159-0758	Straight Line	746	157	25	5	2	none	none	0	85	0	85	0	746	162	771	157
281	0086-0341-0572	Straight Line	567	331	11	20	2	none	none	0	86	0	86	0	567	351	578	331
282	0089-0386-0735	Straight Line	723	382	24	8	2	none	none	0	89	0	89	0	723	390	747	382
283	0089-0124-0847	Straight Line	844	116	7	16	2	none	none	0	89	0	89	0	844	116	851	132
284	0090-0151-0825	Straight Line	812	149	27	5	2	none	none	0	90	0	90	0	812	149	839	154
285	0091-0244-0942	Straight Line	936	230	12	28	2	none	none	0	91	0	91	0	936	258	948	230
286	0094-0385-0854	Straight Line	851	371	7	28	2	none	none	0	94	0	94	0	851	371	858	399
287	0094-0423-0613	Straight Line	611	416	4	14	2	none	none	0	94	0	94	0	611	416	615	430
288	0098-0277-0681	Straight Line	670	274	23	7	2	none	none	0	98	0	98	0	670	274	693	281
289	0100-0282-0917	Straight Line	914	276	7	12	2	none	none	0	100	0	100	0	914	288	921	276
290	0101-0294-0635	Straight Line	630	288	11	12	2	none	none	0	101	0	101	0	630	300	641	288
291	0103-0492-0649	Straight Line	642	483	15	19	2	none	none	0	103	0	103	0	642	502	657	483
292	0103-0058-1013	Straight Line	1004	54	18	8	2	none	none	0	103	0	103	0	1004	62	1022	54
293	0102-0049-0680	Straight Line	668	40	25	19	2	none	none	0	102	0	102	0	668	59	693	40
294	0104-0286-0696	Straight Line	690	281	13	11	2	none	none	0	104	0	104	0	690	292	703	281
295	0105-0088-0994	Straight Line	987	80	14	16	2	none	none	0	105	0	105	0	987	96	1001	80
296	0106-0345-0621	Straight Line	612	337	18	17	2	none	none	0	106	0	106	0	612	337	630	354
297	0108-0183-0977	Straight Line	970	174	14	19	2	none	none	0	108	0	108	0	970	193	984	174
298	0109-0314-1004	Straight Line	993	312	22	5	2	none	none	0	109	0	109	0	993	317	1015	312
299	0110-0420-0720	Straight Line	716	412	8	17	2	none	none	0	110	0	110	0	716	429	724	412
300	0112-0420-0580	Straight Line	573	410	15	21	2	none	none	0	112	0	112	0	573	431	588	410
301	0116-0249-0693	Straight Line	684	241	19	17	2	none	none	0	116	0	116	0	684	258	703	241
302	0119-0437-0612	Straight Line	605	429	14	17	2	none	none	0	119	0	119	0	605	446	619	429
303	0121-0217-0862	Straight Line	859	211	6	12	2	none	none	0	121	0	121	0	859	223	865	211
304	0122-0413-0938	Straight Line	931	406	14	15	2	none	none	0	122	0	122	0	931	421	945	406
305	0122-0073-0789	Straight Line	788	62	3	23	2	none	none	0	122	0	122	0	788	85	791	62
306	0123-0259-0699	Straight Line	699	245	1	29	2	none	none	0	123	0	123	0	699	245	700	274
307	0123-0105-0672	Straight Line	662	98	21	15	2	none	none	0	123	0	123	0	662	98	683	113
308	0123-0132-0749	Straight Line	737	126	24	13	2	none	none	0	123	0	123	0	737	139	761	126
309	0123-0161-0864	Straight Line	853	155	22	12	2	none	none	0	123	0	123	0	853	167	875	155
310	0125-0248-0658	Straight Line	651	243	15	11	2	none	none	0	125	0	125	0	651	254	666	243
311	0125-0427-0952	Straight Line	948	417	9	21	2	none	none	0	125	0	125	0	948	438	957	417
312	0126-0346-0928	Straight Line	927	333	3	27	2	none	none	0	126	0	126	0	927	360	930	333
313	0126-0399-0783	Straight Line	772	397	22	4	2	none	none	0	126	0	126	0	772	397	794	401
314	0128-0307-1020	Straight Line	1013	300	14	14	2	none	none	0	128	0	128	0	1013	314	1027	300
315	0001-0840-0273	Straight Line	266	834	14	12	2	none	none	0	1	0	1	0	266	846	280	834
316	0002-1021-0078	Straight Line	71	1009	14	24	2	none	none	0	2	0	2	0	71	1033	85	1009
317	0002-0799-0343	Straight Line	338	793	11	12	2	none	none	0	2	0	2	0	338	805	349	793
318	0003-0818-0054	Straight Line	43	815	22	7	2	none	none	0	3	0	3	0	43	822	65	815
319	0003-0789-0021	Straight Line	9	783	25	12	2	none	none	0	3	0	3	0	9	795	34	783
320	0003-0748-0133	Straight Line	123	738	20	21	2	none	none	0	3	0	3	0	123	759	143	738
321	0003-0772-0320	Straight Line	320	760	1	24	2	none	none	0	3	0	3	0	321	760	320	784
322	0003-0529-0369	Straight Line	369	517	0	25	2	none	none	0	3	0	3	0	369.333	542.667	369.333	517.333
323	0004-0662-0282	Straight Line	275	652	15	20	2	none	none	0	4	0	4	0	275	672	290	652
324	0004-0854-0123	Straight Line	109	852	29	5	2	none	none	0	4	0	4	0	109	857	138	852
325	0005-0573-0051	Straight Line	41	565	21	17	2	none	none	0	5	0	5	0	41	582	62	565
326	0005-0655-0061	Straight Line	53	651	17	9	2	none	none	0	5	0	5	0	53	660	70	651
327	0005-0611-0246	Straight Line	236	608	20	7	2	none	none	0	5	0	5	0	236	615	256	608
328	0006-0819-0300	Straight Line	288	809	25	20	2	none	none	0	6	0	6	0	288	829	313	809
329	0006-0855-0251	Straight Line	243	844	16	23	2	none	none	0	6	0	6	0	243	867	259	844
330	0006-0579-0244	Straight Line	239	574	10	11	2	none	none	0	6	0	6	0	239	585	249	574
331	0007-0907-0401	Straight Line	394	897	14	20	2	none	none	0	7	0	7	0	394	917	408	897
332	0007-0562-0322	Straight Line	318	557	8	11	2	none	none	0	7	0	7	0	318	568	326	557
333	0008-0625-0305	Straight Line	293	613	25	24	2	none	none	0	8	0	8	0	293	637	318	613
334	0008-0984-0145	Straight Line	141	980	9	9	2	none	none	0	8	0	8	0	141	989	150	980
335	0009-0962-0222	Straight Line	212	961	21	3	2	none	none	0	9	0	9	0	212	961	233	964
336	0010-0544-0379	Straight Line	371	532	17	24	2	none	none	0	10	0	10	0	371	556	388	532
337	0011-0983-0199	Straight Line	195	977	9	13	2	none	none	0	11	0	11	0	195	990	204	977
338	0011-0824-0424	Straight Line	415	815	19	18	2	none	none	0	11	0	11	0	415	815	434	833
339	0012-0601-0273	Straight Line	264	595	18	13	2	none	none	0	12	0	12	0	264	595	282	608
340	0012-0840-0193	Straight Line	180	838	27	5	2	none	none	0	12	0	12	0	180	838	207	843
341	0014-0629-0374	Straight Line	368	620	13	18	2	none	none	0	14	0	14	0	368	638	381	620
342	0014-0648-0158	Straight Line	151	638	14	20	2	none	none	0	14	0	14	0	151	658	165	638
343	0015-0875-0143	Straight Line	130	868	26	14	2	none	none	0	15	0	15	0	130	882	156	868
344	0015-0986-0106	Straight Line	94	977	25	18	2	none	none	0	15	0	15	0	94	995	119	977
345	0015-0644-0417	Straight Line	416	634	2	20	2	none	none	0	15	0	15	0	416	634	418	654
346	0015-0552-0226	Straight Line	218	547	16	10	2	none	none	0	15	0	15	0	218	557	234	547
347	0016-0597-0313	Straight Line	301	590	25	15	2	none	none	0	16	0	16	0	301	605	326	590
348	0016-0937-0123	Straight Line	118	923	11	28	2	none	none	0	16	0	16	0	118	951	129	923
349	0016-0929-0048	Straight Line	40	922	16	14	2	none	none	0	16	0	16	0	40	936	56	922
350	0016-0839-0066	Straight Line	57	828	19	22	2	none	none	0	16	0	16	0	57	850	76	828
351	0016-0909-0050	Straight Line	36	906	28	6	2	none	none	0	16	0	16	0	36	906	64	912
352	0016-1042-0399	Straight Line	389	1038	20	8	2	none	none	0	16	0	16	0	389	1046	409	1038
353	0017-0637-0314	Straight Line	308	626	13	23	2	none	none	0	17	0	17	0	308	649	321	626
354	0017-0799-0378	Straight Line	365	797	26	5	2	none	none	0	17	0	17	0	365	797	391	802
355	0018-0877-0196	Straight Line	185	873	23	8	2	none	none	0	18	0	18	0	185	873	208	881
356	0018-0903-0169	Straight Line	155	903	28	0	2	none	none	0	18	0	18	0	155	903	183	903
357	0019-0977-0328	Straight Line	326	964	4	27	2	none	none	0	19	0	19	0	326	991	330	964
358	0020-0712-0446	Straight Line	442	696	9	33	2	none	none	0	20	0	20	0	442	729	451	696
359	0021-0860-0221	Straight Line	208	856	27	8	2	none	none	0	21	0	21	0	208	864	235	856
360	0023-0750-0243	Straight Line	242	736	3	28	2	none	none	0	23	0	23	0	242	764	245	736
361	0023-1000-0302	Straight Line	289	993	26	15	2	none	none	0	23	0	23	0	289	1008	315	993
362	0022-0996-0464	Straight Line	459	983	11	27	2	none	none	0	22	0	22	0	459	1010	470	983
363	0023-1016-0281	Straight Line	265	1016	33	1	2	none	none	0	23	0	23	0	265	1016	298	1017
364	0024-0714-0467	Straight Line	466	704	3	21	2	none	none	0	24	0	24	0	466	704	469	725
365	0024-0708-0083	Straight Line	77	703	13	10	2	none	none	0	24	0	24	0	77	713	90	703
366	0025-1028-0257	Straight Line	247	1023	20	10	2	none	none	0	25	0	25	0	247	1033	267	1023
367	0025-0768-0350	Straight Line	342	760	16	16	2	none	none	0	25	0	25	0	342	776	358	760
368	0026-0759-0210	Straight Line	199	748	23	23	2	none	none	0	26	0	26	0	199	771	222	748
369	0026-0622-0121	Straight Line	114	614	15	17	2	none	none	0	26	0	26	0	114	631	129	614
370	0027-0635-0473	Straight Line	465	625	16	20	2	none	none	0	27	0	27	0	465	645	481	625
371	0028-0951-0474	Straight Line	456	945	37	13	2	none	none	0	28	0	28	0	456	958	493	945
372	0029-0905-0198	Straight Line	197	892	2	26	2	none	none	0	29	0	29	0	197	892	199	918
373	0029-0931-0391	Straight Line	381	928	21	6	2	none	none	0	29	0	29	0	381	928	402	934
374	0029-0795-0294	Straight Line	285	782	18	26	2	none	none	0	29	0	29	0	285	808	303	782
375	0030-0952-0074	Straight Line	72	938	5	28	2	none	none	0	30	0	30	0	72	966	77	938
376	0032-0746-0433	Straight Line	427	745	12	2	2	none	none	0	32	0	32	0	427	745	439	747
377	0032-0569-0103	Straight Line	97	562	13	15	2	none	none	0	32	0	32	0	97	577	110	562
378	0033-0699-0211	Straight Line	202	687	18	24	2	none	none	0	33	0	33	0	202	711	220	687
379	0033-0665-0230	Straight Line	219	664	23	2	2	none	none	0	33	0	33	0	219	666	242	664
380	0033-0719-0296	Straight Line	289	710	14	19	2	none	none	0	33	0	33	0	289	729	303	710
381	0033-0692-0347	Straight Line	341	686	12	13	2	none	none	0	33	0	33	0	341	699	353	686
382	0034-0771-0069	Straight Line	62	760	15	22	2	none	none	0	34	0	34	0	62	782	77	760
383	0034-0611-0195	Straight Line	191	599	8	24	2	none	none	0	34	0	34	0	191	623	199	599
384	0034-0585-0244	Straight Line	237	576	15	19	2	none	none	0	34	0	34	0	237	595	252	576
385	0035-0935-0451	Straight Line	448	923	6	25	2	none	none	0	35	0	35	0	448	923	454	948
386	0036-0991-0320	Straight Line	307	985	27	12	2	none	none	0	36	0	36	0	307	997	334	985
387	0036-0954-0409	Straight Line	404	948	10	12	2	none	none	0	36	0	36	0	404	960	414	948
388	0037-0761-0403	Straight Line	403	751	0	21	2	none	none	0	37	0	37	0	403	751	403	772
389	0037-0626-0193	Straight Line	180	621	26	11	2	none	none	0	37	0	37	0	180	632	206	621
390	0038-0552-0473	Straight Line	466	544	14	17	2	none	none	0	38	0	38	0	466	561	480	544
391	0037-0799-0048	Straight Line	40	791	16	17	2	none	none	0	37	0	37	0	40	808	56	791
392	0038-0816-0134	Straight Line	128	811	13	10	2	none	none	0	38	0	38	0	128	821	141	811
393	0040-0833-0211	Straight Line	207	822	9	22	2	none	none	0	40	0	40	0	207	844	216	822
394	0041-0855-0404	Straight Line	393	850	22	10	2	none	none	0	41	0	41	0	393	860	415	850
395	0041-0923-0363	Straight Line	354	917	19	13	2	none	none	0	41	0	41	0	354	917	373	930
396	0041-0985-0221	Straight Line	219	970	4	30	2	none	none	0	41	0	41	0	219	1000	223	970
397	0042-0946-0109	Straight Line	108	933	3	26	2	none	none	0	42	0	42	0	108	959	111	933
398	0042-0654-0255	Straight Line	250	646	11	17	2	none	none	0	42	0	42	0	250	646	261	663
399	0042-0694-0330	Straight Line	329	687	3	14	2	none	none	0	42	0	42	0	329	687	332	701
400	0042-0607-0305	Straight Line	297	597	16	21	2	none	none	0	42	0	42	0	297	618	313	597
401	0042-0577-0378	Straight Line	377	566	2	23	2	none	none	0	42	0	42	0	377	566	379	589
402	0044-0697-0309	Straight Line	304	689	10	16	2	none	none	0	44	0	44	0	304	705	314	689
403	0044-0754-0048	Straight Line	42	749	13	11	2	none	none	0	44	0	44	0	42	760	55	749
404	0045-0768-0189	Straight Line	179	761	21	14	2	none	none	0	45	0	45	0	179	761	200	775
405	0045-0676-0431	Straight Line	420	670	22	12	2	none	none	0	45	0	45	0	420	670	442	682
406	0046-0794-0073	Straight Line	68	783	10	23	2	none	none	0	46	0	46	0	68	806	78	783
407	0046-0947-0212	Straight Line	210	933	5	28	2	none	none	0	46	0	46	0	210	961	215	933
408	0047-0563-0230	Straight Line	221	557	19	13	2	none	none	0	47	0	47	0	221	570	240	557
409	0048-0666-0319	Straight Line	312	659	15	14	2	none	none	0	48	0	48	0	312	673	327	659
410	0048-0756-0105	Straight Line	96	747	19	18	2	none	none	0	48	0	48	0	96	765	115	747
411	0049-0964-0093	Straight Line	92	949	2	31	2	none	none	0	49	0	49	0	92	980	94	949
412	0049-0700-0413	Straight Line	405	692	16	17	2	none	none	0	49	0	49	0	405	709	421	692
413	0050-0711-0534	Straight Line	521	707	27	8	2	none	none	0	50	0	50	0	520.667	714.667	547.333	706.667
414	0052-0777-0069	Straight Line	64	767	11	21	2	none	none	0	52	0	52	0	64	788	75	767
415	0053-0569-0450	Straight Line	444	560	13	18	2	none	none	0	53	0	53	0	444	578	457	560
416	0053-0967-0138	Straight Line	127	960	22	14	2	none	none	0	53	0	53	0	127	974	149	960
417	0054-0837-0498	Straight Line	490	834	17	6	2	none	none	0	54	0	54	0	490	840	507	834
418	0055-0966-0244	Straight Line	230	964	29	5	2	none	none	0	55	0	55	0	259	969	230	964
419	0056-0909-0171	Straight Line	161	907	21	5	2	none	none	0	56	0	56	0	161	912	182	907
420	0056-0639-0308	Straight Line	299	631	18	17	2	none	none	0	56	0	56	0	299	648	317	631
421	0056-0901-0325	Straight Line	314	892	22	18	2	none	none	0	56	0	56	0	314	910	336	892
422	0056-0827-0282	Straight Line	270	817	24	21	2	none	none	0	56	0	56	0	270	838	294	817
423	0057-0817-0253	Straight Line	244	815	19	5	2	none	none	0	57	0	57	0	244	815	263	820
424	0057-0718-0250	Straight Line	245	707	10	22	2	none	none	0	57	0	57	0	245	729	255	707
425	0057-0688-0092	Straight Line	83	680	19	17	2	none	none	0	57	0	57	0	83	697	102	680
426	0057-0664-0450	Straight Line	445	652	11	24	2	none	none	0	57	0	57	0	445	652	456	676
427	0058-0582-0314	Straight Line	311	569	6	26	2	none	none	0	58	0	58	0	311	595	317	569
428	0058-0695-0423	Straight Line	415	683	17	24	2	none	none	0	58	0	58	0	415	707	432	683
429	0058-0798-0471	Straight Line	462	792	18	13	2	none	none	0	58	0	58	0	462	805	480	792
430	0059-0993-0244	Straight Line	234	984	20	18	2	none	none	0	59	0	59	0	234	1002	254	984
431	0059-0925-0321	Straight Line	314	912	14	26	2	none	none	0	59	0	59	0	314	938	328	912
432	0059-0856-0502	Straight Line	501	840	2	33	2	none	none	0	59	0	59	0	503	873	501	840
433	0059-0550-0400	Straight Line	396	543	9	14	2	none	none	0	59	0	59	0	396	557	405	543
434	0060-0893-0480	Straight Line	469	883	22	21	2	none	none	0	60	0	60	0	469	904	491	883
435	0062-0931-0135	Straight Line	131	918	9	26	2	none	none	0	62	0	62	0	140	944	131	918
436	0064-0607-0384	Straight Line	375	594	19	26	2	none	none	0	64	0	64	0	375	620	394	594
437	0064-0686-0504	Straight Line	503	672	3	28	2	none	none	0	64	0	64	0	503	700	506	672
438	0064-0988-0480	Straight Line	468	986	25	5	2	none	none	0	64	0	64	0	468	991	493	986
439	0064-0942-0160	Straight Line	156	938	9	8	2	none	none	0	64	0	64	0	156	946	165	938
440	0065-0758-0248	Straight Line	241	746	15	25	2	none	none	0	65	0	65	0	241	771	256	746
441	0065-0578-0260	Straight Line	253	571	14	15	2	none	none	0	65	0	65	0	253	586	267	571
442	0066-0653-0438	Straight Line	433	643	10	20	2	none	none	0	66	0	66	0	433	663	443	643
443	0067-0605-0391	Straight Line	384	596	15	18	2	none	none	0	67	0	67	0	384	614	399	596
444	0067-0571-0500	Straight Line	492	563	16	17	2	none	none	0	67	0	67	0	492	580	508	563
445	0068-0602-0101	Straight Line	99	590	5	25	2	none	none	0	68	0	68	0	99	590	104	615
446	0068-0585-0331	Straight Line	324	576	15	18	2	none	none	0	68	0	68	0	324	594	339	576
447	0068-1016-0235	Straight Line	220	1010	31	13	2	none	none	0	68	0	68	0	220	1023	251	1010
448	0068-0740-0391	Straight Line	391	730	0	21	2	none	none	0	68	0	68	0	391	730	391	751
449	0068-0689-0416	Straight Line	409	683	15	13	2	none	none	0	68	0	68	0	409	696	424	683
450	0069-0964-0300	Straight Line	289	955	22	18	2	none	none	0	69	0	69	0	289	973	311	955
451	0070-0587-0461	Straight Line	455	574	13	26	2	none	none	0	70	0	70	0	455	600	468	574
452	0072-0752-0413	Straight Line	412	744	3	17	2	none	none	0	72	0	72	0	412	761	415	744
453	0072-1017-0500	Straight Line	491	1012	19	11	2	none	none	0	72	0	72	0	491	1023	510	1012
454	0073-0885-0173	Straight Line	161	879	25	13	2	none	none	0	73	0	73	0	161	892	186	879
455	0074-1029-0246	Straight Line	238	1022	16	14	2	none	none	0	74	0	74	0	238	1036	254	1022
456	0078-0623-0134	Straight Line	131	608	7	31	2	none	none	0	78	0	78	0	131	639	138	608
457	0079-0861-0268	Straight Line	255	856	27	10	2	none	none	0	79	0	79	0	255	866	282	856
458	0081-0569-0264	Straight Line	260	561	8	17	2	none	none	0	81	0	81	0	260	578	268	561
459	0081-1002-0047	Straight Line	39	996	16	12	2	none	none	0	81	0	81	0	39	1008	55	996
460	0082-0539-0453	Straight Line	453	530	0	18	2	none	none	0	82	0	82	0	453	548	453	530
461	0085-0785-0377	Straight Line	369	777	16	17	2	none	none	0	85	0	85	0	369	794	385	777
462	0086-0747-0372	Straight Line	368	733	8	28	2	none	none	0	86	0	86	0	368	733	376	761
463	0087-0643-0157	Straight Line	151	635	13	17	2	none	none	0	87	0	87	0	151	652	164	635
464	0087-0899-0185	Straight Line	179	893	13	12	2	none	none	0	87	0	87	0	179	905	192	893
465	0088-0853-0287	Straight Line	276	846	22	15	2	none	none	0	88	0	88	0	276	861	298	846
466	0088-0669-0109	Straight Line	103	660	13	18	2	none	none	0	88	0	88	0	103	678	116	660
467	0089-0668-0176	Straight Line	169	660	15	16	2	none	none	0	89	0	89	0	169	676	184	660
468	0089-0647-0408	Straight Line	397	640	22	15	2	none	none	0	89	0	89	0	397	655	419	640
469	0090-0743-0101	Straight Line	92	737	18	13	2	none	none	0	90	0	90	0	92	737	110	750
470	0092-0861-0065	Straight Line	62	852	7	18	2	none	none	0	92	0	92	0	62	870	69	852
471	0094-0596-0264	Straight Line	256	589	16	15	2	none	none	0	94	0	94	0	256	589	272	604
472	0094-0678-0127	Straight Line	122	672	11	12	2	none	none	0	94	0	94	0	122	684	133	672
473	0094-0707-0224	Straight Line	212	700	24	14	2	none	none	0	94	0	94	0	212	714	236	700
474	0094-0636-0442	Straight Line	431	636	23	0	2	none	none	0	94	0	94	0	431	636	454	636
475	0095-0874-0519	Straight Line	514	861	10	27	2	none	none	0	95	0	95	0	514	888	524	861
476	0097-0856-0109	Straight Line	101	846	17	20	2	none	none	0	97	0	97	0	101	866	118	846
477	0097-0931-0427	Straight Line	420	920	15	22	2	none	none	0	97	0	97	0	420	942	435	920
478	0097-0573-0349	Straight Line	339	566	20	14	2	none	none	0	97	0	97	0	339	566	359	580
479	0099-1009-0098	Straight Line	92	996	13	27	2	none	none	0	99	0	99	0	92	1023	105	996
480	0102-0997-0199	Straight Line	193	988	12	19	2	none	none	0	102	0	102	0	193	1007	205	988
481	0102-0951-0336	Straight Line	331	945	10	12	2	none	none	0	102	0	102	0	331	945	341	957
482	0103-0569-0175	Straight Line	167	561	16	16	2	none	none	0	103	0	103	0	167	577	183	561
483	0106-0709-0396	Straight Line	386	695	20	28	2	none	none	0	106	0	106	0	386	723	406	695
484	0108-0554-0214	Straight Line	204	548	20	13	2	none	none	0	108	0	108	0	204	561	224	548
485	0110-0818-0272	Straight Line	262	813	21	10	2	none	none	0	110	0	110	0	262	813	283	823
486	0110-0854-0213	Straight Line	206	847	15	14	2	none	none	0	110	0	110	0	206	861	221	847
487	0112-1024-0464	Straight Line	457	1019	14	11	2	none	none	0	112	0	112	0	457	1030	471	1019
488	0113-0798-0182	Straight Line	177	791	10	15	2	none	none	0	113	0	113	0	177	806	187	791
489	0116-0900-0510	Straight Line	502	891	16	18	2	none	none	0	116	0	116	0	502	909	518	891
490	0116-0930-0120	Straight Line	111	928	18	4	2	none	none	0	116	0	116	0	111	932	129	928
491	0118-0853-0491	Straight Line	485	840	12	27	2	none	none	0	118	0	118	0	485	867	497	840
492	0119-0911-0305	Straight Line	292	907	26	9	2	none	none	0	119	0	119	0	292	916	318	907
493	0120-0796-0420	Straight Line	416	792	9	8	2	none	none	0	120	0	120	0	416	792	425	800
494	0123-0866-0053	Straight Line	44	857	18	18	2	none	none	0	123	0	123	0	44	875	62	857
495	0125-0869-0152	Straight Line	144	863	16	13	2	none	none	0	125	0	125	0	144	876	160	863
496	0128-0544-0137	Straight Line	137	535	0	19	2	none	none	0	128	0	128	0	137	535	137	554
497	0001-0961-0948	Straight Line	938	959	21	5	2	none	none	0	1	0	1	0	938	964	959	959
498	0001-0553-0700	Straight Line	695	543	10	21	2	none	none	0	1	0	1	0	695	564	705	543
499	0001-0868-0722	Straight Line	716	859	12	19	2	none	none	0	1	0	1	0	716	878	728	859
500	0002-0845-0604	Straight Line	596	837	16	17	2	none	none	0	2	0	2	0	596	854	612	837
501	0002-0714-1006	Straight Line	998	711	16	6	2	none	none	0	2	0	2	0	998	717	1014	711
502	0003-0681-0985	Straight Line	979	671	13	20	2	none	none	0	3	0	3	0	979	691	992	671
503	0003-0765-0820	Straight Line	815	756	10	18	2	none	none	0	3	0	3	0	815	774	825	756
504	0003-1030-0990	Straight Line	985	1024	10	13	2	none	none	0	3	0	3	0	985	1037	995	1024
505	0004-1040-0747	Straight Line	739	1030	17	20	2	none	none	0	4	0	4	0	739	1030	756	1050
506	0004-0769-0833	Straight Line	833	762	1	14	2	none	none	0	4	0	4	0	833	762	834	776
507	0004-0617-0719	Straight Line	713	606	12	22	2	none	none	0	4	0	4	0	713	628	725	606
508	0004-0536-0827	Straight Line	819	529	16	14	2	none	none	0	4	0	4	0	819	543	835	529
509	0005-0659-0623	Straight Line	620	647	7	25	2	none	none	0	5	0	5	0	620	672	627	647
510	0005-0945-0762	Straight Line	751	944	22	2	2	none	none	0	5	0	5	0	751	944	773	946
511	0005-0939-0823	Straight Line	814	935	18	8	2	none	none	0	5	0	5	0	814	935	832	943
512	0006-0910-0884	Straight Line	880	900	9	20	2	none	none	0	6	0	6	0	880	920	889	900
513	0006-0884-0870	Straight Line	868	879	5	11	2	none	none	0	6	0	6	0	868	890	873	879
514	0006-0874-0928	Straight Line	928	865	1	18	2	none	none	0	6	0	6	0	928	883	929	865
515	0006-0650-0788	Straight Line	781	646	14	9	2	none	none	0	6	0	6	0	781	655	795	646
516	0007-0535-0652	Straight Line	642	532	21	7	2	none	none	0	7	0	7	0	642	539	663	532
517	0007-0945-0749	Straight Line	744	934	10	23	2	none	none	0	7	0	7	0	744	934	754	957
518	0008-0606-0590	Straight Line	581	596	18	21	2	none	none	0	8	0	8	0	581	617	599	596
519	0009-0861-1001	Straight Line	994	856	15	11	2	none	none	0	9	0	9	0	994	867	1009	856
520	0009-0726-0931	Straight Line	924	720	14	13	2	none	none	0	9	0	9	0	924	733	938	720
521	0011-0709-0733	Straight Line	724	708	18	2	2	none	none	0	11	0	11	0	724	708	742	710
522	0011-0601-0901	Straight Line	894	594	14	15	2	none	none	0	11	0	11	0	894	609	908	594
523	0012-0659-0879	Straight Line	873	651	12	16	2	none	none	0	12	0	12	0	873	667	885	651
524	0013-0627-0977	Straight Line	968	619	18	17	2	none	none	0	13	0	13	0	968	636	986	619
525	0013-0773-0664	Straight Line	657	762	14	23	2	none	none	0	13	0	13	0	657	785	671	762
526	0013-0636-0722	Straight Line	713	632	18	9	2	none	none	0	13	0	13	0	713	632	731	641
527	0014-0614-0723	Straight Line	719	606	8	17	2	none	none	0	14	0	14	0	719	623	727	606
528	0014-0824-0935	Straight Line	927	819	17	11	2	none	none	0	14	0	14	0	927	830	944	819
529	0015-0800-0549	Straight Line	541	791	17	18	2	none	none	0	15	0	15	0	541	809	558	791
530	0015-0839-0837	Straight Line	835	833	4	12	2	none	none	0	15	0	15	0	835	845	839	833
531	0016-0849-0853	Straight Line	845	839	17	21	2	none	none	0	16	0	16	0	845	860	862	839
532	0017-1008-0664	Straight Line	656	1004	16	8	2	none	none	0	17	0	17	0	656	1012	672	1004
533	0017-0576-0993	Straight Line	988	565	11	22	2	none	none	0	17	0	17	0	988	587	999	565
534	0018-0675-1006	Straight Line	1006	661	0	29	2	none	none	0	18	0	18	0	1006	690	1006	661
535	0018-0931-0854	Straight Line	849	926	10	10	2	none	none	0	18	0	18	0	849	936	859	926
536	0019-0723-0577	Straight Line	574	710	6	27	2	none	none	0	19	0	19	0	574	737	580	710
537	0019-1019-0970	Straight Line	958	1010	25	18	2	none	none	0	19	0	19	0	958	1028	983	1010
538	0019-0621-0950	Straight Line	950	610	1	23	2	none	none	0	19	0	19	0	950	633	951	610
539	0020-1000-0971	Straight Line	957	991	28	18	2	none	none	0	20	0	20	0	957	1009	985	991
540	0020-0956-0864	Straight Line	858	948	13	17	2	none	none	0	20	0	20	0	858	965	871	948
541	0020-1022-0643	Straight Line	635	1014	16	17	2	none	none	0	20	0	20	0	635	1031	651	1014
542	0020-0607-0794	Straight Line	783	599	22	16	2	none	none	0	20	0	20	0	783	615	805	599
543	0022-0715-0629	Straight Line	627	707	4	17	2	none	none	0	22	0	22	0	627	724	631	707
544	0024-0839-1001	Straight Line	995	827	13	24	2	none	none	0	24	0	24	0	995	851	1008	827
545	0025-0646-0972	Straight Line	965	642	15	9	2	none	none	0	25	0	25	0	965	651	980	642
546	0024-0658-0571	Straight Line	563	651	17	15	2	none	none	0	24	0	24	0	563	666	580	651
547	0026-0943-0778	Straight Line	775	936	7	14	2	none	none	0	26	0	26	0	775	950	782	936
548	0026-1016-0705	Straight Line	695	1006	21	20	2	none	none	0	26	0	26	0	695	1026	716	1006
549	0027-0971-0591	Straight Line	584	967	14	8	2	none	none	0	27	0	27	0	584	975	598	967
550	0027-0965-0569	Straight Line	558	958	22	14	2	none	none	0	27	0	27	0	558	972	580	958
551	0027-0746-0761	Straight Line	750	741	23	11	2	none	none	0	27	0	27	0	750	752	773	741
552	0027-0677-0896	Straight Line	881	673	31	9	2	none	none	0	27	0	27	0	881	673	912	682
553	0028-0584-0865	Straight Line	854	574	22	20	2	none	none	0	28	0	28	0	854	594	876	574
554	0028-0966-0776	Straight Line	772	955	9	23	2	none	none	0	28	0	28	0	772	978	781	955
555	0029-0598-0692	Straight Line	683	590	18	17	2	none	none	0	29	0	29	0	683	590	701	607
556	0029-0758-0886	Straight Line	878	748	17	20	2	none	none	0	29	0	29	0	878	768	895	748
557	0029-0821-0892	Straight Line	880	814	25	14	2	none	none	0	29	0	29	0	880	828	905	814
558	0030-0680-0748	Straight Line	741	675	15	11	2	none	none	0	30	0	30	0	741	686	756	675
559	0030-0910-0627	Straight Line	615	908	25	4	2	none	none	0	30	0	30	0	615	912	640	908
560	0030-0845-0763	Straight Line	755	834	16	23	2	none	none	0	30	0	30	0	755	857	771	834
561	0031-0707-0605	Straight Line	595	697	20	20	2	none	none	0	31	0	31	0	595	717	615	697
562	0031-0805-0548	Straight Line	543	792	11	27	2	none	none	0	31	0	31	0	543	819	554	792
563	0031-0883-0619	Straight Line	613	879	12	9	2	none	none	0	31	0	31	0	613	888	625	879
564	0032-0652-0646	Straight Line	645	639	3	27	2	none	none	0	32	0	32	0	645	666	648	639
565	0032-1012-0875	Straight Line	872	998	7	28	2	none	none	0	32	0	32	0	872	1026	879	998
566	0032-0898-1001	Straight Line	993	887	17	22	2	none	none	0	32	0	32	0	993	909	1010	887
567	0033-1034-0982	Straight Line	977	1022	11	25	2	none	none	0	33	0	33	0	977	1047	988	1022
568	0032-0739-0829	Straight Line	818	736	22	6	2	none	none	0	32	0	32	0	818	742	840	736
569	0034-0945-0612	Straight Line	607	934	10	22	2	none	none	0	34	0	34	0	607	956	617	934
570	0035-0647-1028	Straight Line	1025	639	7	16	2	none	none	0	35	0	35	0	1025	655	1032	639
571	0035-0988-0834	Straight Line	826	978	16	20	2	none	none	0	35	0	35	0	826	998	842	978
572	0036-0614-0659	Straight Line	657	602	4	24	2	none	none	0	36	0	36	0	657	626	661	602
573	0036-0690-1041	Straight Line	1034	685	15	11	2	none	none	0	36	0	36	0	1034	696	1049	685
574	0037-0742-0610	Straight Line	606	734	9	17	2	none	none	0	37	0	37	0	606	751	615	734
575	0037-0840-0582	Straight Line	574	830	17	21	2	none	none	0	37	0	37	0	574	851	591	830
576	0038-0675-0884	Straight Line	875	668	18	15	2	none	none	0	38	0	38	0	875	683	893	668
577	0039-0666-0546	Straight Line	537	665	18	2	2	none	none	0	39	0	39	0	555	667	537	665
578	0041-0712-0826	Straight Line	819	707	15	10	2	none	none	0	41	0	41	0	819	717	834	707
579	0042-0674-0955	Straight Line	947	664	16	21	2	none	none	0	42	0	42	0	947	685	963	664
580	0042-0802-0998	Straight Line	992	795	13	15	2	none	none	0	42	0	42	0	992	810	1005	795
581	0044-0907-0957	Straight Line	954	893	6	29	2	none	none	0	44	0	44	0	954	922	960	893
582	0044-0944-0802	Straight Line	797	934	11	20	2	none	none	0	44	0	44	0	797	954	808	934
583	0045-0662-0622	Straight Line	620	651	4	23	2	none	none	0	45	0	45	0	620	674	624	651
584	0046-0732-0719	Straight Line	710	730	19	5	2	none	none	0	46	0	46	0	710	735	729	730
585	0047-0783-0752	Straight Line	748	773	8	20	2	none	none	0	47	0	47	0	748	793	756	773
586	0047-0860-0721	Straight Line	714	851	15	19	2	none	none	0	47	0	47	0	714	870	729	851
587	0047-0608-0904	Straight Line	890	608	29	1	2	none	none	0	47	0	47	0	890	609	919	608
588	0048-0943-0563	Straight Line	557	940	12	6	2	none	none	0	48	0	48	0	557	946	569	940
589	0049-0918-0561	Straight Line	549	913	25	11	2	none	none	0	49	0	49	0	549	924	574	913
590	0049-0934-0989	Straight Line	987	928	5	13	2	none	none	0	49	0	49	0	987	941	992	928
591	0051-0769-0736	Straight Line	732	757	9	24	2	none	none	0	51	0	51	0	732	781	741	757
592	0051-0876-0603	Straight Line	596	866	14	20	2	none	none	0	51	0	51	0	596	886	610	866
593	0052-0741-0567	Straight Line	558	739	18	5	2	none	none	0	52	0	52	0	558	744	576	739
594	0052-1026-0821	Straight Line	815	1018	12	17	2	none	none	0	52	0	52	0	815	1035	827	1018
595	0052-0984-0981	Straight Line	971	976	20	17	2	none	none	0	52	0	52	0	971	993	991	976
596	0051-1036-0660	Straight Line	651	1036	19	0	2	none	none	0	51	0	51	0	651	1036	670	1036
597	0053-0648-0995	Straight Line	992	638	6	21	2	none	none	0	53	0	53	0	992	638	998	659
598	0054-0610-0581	Straight Line	578	600	7	21	2	none	none	0	54	0	54	0	578	621	585	600
599	0054-0594-0801	Straight Line	791	594	21	1	2	none	none	0	54	0	54	0	791	595	812	594
600	0055-0530-0958	Straight Line	952	521	13	19	2	none	none	0	55	0	55	0	951.667	540	965	521.333
601	0055-0990-0717	Straight Line	708	981	19	18	2	none	none	0	55	0	55	0	708	999	727	981
602	0055-0910-0694	Straight Line	684	904	21	13	2	none	none	0	55	0	55	0	684	904	705	917
603	0056-0607-0947	Straight Line	941	603	12	8	2	none	none	0	56	0	56	0	941	611	953	603
604	0056-0997-0569	Straight Line	565	986	9	22	2	none	none	0	56	0	56	0	565	1008	574	986
605	0058-0679-0695	Straight Line	685	675	20	9	2	none	none	0	58	0	58	0	685	684	705	675
606	0058-0964-0728	Straight Line	726	952	4	25	2	none	none	0	58	0	58	0	726	977	730	952
607	0061-1014-0940	Straight Line	930	1002	20	24	2	none	none	0	61	0	61	0	930	1026	950	1002
608	0062-0818-0594	Straight Line	583	816	22	5	2	none	none	0	62	0	62	0	583	821	605	816
609	0063-0714-0907	Straight Line	895	711	24	6	2	none	none	0	63	0	63	0	895	717	919	711
610	0063-0994-0658	Straight Line	654	988	9	12	2	none	none	0	63	0	63	0	654	1000	663	988
611	0064-0653-0659	Straight Line	652	641	14	24	2	none	none	0	64	0	64	0	652	665	666	641
612	0067-0755-0961	Straight Line	950	750	23	11	2	none	none	0	67	0	67	0	950	761	973	750
613	0066-1021-0818	Straight Line	814	1013	9	16	2	none	none	0	66	0	66	0	814	1029	823	1013
614	0067-0754-0959	Straight Line	949	749	21	11	2	none	none	0	67	0	67	0	949	760	970	749
615	0070-0620-0681	Straight Line	674	612	15	17	2	none	none	0	70	0	70	0	674	629	689	612
616	0072-0904-0771	Straight Line	770	887	3	34	2	none	none	0	72	0	72	0	773	921	770	887
617	0073-0693-1018	Straight Line	1013	682	11	23	2	none	none	0	73	0	73	0	1013	705	1024	682
618	0073-1012-0851	Straight Line	845	1008	12	9	2	none	none	0	73	0	73	0	845	1017	857	1008
619	0075-0649-0857	Straight Line	847	642	20	14	2	none	none	0	75	0	75	0	847	656	867	642
620	0077-0826-0666	Straight Line	657	816	18	20	2	none	none	0	77	0	77	0	657	836	675	816
621	0076-1011-1045	Straight Line	1035	1003	20	16	2	none	none	0	76	0	76	0	1035	1019	1055	1003
622	0077-0825-0668	Straight Line	660	816	17	19	2	none	none	0	77	0	77	0	660	835	677	816
623	0078-0717-0722	Straight Line	712	708	21	19	2	none	none	0	78	0	78	0	712	727	733	708
624	0080-0915-0973	Straight Line	973	901	0	29	2	none	none	0	80	0	80	0	973	930	973	901
625	0080-0805-0763	Straight Line	751	801	24	8	2	none	none	0	80	0	80	0	751	809	775	801
626	0081-0707-0804	Straight Line	797	696	14	22	2	none	none	0	81	0	81	0	797	718	811	696
627	0084-0914-1010	Straight Line	1003	908	15	13	2	none	none	0	84	0	84	0	1003	921	1018	908
628	0087-0970-0791	Straight Line	786	964	10	13	2	none	none	0	87	0	87	0	786	977	796	964
629	0088-0799-0826	Straight Line	816	791	20	16	2	none	none	0	88	0	88	0	816	807	836	791
630	0088-0973-0559	Straight Line	549	970	21	6	2	none	none	0	88	0	88	0	549	976	570	970
631	0095-0556-0975	Straight Line	969	550	12	12	2	none	none	0	95	0	95	0	969	562	981	550
632	0096-0839-0859	Straight Line	850	834	18	11	2	none	none	0	96	0	96	0	850	834	868	845
633	0096-0885-0790	Straight Line	783	883	15	5	2	none	none	0	96	0	96	0	783	888	798	883
634	0102-0994-0907	Straight Line	901	990	13	8	2	none	none	0	102	0	102	0	901	998	914	990
635	0101-0834-0799	Straight Line	793	824	12	21	2	none	none	0	101	0	101	0	793	845	805	824
636	0102-0577-0645	Straight Line	637	567	17	21	2	none	none	0	102	0	102	0	637	588	654	567
637	0103-0938-0971	Straight Line	967	930	9	17	2	none	none	0	103	0	103	0	967	947	976	930
638	0105-0843-0805	Straight Line	799	838	13	10	2	none	none	0	105	0	105	0	799	848	812	838
639	0106-0835-0641	Straight Line	638	831	7	9	2	none	none	0	106	0	106	0	638	840	645	831
640	0107-0914-0965	Straight Line	955	909	21	11	2	none	none	0	107	0	107	0	955	920	976	909
641	0107-1023-0702	Straight Line	694	1010	17	27	2	none	none	0	107	0	107	0	694	1037	711	1010
642	0109-0576-0670	Straight Line	665	564	11	24	2	none	none	0	109	0	109	0	665	588	676	564
643	0114-0889-0761	Straight Line	754	881	15	16	2	none	none	0	114	0	114	0	754	897	769	881
644	0116-1003-0917	Straight Line	907	1000	21	6	2	none	none	0	116	0	116	0	907	1000	928	1006
645	0117-0760-1009	Straight Line	1001	752	17	17	2	none	none	0	117	0	117	0	1001	769	1018	752
646	0118-0872-0703	Straight Line	698	864	10	16	2	none	none	0	118	0	118	0	698	880	708	864
647	0123-0612-0862	Straight Line	855	608	15	8	2	none	none	0	123	0	123	0	855	616	870	608
648	0126-0983-0640	Straight Line	633	978	14	11	2	none	none	0	126	0	126	0	633	989	647	978
649	0127-0722-0724	Straight Line	721	715	7	14	2	none	none	0	127	0	127	0	721	715	728	729
650	0129-0755-0579	Straight Line	575	746	8	18	2	none	none	0	129	0	129	0	575	764	583	746
651	0130-0699-0637	Straight Line	632	695	10	8	2	none	none	0	130	0	130	0	0	0	0	0

## Sheet: Video 5 - follicle positions 
Index	Name	Type	X	Y	Width	Height	Points	Color	Fill	LWidth	Pos	C	Z	T
0	0181-0571-0682	Oval	633	522	98	99	228	none	none	0	181	0	181	0
1	0181-1011-0608	Oval	559	962	98	99	228	none	none	0	181	0	181	0
2	0186-0877-1006	Oval	957	828	98	99	228	none	none	0	186	0	186	0
3	0256-0317-0894	Oval	845	268	98	99	228	none	none	0	256	0	256	0
4	0256-0569-0946	Oval	897	520	98	99	228	none	none	0	256	0	256	0
5	0296-0254-0619	Oval	570	204	98	100	228	none	none	0	296	0	296	0
6	0316-0348-0345	Oval	296	298	98	100	228	none	none	0	316	0	316	0
7	0316-0064-1023	Oval	974	14	98	100	228	none	none	0	316	0	316	0
8	0210-0670-0447	Oval	398	620	98	100	228	none	none	0	210	0	210	0

## Sheet: Video 5 - mitosis positions
Index	Name	Type	X	Y	Width	Height	Points	Color	Fill	LWidth	Pos	C	Z	T	X1	Y1	X2	Y2
0	0002-0012-0522	Straight Line	514	8	16	9	2	none	none	0	2	0	2	0	514	8	530	17
1	0003-0192-0242	Straight Line	232	183	21	19	2	none	none	0	3	0	3	0	232	183	253	202
2	0003-0211-0166	Straight Line	159	200	14	22	2	none	none	0	3	0	3	0	159	200	173	222
3	0003-0347-0251	Straight Line	245	337	13	21	2	none	none	0	3	0	3	0	245	337	258	358
4	0004-0035-0432	Straight Line	423	30	19	10	2	none	none	0	4	0	4	0	423	30	442	40
5	0004-0141-0318	Straight Line	308	132	20	18	2	none	none	0	4	0	4	0	308	132	328	150
6	0005-0050-0393	Straight Line	388	40	11	21	2	none	none	0	5	0	5	0	388	40	399	61
7	0005-0211-0091	Straight Line	76	204	31	14	2	none	none	0	5	0	5	0	76	204	107	218
8	0004-0168-0092	Straight Line	85	159	15	19	2	none	none	0	4	0	4	0	85	159	100	178
9	0008-0482-0083	Straight Line	75	470	16	24	2	none	none	0	8	0	8	0	75	470	91	494
10	0008-0449-0200	Straight Line	190	444	21	10	2	none	none	0	8	0	8	0	190	444	211	454
11	0008-0044-0199	Straight Line	188	34	23	20	2	none	none	0	8	0	8	0	188	34	211	54
12	0009-0483-0214	Straight Line	208	471	13	25	2	none	none	0	9	0	9	0	208	471	221	496
13	0009-0223-0289	Straight Line	278	213	23	21	2	none	none	0	9	0	9	0	278	213	301	234
14	0010-0192-0473	Straight Line	468	181	11	23	2	none	none	0	10	0	10	0	468	181	479	204
15	0010-0290-0140	Straight Line	126	283	28	15	2	none	none	0	10	0	10	0	126	283	154	298
16	0010-0424-0322	Straight Line	311	422	22	5	2	none	none	0	10	0	10	0	311	422	333	427
17	0010-0487-0112	Straight Line	100	484	25	7	2	none	none	0	10	0	10	0	100	484	125	491
18	0012-0029-0149	Straight Line	135	17	29	24	2	none	none	0	12	0	12	0	135	17	164	41
19	0012-0150-0228	Straight Line	221	140	15	20	2	none	none	0	12	0	12	0	221	140	236	160
20	0012-0396-0517	Straight Line	513	388	9	17	2	none	none	0	12	0	12	0	513	388	522	405
21	0012-0439-0113	Straight Line	109	436	9	7	2	none	none	0	12	0	12	0	109	436	118	443
22	0013-0458-0345	Straight Line	335	452	20	12	2	none	none	0	13	0	13	0	335	464	355	452
23	0013-0245-0119	Straight Line	111	232	16	26	2	none	none	0	13	0	13	0	111	232	127	258
24	0013-0148-0068	Straight Line	66	137	5	23	2	none	none	0	13	0	13	0	66	137	71	160
25	0014-0204-0328	Straight Line	322	195	13	19	2	none	none	0	14	0	14	0	322	214	335	195
26	0014-0240-0374	Straight Line	366	236	16	9	2	none	none	0	14	0	14	0	366	236	382	245
27	0014-0442-0102	Straight Line	88	433	28	19	2	none	none	0	14	0	14	0	88	433	116	452
28	0016-0334-0341	Straight Line	337	327	8	15	2	none	none	0	16	0	16	0	337	327	345	342
29	0016-0335-0284	Straight Line	273	325	23	20	2	none	none	0	16	0	16	0	273	325	296	345
30	0016-0178-0219	Straight Line	212	166	15	24	2	none	none	0	16	0	16	0	212	166	227	190
31	0018-0519-0090	Straight Line	80	508	20	22	2	none	none	0	18	0	18	0	80	508	100	530
32	0018-0133-0069	Straight Line	56	122	26	22	2	none	none	0	18	0	18	0	82	144	56	122
33	0021-0228-0210	Straight Line	202	218	17	20	2	none	none	0	21	0	21	0	202	218	219	238
34	0021-0414-0119	Straight Line	109	405	20	18	2	none	none	0	21	0	21	0	109	423	129	405
35	0022-0244-0345	Straight Line	335	234	21	20	2	none	none	0	22	0	22	0	335	234	356	254
36	0022-0033-0398	Straight Line	391	25	14	17	2	none	none	0	22	0	22	0	405	42	391	25
37	0022-0039-0244	Straight Line	236	28	16	23	2	none	none	0	22	0	22	0	252	51	236	28
38	0023-0429-0543	Straight Line	530	424	26	10	2	none	none	0	23	0	23	0	530	424	556	434
39	0023-0410-0220	Straight Line	211	401	19	19	2	none	none	0	23	0	23	0	211	420	230	401
40	0024-0201-0401	Straight Line	397	187	8	29	2	none	none	0	24	0	24	0	397	187	405	216
41	0024-0064-0303	Straight Line	296	51	15	26	2	none	none	0	24	0	24	0	296	51	311	77
42	0025-0397-0141	Straight Line	124	393	35	9	2	none	none	0	25	0	25	0	124	393	159	402
43	0025-0111-0177	Straight Line	176	95	3	32	2	none	none	0	25	0	25	0	176	127	179	95
44	0026-0269-0404	Straight Line	393	258	23	23	2	none	none	0	26	0	26	0	393	281	416	258
45	0027-0372-0175	Straight Line	167	363	16	19	2	none	none	0	27	0	27	0	167	363	183	382
46	0027-0409-0323	Straight Line	312	403	23	13	2	none	none	0	27	0	27	0	312	403	335	416
47	0027-0425-0426	Straight Line	420	423	12	5	2	none	none	0	27	0	27	0	420	423	432	428
48	0027-0395-0508	Straight Line	491	395	34	1	2	none	none	0	27	0	27	0	491	395	525	396
49	0027-0127-0204	Straight Line	193	118	22	18	2	none	none	0	27	0	27	0	193	118	215	136
50	0027-0139-0103	Straight Line	96	129	15	21	2	none	none	0	27	0	27	0	96	129	111	150
51	0027-0099-0368	Straight Line	360	90	17	19	2	none	none	0	27	0	27	0	360	90	377	109
52	0029-0475-0533	Straight Line	532	462	2	26	2	none	none	0	29	0	29	0	532	488	534	462
53	0030-0087-0107	Straight Line	97	74	20	26	2	none	none	0	30	0	30	0	117	100	97	74
54	0030-0390-0226	Straight Line	223	382	7	17	2	none	none	0	30	0	30	0	230	399	223	382
55	0031-0293-0225	Straight Line	213	283	25	20	2	none	none	0	31	0	31	0	213	283	238	303
56	0031-0222-0403	Straight Line	400	211	7	23	2	none	none	0	31	0	31	0	407	234	400	211
57	0032-0074-0541	Straight Line	536	65	11	18	2	none	none	0	32	0	32	0	536	65	547	83
58	0032-0515-0164	Straight Line	155	505	19	20	2	none	none	0	32	0	32	0	155	505	174	525
59	0034-0115-0304	Straight Line	297	105	15	20	2	none	none	0	34	0	34	0	297	105	312	125
60	0034-0220-0106	Straight Line	94	214	25	13	2	none	none	0	34	0	34	0	94	214	119	227
61	0035-0216-0202	Straight Line	197	212	11	9	2	none	none	0	35	0	35	0	197	212	208	221
62	0036-0370-0351	Straight Line	341	362	21	17	2	none	none	0	36	0	36	0	341	362	362	379
63	0038-0227-0546	Straight Line	545	214	3	27	2	none	none	0	38	0	38	0	545	241	548	214
64	0038-0096-0152	Straight Line	145	91	14	11	2	none	none	0	38	0	38	0	145	91	159	102
65	0038-0286-0202	Straight Line	188	274	29	25	2	none	none	0	38	0	38	0	188	274	217	299
66	0039-0470-0285	Straight Line	281	457	8	26	2	none	none	0	39	0	39	0	281	457	289	483
67	0039-0174-0115	Straight Line	105	169	20	11	2	none	none	0	39	0	39	0	125	180	105	169
68	0040-0363-0439	Straight Line	425	357	29	12	2	none	none	0	40	0	40	0	425	357	454	369
69	0040-0355-0506	Straight Line	493	344	26	23	2	none	none	0	40	0	40	0	493	344	519	367
70	0042-0326-0170	Straight Line	158	318	25	16	2	none	none	0	42	0	42	0	158	318	183	334
71	0044-0218-0481	Straight Line	477	210	9	16	2	none	none	0	44	0	44	0	477	226	486	210
72	0045-0273-0520	Straight Line	516	258	9	30	2	none	none	0	45	0	45	0	516	258	525	288
73	0046-0073-0445	Straight Line	434	62	22	22	2	none	none	0	46	0	46	0	434	62	456	84
74	0047-0389-0214	Straight Line	202	388	25	2	2	none	none	0	47	0	47	0	202	390	227	388
75	0050-0165-0166	Straight Line	157	158	19	14	2	none	none	0	50	0	50	0	176	172	157	158
76	0052-0135-0486	Straight Line	477	126	19	18	2	none	none	0	52	0	52	0	496	144	477	126
77	0051-0490-0172	Straight Line	167	482	11	16	2	none	none	0	51	0	51	0	178	498	167	482
78	0053-0446-0469	Straight Line	460	441	18	11	2	none	none	0	53	0	53	0	460	441	478	452
79	0053-0504-0372	Straight Line	365	499	14	11	2	none	none	0	53	0	53	0	365	499	379	510
80	0054-0090-0385	Straight Line	384	75	2	30	2	none	none	0	54	0	54	0	384	105	386	75
81	0054-0376-0138	Straight Line	134	365	9	22	2	none	none	0	54	0	54	0	143	387	134	365
82	0054-0471-0480	Straight Line	471	459	18	25	2	none	none	0	54	0	54	0	489	484	471	459
83	0054-0462-0446	Straight Line	436	457	21	11	2	none	none	0	54	0	54	0	457	468	436	457
84	0056-0471-0401	Straight Line	399	462	5	18	2	none	none	0	56	0	56	0	404	480	399	462
85	0057-0273-0095	Straight Line	95	262	1	23	2	none	none	0	57	0	57	0	96	285	95	262
86	0057-0236-0168	Straight Line	162	227	13	18	2	none	none	0	57	0	57	0	175	245	162	227
87	0058-0100-0429	Straight Line	425	89	9	22	2	none	none	0	58	0	58	0	434	111	425	89
88	0058-0383-0348	Straight Line	342	375	13	17	2	none	none	0	58	0	58	0	355	392	342	375
89	0059-0211-0226	Straight Line	215	206	22	10	2	none	none	0	59	0	59	0	237	216	215	206
90	0059-0224-0550	Straight Line	545	215	11	19	2	none	none	0	59	0	59	0	556	234	545	215
91	0060-0492-0285	Straight Line	277	487	16	10	2	none	none	0	60	0	60	0	293	497	277	487
92	0061-0089-0388	Straight Line	383	75	11	29	2	none	none	0	61	0	61	0	394	104	383	75
93	0062-0423-0456	Straight Line	453	415	6	16	2	none	none	0	62	0	62	0	459	431	453	415
94	0063-0237-0319	Straight Line	312	225	15	24	2	none	none	0	63	0	63	0	327	249	312	225
95	0063-0367-0393	Straight Line	387	359	13	16	2	none	none	0	63	0	63	0	400	375	387	359
96	0066-0120-0432	Straight Line	427	110	10	20	2	none	none	0	66	0	66	0	437	130	427	110
97	0069-0214-0156	Straight Line	146	205	20	18	2	none	none	0	69	0	69	0	166	223	146	205
98	0075-0316-0108	Straight Line	102	314	12	5	2	none	none	0	75	0	75	0	114	319	102	314
99	0071-0509-0485	Straight Line	480	505	11	8	2	none	none	0	71	0	71	0	491	513	480	505
100	0076-0237-0331	Straight Line	319	233	25	9	2	none	none	0	76	0	76	0	344	242	319	233
101	0079-0273-0257	Straight Line	251	263	13	20	2	none	none	0	79	0	79	0	264	283	251	263
102	0080-0186-0436	Straight Line	432	171	8	30	2	none	none	0	80	0	80	0	440	201	432	171
103	0081-0070-0181	Straight Line	174	61	14	18	2	none	none	0	81	0	81	0	188	79	174	61
104	0086-0291-0525	Straight Line	519	284	12	14	2	none	none	0	86	0	86	0	531	298	519	284
105	0087-0202-0176	Straight Line	168	197	17	10	2	none	none	0	87	0	87	0	185	207	168	197
106	0088-0058-0498	Straight Line	496	50	4	16	2	none	none	0	88	0	88	0	500	66	496	50
107	0094-0504-0229	Straight Line	229	495	0	18	2	none	none	0	94	0	94	0	229	513	229	495
108	0094-0341-0541	Straight Line	536	331	11	21	2	none	none	0	94	0	94	0	547	352	536	331
109	0095-0156-0362	Straight Line	358	147	8	19	2	none	none	0	95	0	95	0	366	166	358	147
110	0096-0076-0257	Straight Line	254	65	6	22	2	none	none	0	96	0	96	0	260	87	254	65
111	0097-0055-0217	Straight Line	209	42	17	26	2	none	none	0	97	0	97	0	226	68	209	42
112	0001-0255-0787	Straight Line	784	244	7	22	2	none	none	0	1	0	1	0	791	266	784	244
113	0003-0066-0792	Straight Line	784	62	17	8	2	none	none	0	3	0	3	0	801	70	784	62
114	0003-0319-0622	Straight Line	622	308	1	23	2	none	none	0	3	0	3	0	623	331	622	308
115	0004-0347-0779	Straight Line	777	335	4	25	2	none	none	0	4	0	4	0	777	360	781	335
116	0004-0466-0982	Straight Line	982	455	0	22	2	none	none	0	4	0	4	0	982	477	982	455
117	0005-0075-0804	Straight Line	796	63	17	25	2	none	none	0	5	0	5	0	813	88	796	63
118	0005-0345-0642	Straight Line	638	336	9	19	2	none	none	0	5	0	5	0	647	355	638	336
119	0005-0317-0683	Straight Line	677	309	13	16	2	none	none	0	5	0	5	0	690	325	677	309
120	0006-0489-0764	Straight Line	760	479	8	21	2	none	none	0	6	0	6	0	768	500	760	479
121	0006-0067-0892	Straight Line	886	58	12	19	2	none	none	0	6	0	6	0	898	77	886	58
122	0007-0465-0888	Straight Line	883	452	11	26	2	none	none	0	7	0	7	0	894	478	883	452
123	0008-0325-0749	Straight Line	742	319	14	12	2	none	none	0	8	0	8	0	742	331	756	319
124	0009-0160-0621	Straight Line	609	154	25	12	2	none	none	0	9	0	9	0	609	166	634	154
125	0009-0071-0657	Straight Line	649	55	16	32	2	none	none	0	9	0	9	0	665	87	649	55
126	0010-0294-1038	Straight Line	1032	284	13	21	2	none	none	0	10	0	10	0	1045	305	1032	284
127	0011-0388-0754	Straight Line	753	376	3	25	2	none	none	0	11	0	11	0	756	401	753	376
128	0011-0405-0646	Straight Line	643	391	7	28	2	none	none	0	11	0	11	0	650	419	643	391
129	0011-0252-0623	Straight Line	617	242	12	20	2	none	none	0	11	0	11	0	629	262	617	242
130	0011-0195-0647	Straight Line	643	186	9	19	2	none	none	0	11	0	11	0	652	205	643	186
131	0011-0105-0688	Straight Line	676	99	25	13	2	none	none	0	11	0	11	0	676	112	701	99
132	0011-0137-1009	Straight Line	1002	135	15	4	2	none	none	0	11	0	11	0	1002	135	1017	139
133	0011-0170-0822	Straight Line	819	160	6	21	2	none	none	0	11	0	11	0	819	181	825	160
134	0012-0481-0851	Straight Line	847	467	9	28	2	none	none	0	12	0	12	0	856	495	847	467
135	0012-0481-0677	Straight Line	669	470	17	23	2	none	none	0	12	0	12	0	686	493	669	470
136	0012-0407-0736	Straight Line	736	390	1	35	2	none	none	0	12	0	12	0	737	425	736	390
137	0013-0486-0817	Straight Line	814	479	6	15	2	none	none	0	13	0	13	0	820	494	814	479
138	0013-0465-0867	Straight Line	859	456	16	18	2	none	none	0	13	0	13	0	875	474	859	456
139	0013-0200-0895	Straight Line	891	187	9	26	2	none	none	0	13	0	13	0	900	213	891	187
140	0013-0413-1035	Straight Line	1029	401	12	24	2	none	none	0	13	0	13	0	1029	425	1041	401
141	0014-0181-0872	Straight Line	857	180	30	2	2	none	none	0	14	0	14	0	857	182	887	180
142	0015-0302-0681	Straight Line	675	292	13	20	2	none	none	0	15	0	15	0	688	312	675	292
143	0016-0334-0620	Straight Line	617	318	6	32	2	none	none	0	16	0	16	0	623	350	617	318
144	0016-0453-0733	Straight Line	720	449	26	8	2	none	none	0	16	0	16	0	746	457	720	449
145	0016-0215-0872	Straight Line	857	208	31	15	2	none	none	0	16	0	16	0	857	223	888	208
146	0016-0533-0741	Straight Line	737	520	9	27	2	none	none	0	16	0	16	0	737.333	520	746.667	546.667
147	0016-0170-0581	Straight Line	574	161	14	19	2	none	none	0	16	0	16	0	588	180	574	161
148	0017-0527-0914	Straight Line	903	523	23	9	2	none	none	0	17	0	17	0	903	532	926	523
149	0018-0469-0703	Straight Line	703	456	0	27	2	none	none	0	18	0	18	0	703	483	703	456
150	0019-0318-0654	Straight Line	647	305	15	27	2	none	none	0	19	0	19	0	647	332	662	305
151	0020-0518-1049	Straight Line	1044	505	10	27	2	none	none	0	20	0	20	0	1054	532	1044	505
152	0020-0078-0843	Straight Line	840	65	6	26	2	none	none	0	20	0	20	0	846	91	840	65
153	0020-0102-0778	Straight Line	775	89	6	27	2	none	none	0	20	0	20	0	781	116	775	89
154	0020-0114-0590	Straight Line	587	102	7	24	2	none	none	0	20	0	20	0	587	126	594	102
155	0021-0430-0877	Straight Line	873	417	8	27	2	none	none	0	21	0	21	0	881	444	873	417
156	0021-0040-1071	Straight Line	1067	25	9	31	2	none	none	0	21	0	21	0	1076	56	1067	25
157	0022-0074-0907	Straight Line	898	62	18	24	2	none	none	0	22	0	22	0	916	86	898	62
158	0022-0116-0716	Straight Line	716	100	1	33	2	none	none	0	22	0	22	0	717	133	716	100
159	0022-0446-0770	Straight Line	770	434	0	24	2	none	none	0	22	0	22	0	770	458	770	434
160	0022-0476-0961	Straight Line	955	466	12	21	2	none	none	0	22	0	22	0	967	487	955	466
161	0022-0397-0927	Straight Line	915	397	25	0	2	none	none	0	22	0	22	0	915	397	940	397
162	0023-0204-0988	Straight Line	980	195	16	19	2	none	none	0	23	0	23	0	996	214	980	195
163	0023-0088-0945	Straight Line	941	81	9	15	2	none	none	0	23	0	23	0	950	96	941	81
164	0023-0071-1033	Straight Line	1026	61	15	21	2	none	none	0	23	0	23	0	1041	82	1026	61
165	0024-0279-0702	Straight Line	698	265	8	29	2	none	none	0	24	0	24	0	706	294	698	265
166	0025-0088-1008	Straight Line	1000	76	17	25	2	none	none	0	25	0	25	0	1017	101	1000	76
167	0025-0102-0708	Straight Line	700	95	17	14	2	none	none	0	25	0	25	0	717	109	700	95
168	0025-0196-0807	Straight Line	796	196	23	1	2	none	none	0	25	0	25	0	796	197	819	196
169	0025-0047-0869	Straight Line	863	36	13	23	2	none	none	0	25	0	25	0	876	59	863	36
170	0026-0228-0833	Straight Line	832	216	3	25	2	none	none	0	26	0	26	0	835	241	832	216
171	0026-0358-0713	Straight Line	705	349	16	18	2	none	none	0	26	0	26	0	721	367	705	349
172	0026-0070-0986	Straight Line	976	63	21	15	2	none	none	0	26	0	26	0	997	78	976	63
173	0026-0063-0917	Straight Line	915	52	5	23	2	none	none	0	26	0	26	0	920	75	915	52
174	0027-0350-0892	Straight Line	882	348	21	4	2	none	none	0	27	0	27	0	882	352	903	348
175	0027-0299-0957	Straight Line	952	296	11	7	2	none	none	0	27	0	27	0	952	303	963	296
176	0027-0394-1031	Straight Line	1025	381	12	26	2	none	none	0	27	0	27	0	1037	407	1025	381
177	0027-0201-0937	Straight Line	928	193	19	17	2	none	none	0	27	0	27	0	947	210	928	193
178	0028-0055-0843	Straight Line	837	43	13	24	2	none	none	0	28	0	28	0	850	67	837	43
179	0029-0150-0739	Straight Line	736	139	7	23	2	none	none	0	29	0	29	0	743	162	736	139
180	0029-0434-0618	Straight Line	611	426	14	16	2	none	none	0	29	0	29	0	625	442	611	426
181	0030-0412-0933	Straight Line	929	405	9	15	2	none	none	0	30	0	30	0	938	420	929	405
182	0030-0294-0625	Straight Line	615	287	20	14	2	none	none	0	30	0	30	0	635	301	615	287
183	0030-0467-0781	Straight Line	778	460	6	15	2	none	none	0	30	0	30	0	784	475	778	460
184	0030-0065-0651	Straight Line	649	54	5	22	2	none	none	0	30	0	30	0	654	76	649	54
185	0032-0235-0753	Straight Line	745	223	17	25	2	none	none	0	32	0	32	0	745	248	762	223
186	0031-0462-0726	Straight Line	726	452	0	20	2	none	none	0	31	0	31	0	726	472	726	452
187	0033-0089-1046	Straight Line	1039	78	15	22	2	none	none	0	33	0	33	0	1054	100	1039	78
188	0033-0054-0718	Straight Line	716	41	5	27	2	none	none	0	33	0	33	0	721	68	716	41
189	0034-0307-0651	Straight Line	647	295	8	24	2	none	none	0	34	0	34	0	655	319	647	295
190	0033-0249-0939	Straight Line	932	245	15	8	2	none	none	0	33	0	33	0	947	253	932	245
191	0035-0310-0578	Straight Line	574	297	9	26	2	none	none	0	35	0	35	0	583	323	574	297
192	0035-0207-0665	Straight Line	662	194	7	27	2	none	none	0	35	0	35	0	662	221	669	194
193	0035-0251-1077	Straight Line	1068	244	19	14	2	none	none	0	35	0	35	0	1087	258	1068	244
194	0035-0501-0944	Straight Line	936	493	16	16	2	none	none	0	35	0	35	0	952	509	936	493
195	0035-0510-1083	Straight Line	1079	503	9	14	2	none	none	0	35	0	35	0	1079	517	1088	503
196	0037-0161-0901	Straight Line	901	143	1	36	2	none	none	0	37	0	37	0	902	179	901	143
197	0037-0144-0955	Straight Line	953	136	4	17	2	none	none	0	37	0	37	0	957	153	953	136
198	0038-0254-0597	Straight Line	590	245	15	18	2	none	none	0	38	0	38	0	605	263	590	245
199	0039-0275-0917	Straight Line	911	267	13	16	2	none	none	0	39	0	39	0	924	283	911	267
200	0039-0201-0942	Straight Line	936	196	13	11	2	none	none	0	39	0	39	0	949	207	936	196
201	0041-0228-0880	Straight Line	879	214	3	29	2	none	none	0	41	0	41	0	882	243	879	214
202	0042-0214-0595	Straight Line	590	204	11	21	2	none	none	0	42	0	42	0	590	225	601	204
203	0042-0097-0611	Straight Line	605	88	12	19	2	none	none	0	42	0	42	0	617	107	605	88
204	0043-0504-0743	Straight Line	741	498	5	12	2	none	none	0	43	0	43	0	741	510	746	498
205	0045-0161-1028	Straight Line	1023	149	10	25	2	none	none	0	45	0	45	0	1033	174	1023	149
206	0045-0408-1035	Straight Line	1031	399	9	19	2	none	none	0	45	0	45	0	1040	418	1031	399
207	0044-0180-0639	Straight Line	635	173	9	14	2	none	none	0	44	0	44	0	635	187	644	173
208	0046-0404-0784	Straight Line	779	392	11	25	2	none	none	0	46	0	46	0	790	417	779	392
209	0046-0397-0832	Straight Line	828	391	9	13	2	none	none	0	46	0	46	0	837	404	828	391
210	0046-0520-0871	Straight Line	864	514	15	12	2	none	none	0	46	0	46	0	879	526	864	514
211	0046-0302-0813	Straight Line	801	295	25	15	2	none	none	0	46	0	46	0	826	310	801	295
212	0046-0317-1089	Straight Line	1085	314	8	7	2	none	none	0	46	0	46	0	1093	321	1085	314
213	0047-0449-0671	Straight Line	663	442	16	14	2	none	none	0	47	0	47	0	679	456	663	442
214	0048-0459-0913	Straight Line	907	446	13	26	2	none	none	0	48	0	48	0	920	472	907	446
215	0049-0317-0961	Straight Line	959	308	4	19	2	none	none	0	49	0	49	0	959	327	963	308
216	0049-0518-0683	Straight Line	679	507	9	23	2	none	none	0	49	0	49	0	688	530	679	507
217	0050-0404-0624	Straight Line	619	391	10	26	2	none	none	0	50	0	50	0	629	417	619	391
218	0050-0092-0632	Straight Line	627	85	10	14	2	none	none	0	50	0	50	0	637	99	627	85
219	0050-0158-1033	Straight Line	1019	158	28	0	2	none	none	0	50	0	50	0	1019	158	1047	158
220	0050-0291-0887	Straight Line	879	291	17	1	2	none	none	0	50	0	50	0	879	292	896	291
221	0051-0124-0782	Straight Line	782	111	1	26	2	none	none	0	51	0	51	0	782	137	783	111
222	0051-0063-0756	Straight Line	753	52	7	23	2	none	none	0	51	0	51	0	760	75	753	52
223	0051-0140-0648	Straight Line	640	129	16	22	2	none	none	0	51	0	51	0	656	151	640	129
224	0051-0344-0739	Straight Line	733	334	12	21	2	none	none	0	51	0	51	0	745	355	733	334
225	0051-0328-0995	Straight Line	984	320	22	17	2	none	none	0	51	0	51	0	1006	337	984	320
226	0051-0133-1086	Straight Line	1085	117	2	33	2	none	none	0	51	0	51	0	1087	150	1085	117
227	0053-0087-0870	Straight Line	868	74	4	27	2	none	none	0	53	0	53	0	872	101	868	74
228	0054-0146-0656	Straight Line	652	131	8	30	2	none	none	0	54	0	54	0	660	161	652	131
229	0054-0470-0994	Straight Line	990	464	8	13	2	none	none	0	54	0	54	0	990	477	998	464
230	0054-0489-0851	Straight Line	843	483	16	13	2	none	none	0	54	0	54	0	859	496	843	483
231	0054-0453-0826	Straight Line	814	447	25	13	2	none	none	0	54	0	54	0	839	460	814	447
232	0054-0496-0641	Straight Line	635	489	13	15	2	none	none	0	54	0	54	0	648	504	635	489
233	0054-0463-0604	Straight Line	597	451	15	25	2	none	none	0	54	0	54	0	612	476	597	451
234	0056-0068-0732	Straight Line	726	58	13	20	2	none	none	0	56	0	56	0	739	78	726	58
235	0056-0239-0806	Straight Line	795	234	23	11	2	none	none	0	56	0	56	0	818	245	795	234
236	0057-0311-0793	Straight Line	781	308	25	7	2	none	none	0	57	0	57	0	806	315	781	308
237	0057-0403-1103	Straight Line	1100	392	7	23	2	none	none	0	57	0	57	0	1107	415	1100	392
238	0058-0227-0617	Straight Line	603	224	28	7	2	none	none	0	58	0	58	0	603	231	631	224
239	0058-0159-0741	Straight Line	733	156	17	7	2	none	none	0	58	0	58	0	750	163	733	156
240	0058-0125-0877	Straight Line	874	111	7	29	2	none	none	0	58	0	58	0	874	140	881	111
241	0058-0100-0975	Straight Line	970	89	10	22	2	none	none	0	58	0	58	0	980	111	970	89
242	0060-0255-0990	Straight Line	980	251	21	9	2	none	none	0	60	0	60	0	1001	260	980	251
243	0060-0089-0835	Straight Line	833	77	5	25	2	none	none	0	60	0	60	0	838	102	833	77
244	0062-0235-0812	Straight Line	809	223	6	24	2	none	none	0	62	0	62	0	815	247	809	223
245	0062-0172-0803	Straight Line	793	166	21	12	2	none	none	0	62	0	62	0	814	178	793	166
246	0063-0279-1039	Straight Line	1039	265	0	28	2	none	none	0	63	0	63	0	1039	293	1039	265
247	0064-0224-0776	Straight Line	775	214	3	20	2	none	none	0	64	0	64	0	778	234	775	214
248	0065-0378-0676	Straight Line	674	369	5	19	2	none	none	0	65	0	65	0	679	388	674	369
249	0066-0109-0838	Straight Line	835	100	7	19	2	none	none	0	66	0	66	0	842	119	835	100
250	0066-0408-1017	Straight Line	1009	399	16	19	2	none	none	0	66	0	66	0	1025	418	1009	399
251	0067-0080-0767	Straight Line	762	69	10	22	2	none	none	0	67	0	67	0	762	91	772	69
252	0068-0133-0880	Straight Line	873	125	15	16	2	none	none	0	68	0	68	0	873	141	888	125
253	0069-0394-0786	Straight Line	771	391	30	6	2	none	none	0	69	0	69	0	771	397	801	391
254	0071-0340-0916	Straight Line	908	337	17	7	2	none	none	0	71	0	71	0	925	344	908	337
255	0072-0465-0846	Straight Line	839	453	14	25	2	none	none	0	72	0	72	0	853	478	839	453
256	0072-0106-1098	Straight Line	1094	97	8	18	2	none	none	0	72	0	72	0	1094	115	1102	97
257	0072-0269-0932	Straight Line	932	255	1	28	2	none	none	0	72	0	72	0	933	283	932	255
258	0075-0228-0833	Straight Line	829	217	8	22	2	none	none	0	75	0	75	0	837	239	829	217
259	0076-0241-0799	Straight Line	796	230	6	23	2	none	none	0	76	0	76	0	802	253	796	230
260	0076-0458-1007	Straight Line	1002	452	11	12	2	none	none	0	76	0	76	0	1002	464	1013	452
261	0079-0191-0720	Straight Line	718	182	5	18	2	none	none	0	79	0	79	0	718	200	723	182
262	0081-0207-1071	Straight Line	1062	205	19	4	2	none	none	0	81	0	81	0	1081	209	1062	205
263	0083-0155-0776	Straight Line	776	142	1	27	2	none	none	0	83	0	83	0	776	169	777	142
264	0083-0324-0974	Straight Line	965	313	18	23	2	none	none	0	83	0	83	0	983	336	965	313
265	0083-0070-1102	Straight Line	1092	66	21	9	2	none	none	0	83	0	83	0	1092	66	1113	75
266	0086-0489-0901	Straight Line	898	479	6	20	2	none	none	0	86	0	86	0	904	499	898	479
267	0089-0189-0611	Straight Line	609	177	5	24	2	none	none	0	89	0	89	0	614	201	609	177
268	0091-0132-1072	Straight Line	1066	121	12	23	2	none	none	0	91	0	91	0	1066	144	1078	121
269	0092-0216-0831	Straight Line	830	200	2	32	2	none	none	0	92	0	92	0	830	232	832	200
270	0093-0107-0927	Straight Line	923	94	8	26	2	none	none	0	93	0	93	0	931	120	923	94
271	0097-0165-1094	Straight Line	1091	154	7	23	2	none	none	0	97	0	97	0	1091	177	1098	154
272	0098-0406-1086	Straight Line	1079	397	15	18	2	none	none	0	98	0	98	0	1094	415	1079	397
273	0098-0406-0948	Straight Line	939	403	18	7	2	none	none	0	98	0	98	0	957	410	939	403
274	0099-0370-0728	Straight Line	717	364	22	12	2	none	none	0	99	0	99	0	739	376	717	364
275	0100-0294-1000	Straight Line	993	283	14	22	2	none	none	0	100	0	100	0	1007	305	993	283
276	0001-0897-0382	Straight Line	381	885	3	24	2	none	none	0	1	0	1	0	381	909	384	885
277	0002-0671-0517	Straight Line	514	660	7	23	2	none	none	0	2	0	2	0	521	683	514	660
278	0002-0875-0140	Straight Line	132	868	16	15	2	none	none	0	2	0	2	0	148	883	132	868
279	0002-0843-0065	Straight Line	53	840	24	7	2	none	none	0	2	0	2	0	77	847	53	840
280	0002-0756-0294	Straight Line	290	746	9	20	2	none	none	0	2	0	2	0	290	766	299	746
281	0002-0600-0210	Straight Line	206	590	8	20	2	none	none	0	2	0	2	0	214	610	206	590
282	0003-0638-0182	Straight Line	175	628	14	20	2	none	none	0	3	0	3	0	189	648	175	628
283	0004-0601-0146	Straight Line	138	593	17	17	2	none	none	0	4	0	4	0	155	610	138	593
284	0004-0705-0435	Straight Line	426	700	19	11	2	none	none	0	4	0	4	0	445	711	426	700
285	0005-0554-0341	Straight Line	329	547	25	14	2	none	none	0	5	0	5	0	354	561	329	547
286	0006-0810-0367	Straight Line	360	801	15	19	2	none	none	0	6	0	6	0	375	820	360	801
287	0006-0766-0348	Straight Line	344	755	8	23	2	none	none	0	6	0	6	0	352	778	344	755
288	0007-0687-0238	Straight Line	235	674	6	26	2	none	none	0	7	0	7	0	241	700	235	674
289	0007-0732-0446	Straight Line	436	723	20	18	2	none	none	0	7	0	7	0	456	741	436	723
290	0007-0768-0449	Straight Line	446	763	7	11	2	none	none	0	7	0	7	0	446	774	453	763
291	0008-0702-0344	Straight Line	335	691	19	23	2	none	none	0	8	0	8	0	354	714	335	691
292	0008-0718-0331	Straight Line	330	704	3	29	2	none	none	0	8	0	8	0	330	733	333	704
293	0010-0611-0540	Straight Line	534	602	13	18	2	none	none	0	10	0	10	0	547	620	534	602
294	0010-0751-0347	Straight Line	345	738	5	27	2	none	none	0	10	0	10	0	350	765	345	738
295	0010-0659-0333	Straight Line	331	646	4	27	2	none	none	0	10	0	10	0	331	673	335	646
296	0011-0666-0298	Straight Line	294	656	9	20	2	none	none	0	11	0	11	0	303	676	294	656
297	0011-0796-0151	Straight Line	146	783	11	26	2	none	none	0	11	0	11	0	157	809	146	783
298	0013-0589-0344	Straight Line	335	577	18	24	2	none	none	0	13	0	13	0	353	601	335	577
299	0013-0801-0192	Straight Line	187	792	10	19	2	none	none	0	13	0	13	0	197	811	187	792
300	0013-0956-0106	Straight Line	98	952	16	9	2	none	none	0	13	0	13	0	114	961	98	952
301	0013-0922-0088	Straight Line	83	918	10	8	2	none	none	0	13	0	13	0	83	926	93	918
302	0014-0987-0470	Straight Line	458	976	25	22	2	none	none	0	14	0	14	0	483	998	458	976
303	0015-0788-0268	Straight Line	261	774	14	29	2	none	none	0	15	0	15	0	275	803	261	774
304	0015-0765-0324	Straight Line	318	754	12	22	2	none	none	0	15	0	15	0	330	776	318	754
305	0015-0987-0325	Straight Line	320	977	10	21	2	none	none	0	15	0	15	0	330	998	320	977
306	0016-0579-0468	Straight Line	462	578	12	3	2	none	none	0	16	0	16	0	474	581	462	578
307	0016-0848-0357	Straight Line	344	841	26	15	2	none	none	0	16	0	16	0	370	856	344	841
308	0017-0667-0087	Straight Line	84	652	7	31	2	none	none	0	17	0	17	0	91	683	84	652
309	0017-0773-0400	Straight Line	397	764	7	19	2	none	none	0	17	0	17	0	404	783	397	764
310	0016-1012-0248	Straight Line	248	1004	0	17	2	none	none	0	16	0	16	0	248	1021	248	1004
311	0017-0748-0132	Straight Line	120	740	25	16	2	none	none	0	17	0	17	0	145	756	120	740
312	0018-0806-0385	Straight Line	373	801	24	10	2	none	none	0	18	0	18	0	397	811	373	801
313	0018-0813-0113	Straight Line	103	808	21	11	2	none	none	0	18	0	18	0	124	819	103	808
314	0020-0976-0350	Straight Line	345	970	10	13	2	none	none	0	20	0	20	0	355	983	345	970
315	0021-0702-0180	Straight Line	169	695	23	14	2	none	none	0	21	0	21	0	192	709	169	695
316	0021-0627-0394	Straight Line	386	627	16	1	2	none	none	0	21	0	21	0	386	628	402	627
317	0022-0986-0342	Straight Line	339	976	7	21	2	none	none	0	22	0	22	0	346	997	339	976
318	0024-0798-0251	Straight Line	240	791	23	14	2	none	none	0	24	0	24	0	263	805	240	791
319	0024-0814-0496	Straight Line	495	802	3	24	2	none	none	0	24	0	24	0	495	826	498	802
320	0025-0554-0511	Straight Line	501	544	21	20	2	none	none	0	25	0	25	0	522	564	501	544
321	0026-0631-0204	Straight Line	203	621	2	21	2	none	none	0	26	0	26	0	205	642	203	621
322	0026-0706-0222	Straight Line	220	691	5	30	2	none	none	0	26	0	26	0	220	721	225	691
323	0028-0816-0246	Straight Line	239	802	14	29	2	none	none	0	28	0	28	0	239	831	253	802
324	0028-0975-0378	Straight Line	372	963	12	24	2	none	none	0	28	0	28	0	384	987	372	963
325	0028-0795-0530	Straight Line	529	782	2	26	2	none	none	0	28	0	28	0	531	808	529	782
326	0030-0605-0201	Straight Line	194	593	14	25	2	none	none	0	30	0	30	0	208	618	194	593
327	0031-0998-0510	Straight Line	504	991	12	15	2	none	none	0	31	0	31	0	516	1006	504	991
328	0031-0882-0111	Straight Line	103	875	17	15	2	none	none	0	31	0	31	0	120	890	103	875
329	0031-0774-0295	Straight Line	284	773	22	3	2	none	none	0	31	0	31	0	306	776	284	773
330	0031-0638-0491	Straight Line	490	629	3	18	2	none	none	0	31	0	31	0	490	647	493	629
331	0033-0869-0374	Straight Line	365	863	18	12	2	none	none	0	33	0	33	0	383	875	365	863
332	0035-0955-0276	Straight Line	266	952	20	6	2	none	none	0	35	0	35	0	266	958	286	952
333	0036-0832-0334	Straight Line	330	822	9	21	2	none	none	0	36	0	36	0	339	843	330	822
334	0037-0993-0356	Straight Line	348	987	17	13	2	none	none	0	37	0	37	0	365	1000	348	987
335	0038-0619-0244	Straight Line	239	610	10	18	2	none	none	0	38	0	38	0	249	628	239	610
336	0039-1055-0481	Straight Line	476	1050	11	11	2	none	none	0	39	0	39	0	487	1061	476	1050
337	0040-0614-0522	Straight Line	517	606	10	17	2	none	none	0	40	0	40	0	527	623	517	606
338	0041-0967-0255	Straight Line	247	961	16	12	2	none	none	0	41	0	41	0	247	973	263	961
339	0041-0698-0287	Straight Line	283	690	9	16	2	none	none	0	41	0	41	0	292	706	283	690
340	0042-0604-0208	Straight Line	199	592	18	25	2	none	none	0	42	0	42	0	217	617	199	592
341	0043-0759-0501	Straight Line	490	759	22	0	2	none	none	0	43	0	43	0	490	759	512	759
342	0043-0715-0455	Straight Line	448	708	15	14	2	none	none	0	43	0	43	0	463	722	448	708
343	0044-0691-0217	Straight Line	208	680	19	23	2	none	none	0	44	0	44	0	227	703	208	680
344	0045-0766-0317	Straight Line	316	757	3	18	2	none	none	0	45	0	45	0	319	775	316	757
345	0045-0942-0515	Straight Line	511	936	8	13	2	none	none	0	45	0	45	0	519	949	511	936
346	0046-0900-0475	Straight Line	474	892	3	17	2	none	none	0	46	0	46	0	474	909	477	892
347	0046-0564-0268	Straight Line	266	553	4	22	2	none	none	0	46	0	46	0	270	575	266	553
348	0047-0981-0491	Straight Line	485	970	12	22	2	none	none	0	47	0	47	0	497	992	485	970
349	0047-0566-0168	Straight Line	168	557	0	19	2	none	none	0	47	0	47	0	168	576	168	557
350	0048-0914-0328	Straight Line	322	909	13	10	2	none	none	0	48	0	48	0	335	919	322	909
351	0050-0724-0187	Straight Line	186	711	2	26	2	none	none	0	50	0	50	0	188	737	186	711
352	0050-0934-0199	Straight Line	194	927	10	15	2	none	none	0	50	0	50	0	204	942	194	927
353	0051-0833-0166	Straight Line	152	830	29	6	2	none	none	0	51	0	51	0	181	836	152	830
354	0051-0915-0265	Straight Line	257	914	16	2	2	none	none	0	51	0	51	0	273	916	257	914
355	0052-0934-0228	Straight Line	215	931	26	7	2	none	none	0	52	0	52	0	241	938	215	931
356	0052-0819-0334	Straight Line	327	812	15	14	2	none	none	0	52	0	52	0	342	826	327	812
357	0052-0816-0170	Straight Line	170	803	1	26	2	none	none	0	52	0	52	0	171	829	170	803
358	0052-0837-0477	Straight Line	472	831	10	12	2	none	none	0	52	0	52	0	482	843	472	831
359	0053-0578-0512	Straight Line	510	570	4	16	2	none	none	0	53	0	53	0	514	586	510	570
360	0053-0569-0155	Straight Line	151	564	8	11	2	none	none	0	53	0	53	0	159	575	151	564
361	0054-0659-0112	Straight Line	105	648	15	23	2	none	none	0	54	0	54	0	120	671	105	648
362	0054-0933-0168	Straight Line	164	924	8	19	2	none	none	0	54	0	54	0	172	943	164	924
363	0054-0919-0526	Straight Line	522	911	9	16	2	none	none	0	54	0	54	0	531	927	522	911
364	0054-0972-0474	Straight Line	467	964	15	17	2	none	none	0	54	0	54	0	482	981	467	964
365	0055-0721-0441	Straight Line	434	716	14	11	2	none	none	0	55	0	55	0	448	727	434	716
366	0055-0990-0522	Straight Line	519	984	7	13	2	none	none	0	55	0	55	0	526	997	519	984
367	0056-0840-0466	Straight Line	457	830	18	20	2	none	none	0	56	0	56	0	475	850	457	830
368	0057-1030-0505	Straight Line	498	1017	14	26	2	none	none	0	57	0	57	0	512	1043	498	1017
369	0057-0953-0302	Straight Line	297	946	10	14	2	none	none	0	57	0	57	0	307	960	297	946
370	0057-0900-0273	Straight Line	268	892	10	16	2	none	none	0	57	0	57	0	278	908	268	892
371	0057-0818-0473	Straight Line	472	808	3	21	2	none	none	0	57	0	57	0	475	829	472	808
372	0057-0629-0193	Straight Line	192	622	3	14	2	none	none	0	57	0	57	0	195	636	192	622
373	0057-0589-0429	Straight Line	426	584	6	11	2	none	none	0	57	0	57	0	426	595	432	584
374	0057-0565-0435	Straight Line	432	556	6	19	2	none	none	0	57	0	57	0	438	556	432	575
375	0060-0679-0163	Straight Line	153	673	20	13	2	none	none	0	60	0	60	0	173	686	153	673
376	0062-1004-0379	Straight Line	377	996	4	17	2	none	none	0	62	0	62	0	381	1013	377	996
377	0062-0961-0355	Straight Line	350	949	10	24	2	none	none	0	62	0	62	0	360	973	350	949
378	0063-0949-0413	Straight Line	410	943	7	12	2	none	none	0	63	0	63	0	417	955	410	943
379	0063-0579-0135	Straight Line	131	568	8	22	2	none	none	0	63	0	63	0	139	590	131	568
380	0064-0860-0316	Straight Line	309	857	15	6	2	none	none	0	64	0	64	0	309	863	324	857
381	0066-0786-0225	Straight Line	216	784	19	5	2	none	none	0	66	0	66	0	216	789	235	784
382	0067-0927-0295	Straight Line	285	922	20	11	2	none	none	0	67	0	67	0	305	933	285	922
383	0074-0540-0266	Straight Line	264	532	4	16	2	none	none	0	74	0	74	0	268	548.333	264	532.333
384	0075-0929-0336	Straight Line	324	922	24	15	2	none	none	0	75	0	75	0	348	937	324	922
385	0077-0760-0354	Straight Line	346	752	17	16	2	none	none	0	77	0	77	0	363	768	346	752
386	0078-0742-0522	Straight Line	520	730	4	25	2	none	none	0	78	0	78	0	524	755	520	730
387	0082-0689-0395	Straight Line	387	679	16	20	2	none	none	0	82	0	82	0	403	699	387	679
388	0083-0794-0199	Straight Line	193	789	12	10	2	none	none	0	83	0	83	0	205	799	193	789
389	0084-0557-0105	Straight Line	104	547	2	20	2	none	none	0	84	0	84	0	106	567	104	547
390	0086-0699-0503	Straight Line	498	688	11	23	2	none	none	0	86	0	86	0	509	711	498	688
391	0090-0990-0412	Straight Line	404	986	16	8	2	none	none	0	90	0	90	0	420	994	404	986
392	0100-0782-0446	Straight Line	439	773	14	19	2	none	none	0	100	0	100	0	453	792	439	773
393	0098-0673-0332	Straight Line	325	667	15	13	2	none	none	0	98	0	98	0	340	680	325	667
394	0001-0783-0767	Straight Line	766	771	3	24	2	none	none	0	1	0	1	0	769	795	766	771
395	0003-0960-0906	Straight Line	895	957	23	7	2	none	none	0	3	0	3	0	895	964	918	957
396	0003-0968-0845	Straight Line	840	959	11	18	2	none	none	0	3	0	3	0	851	977	840	959
397	0003-0880-0590	Straight Line	585	873	11	14	2	none	none	0	3	0	3	0	596	887	585	873
398	0003-0625-0945	Straight Line	942	619	7	13	2	none	none	0	3	0	3	0	942	632	949	619
399	0004-0606-0714	Straight Line	707	603	14	7	2	none	none	0	4	0	4	0	707	610	721	603
400	0004-0679-0824	Straight Line	820	664	9	31	2	none	none	0	4	0	4	0	829	695	820	664
401	0005-0575-0699	Straight Line	694	562	10	27	2	none	none	0	5	0	5	0	704	589	694	562
402	0005-0902-0938	Straight Line	935	890	7	25	2	none	none	0	5	0	5	0	942	915	935	890
403	0005-0829-0702	Straight Line	696	820	13	19	2	none	none	0	5	0	5	0	709	839	696	820
404	0005-0776-0671	Straight Line	671	770	0	13	2	none	none	0	5	0	5	0	671	783	671	770
405	0006-0636-0731	Straight Line	729	625	4	22	2	none	none	0	6	0	6	0	733	647	729	625
406	0006-0660-0671	Straight Line	662	657	18	7	2	none	none	0	6	0	6	0	680	664	662	657
407	0007-0561-1017	Straight Line	1015	547	4	28	2	none	none	0	7	0	7	0	1015	575	1019	547
408	0007-0991-0724	Straight Line	718	982	13	19	2	none	none	0	7	0	7	0	731	1001	718	982
409	0008-0929-0645	Straight Line	644	919	2	20	2	none	none	0	8	0	8	0	646	939	644	919
410	0008-0864-0708	Straight Line	699	849	18	30	2	none	none	0	8	0	8	0	717	879	699	849
411	0008-0840-0991	Straight Line	984	827	14	26	2	none	none	0	8	0	8	0	998	853	984	827
412	0009-0748-0923	Straight Line	922	734	2	28	2	none	none	0	9	0	9	0	924	762	922	734
413	0009-0850-0717	Straight Line	711	835	12	30	2	none	none	0	9	0	9	0	723	865	711	835
414	0010-0623-0892	Straight Line	885	621	14	5	2	none	none	0	10	0	10	0	899	626	885	621
415	0011-0780-0570	Straight Line	565	772	10	17	2	none	none	0	11	0	11	0	575	789	565	772
416	0011-0779-0883	Straight Line	883	772	1	14	2	none	none	0	11	0	11	0	884	786	883	772
417	0011-0819-0970	Straight Line	956	819	28	1	2	none	none	0	11	0	11	0	956	820	984	819
418	0011-0885-1002	Straight Line	990	880	25	10	2	none	none	0	11	0	11	0	1015	890	990	880
419	0012-0778-1058	Straight Line	1056	765	4	27	2	none	none	0	12	0	12	0	1060	792	1056	765
420	0011-0943-1032	Straight Line	1028	932	8	22	2	none	none	0	11	0	11	0	1036	954	1028	932
421	0012-0829-0892	Straight Line	887	821	11	16	2	none	none	0	12	0	12	0	898	837	887	821
422	0012-0805-0856	Straight Line	856	795	0	21	2	none	none	0	12	0	12	0	856	816	856	795
423	0012-0595-0697	Straight Line	692	583	10	25	2	none	none	0	12	0	12	0	702	608	692	583
424	0012-0723-0984	Straight Line	970	719	28	9	2	none	none	0	12	0	12	0	998	728	970	719
425	0012-0777-1058	Straight Line	1055	764	6	26	2	none	none	0	12	0	12	0	1061	790	1055	764
426	0013-0576-0611	Straight Line	603	564	16	24	2	none	none	0	13	0	13	0	603	588	619	564
427	0013-0612-0821	Straight Line	814	600	15	25	2	none	none	0	13	0	13	0	829	625	814	600
428	0013-0879-0855	Straight Line	855	866	1	27	2	none	none	0	13	0	13	0	856	893	855	866
429	0013-0879-0798	Straight Line	786	874	24	10	2	none	none	0	13	0	13	0	810	884	786	874
430	0014-0826-0668	Straight Line	656	821	24	10	2	none	none	0	14	0	14	0	680	831	656	821
431	0014-0729-0808	Straight Line	803	717	11	24	2	none	none	0	14	0	14	0	814	741	803	717
432	0014-1001-1043	Straight Line	1038	992	10	18	2	none	none	0	14	0	14	0	1048	1010	1038	992
433	0015-0850-0833	Straight Line	819	843	28	14	2	none	none	0	15	0	15	0	847	857	819	843
434	0016-0562-0796	Straight Line	788	550	16	25	2	none	none	0	16	0	16	0	804	575	788	550
435	0016-0596-0712	Straight Line	708	583	9	26	2	none	none	0	16	0	16	0	717	609	708	583
436	0017-0645-0622	Straight Line	622	633	0	25	2	none	none	0	17	0	17	0	622	633	622	658
437	0017-0890-0974	Straight Line	974	878	1	25	2	none	none	0	17	0	17	0	975	903	974	878
438	0017-0899-0636	Straight Line	630	890	12	19	2	none	none	0	17	0	17	0	630	909	642	890
439	0019-0556-0911	Straight Line	902	545	18	22	2	none	none	0	19	0	19	0	920	567	902	545
440	0018-0772-0714	Straight Line	709	767	11	10	2	none	none	0	18	0	18	0	709	777	720	767
441	0019-0606-0647	Straight Line	637	598	21	17	2	none	none	0	19	0	19	0	658	615	637	598
442	0019-0962-0878	Straight Line	872	955	13	15	2	none	none	0	19	0	19	0	885	970	872	955
443	0020-0677-0807	Straight Line	804	670	6	14	2	none	none	0	20	0	20	0	810	684	804	670
444	0020-0556-0726	Straight Line	723	548	6	16	2	none	none	0	20	0	20	0	729	564	723	548
445	0021-0859-1009	Straight Line	1006	850	7	19	2	none	none	0	21	0	21	0	1013	869	1006	850
446	0021-0630-0850	Straight Line	848	618	5	25	2	none	none	0	21	0	21	0	853	643	848	618
447	0022-0829-0790	Straight Line	781	820	19	18	2	none	none	0	22	0	22	0	781	838	800	820
448	0023-0854-0866	Straight Line	865	840	2	29	2	none	none	0	23	0	23	0	867	869	865	840
449	0023-0789-0997	Straight Line	997	774	0	30	2	none	none	0	23	0	23	0	997	804	997	774
450	0023-0666-0903	Straight Line	900	657	7	19	2	none	none	0	23	0	23	0	907	676	900	657
451	0023-0908-0954	Straight Line	952	896	5	24	2	none	none	0	23	0	23	0	952	920	957	896
452	0024-1033-0755	Straight Line	745	1026	21	14	2	none	none	0	24	0	24	0	766	1040	745	1026
453	0026-0916-0983	Straight Line	981	905	4	22	2	none	none	0	26	0	26	0	981	927	985	905
454	0028-0705-0614	Straight Line	607	702	14	6	2	none	none	0	28	0	28	0	607	708	621	702
455	0030-0913-0572	Straight Line	563	904	19	19	2	none	none	0	30	0	30	0	582	923	563	904
456	0030-0877-0759	Straight Line	749	875	20	5	2	none	none	0	30	0	30	0	749	880	769	875
457	0030-0584-0782	Straight Line	777	569	10	30	2	none	none	0	30	0	30	0	787	599	777	569
458	0032-0831-0976	Straight Line	966	828	21	7	2	none	none	0	32	0	32	0	987	835	966	828
459	0032-0666-0876	Straight Line	873	655	7	23	2	none	none	0	32	0	32	0	880	678	873	655
460	0032-0835-0906	Straight Line	903	830	7	11	2	none	none	0	32	0	32	0	903	841	910	830
461	0033-0622-0697	Straight Line	691	612	12	20	2	none	none	0	33	0	33	0	703	632	691	612
462	0034-0768-0649	Straight Line	643	764	12	8	2	none	none	0	34	0	34	0	643	772	655	764
463	0036-0955-0602	Straight Line	598	946	9	19	2	none	none	0	36	0	36	0	607	965	598	946
464	0036-0670-0699	Straight Line	695	656	9	29	2	none	none	0	36	0	36	0	695	685	704	656
465	0036-0658-0942	Straight Line	935	650	15	16	2	none	none	0	36	0	36	0	950	666	935	650
466	0037-0825-1021	Straight Line	1016	814	11	22	2	none	none	0	37	0	37	0	1027	836	1016	814
467	0037-0573-0939	Straight Line	930	563	18	21	2	none	none	0	37	0	37	0	948	584	930	563
468	0037-0558-0983	Straight Line	978	545	10	27	2	none	none	0	37	0	37	0	988	572	978	545
469	0038-0544-0677	Straight Line	671	535	13	18	2	none	none	0	38	0	38	0	684	553	671	535
470	0038-0702-0682	Straight Line	673	695	18	14	2	none	none	0	38	0	38	0	691	709	673	695
471	0039-0688-0864	Straight Line	862	683	5	10	2	none	none	0	39	0	39	0	867	693	862	683
472	0040-0705-0712	Straight Line	709	689	6	32	2	none	none	0	40	0	40	0	715	721	709	689
473	0041-0895-0948	Straight Line	947	879	3	33	2	none	none	0	41	0	41	0	950	912	947	879
474	0041-1031-0998	Straight Line	990	1028	16	7	2	none	none	0	41	0	41	0	990	1035	1006	1028
475	0041-0827-0737	Straight Line	728	825	19	5	2	none	none	0	41	0	41	0	747	830	728	825
476	0042-0613-0677	Straight Line	664	609	27	9	2	none	none	0	42	0	42	0	691	618	664	609
477	0042-0567-0849	Straight Line	841	560	17	14	2	none	none	0	42	0	42	0	841	574	858	560
478	0043-0664-1091	Straight Line	1089	653	4	22	2	none	none	0	43	0	43	0	1089	675	1093	653
479	0044-0761-0690	Straight Line	688	752	5	18	2	none	none	0	44	0	44	0	693	770	688	752
480	0044-0897-0850	Straight Line	841	888	18	19	2	none	none	0	44	0	44	0	859	907	841	888
481	0045-0612-0997	Straight Line	994	601	6	22	2	none	none	0	45	0	45	0	994	623	1000	601
482	0045-0688-0684	Straight Line	678	677	13	22	2	none	none	0	45	0	45	0	691	699	678	677
483	0046-0636-0647	Straight Line	647	623	0	26	2	none	none	0	46	0	46	0	647	649	647	623
484	0046-0695-1002	Straight Line	1002	682	0	26	2	none	none	0	46	0	46	0	1002	708	1002	682
485	0047-0894-1069	Straight Line	1065	886	8	17	2	none	none	0	47	0	47	0	1073	903	1065	886
486	0047-0767-1002	Straight Line	1001	756	2	23	2	none	none	0	47	0	47	0	1003	756	1001	779
487	0047-0743-0990	Straight Line	987	732	6	23	2	none	none	0	47	0	47	0	993	732	987	755
488	0048-0744-1061	Straight Line	1059	732	5	24	2	none	none	0	48	0	48	0	1059	756	1064	732
489	0048-0949-0701	Straight Line	698	939	6	21	2	none	none	0	48	0	48	0	704	960	698	939
490	0049-0730-0825	Straight Line	822	719	6	23	2	none	none	0	49	0	49	0	828	742	822	719
491	0049-0753-0933	Straight Line	925	745	17	17	2	none	none	0	49	0	49	0	942	762	925	745
492	0049-0984-0590	Straight Line	587	976	7	16	2	none	none	0	49	0	49	0	594	992	587	976
493	0050-0915-0938	Straight Line	935	903	6	25	2	none	none	0	50	0	50	0	941	928	935	903
494	0050-0701-0905	Straight Line	904	687	2	29	2	none	none	0	50	0	50	0	904	716	906	687
495	0050-0565-1086	Straight Line	1075	563	23	5	2	none	none	0	50	0	50	0	1075	563	1098	568
496	0050-0731-0774	Straight Line	769	726	10	10	2	none	none	0	50	0	50	0	769	736	779	726
497	0051-0740-0946	Straight Line	945	728	3	25	2	none	none	0	51	0	51	0	948	753	945	728
498	0053-1053-0604	Straight Line	600	1045	9	16	2	none	none	0	53	0	53	0	609	1061	600	1045
499	0053-0857-0867	Straight Line	863	844	9	26	2	none	none	0	53	0	53	0	872	870	863	844
500	0052-0671-0617	Straight Line	615	660	4	23	2	none	none	0	52	0	52	0	615	683	619	660
501	0054-1017-1044	Straight Line	1038	1011	12	13	2	none	none	0	54	0	54	0	1050	1024	1038	1011
502	0054-0987-1051	Straight Line	1043	979	16	17	2	none	none	0	54	0	54	0	1059	996	1043	979
503	0054-0671-0838	Straight Line	831	664	14	14	2	none	none	0	54	0	54	0	845	678	831	664
504	0054-0828-0895	Straight Line	888	827	14	3	2	none	none	0	54	0	54	0	902	830	888	827
505	0055-0571-0790	Straight Line	787	559	6	24	2	none	none	0	55	0	55	0	793	583	787	559
506	0056-0796-0740	Straight Line	740	785	0	23	2	none	none	0	56	0	56	0	740	808	740	785
507	0057-1021-0866	Straight Line	860	1008	12	26	2	none	none	0	57	0	57	0	872	1034	860	1008
508	0057-0956-0572	Straight Line	562	948	21	16	2	none	none	0	57	0	57	0	562	964	583	948
509	0057-0872-0593	Straight Line	589	862	9	21	2	none	none	0	57	0	57	0	598	883	589	862
510	0057-0776-0963	Straight Line	960	767	6	19	2	none	none	0	57	0	57	0	966	786	960	767
511	0057-0896-1053	Straight Line	1050	890	6	13	2	none	none	0	57	0	57	0	1056	903	1050	890
512	0059-0730-1050	Straight Line	1048	714	5	33	2	none	none	0	59	0	59	0	1048	747	1053	714
513	0060-1029-0996	Straight Line	989	1023	15	13	2	none	none	0	60	0	60	0	1004	1036	989	1023
514	0060-0871-0959	Straight Line	952	862	14	18	2	none	none	0	60	0	60	0	966	880	952	862
515	0060-0987-0863	Straight Line	863	982	0	11	2	none	none	0	60	0	60	0	863	993	863	982
516	0061-0787-1009	Straight Line	1008	775	2	24	2	none	none	0	61	0	61	0	1008	799	1010	775
517	0061-0853-1039	Straight Line	1035	839	9	28	2	none	none	0	61	0	61	0	1035	867	1044	839
518	0061-1028-0843	Straight Line	843	1017	0	22	2	none	none	0	61	0	61	0	843	1039	843	1017
519	0063-0584-0995	Straight Line	985	572	20	24	2	none	none	0	63	0	63	0	1005	596	985	572
520	0063-0560-0962	Straight Line	955	552	14	17	2	none	none	0	63	0	63	0	955	569	969	552
521	0064-0772-0882	Straight Line	876	763	12	18	2	none	none	0	64	0	64	0	888	781	876	763
522	0066-0572-0865	Straight Line	858	563	14	18	2	none	none	0	66	0	66	0	872	581	858	563
523	0068-0940-0992	Straight Line	989	929	7	23	2	none	none	0	68	0	68	0	989	952	996	929
524	0069-0710-0883	Straight Line	883	697	1	26	2	none	none	0	69	0	69	0	883	723	884	697
525	0069-0915-0893	Straight Line	883	912	20	7	2	none	none	0	69	0	69	0	883	919	903	912
526	0070-1037-0966	Straight Line	962	1032	8	10	2	none	none	0	70	0	70	0	970	1042	962	1032
527	0070-0924-0715	Straight Line	708	920	15	8	2	none	none	0	70	0	70	0	723	928	708	920
528	0072-0974-0976	Straight Line	972	964	9	20	2	none	none	0	72	0	72	0	981	984	972	964
529	0073-0969-0764	Straight Line	763	956	2	26	2	none	none	0	73	0	73	0	765	982	763	956
530	0074-0856-0780	Straight Line	774	848	13	16	2	none	none	0	74	0	74	0	787	864	774	848
531	0074-0871-0666	Straight Line	662	863	8	16	2	none	none	0	74	0	74	0	670	879	662	863
532	0075-0939-0978	Straight Line	977	927	2	24	2	none	none	0	75	0	75	0	979	951	977	927
533	0076-0726-0850	Straight Line	847	714	7	24	2	none	none	0	76	0	76	0	854	738	847	714
534	0084-0667-1005	Straight Line	1005	658	1	19	2	none	none	0	84	0	84	0	1006	677	1005	658
535	0084-0951-0829	Straight Line	821	942	16	18	2	none	none	0	84	0	84	0	837	960	821	942
536	0086-0569-0961	Straight Line	958	564	7	11	2	none	none	0	86	0	86	0	965	575	958	564
537	0087-0729-0587	Straight Line	576	728	22	2	2	none	none	0	87	0	87	0	598	730	576	728
538	0090-0843-0914	Straight Line	912	833	4	21	2	none	none	0	90	0	90	0	916	854	912	833
539	0092-0844-0997	Straight Line	997	832	1	25	2	none	none	0	92	0	92	0	998	857	997	832
540	0095-0799-1031	Straight Line	1025	785	12	28	2	none	none	0	95	0	95	0	1037	813	1025	785
541	0094-0925-1041	Straight Line	1030	924	23	3	2	none	none	0	94	0	94	0	1030	924	1053	927
542	0094-0933-1027	Straight Line	1018	930	19	6	2	none	none	0	94	0	94	0	1037	936	1018	930
543	0096-1000-0573	Straight Line	568	991	10	19	2	none	none	0	96	0	96	0	578	1010	568	991
544	0098-0630-0623	Straight Line	617	625	12	10	2	none	none	0	98	0	98	0	617	635	629	625
545	0100-0718-0608	Straight Line	601	708	14	21	2	none	none	0	100	0	100	0	0	0	0	0

[truncated: 1 more sheets: Fig 3A]
