# Supplementary material for: Rapid mechanosensitive migration and dispersal of newly divided mesenchymal cells aid their recruitment into dermal condensates
Source: PLoS Biol. 2023 Sep 25;21(9):e3002316. doi: 10.1371/journal.pbio.3002316 (PMC10553821; doi:10.1371/journal.pbio.3002316)
Supplement: S3 Data — (XLSX) [file pbio.3002316.s022.xlsx]

## Sheet: Video 1 - dividing cells
	Image_ID	Track	Seed	Frame	Slice	Ch	X	Y	Follicle_COMX	Follicle_COMY	Distance_from_COM_(um)	Inside?	T_Length	Track_Index	Track_Time	Track_Index_Rev	Distance_(um)	Distance^2_(um)	Acc_Dist_(um)	Speed_(um/min)	Euclidean_D_(um)	Persistence	Class
1	E13 37C embryo 1 1211.20_Delete Image_Maximum intensity projection.tif_Drift_Corrected (1).tif	1	1	1	1	1	274	1396	665	1013	324.019	No	6	0	0	5	0	0	0	0	0	NaN	No-No
2	E13 37C embryo 1 1211.20_Delete Image_Maximum intensity projection.tif_Drift_Corrected (1).tif	1	1	2	1	1	274	1397	665	1013	324.434	No	6	1	5	4	0.592	0.35	0.592	0.118	0.592	1	No-No
3	E13 37C embryo 1 1211.20_Delete Image_Maximum intensity projection.tif_Drift_Corrected (1).tif	1	1	3	1	1	278	1396	665	1013	322.332	No	6	2	10	3	2.441	5.958	3.033	0.488	2.368	0.781	No-No
4	E13 37C embryo 1 1211.20_Delete Image_Maximum intensity projection.tif_Drift_Corrected (1).tif	1	1	4	1	1	278	1396	665	1013	322.332	No	6	3	15	2	0	0	3.033	0	2.368	0.781	No-No
5	E13 37C embryo 1 1211.20_Delete Image_Maximum intensity projection.tif_Drift_Corrected (1).tif	1	1	5	1	1	279	1396	665	1013	321.911	No	6	4	20	1	0.592	0.35	3.625	0.118	2.96	0.817	No-No
6	E13 37C embryo 1 1211.20_Delete Image_Maximum intensity projection.tif_Drift_Corrected (1).tif	1	1	6	1	1	284	1399	665	1013	321.079	No	6	5	25	0	3.452	11.916	7.077	0.69	6.181	0.873	No-No
7	E13 37C embryo 1 1211.20_Delete Image_Maximum intensity projection.tif_Drift_Corrected (1).tif	1a	0	7	1	1	279	1398	665	1013	322.746	No	1	0	0	0	0	0	10.095	0.604	3.188	0.316	No-No
8	E13 37C embryo 1 1211.20_Delete Image_Maximum intensity projection.tif_Drift_Corrected (1).tif	1b	0	7	1	1	290	1407	665	1013	322.007	No	1	0	0	0	0	0	12.997	1.184	11.495	0.884	No-No
9	E13 37C embryo 1 1211.20_Delete Image_Maximum intensity projection.tif_Drift_Corrected (1).tif	2	1	1	1	1	472	1320	665	1013	214.675	No	3	0	0	2	0	0	0	0	0	NaN	No-No
10	E13 37C embryo 1 1211.20_Delete Image_Maximum intensity projection.tif_Drift_Corrected (1).tif	2	1	2	1	1	466	1323	665	1013	218.079	No	3	1	5	1	3.971	15.771	3.971	0.794	3.971	1	No-No
11	E13 37C embryo 1 1211.20_Delete Image_Maximum intensity projection.tif_Drift_Corrected (1).tif	2	1	3	1	1	465	1321	665	1013	217.405	No	3	2	10	0	1.324	1.752	5.295	0.265	4.186	0.791	No-No
12	E13 37C embryo 1 1211.20_Delete Image_Maximum intensity projection.tif_Drift_Corrected (1).tif	2a	0	4	1	1	463	1313	665	1013	214.108	No	5	0	0	4	0	0	10.177	0.976	6.75	0.663	No-No
13	E13 37C embryo 1 1211.20_Delete Image_Maximum intensity projection.tif_Drift_Corrected (1).tif	2a	0	5	1	1	465	1309	665	1013	211.482	No	5	1	5	3	2.648	7.009	12.824	0.53	7.719	0.602	No-No
14	E13 37C embryo 1 1211.20_Delete Image_Maximum intensity projection.tif_Drift_Corrected (1).tif	2a	0	6	1	1	464	1309	665	1013	211.814	No	5	2	10	2	0.592	0.35	13.416	0.118	8.052	0.6	No-No
15	E13 37C embryo 1 1211.20_Delete Image_Maximum intensity projection.tif_Drift_Corrected (1).tif	2a	0	7	1	1	467	1310	665	1013	211.314	No	5	3	15	1	1.872	3.505	15.288	0.374	6.619	0.433	No-No
16	E13 37C embryo 1 1211.20_Delete Image_Maximum intensity projection.tif_Drift_Corrected (1).tif	2a	0	8	1	1	472	1311	665	1013	210.183	No	5	4	20	0	3.019	9.112	18.307	0.604	5.328	0.291	No-No
17	E13 37C embryo 1 1211.20_Delete Image_Maximum intensity projection.tif_Drift_Corrected (1).tif	2b	0	4	1	1	469	1330	665	1013	220.638	No	5	0	0	4	0	0	11.126	1.166	6.181	0.556	No-No
18	E13 37C embryo 1 1211.20_Delete Image_Maximum intensity projection.tif_Drift_Corrected (1).tif	2b	0	5	1	1	472	1330	665	1013	219.709	No	5	1	5	3	1.776	3.154	12.902	0.355	5.92	0.459	No-No
19	E13 37C embryo 1 1211.20_Delete Image_Maximum intensity projection.tif_Drift_Corrected (1).tif	2b	0	6	1	1	475	1332	665	1013	219.808	No	5	2	10	2	2.134	4.556	15.036	0.427	7.323	0.487	No-No
20	E13 37C embryo 1 1211.20_Delete Image_Maximum intensity projection.tif_Drift_Corrected (1).tif	2b	0	7	1	1	479	1336	665	1013	220.654	No	5	3	15	1	3.349	11.215	18.385	0.67	10.339	0.562	No-No
21	E13 37C embryo 1 1211.20_Delete Image_Maximum intensity projection.tif_Drift_Corrected (1).tif	2b	0	8	1	1	488	1347	665	1013	223.777	No	5	4	20	0	8.414	70.794	26.799	1.683	18.58	0.693	No-No
22	E13 37C embryo 1 1211.20_Delete Image_Maximum intensity projection.tif_Drift_Corrected (1).tif	3	1	1	1	1	548	1292	665	1013	179.103	No	3	0	0	2	0	0	0	0	0	NaN	No-No
23	E13 37C embryo 1 1211.20_Delete Image_Maximum intensity projection.tif_Drift_Corrected (1).tif	3	1	2	1	1	544	1292	665	1013	180.032	No	3	1	5	1	2.368	5.607	2.368	0.474	2.368	1	No-No
24	E13 37C embryo 1 1211.20_Delete Image_Maximum intensity projection.tif_Drift_Corrected (1).tif	3	1	3	1	1	540	1292	665	1013	180.988	No	3	2	10	0	2.368	5.607	4.736	0.474	4.736	1	No-No
25	E13 37C embryo 1 1211.20_Delete Image_Maximum intensity projection.tif_Drift_Corrected (1).tif	3a	0	4	1	1	537	1284	665	1013	177.427	No	5	0	0	4	0	0	9.794	1.012	8.052	0.822	No-No
26	E13 37C embryo 1 1211.20_Delete Image_Maximum intensity projection.tif_Drift_Corrected (1).tif	3a	0	5	1	1	537	1282	665	1013	176.357	No	5	1	5	3	1.184	1.402	10.978	0.237	8.801	0.802	No-No
27	E13 37C embryo 1 1211.20_Delete Image_Maximum intensity projection.tif_Drift_Corrected (1).tif	3a	0	6	1	1	539	1282	665	1013	175.852	No	5	2	10	2	1.184	1.402	12.162	0.237	7.965	0.655	No-No
28	E13 37C embryo 1 1211.20_Delete Image_Maximum intensity projection.tif_Drift_Corrected (1).tif	3a	0	7	1	1	539	1282	665	1013	175.852	No	5	3	15	1	0	0	12.162	0	7.965	0.655	No-No
29	E13 37C embryo 1 1211.20_Delete Image_Maximum intensity projection.tif_Drift_Corrected (1).tif	3a	0	8	1	1	542	1286	665	1013	177.262	No	5	4	20	0	2.96	8.762	15.122	0.592	5.023	0.332	No-No
30	E13 37C embryo 1 1211.20_Delete Image_Maximum intensity projection.tif_Drift_Corrected (1).tif	3b	0	4	1	1	546	1299	665	1013	183.383	No	5	0	0	4	0	0	10.194	1.092	4.31	0.423	No-No
31	E13 37C embryo 1 1211.20_Delete Image_Maximum intensity projection.tif_Drift_Corrected (1).tif	3b	0	5	1	1	548	1299	665	1013	182.932	No	5	1	5	3	1.184	1.402	11.378	0.237	4.144	0.364	No-No
32	E13 37C embryo 1 1211.20_Delete Image_Maximum intensity projection.tif_Drift_Corrected (1).tif	3b	0	6	1	1	557	1305	665	1013	184.309	No	5	2	10	2	6.403	41.004	17.781	1.281	9.36	0.526	No-No
33	E13 37C embryo 1 1211.20_Delete Image_Maximum intensity projection.tif_Drift_Corrected (1).tif	3b	0	7	1	1	560	1308	665	1013	185.373	No	5	3	15	1	2.512	6.308	20.293	0.502	11.84	0.583	No-No
34	E13 37C embryo 1 1211.20_Delete Image_Maximum intensity projection.tif_Drift_Corrected (1).tif	3b	0	8	1	1	565	1313	665	1013	187.207	No	5	4	20	0	4.186	17.523	24.479	0.837	15.995	0.653	No-No
35	E13 37C embryo 1 1211.20_Delete Image_Maximum intensity projection.tif_Drift_Corrected (1).tif	4	1	1	1	1	450	1307	665	1013	215.622	No	4	0	0	3	0	0	0	0	0	NaN	No-No
36	E13 37C embryo 1 1211.20_Delete Image_Maximum intensity projection.tif_Drift_Corrected (1).tif	4	1	2	1	1	443	1311	665	1013	219.988	No	4	1	5	2	4.773	22.78	4.773	0.955	4.773	1	No-No
37	E13 37C embryo 1 1211.20_Delete Image_Maximum intensity projection.tif_Drift_Corrected (1).tif	4	1	3	1	1	441	1309	665	1013	219.752	No	4	2	10	1	1.674	2.804	6.447	0.335	5.458	0.847	No-No
38	E13 37C embryo 1 1211.20_Delete Image_Maximum intensity projection.tif_Drift_Corrected (1).tif	4	1	4	1	1	438	1309	665	1013	220.829	No	4	3	15	0	1.776	3.154	8.223	0.355	7.202	0.876	No-No
39	E13 37C embryo 1 1211.20_Delete Image_Maximum intensity projection.tif_Drift_Corrected (1).tif	4a	0	5	1	1	447	1300	665	1013	213.361	No	4	0	0	3	0	0	15.758	1.507	4.509	0.286	No-No
40	E13 37C embryo 1 1211.20_Delete Image_Maximum intensity projection.tif_Drift_Corrected (1).tif	4a	0	6	1	1	447	1300	665	1013	213.361	No	4	1	5	2	0	0	15.758	0	4.509	0.286	No-No
41	E13 37C embryo 1 1211.20_Delete Image_Maximum intensity projection.tif_Drift_Corrected (1).tif	4a	0	7	1	1	452	1301	665	1013	212.059	No	4	2	10	1	3.019	9.112	18.777	0.604	3.744	0.199	No-No
42	E13 37C embryo 1 1211.20_Delete Image_Maximum intensity projection.tif_Drift_Corrected (1).tif	4a	0	8	1	1	454	1302	665	1013	211.835	No	4	3	15	0	1.324	1.752	20.101	0.265	3.791	0.189	No-No
43	E13 37C embryo 1 1211.20_Delete Image_Maximum intensity projection.tif_Drift_Corrected (1).tif	4b	0	5	1	1	433	1318	665	1013	226.86	No	4	0	0	3	0	0	14.318	1.219	11.987	0.837	No-No
44	E13 37C embryo 1 1211.20_Delete Image_Maximum intensity projection.tif_Drift_Corrected (1).tif	4b	0	6	1	1	432	1320	665	1013	228.161	No	4	1	5	2	1.324	1.752	15.642	0.265	13.145	0.84	No-No
45	E13 37C embryo 1 1211.20_Delete Image_Maximum intensity projection.tif_Drift_Corrected (1).tif	4b	0	7	1	1	430	1324	665	1013	230.763	No	4	2	10	1	2.648	7.009	18.29	0.53	15.539	0.85	No-No
46	E13 37C embryo 1 1211.20_Delete Image_Maximum intensity projection.tif_Drift_Corrected (1).tif	4b	0	8	1	1	430	1330	665	1013	233.607	No	4	3	15	0	3.552	12.617	21.842	0.71	18.044	0.826	No-No
47	E13 37C embryo 1 1211.20_Delete Image_Maximum intensity projection.tif_Drift_Corrected (1).tif	5	1	2	1	1	524	1105	665	1013	99.669	No	4	0	0	3	0	0	0	0	0	NaN	No-No
48	E13 37C embryo 1 1211.20_Delete Image_Maximum intensity projection.tif_Drift_Corrected (1).tif	5	1	3	1	1	528	1093	665	1013	93.919	No	4	1	5	2	7.488	56.074	7.488	1.498	7.488	1	No-No
49	E13 37C embryo 1 1211.20_Delete Image_Maximum intensity projection.tif_Drift_Corrected (1).tif	5	1	4	1	1	525	1093	665	1013	95.457	No	4	2	10	1	1.776	3.154	9.264	0.355	7.129	0.769	No-No
50	E13 37C embryo 1 1211.20_Delete Image_Maximum intensity projection.tif_Drift_Corrected (1).tif	5	1	5	1	1	523	1090	665	1013	95.628	No	4	3	15	0	2.134	4.556	11.399	0.427	8.9	0.781	No-No
51	E13 37C embryo 1 1211.20_Delete Image_Maximum intensity projection.tif_Drift_Corrected (1).tif	5a	0	6	1	1	526	1079	665	1013	91.093	No	13	0	0	12	0	0	18.149	1.35	15.437	0.851	No-No
52	E13 37C embryo 1 1211.20_Delete Image_Maximum intensity projection.tif_Drift_Corrected (1).tif	5a	0	7	1	1	527	1079	665	1013	90.559	No	13	1	5	11	0.592	0.35	18.741	0.118	15.494	0.827	No-No
53	E13 37C embryo 1 1211.20_Delete Image_Maximum intensity projection.tif_Drift_Corrected (1).tif	5a	0	8	1	1	530	1079	665	1013	88.96	No	13	2	10	10	1.776	3.154	20.517	0.355	15.797	0.77	No-No
54	E13 37C embryo 1 1211.20_Delete Image_Maximum intensity projection.tif_Drift_Corrected (1).tif	5a	0	9	1	1	530	1079	665	1013	88.96	No	13	3	15	9	0	0	20.517	0	15.797	0.77	No-No
55	E13 37C embryo 1 1211.20_Delete Image_Maximum intensity projection.tif_Drift_Corrected (1).tif	5a	0	10	1	1	531	1076	665	1013	87.658	No	13	4	20	8	1.872	3.505	22.389	0.374	17.661	0.789	No-No
56	E13 37C embryo 1 1211.20_Delete Image_Maximum intensity projection.tif_Drift_Corrected (1).tif	5a	0	11	1	1	532	1071	665	1013	85.897	No	13	5	25	7	3.019	9.112	25.407	0.604	20.678	0.814	No-No
57	E13 37C embryo 1 1211.20_Delete Image_Maximum intensity projection.tif_Drift_Corrected (1).tif	5a	0	12	1	1	538	1068	665	1013	81.932	No	13	6	30	6	3.971	15.771	29.379	0.794	23.42	0.797	No-No
58	E13 37C embryo 1 1211.20_Delete Image_Maximum intensity projection.tif_Drift_Corrected (1).tif	5a	0	13	1	1	538	1065	665	1013	81.242	No	13	7	35	5	1.776	3.154	31.155	0.355	25.089	0.805	No-No
59	E13 37C embryo 1 1211.20_Delete Image_Maximum intensity projection.tif_Drift_Corrected (1).tif	5a	0	14	1	1	540	1064	665	1013	79.922	No	13	8	40	4	1.324	1.752	32.478	0.265	26.055	0.802	No-No
60	E13 37C embryo 1 1211.20_Delete Image_Maximum intensity projection.tif_Drift_Corrected (1).tif	5a	0	15	1	1	544	1064	665	1013	77.735	No	13	9	45	3	2.368	5.607	34.846	0.474	27.006	0.775	No-No
61	E13 37C embryo 1 1211.20_Delete Image_Maximum intensity projection.tif_Drift_Corrected (1).tif	5a	0	16	1	1	546	1062	665	1013	76.186	No	13	10	50	2	1.674	2.804	36.521	0.335	28.594	0.783	No-No
62	E13 37C embryo 1 1211.20_Delete Image_Maximum intensity projection.tif_Drift_Corrected (1).tif	5a	0	17	1	1	549	1061	665	1013	74.319	No	13	11	55	1	1.872	3.505	38.393	0.374	29.959	0.78	No-No
63	E13 37C embryo 1 1211.20_Delete Image_Maximum intensity projection.tif_Drift_Corrected (1).tif	5a	0	18	1	1	550	1060	665	1013	73.546	No	13	12	60	0	0.837	0.701	39.23	0.167	30.767	0.784	No-No
64	E13 37C embryo 1 1211.20_Delete Image_Maximum intensity projection.tif_Drift_Corrected (1).tif	5b	0	6	1	1	520	1098	665	1013	99.502	No	9	0	0	8	0	0	16.457	1.012	4.773	0.29	No-No
65	E13 37C embryo 1 1211.20_Delete Image_Maximum intensity projection.tif_Drift_Corrected (1).tif	5b	0	7	1	1	520	1102	665	1013	100.72	No	9	1	5	7	2.368	5.607	18.825	0.474	2.96	0.157	No-No
66	E13 37C embryo 1 1211.20_Delete Image_Maximum intensity projection.tif_Drift_Corrected (1).tif	5b	0	8	1	1	520	1101	665	1013	100.412	No	9	2	10	6	0.592	0.35	19.417	0.118	3.349	0.172	No-No
67	E13 37C embryo 1 1211.20_Delete Image_Maximum intensity projection.tif_Drift_Corrected (1).tif	5b	0	9	1	1	519	1101	665	1013	100.918	No	9	3	15	5	0.592	0.35	20.009	0.118	3.791	0.189	No-No
68	E13 37C embryo 1 1211.20_Delete Image_Maximum intensity projection.tif_Drift_Corrected (1).tif	5b	0	10	1	1	520	1101	665	1013	100.412	No	9	4	20	4	0.592	0.35	20.601	0.118	3.349	0.163	No-No
69	E13 37C embryo 1 1211.20_Delete Image_Maximum intensity projection.tif_Drift_Corrected (1).tif	5b	0	11	1	1	519	1099	665	1013	100.312	No	9	5	25	3	1.324	1.752	21.925	0.265	4.624	0.211	No-No
70	E13 37C embryo 1 1211.20_Delete Image_Maximum intensity projection.tif_Drift_Corrected (1).tif	5b	0	12	1	1	518	1099	665	1013	100.823	No	9	6	30	2	0.592	0.35	22.517	0.118	5.023	0.223	No-No
71	E13 37C embryo 1 1211.20_Delete Image_Maximum intensity projection.tif_Drift_Corrected (1).tif	5b	0	13	1	1	513	1105	665	1013	105.183	No	9	7	35	1	4.624	21.378	27.14	0.925	6.512	0.24	No-No
72	E13 37C embryo 1 1211.20_Delete Image_Maximum intensity projection.tif_Drift_Corrected (1).tif	5b	0	14	1	1	509	1112	665	1013	109.379	No	9	8	40	0	4.773	22.78	31.913	0.955	9.799	0.307	No-No
73	E13 37C embryo 1 1211.20_Delete Image_Maximum intensity projection.tif_Drift_Corrected (1).tif	6	1	1	1	1	379	1314	665	1013	245.803	No	6	0	0	5	0	0	0	0	0	NaN	No-No
74	E13 37C embryo 1 1211.20_Delete Image_Maximum intensity projection.tif_Drift_Corrected (1).tif	6	1	2	1	1	370	1319	665	1013	251.625	No	6	1	5	4	6.095	37.149	6.095	1.219	6.095	1	No-No
75	E13 37C embryo 1 1211.20_Delete Image_Maximum intensity projection.tif_Drift_Corrected (1).tif	6	1	3	1	1	372	1315	665	1013	249.1	No	6	2	10	3	2.648	7.009	8.743	0.53	4.186	0.479	No-No
76	E13 37C embryo 1 1211.20_Delete Image_Maximum intensity projection.tif_Drift_Corrected (1).tif	6	1	4	1	1	374	1316	665	1013	248.703	No	6	3	15	2	1.324	1.752	10.066	0.265	3.188	0.317	No-No
77	E13 37C embryo 1 1211.20_Delete Image_Maximum intensity projection.tif_Drift_Corrected (1).tif	6	1	5	1	1	375	1317	665	1013	248.722	No	6	4	20	1	0.837	0.701	10.903	0.167	2.96	0.271	No-No
78	E13 37C embryo 1 1211.20_Delete Image_Maximum intensity projection.tif_Drift_Corrected (1).tif	6	1	6	1	1	378	1318	665	1013	247.93	No	6	5	25	0	1.872	3.505	12.776	0.374	2.441	0.191	No-No
79	E13 37C embryo 1 1211.20_Delete Image_Maximum intensity projection.tif_Drift_Corrected (1).tif	6a	0	7	1	1	374	1317	665	1013	249.131	No	2	0	0	1	0	0	15.216	0.488	3.452	0.227	No-No
80	E13 37C embryo 1 1211.20_Delete Image_Maximum intensity projection.tif_Drift_Corrected (1).tif	6a	0	8	1	1	371	1314	665	1013	249.089	No	2	1	5	0	2.512	6.308	17.728	0.502	4.736	0.267	No-No
81	E13 37C embryo 1 1211.20_Delete Image_Maximum intensity projection.tif_Drift_Corrected (1).tif	6b	0	7	1	1	391	1328	665	1013	247.156	No	2	0	0	1	0	0	22.485	1.942	10.916	0.485	No-No
82	E13 37C embryo 1 1211.20_Delete Image_Maximum intensity projection.tif_Drift_Corrected (1).tif	6b	0	8	1	1	396	1334	665	1013	247.936	No	2	1	5	0	4.624	21.378	27.109	0.925	15.539	0.573	No-No
83	E13 37C embryo 1 1211.20_Delete Image_Maximum intensity projection.tif_Drift_Corrected (1).tif	7	1	1	1	1	569	1299	665	1013	178.596	No	6	0	0	5	0	0	0	0	0	NaN	No-No
84	E13 37C embryo 1 1211.20_Delete Image_Maximum intensity projection.tif_Drift_Corrected (1).tif	7	1	2	1	1	565	1299	665	1013	179.363	No	6	1	5	4	2.368	5.607	2.368	0.474	2.368	1	No-No
85	E13 37C embryo 1 1211.20_Delete Image_Maximum intensity projection.tif_Drift_Corrected (1).tif	7	1	3	1	1	564	1299	665	1013	179.56	No	6	2	10	3	0.592	0.35	2.96	0.118	2.96	1	No-No
86	E13 37C embryo 1 1211.20_Delete Image_Maximum intensity projection.tif_Drift_Corrected (1).tif	7	1	4	1	1	562	1295	665	1013	177.731	No	6	3	15	2	2.648	7.009	5.608	0.53	4.773	0.851	No-No
87	E13 37C embryo 1 1211.20_Delete Image_Maximum intensity projection.tif_Drift_Corrected (1).tif	7	1	5	1	1	561	1294	665	1013	177.38	No	6	4	20	1	0.837	0.701	6.445	0.167	5.585	0.867	No-No
88	E13 37C embryo 1 1211.20_Delete Image_Maximum intensity projection.tif_Drift_Corrected (1).tif	7	1	6	1	1	562	1296	665	1013	178.287	No	6	5	25	0	1.324	1.752	7.768	0.265	4.509	0.58	No-No
89	E13 37C embryo 1 1211.20_Delete Image_Maximum intensity projection.tif_Drift_Corrected (1).tif	7a	0	7	1	1	556	1289	665	1013	175.672	No	2	0	0	1	0	0	13.226	1.092	9.71	0.734	No-No
90	E13 37C embryo 1 1211.20_Delete Image_Maximum intensity projection.tif_Drift_Corrected (1).tif	7a	0	8	1	1	558	1294	665	1013	178.004	No	2	1	5	0	3.188	10.163	16.414	0.638	7.153	0.436	No-No
91	E13 37C embryo 1 1211.20_Delete Image_Maximum intensity projection.tif_Drift_Corrected (1).tif	7b	0	7	1	1	568	1301	665	1013	179.907	No	2	0	0	1	0	0	12.392	0.925	1.324	0.107	No-No
92	E13 37C embryo 1 1211.20_Delete Image_Maximum intensity projection.tif_Drift_Corrected (1).tif	7b	0	8	1	1	573	1305	665	1013	181.241	No	2	1	5	0	3.791	14.369	16.183	0.758	4.269	0.264	No-No
93	E13 37C embryo 1 1211.20_Delete Image_Maximum intensity projection.tif_Drift_Corrected (1).tif	8	1	8	1	1	100	1234	665	1013	359.157	No	1	0	0	0	0	0	0	0	0	NaN	No-No
94	E13 37C embryo 1 1211.20_Delete Image_Maximum intensity projection.tif_Drift_Corrected (1).tif	8a	0	9	1	1	109	1249	665	1013	357.576	No	1	0	0	0	0	0	10.356	2.071	10.356	1	No-No
95	E13 37C embryo 1 1211.20_Delete Image_Maximum intensity projection.tif_Drift_Corrected (1).tif	8b	0	9	1	1	97	1235	665	1013	361.027	No	1	0	0	0	0	0	1.872	0.374	1.872	1	No-No
96	E13 37C embryo 1 1211.20_Delete Image_Maximum intensity projection.tif_Drift_Corrected (1).tif	9	1	8	1	1	142	1008	665	1013	309.63	No	2	0	0	1	0	0	0	0	0	NaN	No-No
97	E13 37C embryo 1 1211.20_Delete Image_Maximum intensity projection.tif_Drift_Corrected (1).tif	9	1	9	1	1	143	1013	665	1013	309.024	No	2	1	5	0	3.019	9.112	3.019	0.604	3.019	1	No-No
98	E13 37C embryo 1 1211.20_Delete Image_Maximum intensity projection.tif_Drift_Corrected (1).tif	9a	0	10	1	1	147	1003	665	1013	306.713	No	14	0	0	13	0	0	9.395	1.275	4.186	0.446	No-No
99	E13 37C embryo 1 1211.20_Delete Image_Maximum intensity projection.tif_Drift_Corrected (1).tif	9a	0	11	1	1	147	1005	665	1013	306.693	No	14	1	5	12	1.184	1.402	10.579	0.237	3.452	0.326	No-No
100	E13 37C embryo 1 1211.20_Delete Image_Maximum intensity projection.tif_Drift_Corrected (1).tif	9a	0	12	1	1	145	1005	665	1013	307.876	No	14	2	10	11	1.184	1.402	11.763	0.237	2.512	0.214	No-No
101	E13 37C embryo 1 1211.20_Delete Image_Maximum intensity projection.tif_Drift_Corrected (1).tif	9a	0	13	1	1	144	1004	665	1013	308.478	No	14	3	15	10	0.837	0.701	12.6	0.167	2.648	0.21	No-No
102	E13 37C embryo 1 1211.20_Delete Image_Maximum intensity projection.tif_Drift_Corrected (1).tif	9a	0	14	1	1	144	1003	665	1013	308.489	No	14	4	20	9	0.592	0.35	13.192	0.118	3.188	0.242	No-No
103	E13 37C embryo 1 1211.20_Delete Image_Maximum intensity projection.tif_Drift_Corrected (1).tif	9a	0	15	1	1	145	1003	665	1013	307.897	No	14	5	25	8	0.592	0.35	13.784	0.118	3.452	0.25	No-No
104	E13 37C embryo 1 1211.20_Delete Image_Maximum intensity projection.tif_Drift_Corrected (1).tif	9a	0	16	1	1	148	1001	665	1013	306.146	No	14	6	30	7	2.134	4.556	15.918	0.427	5.458	0.343	No-No
105	E13 37C embryo 1 1211.20_Delete Image_Maximum intensity projection.tif_Drift_Corrected (1).tif	9a	0	17	1	1	146	1001	665	1013	307.33	No	14	7	35	6	1.184	1.402	17.102	0.237	4.773	0.279	No-No
106	E13 37C embryo 1 1211.20_Delete Image_Maximum intensity projection.tif_Drift_Corrected (1).tif	9a	0	18	1	1	144	1001	665	1013	308.514	No	14	8	40	5	1.184	1.402	18.286	0.237	4.31	0.236	No-No
107	E13 37C embryo 1 1211.20_Delete Image_Maximum intensity projection.tif_Drift_Corrected (1).tif	9a	0	19	1	1	144	998	665	1013	308.56	No	14	9	45	4	1.776	3.154	20.062	0.355	6.037	0.301	No-No
108	E13 37C embryo 1 1211.20_Delete Image_Maximum intensity projection.tif_Drift_Corrected (1).tif	9a	0	20	1	1	143	997	665	1013	309.169	No	14	10	50	3	0.837	0.701	20.9	0.167	6.539	0.313	No-No
109	E13 37C embryo 1 1211.20_Delete Image_Maximum intensity projection.tif_Drift_Corrected (1).tif	9a	0	21	1	1	140	998	665	1013	310.927	No	14	11	55	2	1.872	3.505	22.772	0.374	6.037	0.265	No-No
110	E13 37C embryo 1 1211.20_Delete Image_Maximum intensity projection.tif_Drift_Corrected (1).tif	9a	0	22	1	1	138	1001	665	1013	312.065	No	14	12	60	1	2.134	4.556	24.906	0.427	4.773	0.192	No-No
111	E13 37C embryo 1 1211.20_Delete Image_Maximum intensity projection.tif_Drift_Corrected (1).tif	9a	0	23	1	1	138	1001	665	1013	312.065	No	14	13	65	0	0	0	24.906	0	4.773	0.192	No-No
112	E13 37C embryo 1 1211.20_Delete Image_Maximum intensity projection.tif_Drift_Corrected (1).tif	9b	0	10	1	1	153	1023	665	1013	303.162	No	12	0	0	11	0	0	11.391	1.674	11.012	0.967	No-No
113	E13 37C embryo 1 1211.20_Delete Image_Maximum intensity projection.tif_Drift_Corrected (1).tif	9b	0	11	1	1	152	1027	665	1013	303.809	No	12	1	5	10	2.441	5.958	13.832	0.488	12.711	0.919	No-No
114	E13 37C embryo 1 1211.20_Delete Image_Maximum intensity projection.tif_Drift_Corrected (1).tif	9b	0	12	1	1	152	1028	665	1013	303.826	No	12	2	10	9	0.592	0.35	14.424	0.118	13.238	0.918	No-No
115	E13 37C embryo 1 1211.20_Delete Image_Maximum intensity projection.tif_Drift_Corrected (1).tif	9b	0	13	1	1	152	1029	665	1013	303.844	No	12	3	15	8	0.592	0.35	15.016	0.118	13.77	0.917	No-No
116	E13 37C embryo 1 1211.20_Delete Image_Maximum intensity projection.tif_Drift_Corrected (1).tif	9b	0	14	1	1	152	1032	665	1013	303.904	No	12	4	20	7	1.776	3.154	16.792	0.355	15.392	0.917	No-No
117	E13 37C embryo 1 1211.20_Delete Image_Maximum intensity projection.tif_Drift_Corrected (1).tif	9b	0	15	1	1	149	1035	665	1013	305.75	No	12	5	25	6	2.512	6.308	19.303	0.502	16.512	0.855	No-No
118	E13 37C embryo 1 1211.20_Delete Image_Maximum intensity projection.tif_Drift_Corrected (1).tif	9b	0	16	1	1	149	1035	665	1013	305.75	No	12	6	30	5	0	0	19.303	0	16.512	0.855	No-No
119	E13 37C embryo 1 1211.20_Delete Image_Maximum intensity projection.tif_Drift_Corrected (1).tif	9b	0	17	1	1	146	1038	665	1013	307.604	No	12	7	35	4	2.512	6.308	21.815	0.502	17.917	0.821	No-No
120	E13 37C embryo 1 1211.20_Delete Image_Maximum intensity projection.tif_Drift_Corrected (1).tif	9b	0	18	1	1	146	1040	665	1013	307.663	No	12	8	40	3	1.184	1.402	22.999	0.237	19.091	0.83	No-No
121	E13 37C embryo 1 1211.20_Delete Image_Maximum intensity projection.tif_Drift_Corrected (1).tif	9b	0	19	1	1	146	1041	665	1013	307.695	No	12	9	45	2	0.592	0.35	23.591	0.118	19.679	0.834	No-No
122	E13 37C embryo 1 1211.20_Delete Image_Maximum intensity projection.tif_Drift_Corrected (1).tif	9b	0	20	1	1	146	1042	665	1013	307.727	No	12	10	50	1	0.592	0.35	24.183	0.118	20.267	0.838	No-No
123	E13 37C embryo 1 1211.20_Delete Image_Maximum intensity projection.tif_Drift_Corrected (1).tif	9b	0	21	1	1	140	1045	665	1013	311.377	No	12	11	55	0	3.971	15.771	28.154	0.794	21.936	0.779	No-No
124	E13 37C embryo 1 1211.20_Delete Image_Maximum intensity projection.tif_Drift_Corrected (1).tif	10	1	10	1	1	135	860	665	1013	326.572	No	1	0	0	0	0	0	0	0	0	NaN	No-No
125	E13 37C embryo 1 1211.20_Delete Image_Maximum intensity projection.tif_Drift_Corrected (1).tif	10a	0	11	1	1	129	876	665	1013	327.513	No	13	0	0	12	0	0	10.116	2.023	10.116	1	No-No
126	E13 37C embryo 1 1211.20_Delete Image_Maximum intensity projection.tif_Drift_Corrected (1).tif	10a	0	12	1	1	128	881	665	1013	327.367	No	13	1	5	11	3.019	9.112	13.135	0.604	13.104	0.998	No-No
127	E13 37C embryo 1 1211.20_Delete Image_Maximum intensity projection.tif_Drift_Corrected (1).tif	10a	0	13	1	1	128	882	665	1013	327.227	No	13	2	10	10	0.592	0.35	13.727	0.118	13.667	0.996	No-No
128	E13 37C embryo 1 1211.20_Delete Image_Maximum intensity projection.tif_Drift_Corrected (1).tif	10a	0	14	1	1	127	888	665	1013	326.98	No	13	3	15	9	3.601	12.967	17.328	0.72	17.239	0.995	No-No
129	E13 37C embryo 1 1211.20_Delete Image_Maximum intensity projection.tif_Drift_Corrected (1).tif	10a	0	15	1	1	126	889	665	1013	327.423	No	13	4	20	8	0.837	0.701	18.165	0.167	17.976	0.99	No-No
130	E13 37C embryo 1 1211.20_Delete Image_Maximum intensity projection.tif_Drift_Corrected (1).tif	10a	0	16	1	1	125	890	665	1013	327.868	No	13	5	25	7	0.837	0.701	19.002	0.167	18.721	0.985	No-No
131	E13 37C embryo 1 1211.20_Delete Image_Maximum intensity projection.tif_Drift_Corrected (1).tif	10a	0	17	1	1	125	892	665	1013	327.607	No	13	6	30	6	1.184	1.402	20.186	0.237	19.847	0.983	No-No
132	E13 37C embryo 1 1211.20_Delete Image_Maximum intensity projection.tif_Drift_Corrected (1).tif	10a	0	18	1	1	121	895	665	1013	329.537	No	13	7	35	5	2.96	8.762	23.146	0.592	22.316	0.964	No-No
133	E13 37C embryo 1 1211.20_Delete Image_Maximum intensity projection.tif_Drift_Corrected (1).tif	10a	0	19	1	1	121	895	665	1013	329.537	No	13	8	40	4	0	0	23.146	0	22.316	0.964	No-No
134	E13 37C embryo 1 1211.20_Delete Image_Maximum intensity projection.tif_Drift_Corrected (1).tif	10a	0	20	1	1	121	895	665	1013	329.537	No	13	9	45	3	0	0	23.146	0	22.316	0.964	No-No
135	E13 37C embryo 1 1211.20_Delete Image_Maximum intensity projection.tif_Drift_Corrected (1).tif	10a	0	21	1	1	120	896	665	1013	329.991	No	13	10	50	2	0.837	0.701	23.983	0.167	23.088	0.963	No-No
136	E13 37C embryo 1 1211.20_Delete Image_Maximum intensity projection.tif_Drift_Corrected (1).tif	10a	0	22	1	1	118	897	665	1013	331.025	No	13	11	55	1	1.324	1.752	25.307	0.265	24.105	0.953	No-No
137	E13 37C embryo 1 1211.20_Delete Image_Maximum intensity projection.tif_Drift_Corrected (1).tif	10a	0	23	1	1	116	898	665	1013	332.062	No	13	12	60	0	1.324	1.752	26.631	0.265	25.151	0.944	No-No
138	E13 37C embryo 1 1211.20_Delete Image_Maximum intensity projection.tif_Drift_Corrected (1).tif	10b	0	11	1	1	141	862	665	1013	322.831	No	13	0	0	12	0	0	3.744	0.749	3.744	1	No-No
139	E13 37C embryo 1 1211.20_Delete Image_Maximum intensity projection.tif_Drift_Corrected (1).tif	10b	0	12	1	1	141	862	665	1013	322.831	No	13	1	5	11	0	0	3.744	0	3.744	1	No-No
140	E13 37C embryo 1 1211.20_Delete Image_Maximum intensity projection.tif_Drift_Corrected (1).tif	10b	0	13	1	1	136	863	665	1013	325.514	No	13	2	10	10	3.019	9.112	6.763	0.604	1.872	0.277	No-No
141	E13 37C embryo 1 1211.20_Delete Image_Maximum intensity projection.tif_Drift_Corrected (1).tif	10b	0	14	1	1	132	864	665	1013	327.633	No	13	3	15	9	2.441	5.958	9.204	0.488	2.96	0.322	No-No
142	E13 37C embryo 1 1211.20_Delete Image_Maximum intensity projection.tif_Drift_Corrected (1).tif	10b	0	15	1	1	131	866	665	1013	327.887	No	13	4	20	8	1.324	1.752	10.527	0.265	4.269	0.406	No-No
143	E13 37C embryo 1 1211.20_Delete Image_Maximum intensity projection.tif_Drift_Corrected (1).tif	10b	0	16	1	1	130	867	665	1013	328.302	No	13	5	25	7	0.837	0.701	11.365	0.167	5.093	0.448	No-No
144	E13 37C embryo 1 1211.20_Delete Image_Maximum intensity projection.tif_Drift_Corrected (1).tif	10b	0	17	1	1	128	869	665	1013	329.135	No	13	6	30	6	1.674	2.804	13.039	0.335	6.75	0.518	No-No
145	E13 37C embryo 1 1211.20_Delete Image_Maximum intensity projection.tif_Drift_Corrected (1).tif	10b	0	18	1	1	127	870	665	1013	329.555	No	13	7	35	5	0.837	0.701	13.876	0.167	7.581	0.546	No-No
146	E13 37C embryo 1 1211.20_Delete Image_Maximum intensity projection.tif_Drift_Corrected (1).tif	10b	0	19	1	1	127	870	665	1013	329.555	No	13	8	40	4	0	0	13.876	0	7.581	0.546	No-No
147	E13 37C embryo 1 1211.20_Delete Image_Maximum intensity projection.tif_Drift_Corrected (1).tif	10b	0	20	1	1	125	870	665	1013	330.699	No	13	9	45	3	1.184	1.402	15.06	0.237	8.372	0.556	No-No
148	E13 37C embryo 1 1211.20_Delete Image_Maximum intensity projection.tif_Drift_Corrected (1).tif	10b	0	21	1	1	125	870	665	1013	330.699	No	13	10	50	2	0	0	15.06	0	8.372	0.556	No-No
149	E13 37C embryo 1 1211.20_Delete Image_Maximum intensity projection.tif_Drift_Corrected (1).tif	10b	0	22	1	1	122	870	665	1013	332.416	No	13	11	55	1	1.776	3.154	16.836	0.355	9.71	0.577	No-No
150	E13 37C embryo 1 1211.20_Delete Image_Maximum intensity projection.tif_Drift_Corrected (1).tif	10b	0	23	1	1	118	870	665	1013	334.707	No	13	12	60	0	2.368	5.607	19.204	0.474	11.676	0.608	No-No
151	E13 37C embryo 1 1211.20_Delete Image_Maximum intensity projection.tif_Drift_Corrected (1).tif	11	1	10	1	1	283	862	665	1013	243.171	No	3	0	0	2	0	0	0	0	0	NaN	No-No
152	E13 37C embryo 1 1211.20_Delete Image_Maximum intensity projection.tif_Drift_Corrected (1).tif	11	1	11	1	1	282	868	665	1013	242.441	No	3	1	5	1	3.601	12.967	3.601	0.72	3.601	1	No-No
153	E13 37C embryo 1 1211.20_Delete Image_Maximum intensity projection.tif_Drift_Corrected (1).tif	11	1	12	1	1	281	870	665	1013	242.579	No	3	2	10	0	1.324	1.752	4.925	0.265	4.882	0.991	No-No
154	E13 37C embryo 1 1211.20_Delete Image_Maximum intensity projection.tif_Drift_Corrected (1).tif	11a	0	13	1	1	276	876	665	1013	244.153	No	11	0	0	10	0	0	9.548	0.925	9.266	0.97	No-No
155	E13 37C embryo 1 1211.20_Delete Image_Maximum intensity projection.tif_Drift_Corrected (1).tif	11a	0	14	1	1	276	877	665	1013	243.956	No	11	1	5	9	0.592	0.35	10.14	0.118	9.799	0.966	No-No
156	E13 37C embryo 1 1211.20_Delete Image_Maximum intensity projection.tif_Drift_Corrected (1).tif	11a	0	15	1	1	274	877	665	1013	245.074	No	11	2	10	8	1.184	1.402	11.324	0.237	10.356	0.914	No-No
157	E13 37C embryo 1 1211.20_Delete Image_Maximum intensity projection.tif_Drift_Corrected (1).tif	11a	0	16	1	1	274	877	665	1013	245.074	No	11	3	15	7	0	0	11.324	0	10.356	0.914	No-No
158	E13 37C embryo 1 1211.20_Delete Image_Maximum intensity projection.tif_Drift_Corrected (1).tif	11a	0	17	1	1	274	878	665	1013	244.881	No	11	4	20	6	0.592	0.35	11.916	0.118	10.868	0.912	No-No
159	E13 37C embryo 1 1211.20_Delete Image_Maximum intensity projection.tif_Drift_Corrected (1).tif	11a	0	18	1	1	271	880	665	1013	246.179	No	11	5	25	5	2.134	4.556	14.051	0.427	12.807	0.911	No-No
160	E13 37C embryo 1 1211.20_Delete Image_Maximum intensity projection.tif_Drift_Corrected (1).tif	11a	0	19	1	1	271	880	665	1013	246.179	No	11	6	30	4	0	0	14.051	0	12.807	0.911	No-No
161	E13 37C embryo 1 1211.20_Delete Image_Maximum intensity projection.tif_Drift_Corrected (1).tif	11a	0	20	1	1	268	882	665	1013	247.489	No	11	7	35	3	2.134	4.556	16.185	0.427	14.8	0.914	No-No
162	E13 37C embryo 1 1211.20_Delete Image_Maximum intensity projection.tif_Drift_Corrected (1).tif	11a	0	21	1	1	268	882	665	1013	247.489	No	11	8	40	2	0	0	16.185	0	14.8	0.914	No-No
163	E13 37C embryo 1 1211.20_Delete Image_Maximum intensity projection.tif_Drift_Corrected (1).tif	11a	0	22	1	1	266	884	665	1013	248.246	No	11	9	45	1	1.674	2.804	17.86	0.335	16.459	0.922	No-No
164	E13 37C embryo 1 1211.20_Delete Image_Maximum intensity projection.tif_Drift_Corrected (1).tif	11a	0	23	1	1	266	884	665	1013	248.246	No	11	10	50	0	0	0	17.86	0	16.459	0.922	No-No
165	E13 37C embryo 1 1211.20_Delete Image_Maximum intensity projection.tif_Drift_Corrected (1).tif	11b	0	13	1	1	290	880	665	1013	235.549	No	11	0	0	10	0	0	12.889	1.593	11.433	0.887	No-No
166	E13 37C embryo 1 1211.20_Delete Image_Maximum intensity projection.tif_Drift_Corrected (1).tif	11b	0	14	1	1	289	879	665	1013	236.305	No	11	1	5	9	0.837	0.701	13.727	0.167	10.672	0.778	No-No
167	E13 37C embryo 1 1211.20_Delete Image_Maximum intensity projection.tif_Drift_Corrected (1).tif	11b	0	15	1	1	290	880	665	1013	235.549	No	11	2	10	8	0.837	0.701	14.564	0.167	11.433	0.785	No-No
168	E13 37C embryo 1 1211.20_Delete Image_Maximum intensity projection.tif_Drift_Corrected (1).tif	11b	0	16	1	1	290	881	665	1013	235.352	No	11	3	15	7	0.592	0.35	15.156	0.118	11.987	0.791	No-No
169	E13 37C embryo 1 1211.20_Delete Image_Maximum intensity projection.tif_Drift_Corrected (1).tif	11b	0	17	1	1	292	883	665	1013	233.843	No	11	4	20	6	1.674	2.804	16.83	0.335	13.526	0.804	No-No
170	E13 37C embryo 1 1211.20_Delete Image_Maximum intensity projection.tif_Drift_Corrected (1).tif	11b	0	18	1	1	292	883	665	1013	233.843	No	11	5	25	5	0	0	16.83	0	13.526	0.804	No-No
171	E13 37C embryo 1 1211.20_Delete Image_Maximum intensity projection.tif_Drift_Corrected (1).tif	11b	0	19	1	1	292	886	665	1013	233.264	No	11	6	30	4	1.776	3.154	18.606	0.355	15.174	0.816	No-No
172	E13 37C embryo 1 1211.20_Delete Image_Maximum intensity projection.tif_Drift_Corrected (1).tif	11b	0	20	1	1	292	886	665	1013	233.264	No	11	7	35	3	0	0	18.606	0	15.174	0.816	No-No
173	E13 37C embryo 1 1211.20_Delete Image_Maximum intensity projection.tif_Drift_Corrected (1).tif	11b	0	21	1	1	292	886	665	1013	233.264	No	11	8	40	2	0	0	18.606	0	15.174	0.816	No-No
174	E13 37C embryo 1 1211.20_Delete Image_Maximum intensity projection.tif_Drift_Corrected (1).tif	11b	0	22	1	1	290	887	665	1013	234.196	No	11	9	45	1	1.324	1.752	19.93	0.265	15.369	0.771	No-No
175	E13 37C embryo 1 1211.20_Delete Image_Maximum intensity projection.tif_Drift_Corrected (1).tif	11b	0	23	1	1	289	889	665	1013	234.384	No	11	10	50	0	1.324	1.752	21.254	0.265	16.374	0.77	No-No
176	E13 37C embryo 1 1211.20_Delete Image_Maximum intensity projection.tif_Drift_Corrected (1).tif	12	1	7	1	1	471	885	665	1013	137.594	Yes	14	0	0	13	0	0	0	0	0	NaN	Yes-Yes
177	E13 37C embryo 1 1211.20_Delete Image_Maximum intensity projection.tif_Drift_Corrected (1).tif	12	1	8	1	1	465	880	665	1013	142.19	No	14	1	5	12	4.624	21.378	4.624	0.925	4.624	1	Yes-Yes
178	E13 37C embryo 1 1211.20_Delete Image_Maximum intensity projection.tif_Drift_Corrected (1).tif	12	1	9	1	1	465	880	665	1013	142.19	No	14	2	10	11	0	0	4.624	0	4.624	1	Yes-Yes
179	E13 37C embryo 1 1211.20_Delete Image_Maximum intensity projection.tif_Drift_Corrected (1).tif	12	1	10	1	1	466	882	665	1013	141.043	No	14	3	15	10	1.324	1.752	5.947	0.265	3.452	0.58	Yes-Yes
180	E13 37C embryo 1 1211.20_Delete Image_Maximum intensity projection.tif_Drift_Corrected (1).tif	12	1	11	1	1	467	886	665	1013	139.256	Yes	14	4	20	9	2.441	5.958	8.388	0.488	2.441	0.291	Yes-Yes
181	E13 37C embryo 1 1211.20_Delete Image_Maximum intensity projection.tif_Drift_Corrected (1).tif	12	1	12	1	1	467	889	665	1013	138.305	Yes	14	5	25	8	1.776	3.154	10.164	0.355	3.349	0.329	Yes-Yes
182	E13 37C embryo 1 1211.20_Delete Image_Maximum intensity projection.tif_Drift_Corrected (1).tif	12	1	13	1	1	467	889	665	1013	138.305	Yes	14	6	30	7	0	0	10.164	0	3.349	0.329	Yes-Yes
183	E13 37C embryo 1 1211.20_Delete Image_Maximum intensity projection.tif_Drift_Corrected (1).tif	12	1	14	1	1	468	887	665	1013	138.438	Yes	14	7	35	6	1.324	1.752	11.488	0.265	2.134	0.186	Yes-Yes
184	E13 37C embryo 1 1211.20_Delete Image_Maximum intensity projection.tif_Drift_Corrected (1).tif	12	1	15	1	1	469	884	665	1013	138.908	Yes	14	8	40	5	1.872	3.505	13.36	0.374	1.324	0.099	Yes-Yes
185	E13 37C embryo 1 1211.20_Delete Image_Maximum intensity projection.tif_Drift_Corrected (1).tif	12	1	16	1	1	469	881	665	1013	139.893	Yes	14	9	45	4	1.776	3.154	15.136	0.355	2.648	0.175	Yes-Yes
186	E13 37C embryo 1 1211.20_Delete Image_Maximum intensity projection.tif_Drift_Corrected (1).tif	12	1	17	1	1	469	881	665	1013	139.893	Yes	14	10	50	3	0	0	15.136	0	2.648	0.175	Yes-Yes
187	E13 37C embryo 1 1211.20_Delete Image_Maximum intensity projection.tif_Drift_Corrected (1).tif	12	1	18	1	1	472	885	665	1013	137.1	Yes	14	11	55	2	2.96	8.762	18.096	0.592	0.592	0.033	Yes-Yes
188	E13 37C embryo 1 1211.20_Delete Image_Maximum intensity projection.tif_Drift_Corrected (1).tif	12	1	19	1	1	474	887	665	1013	135.459	Yes	14	12	60	1	1.674	2.804	19.771	0.335	2.134	0.108	Yes-Yes
189	E13 37C embryo 1 1211.20_Delete Image_Maximum intensity projection.tif_Drift_Corrected (1).tif	12	1	20	1	1	474	890	665	1013	134.49	Yes	14	13	65	0	1.776	3.154	21.547	0.355	3.452	0.16	Yes-Yes
190	E13 37C embryo 1 1211.20_Delete Image_Maximum intensity projection.tif_Drift_Corrected (1).tif	12a	0	21	1	1	472	886	665	1013	136.774	Yes	3	0	0	2	0	0	24.194	0.53	0.837	0.035	Yes-Yes
191	E13 37C embryo 1 1211.20_Delete Image_Maximum intensity projection.tif_Drift_Corrected (1).tif	12a	0	22	1	1	468	886	665	1013	138.758	Yes	3	1	5	1	2.368	5.607	26.562	0.474	1.872	0.07	Yes-Yes
192	E13 37C embryo 1 1211.20_Delete Image_Maximum intensity projection.tif_Drift_Corrected (1).tif	12a	0	23	1	1	467	887	665	1013	138.937	Yes	3	2	10	0	0.837	0.701	27.399	0.167	2.648	0.097	Yes-Yes
193	E13 37C embryo 1 1211.20_Delete Image_Maximum intensity projection.tif_Drift_Corrected (1).tif	12b	0	21	1	1	480	907	665	1013	126.224	Yes	3	0	0	2	0	0	32.219	2.134	14.072	0.437	Yes-Yes
194	E13 37C embryo 1 1211.20_Delete Image_Maximum intensity projection.tif_Drift_Corrected (1).tif	12b	0	22	1	1	481	910	665	1013	124.833	Yes	3	1	5	1	1.872	3.505	34.091	0.374	15.94	0.468	Yes-Yes
195	E13 37C embryo 1 1211.20_Delete Image_Maximum intensity projection.tif_Drift_Corrected (1).tif	12b	0	23	1	1	483	910	665	1013	123.802	Yes	3	2	10	0	1.184	1.402	35.275	0.237	16.417	0.465	Yes-Yes
196	E13 37C embryo 1 1211.20_Delete Image_Maximum intensity projection.tif_Drift_Corrected (1).tif	13	1	8	1	1	425	833	665	1013	177.6	No	13	0	0	12	0	0	0	0	0	NaN	No-No
197	E13 37C embryo 1 1211.20_Delete Image_Maximum intensity projection.tif_Drift_Corrected (1).tif	13	1	9	1	1	426	840	665	1013	174.665	No	13	1	5	11	4.186	17.523	4.186	0.837	4.186	1	No-No
198	E13 37C embryo 1 1211.20_Delete Image_Maximum intensity projection.tif_Drift_Corrected (1).tif	13	1	10	1	1	430	848	665	1013	169.988	No	13	2	10	10	5.295	28.037	9.481	1.059	9.36	0.987	No-No
199	E13 37C embryo 1 1211.20_Delete Image_Maximum intensity projection.tif_Drift_Corrected (1).tif	13	1	11	1	1	430	854	665	1013	167.972	No	13	3	15	9	3.552	12.617	13.033	0.71	12.78	0.981	No-No
200	E13 37C embryo 1 1211.20_Delete Image_Maximum intensity projection.tif_Drift_Corrected (1).tif	13	1	12	1	1	430	854	665	1013	167.972	No	13	4	20	8	0	0	13.033	0	12.78	0.981	No-No
201	E13 37C embryo 1 1211.20_Delete Image_Maximum intensity projection.tif_Drift_Corrected (1).tif	13	1	13	1	1	428	855	665	1013	168.624	No	13	5	25	7	1.324	1.752	14.357	0.265	13.145	0.916	No-No
202	E13 37C embryo 1 1211.20_Delete Image_Maximum intensity projection.tif_Drift_Corrected (1).tif	13	1	14	1	1	430	851	665	1013	168.973	No	13	6	30	6	2.648	7.009	17.004	0.53	11.059	0.65	No-No
203	E13 37C embryo 1 1211.20_Delete Image_Maximum intensity projection.tif_Drift_Corrected (1).tif	13	1	15	1	1	430	852	665	1013	168.638	No	13	7	35	5	0.592	0.35	17.596	0.118	11.631	0.661	No-No
204	E13 37C embryo 1 1211.20_Delete Image_Maximum intensity projection.tif_Drift_Corrected (1).tif	13	1	16	1	1	429	855	665	1013	168.132	No	13	8	40	4	1.872	3.505	19.468	0.374	13.238	0.68	No-No
205	E13 37C embryo 1 1211.20_Delete Image_Maximum intensity projection.tif_Drift_Corrected (1).tif	13	1	17	1	1	429	855	665	1013	168.132	No	13	9	45	3	0	0	19.468	0	13.238	0.68	No-No
206	E13 37C embryo 1 1211.20_Delete Image_Maximum intensity projection.tif_Drift_Corrected (1).tif	13	1	18	1	1	426	855	665	1013	169.611	No	13	10	50	2	1.776	3.154	21.244	0.355	13.037	0.614	No-No
207	E13 37C embryo 1 1211.20_Delete Image_Maximum intensity projection.tif_Drift_Corrected (1).tif	13	1	19	1	1	426	855	665	1013	169.611	No	13	11	55	1	0	0	21.244	0	13.037	0.614	No-No
208	E13 37C embryo 1 1211.20_Delete Image_Maximum intensity projection.tif_Drift_Corrected (1).tif	13	1	20	1	1	426	855	665	1013	169.611	No	13	12	60	0	0	0	21.244	0	13.037	0.614	No-No
209	E13 37C embryo 1 1211.20_Delete Image_Maximum intensity projection.tif_Drift_Corrected (1).tif	13a	0	21	1	1	431	848	665	1013	169.503	No	3	0	0	2	0	0	26.337	1.019	9.564	0.363	No-No
210	E13 37C embryo 1 1211.20_Delete Image_Maximum intensity projection.tif_Drift_Corrected (1).tif	13a	0	22	1	1	433	845	665	1013	169.573	No	3	1	5	1	2.134	4.556	28.471	0.427	8.538	0.3	No-No
211	E13 37C embryo 1 1211.20_Delete Image_Maximum intensity projection.tif_Drift_Corrected (1).tif	13a	0	23	1	1	432	845	665	1013	170.053	No	3	2	10	0	0.592	0.35	29.063	0.118	8.224	0.283	No-No
212	E13 37C embryo 1 1211.20_Delete Image_Maximum intensity projection.tif_Drift_Corrected (1).tif	13b	0	21	1	1	424	862	665	1013	168.363	No	3	0	0	2	0	0	25.554	0.862	17.178	0.672	No-No
213	E13 37C embryo 1 1211.20_Delete Image_Maximum intensity projection.tif_Drift_Corrected (1).tif	13b	0	22	1	1	424	863	665	1013	168.05	No	3	1	5	1	0.592	0.35	26.146	0.118	17.77	0.68	No-No
214	E13 37C embryo 1 1211.20_Delete Image_Maximum intensity projection.tif_Drift_Corrected (1).tif	13b	0	23	1	1	423	867	665	1013	167.317	No	3	2	10	0	2.441	5.958	28.587	0.488	20.163	0.705	No-No
215	E13 37C embryo 1 1211.20_Delete Image_Maximum intensity projection.tif_Drift_Corrected (1).tif	14	1	8	1	1	374	910	665	1013	182.745	No	4	0	0	3	0	0	0	0	0	NaN	No-No
216	E13 37C embryo 1 1211.20_Delete Image_Maximum intensity projection.tif_Drift_Corrected (1).tif	14	1	9	1	1	374	915	665	1013	181.779	No	4	1	5	2	2.96	8.762	2.96	0.592	2.96	1	No-No
217	E13 37C embryo 1 1211.20_Delete Image_Maximum intensity projection.tif_Drift_Corrected (1).tif	14	1	10	1	1	374	919	665	1013	181.037	No	4	2	10	1	2.368	5.607	5.328	0.474	5.328	1	No-No
218	E13 37C embryo 1 1211.20_Delete Image_Maximum intensity projection.tif_Drift_Corrected (1).tif	14	1	11	1	1	377	923	665	1013	178.627	No	4	3	15	0	2.96	8.762	8.288	0.592	7.898	0.953	No-No
219	E13 37C embryo 1 1211.20_Delete Image_Maximum intensity projection.tif_Drift_Corrected (1).tif	14a	0	12	1	1	373	915	665	1013	182.34	No	12	0	0	11	0	0	13.583	1.059	3.019	0.222	No-No
220	E13 37C embryo 1 1211.20_Delete Image_Maximum intensity projection.tif_Drift_Corrected (1).tif	14a	0	13	1	1	374	920	665	1013	180.856	No	12	1	5	10	3.019	9.112	16.602	0.604	5.92	0.357	No-No
221	E13 37C embryo 1 1211.20_Delete Image_Maximum intensity projection.tif_Drift_Corrected (1).tif	14a	0	14	1	1	374	919	665	1013	181.037	No	12	2	10	9	0.592	0.35	17.194	0.118	5.328	0.31	No-No
222	E13 37C embryo 1 1211.20_Delete Image_Maximum intensity projection.tif_Drift_Corrected (1).tif	14a	0	15	1	1	374	920	665	1013	180.856	No	12	3	15	8	0.592	0.35	17.786	0.118	5.92	0.333	No-No
223	E13 37C embryo 1 1211.20_Delete Image_Maximum intensity projection.tif_Drift_Corrected (1).tif	14a	0	16	1	1	370	920	665	1013	183.113	No	12	4	20	7	2.368	5.607	20.154	0.474	6.376	0.316	No-No
224	E13 37C embryo 1 1211.20_Delete Image_Maximum intensity projection.tif_Drift_Corrected (1).tif	14a	0	17	1	1	368	918	665	1013	184.6	No	12	5	25	6	1.674	2.804	21.828	0.335	5.92	0.271	No-No
225	E13 37C embryo 1 1211.20_Delete Image_Maximum intensity projection.tif_Drift_Corrected (1).tif	14a	0	18	1	1	367	918	665	1013	185.164	No	12	6	30	5	0.592	0.35	22.42	0.118	6.293	0.281	No-No
226	E13 37C embryo 1 1211.20_Delete Image_Maximum intensity projection.tif_Drift_Corrected (1).tif	14a	0	19	1	1	367	918	665	1013	185.164	No	12	7	35	4	0	0	22.42	0	6.293	0.281	No-No
227	E13 37C embryo 1 1211.20_Delete Image_Maximum intensity projection.tif_Drift_Corrected (1).tif	14a	0	20	1	1	366	918	665	1013	185.728	No	12	8	40	3	0.592	0.35	23.012	0.118	6.698	0.291	No-No
228	E13 37C embryo 1 1211.20_Delete Image_Maximum intensity projection.tif_Drift_Corrected (1).tif	14a	0	21	1	1	364	918	665	1013	186.856	No	12	9	45	2	1.184	1.402	24.196	0.237	7.581	0.313	No-No
229	E13 37C embryo 1 1211.20_Delete Image_Maximum intensity projection.tif_Drift_Corrected (1).tif	14a	0	22	1	1	364	918	665	1013	186.856	No	12	10	50	1	0	0	24.196	0	7.581	0.313	No-No
230	E13 37C embryo 1 1211.20_Delete Image_Maximum intensity projection.tif_Drift_Corrected (1).tif	14a	0	23	1	1	365	919	665	1013	186.114	No	12	11	55	0	0.837	0.701	25.033	0.167	7.535	0.301	No-No
231	E13 37C embryo 1 1211.20_Delete Image_Maximum intensity projection.tif_Drift_Corrected (1).tif	14b	0	12	1	1	380	933	665	1013	175.241	No	12	0	0	11	0	0	14.469	1.236	14.072	0.973	No-No
232	E13 37C embryo 1 1211.20_Delete Image_Maximum intensity projection.tif_Drift_Corrected (1).tif	14b	0	13	1	1	383	936	665	1013	173.055	No	12	1	5	10	2.512	6.308	16.98	0.502	16.288	0.959	No-No
233	E13 37C embryo 1 1211.20_Delete Image_Maximum intensity projection.tif_Drift_Corrected (1).tif	14b	0	14	1	1	385	937	665	1013	171.758	No	12	2	10	9	1.324	1.752	18.304	0.265	17.26	0.943	No-No
234	E13 37C embryo 1 1211.20_Delete Image_Maximum intensity projection.tif_Drift_Corrected (1).tif	14b	0	15	1	1	385	937	665	1013	171.758	No	12	3	15	8	0	0	18.304	0	17.26	0.943	No-No
235	E13 37C embryo 1 1211.20_Delete Image_Maximum intensity projection.tif_Drift_Corrected (1).tif	14b	0	16	1	1	384	939	665	1013	172.024	No	12	4	20	7	1.324	1.752	19.628	0.265	18.16	0.925	No-No
236	E13 37C embryo 1 1211.20_Delete Image_Maximum intensity projection.tif_Drift_Corrected (1).tif	14b	0	17	1	1	384	939	665	1013	172.024	No	12	5	25	6	0	0	19.628	0	18.16	0.925	No-No
237	E13 37C embryo 1 1211.20_Delete Image_Maximum intensity projection.tif_Drift_Corrected (1).tif	14b	0	18	1	1	384	942	665	1013	171.58	No	12	6	30	5	1.776	3.154	21.404	0.355	19.847	0.927	No-No
238	E13 37C embryo 1 1211.20_Delete Image_Maximum intensity projection.tif_Drift_Corrected (1).tif	14b	0	19	1	1	384	942	665	1013	171.58	No	12	7	35	4	0	0	21.404	0	19.847	0.927	No-No
239	E13 37C embryo 1 1211.20_Delete Image_Maximum intensity projection.tif_Drift_Corrected (1).tif	14b	0	20	1	1	385	944	665	1013	170.719	No	12	8	40	3	1.324	1.752	22.728	0.265	21.155	0.931	No-No
240	E13 37C embryo 1 1211.20_Delete Image_Maximum intensity projection.tif_Drift_Corrected (1).tif	14b	0	21	1	1	387	947	665	1013	169.15	No	12	9	45	2	2.134	4.556	24.862	0.427	23.217	0.934	No-No
241	E13 37C embryo 1 1211.20_Delete Image_Maximum intensity projection.tif_Drift_Corrected (1).tif	14b	0	22	1	1	387	948	665	1013	169.015	No	12	10	50	1	0.592	0.35	25.454	0.118	23.776	0.934	No-No
242	E13 37C embryo 1 1211.20_Delete Image_Maximum intensity projection.tif_Drift_Corrected (1).tif	14b	0	23	1	1	387	949	665	1013	168.881	No	12	11	55	0	0.592	0.35	26.046	0.118	24.337	0.934	No-No
243	E13 37C embryo 1 1211.20_Delete Image_Maximum intensity projection.tif_Drift_Corrected (1).tif	15	1	8	1	1	586	746	665	1013	164.838	Yes	14	0	0	13	0	0	0	0	0	NaN	Yes-Yes
244	E13 37C embryo 1 1211.20_Delete Image_Maximum intensity projection.tif_Drift_Corrected (1).tif	15	1	9	1	1	586	751	665	1013	162.001	Yes	14	1	5	12	2.96	8.762	2.96	0.592	2.96	1	Yes-Yes
245	E13 37C embryo 1 1211.20_Delete Image_Maximum intensity projection.tif_Drift_Corrected (1).tif	15	1	10	1	1	588	756	665	1013	158.826	Yes	14	2	10	11	3.188	10.163	6.148	0.638	6.037	0.982	Yes-Yes
246	E13 37C embryo 1 1211.20_Delete Image_Maximum intensity projection.tif_Drift_Corrected (1).tif	15	1	11	1	1	588	758	665	1013	157.692	Yes	14	3	15	10	1.184	1.402	7.332	0.237	7.202	0.982	Yes-Yes
247	E13 37C embryo 1 1211.20_Delete Image_Maximum intensity projection.tif_Drift_Corrected (1).tif	15	1	12	1	1	586	760	665	1013	156.908	Yes	14	4	20	9	1.674	2.804	9.006	0.335	8.288	0.92	Yes-Yes
248	E13 37C embryo 1 1211.20_Delete Image_Maximum intensity projection.tif_Drift_Corrected (1).tif	15	1	13	1	1	585	762	665	1013	155.957	Yes	14	5	25	8	1.324	1.752	10.33	0.265	9.49	0.919	Yes-Yes
249	E13 37C embryo 1 1211.20_Delete Image_Maximum intensity projection.tif_Drift_Corrected (1).tif	15	1	14	1	1	585	762	665	1013	155.957	Yes	14	6	30	7	0	0	10.33	0	9.49	0.919	Yes-Yes
250	E13 37C embryo 1 1211.20_Delete Image_Maximum intensity projection.tif_Drift_Corrected (1).tif	15	1	15	1	1	582	763	665	1013	155.943	Yes	14	7	35	6	1.872	3.505	12.202	0.374	10.339	0.847	Yes-Yes
251	E13 37C embryo 1 1211.20_Delete Image_Maximum intensity projection.tif_Drift_Corrected (1).tif	15	1	16	1	1	582	763	665	1013	155.943	Yes	14	8	40	5	0	0	12.202	0	10.339	0.847	Yes-Yes
252	E13 37C embryo 1 1211.20_Delete Image_Maximum intensity projection.tif_Drift_Corrected (1).tif	15	1	17	1	1	582	759	665	1013	158.192	Yes	14	9	45	4	2.368	5.607	14.57	0.474	8.052	0.553	Yes-Yes
253	E13 37C embryo 1 1211.20_Delete Image_Maximum intensity projection.tif_Drift_Corrected (1).tif	15	1	18	1	1	582	759	665	1013	158.192	Yes	14	10	50	3	0	0	14.57	0	8.052	0.553	Yes-Yes
254	E13 37C embryo 1 1211.20_Delete Image_Maximum intensity projection.tif_Drift_Corrected (1).tif	15	1	19	1	1	584	757	665	1013	158.957	Yes	14	11	55	2	1.674	2.804	16.245	0.335	6.619	0.407	Yes-Yes
255	E13 37C embryo 1 1211.20_Delete Image_Maximum intensity projection.tif_Drift_Corrected (1).tif	15	1	20	1	1	584	761	665	1013	156.701	Yes	14	12	60	1	2.368	5.607	18.613	0.474	8.959	0.481	Yes-Yes
256	E13 37C embryo 1 1211.20_Delete Image_Maximum intensity projection.tif_Drift_Corrected (1).tif	15	1	21	1	1	584	759	665	1013	157.829	Yes	14	13	65	0	1.184	1.402	19.797	0.237	7.787	0.393	Yes-Yes
257	E13 37C embryo 1 1211.20_Delete Image_Maximum intensity projection.tif_Drift_Corrected (1).tif	15a	0	22	1	1	576	752	665	1013	163.248	Yes	2	0	0	1	0	0	26.09	1.259	6.904	0.265	Yes-Yes
258	E13 37C embryo 1 1211.20_Delete Image_Maximum intensity projection.tif_Drift_Corrected (1).tif	15a	0	23	1	1	576	751	665	1013	163.809	Yes	2	1	5	0	0.592	0.35	26.682	0.118	6.619	0.248	Yes-Yes
259	E13 37C embryo 1 1211.20_Delete Image_Maximum intensity projection.tif_Drift_Corrected (1).tif	15b	0	22	1	1	591	767	665	1013	152.078	Yes	2	0	0	1	0	0	26.09	1.259	12.78	0.49	Yes-Yes
260	E13 37C embryo 1 1211.20_Delete Image_Maximum intensity projection.tif_Drift_Corrected (1).tif	15b	0	23	1	1	593	767	665	1013	151.742	Yes	2	1	5	0	1.184	1.402	27.274	0.237	13.104	0.48	Yes-Yes
261	E13 37C embryo 1 1211.20_Delete Image_Maximum intensity projection.tif_Drift_Corrected (1).tif	16	1	9	1	1	562	731	665	1013	177.731	Yes	13	0	0	12	0	0	0	0	0	NaN	Yes-Yes
262	E13 37C embryo 1 1211.20_Delete Image_Maximum intensity projection.tif_Drift_Corrected (1).tif	16	1	10	1	1	564	732	665	1013	176.771	Yes	13	1	5	11	1.324	1.752	1.324	0.265	1.324	1	Yes-Yes
263	E13 37C embryo 1 1211.20_Delete Image_Maximum intensity projection.tif_Drift_Corrected (1).tif	16	1	11	1	1	566	737	665	1013	173.585	Yes	13	2	10	10	3.188	10.163	4.512	0.638	4.269	0.946	Yes-Yes
264	E13 37C embryo 1 1211.20_Delete Image_Maximum intensity projection.tif_Drift_Corrected (1).tif	16	1	12	1	1	568	739	665	1013	172.072	Yes	13	3	15	9	1.674	2.804	6.186	0.335	5.92	0.957	Yes-Yes
265	E13 37C embryo 1 1211.20_Delete Image_Maximum intensity projection.tif_Drift_Corrected (1).tif	16	1	13	1	1	568	740	665	1013	171.515	Yes	13	4	20	8	0.592	0.35	6.778	0.118	6.403	0.945	Yes-Yes
266	E13 37C embryo 1 1211.20_Delete Image_Maximum intensity projection.tif_Drift_Corrected (1).tif	16	1	14	1	1	568	740	665	1013	171.515	Yes	13	5	25	7	0	0	6.778	0	6.403	0.945	Yes-Yes
267	E13 37C embryo 1 1211.20_Delete Image_Maximum intensity projection.tif_Drift_Corrected (1).tif	16	1	15	1	1	568	740	665	1013	171.515	Yes	13	6	30	6	0	0	6.778	0	6.403	0.945	Yes-Yes
268	E13 37C embryo 1 1211.20_Delete Image_Maximum intensity projection.tif_Drift_Corrected (1).tif	16	1	16	1	1	569	738	665	1013	172.435	Yes	13	7	35	5	1.324	1.752	8.102	0.265	5.861	0.723	Yes-Yes
269	E13 37C embryo 1 1211.20_Delete Image_Maximum intensity projection.tif_Drift_Corrected (1).tif	16	1	17	1	1	570	738	665	1013	172.24	Yes	13	8	40	4	0.592	0.35	8.694	0.118	6.293	0.724	Yes-Yes
270	E13 37C embryo 1 1211.20_Delete Image_Maximum intensity projection.tif_Drift_Corrected (1).tif	16	1	18	1	1	572	738	665	1013	171.857	Yes	13	9	45	3	1.184	1.402	9.878	0.237	7.226	0.732	Yes-Yes
271	E13 37C embryo 1 1211.20_Delete Image_Maximum intensity projection.tif_Drift_Corrected (1).tif	16	1	19	1	1	574	738	665	1013	171.482	Yes	13	10	50	2	1.184	1.402	11.062	0.237	8.224	0.743	Yes-Yes
272	E13 37C embryo 1 1211.20_Delete Image_Maximum intensity projection.tif_Drift_Corrected (1).tif	16	1	20	1	1	572	735	665	1013	173.541	Yes	13	11	55	1	2.134	4.556	13.196	0.427	6.376	0.483	Yes-Yes
273	E13 37C embryo 1 1211.20_Delete Image_Maximum intensity projection.tif_Drift_Corrected (1).tif	16	1	21	1	1	574	736	665	1013	172.606	Yes	13	12	60	0	1.324	1.752	14.52	0.265	7.696	0.53	Yes-Yes
274	E13 37C embryo 1 1211.20_Delete Image_Maximum intensity projection.tif_Drift_Corrected (1).tif	16a	0	22	1	1	570	730	665	1013	176.724	Yes	2	0	0	1	0	0	18.789	0.854	4.773	0.254	Yes-No
275	E13 37C embryo 1 1211.20_Delete Image_Maximum intensity projection.tif_Drift_Corrected (1).tif	16a	0	23	1	1	575	722	665	1013	180.323	No	2	1	5	0	5.585	31.191	24.374	1.117	9.36	0.384	Yes-No
276	E13 37C embryo 1 1211.20_Delete Image_Maximum intensity projection.tif_Drift_Corrected (1).tif	16b	0	22	1	1	560	743	665	1013	171.501	Yes	2	0	0	1	0	0	23.786	1.853	7.202	0.303	Yes-Yes
277	E13 37C embryo 1 1211.20_Delete Image_Maximum intensity projection.tif_Drift_Corrected (1).tif	16b	0	23	1	1	560	743	665	1013	171.501	Yes	2	1	5	0	0	0	23.786	0	7.202	0.303	Yes-Yes
278	E13 37C embryo 1 1211.20_Delete Image_Maximum intensity projection.tif_Drift_Corrected (1).tif	17	1	7	1	1	939	705	666	1013	243.652	No	2	0	0	1	0	0	0	0	0	NaN	No-No
279	E13 37C embryo 1 1211.20_Delete Image_Maximum intensity projection.tif_Drift_Corrected (1).tif	17	1	8	1	1	939	699	666	1013	246.321	No	2	1	5	0	3.552	12.617	3.552	0.71	3.552	1	No-No
280	E13 37C embryo 1 1211.20_Delete Image_Maximum intensity projection.tif_Drift_Corrected (1).tif	17a	0	9	1	1	926	692	666	1013	244.548	No	15	0	0	14	0	0	12.293	1.748	10.884	0.885	No-No
281	E13 37C embryo 1 1211.20_Delete Image_Maximum intensity projection.tif_Drift_Corrected (1).tif	17a	0	10	1	1	925	692	666	1013	244.175	No	15	1	5	13	0.592	0.35	12.885	0.118	11.31	0.878	No-No
282	E13 37C embryo 1 1211.20_Delete Image_Maximum intensity projection.tif_Drift_Corrected (1).tif	17a	0	11	1	1	924	691	666	1013	244.266	No	15	2	10	12	0.837	0.701	13.722	0.167	12.147	0.885	No-No
283	E13 37C embryo 1 1211.20_Delete Image_Maximum intensity projection.tif_Drift_Corrected (1).tif	17a	0	12	1	1	922	689	666	1013	244.455	No	15	3	15	11	1.674	2.804	15.396	0.335	13.82	0.898	No-No
284	E13 37C embryo 1 1211.20_Delete Image_Maximum intensity projection.tif_Drift_Corrected (1).tif	17a	0	13	1	1	922	685	666	1013	246.317	No	15	4	20	10	2.368	5.607	17.764	0.474	15.539	0.875	No-No
285	E13 37C embryo 1 1211.20_Delete Image_Maximum intensity projection.tif_Drift_Corrected (1).tif	17a	0	14	1	1	922	685	666	1013	246.317	No	15	5	25	9	0	0	17.764	0	15.539	0.875	No-No
286	E13 37C embryo 1 1211.20_Delete Image_Maximum intensity projection.tif_Drift_Corrected (1).tif	17a	0	15	1	1	924	685	666	1013	247.048	No	15	6	30	8	1.184	1.402	18.948	0.237	14.8	0.781	No-No
287	E13 37C embryo 1 1211.20_Delete Image_Maximum intensity projection.tif_Drift_Corrected (1).tif	17a	0	16	1	1	926	683	666	1013	248.71	No	15	7	35	7	1.674	2.804	20.623	0.335	15.128	0.734	No-No
288	E13 37C embryo 1 1211.20_Delete Image_Maximum intensity projection.tif_Drift_Corrected (1).tif	17a	0	17	1	1	930	681	666	1013	251.108	No	15	8	40	6	2.648	7.009	23.27	0.53	15.174	0.652	No-No
289	E13 37C embryo 1 1211.20_Delete Image_Maximum intensity projection.tif_Drift_Corrected (1).tif	17a	0	18	1	1	930	680	666	1013	251.572	No	15	9	45	5	0.592	0.35	23.862	0.118	15.73	0.659	No-No
290	E13 37C embryo 1 1211.20_Delete Image_Maximum intensity projection.tif_Drift_Corrected (1).tif	17a	0	19	1	1	932	679	666	1013	252.772	No	15	10	50	4	1.324	1.752	25.186	0.265	15.94	0.633	No-No
291	E13 37C embryo 1 1211.20_Delete Image_Maximum intensity projection.tif_Drift_Corrected (1).tif	17a	0	20	1	1	932	677	666	1013	253.7	No	15	11	55	3	1.184	1.402	26.37	0.237	17.086	0.648	No-No
292	E13 37C embryo 1 1211.20_Delete Image_Maximum intensity projection.tif_Drift_Corrected (1).tif	17a	0	21	1	1	936	675	666	1013	256.1	No	15	12	60	2	2.648	7.009	29.018	0.53	17.849	0.615	No-No
293	E13 37C embryo 1 1211.20_Delete Image_Maximum intensity projection.tif_Drift_Corrected (1).tif	17a	0	22	1	1	936	674	666	1013	256.563	No	15	13	65	1	0.592	0.35	29.61	0.118	18.438	0.623	No-No
294	E13 37C embryo 1 1211.20_Delete Image_Maximum intensity projection.tif_Drift_Corrected (1).tif	17a	0	23	1	1	936	674	666	1013	256.563	No	15	14	70	0	0	0	29.61	0	18.438	0.623	No-No
295	E13 37C embryo 1 1211.20_Delete Image_Maximum intensity projection.tif_Drift_Corrected (1).tif	17b	0	9	1	1	944	699	666	1013	248.273	No	15	0	0	14	0	0	6.512	0.592	4.624	0.71	No-No
296	E13 37C embryo 1 1211.20_Delete Image_Maximum intensity projection.tif_Drift_Corrected (1).tif	17b	0	10	1	1	946	702	666	1013	247.737	No	15	1	5	13	2.134	4.556	8.646	0.427	4.509	0.521	No-No
297	E13 37C embryo 1 1211.20_Delete Image_Maximum intensity projection.tif_Drift_Corrected (1).tif	17b	0	11	1	1	946	697	666	1013	249.945	No	15	2	10	12	2.96	8.762	11.606	0.592	6.293	0.542	No-No
298	E13 37C embryo 1 1211.20_Delete Image_Maximum intensity projection.tif_Drift_Corrected (1).tif	17b	0	12	1	1	948	694	666	1013	252.059	No	15	3	15	11	2.134	4.556	13.741	0.427	8.414	0.612	No-No
299	E13 37C embryo 1 1211.20_Delete Image_Maximum intensity projection.tif_Drift_Corrected (1).tif	17b	0	13	1	1	948	691	666	1013	253.393	No	15	4	20	10	1.776	3.154	15.517	0.355	9.853	0.635	No-No
300	E13 37C embryo 1 1211.20_Delete Image_Maximum intensity projection.tif_Drift_Corrected (1).tif	17b	0	14	1	1	948	687	666	1013	255.179	No	15	5	25	9	2.368	5.607	17.885	0.474	11.914	0.666	No-No
301	E13 37C embryo 1 1211.20_Delete Image_Maximum intensity projection.tif_Drift_Corrected (1).tif	17b	0	15	1	1	952	683	666	1013	258.519	No	15	6	30	8	3.349	11.215	21.234	0.67	15.128	0.712	No-No
302	E13 37C embryo 1 1211.20_Delete Image_Maximum intensity projection.tif_Drift_Corrected (1).tif	17b	0	16	1	1	954	681	666	1013	260.189	No	15	7	35	7	1.674	2.804	22.908	0.335	16.755	0.731	No-No
303	E13 37C embryo 1 1211.20_Delete Image_Maximum intensity projection.tif_Drift_Corrected (1).tif	17b	0	17	1	1	958	676	666	1013	263.977	No	15	8	40	6	3.791	14.369	26.699	0.758	20.525	0.769	No-No
304	E13 37C embryo 1 1211.20_Delete Image_Maximum intensity projection.tif_Drift_Corrected (1).tif	17b	0	18	1	1	961	673	666	1013	266.482	No	15	9	45	5	2.512	6.308	29.211	0.502	22.989	0.787	No-No
305	E13 37C embryo 1 1211.20_Delete Image_Maximum intensity projection.tif_Drift_Corrected (1).tif	17b	0	19	1	1	965	669	666	1013	269.823	No	15	10	50	4	3.349	11.215	32.559	0.67	26.289	0.807	No-No
306	E13 37C embryo 1 1211.20_Delete Image_Maximum intensity projection.tif_Drift_Corrected (1).tif	17b	0	20	1	1	967	667	666	1013	271.493	No	15	11	55	3	1.674	2.804	34.234	0.335	27.943	0.816	No-No
307	E13 37C embryo 1 1211.20_Delete Image_Maximum intensity projection.tif_Drift_Corrected (1).tif	17b	0	21	1	1	971	666	666	1013	273.498	No	15	12	60	2	2.441	5.958	36.675	0.488	29.865	0.814	No-No
308	E13 37C embryo 1 1211.20_Delete Image_Maximum intensity projection.tif_Drift_Corrected (1).tif	17b	0	22	1	1	972	665	666	1013	274.333	No	15	13	65	1	0.837	0.701	37.512	0.167	30.698	0.818	No-No
309	E13 37C embryo 1 1211.20_Delete Image_Maximum intensity projection.tif_Drift_Corrected (1).tif	17b	0	23	1	1	974	664	666	1013	275.56	No	15	14	70	0	1.324	1.752	38.836	0.265	31.913	0.822	No-No
310	E13 37C embryo 1 1211.20_Delete Image_Maximum intensity projection.tif_Drift_Corrected (1).tif	18	1	9	1	1	888	624	666	1013	265.151	No	4	0	0	3	0	0	0	0	0	NaN	No-No
311	E13 37C embryo 1 1211.20_Delete Image_Maximum intensity projection.tif_Drift_Corrected (1).tif	18	1	10	1	1	888	626	666	1013	264.123	No	4	1	5	2	1.184	1.402	1.184	0.237	1.184	1	No-No
312	E13 37C embryo 1 1211.20_Delete Image_Maximum intensity projection.tif_Drift_Corrected (1).tif	18	1	11	1	1	890	628	666	1013	263.69	No	4	2	10	1	1.674	2.804	2.858	0.335	2.648	0.926	No-No
313	E13 37C embryo 1 1211.20_Delete Image_Maximum intensity projection.tif_Drift_Corrected (1).tif	18	1	12	1	1	890	632	666	1013	261.646	No	4	3	15	0	2.368	5.607	5.226	0.474	4.882	0.934	No-No
314	E13 37C embryo 1 1211.20_Delete Image_Maximum intensity projection.tif_Drift_Corrected (1).tif	18a	0	13	1	1	886	625	666	1013	264.051	No	11	0	0	10	0	0	9.999	0.955	1.324	0.132	No-No
315	E13 37C embryo 1 1211.20_Delete Image_Maximum intensity projection.tif_Drift_Corrected (1).tif	18a	0	14	1	1	882	624	666	1013	263.408	No	11	1	5	9	2.441	5.958	12.44	0.488	3.552	0.286	No-No
316	E13 37C embryo 1 1211.20_Delete Image_Maximum intensity projection.tif_Drift_Corrected (1).tif	18a	0	15	1	1	884	624	666	1013	263.985	No	11	2	10	8	1.184	1.402	13.624	0.237	2.368	0.174	No-No
317	E13 37C embryo 1 1211.20_Delete Image_Maximum intensity projection.tif_Drift_Corrected (1).tif	18a	0	16	1	1	886	624	666	1013	264.566	No	11	3	15	7	1.184	1.402	14.808	0.237	1.184	0.08	No-No
318	E13 37C embryo 1 1211.20_Delete Image_Maximum intensity projection.tif_Drift_Corrected (1).tif	18a	0	17	1	1	889	622	666	1013	266.472	No	11	4	20	6	2.134	4.556	16.943	0.427	1.324	0.078	No-No
319	E13 37C embryo 1 1211.20_Delete Image_Maximum intensity projection.tif_Drift_Corrected (1).tif	18a	0	18	1	1	890	622	666	1013	266.766	No	11	5	25	5	0.592	0.35	17.535	0.118	1.674	0.095	No-No
320	E13 37C embryo 1 1211.20_Delete Image_Maximum intensity projection.tif_Drift_Corrected (1).tif	18a	0	19	1	1	888	621	666	1013	266.695	No	11	6	30	4	1.324	1.752	18.858	0.265	1.776	0.094	No-No
321	E13 37C embryo 1 1211.20_Delete Image_Maximum intensity projection.tif_Drift_Corrected (1).tif	18a	0	20	1	1	888	619	666	1013	267.725	No	11	7	35	3	1.184	1.402	20.042	0.237	2.96	0.148	No-No
322	E13 37C embryo 1 1211.20_Delete Image_Maximum intensity projection.tif_Drift_Corrected (1).tif	18a	0	21	1	1	890	616	666	1013	269.854	No	11	8	40	2	2.134	4.556	22.177	0.427	4.882	0.22	No-No
323	E13 37C embryo 1 1211.20_Delete Image_Maximum intensity projection.tif_Drift_Corrected (1).tif	18a	0	22	1	1	890	615	666	1013	270.37	No	11	9	45	1	0.592	0.35	22.769	0.118	5.458	0.24	No-No
324	E13 37C embryo 1 1211.20_Delete Image_Maximum intensity projection.tif_Drift_Corrected (1).tif	18a	0	23	1	1	893	614	666	1013	271.76	No	11	10	50	0	1.872	3.505	24.641	0.374	6.619	0.269	No-No
325	E13 37C embryo 1 1211.20_Delete Image_Maximum intensity projection.tif_Drift_Corrected (1).tif	18b	0	13	1	1	900	638	666	1013	261.675	No	11	0	0	10	0	0	12.13	1.381	10.916	0.9	No-No
326	E13 37C embryo 1 1211.20_Delete Image_Maximum intensity projection.tif_Drift_Corrected (1).tif	18b	0	14	1	1	901	638	666	1013	261.989	No	11	1	5	9	0.592	0.35	12.722	0.118	11.31	0.889	No-No
327	E13 37C embryo 1 1211.20_Delete Image_Maximum intensity projection.tif_Drift_Corrected (1).tif	18b	0	15	1	1	904	639	666	1013	262.437	No	11	2	10	8	1.872	3.505	14.594	0.374	12.984	0.89	No-No
328	E13 37C embryo 1 1211.20_Delete Image_Maximum intensity projection.tif_Drift_Corrected (1).tif	18b	0	16	1	1	904	639	666	1013	262.437	No	11	3	15	7	0	0	14.594	0	12.984	0.89	No-No
329	E13 37C embryo 1 1211.20_Delete Image_Maximum intensity projection.tif_Drift_Corrected (1).tif	18b	0	17	1	1	910	639	666	1013	264.361	No	11	4	20	6	3.552	12.617	18.146	0.71	15.763	0.869	No-No
330	E13 37C embryo 1 1211.20_Delete Image_Maximum intensity projection.tif_Drift_Corrected (1).tif	18b	0	18	1	1	910	639	666	1013	264.361	No	11	5	25	5	0	0	18.146	0	15.763	0.869	No-No
331	E13 37C embryo 1 1211.20_Delete Image_Maximum intensity projection.tif_Drift_Corrected (1).tif	18b	0	19	1	1	908	639	666	1013	263.716	No	11	6	30	4	1.184	1.402	19.33	0.237	14.8	0.766	No-No
332	E13 37C embryo 1 1211.20_Delete Image_Maximum intensity projection.tif_Drift_Corrected (1).tif	18b	0	20	1	1	908	639	666	1013	263.716	No	11	7	35	3	0	0	19.33	0	14.8	0.766	No-No
333	E13 37C embryo 1 1211.20_Delete Image_Maximum intensity projection.tif_Drift_Corrected (1).tif	18b	0	21	1	1	911	639	666	1013	264.685	No	11	8	40	2	1.776	3.154	21.106	0.355	16.256	0.77	No-No
334	E13 37C embryo 1 1211.20_Delete Image_Maximum intensity projection.tif_Drift_Corrected (1).tif	18b	0	22	1	1	912	639	666	1013	265.01	No	11	9	45	1	0.592	0.35	21.698	0.118	16.755	0.772	No-No
335	E13 37C embryo 1 1211.20_Delete Image_Maximum intensity projection.tif_Drift_Corrected (1).tif	18b	0	23	1	1	913	639	666	1013	265.336	No	11	10	50	0	0.592	0.35	22.29	0.118	17.26	0.774	No-No
336	E13 37C embryo 1 1211.20_Delete Image_Maximum intensity projection.tif_Drift_Corrected (1).tif	19	1	9	1	1	655	689	665	1013	191.899	No	12	0	0	11	0	0	0	0	0	NaN	No-No
337	E13 37C embryo 1 1211.20_Delete Image_Maximum intensity projection.tif_Drift_Corrected (1).tif	19	1	10	1	1	657	692	665	1013	190.091	No	12	1	5	10	2.134	4.556	2.134	0.427	2.134	1	No-No
338	E13 37C embryo 1 1211.20_Delete Image_Maximum intensity projection.tif_Drift_Corrected (1).tif	19	1	11	1	1	657	696	665	1013	187.724	No	12	2	10	9	2.368	5.607	4.502	0.474	4.31	0.957	No-No
339	E13 37C embryo 1 1211.20_Delete Image_Maximum intensity projection.tif_Drift_Corrected (1).tif	19	1	12	1	1	655	696	665	1013	187.757	No	12	3	15	8	1.184	1.402	5.686	0.237	4.144	0.729	No-No
340	E13 37C embryo 1 1211.20_Delete Image_Maximum intensity projection.tif_Drift_Corrected (1).tif	19	1	13	1	1	654	700	665	1013	185.41	No	12	4	20	7	2.441	5.958	8.127	0.488	6.539	0.805	No-No
341	E13 37C embryo 1 1211.20_Delete Image_Maximum intensity projection.tif_Drift_Corrected (1).tif	19	1	14	1	1	655	700	665	1013	185.391	No	12	5	25	6	0.592	0.35	8.719	0.118	6.512	0.747	No-No
342	E13 37C embryo 1 1211.20_Delete Image_Maximum intensity projection.tif_Drift_Corrected (1).tif	19	1	15	1	1	655	694	665	1013	188.941	No	12	6	30	5	3.552	12.617	12.271	0.71	2.96	0.241	No-No
343	E13 37C embryo 1 1211.20_Delete Image_Maximum intensity projection.tif_Drift_Corrected (1).tif	19	1	16	1	1	655	696	665	1013	187.757	No	12	7	35	4	1.184	1.402	13.455	0.237	4.144	0.308	No-No
344	E13 37C embryo 1 1211.20_Delete Image_Maximum intensity projection.tif_Drift_Corrected (1).tif	19	1	17	1	1	656	696	665	1013	187.74	No	12	8	40	3	0.592	0.35	14.047	0.118	4.186	0.298	No-No
345	E13 37C embryo 1 1211.20_Delete Image_Maximum intensity projection.tif_Drift_Corrected (1).tif	19	1	18	1	1	656	697	665	1013	187.148	No	12	9	45	2	0.592	0.35	14.639	0.118	4.773	0.326	No-No
346	E13 37C embryo 1 1211.20_Delete Image_Maximum intensity projection.tif_Drift_Corrected (1).tif	19	1	19	1	1	658	698	665	1013	186.526	No	12	10	50	1	1.324	1.752	15.963	0.265	5.616	0.352	No-No
347	E13 37C embryo 1 1211.20_Delete Image_Maximum intensity projection.tif_Drift_Corrected (1).tif	19	1	20	1	1	657	699	665	1013	185.948	No	12	11	55	0	0.837	0.701	16.8	0.167	6.037	0.359	No-No
348	E13 37C embryo 1 1211.20_Delete Image_Maximum intensity projection.tif_Drift_Corrected (1).tif	19a	0	21	1	1	652	694	665	1013	189.005	No	3	0	0	2	0	0	20.986	0.837	3.452	0.164	No-No
349	E13 37C embryo 1 1211.20_Delete Image_Maximum intensity projection.tif_Drift_Corrected (1).tif	19a	0	22	1	1	651	692	665	1013	190.213	No	3	1	5	1	1.324	1.752	22.31	0.265	2.96	0.133	No-No
350	E13 37C embryo 1 1211.20_Delete Image_Maximum intensity projection.tif_Drift_Corrected (1).tif	19a	0	23	1	1	648	690	665	1013	191.481	No	3	2	10	0	2.134	4.556	24.445	0.427	4.186	0.171	No-No
351	E13 37C embryo 1 1211.20_Delete Image_Maximum intensity projection.tif_Drift_Corrected (1).tif	19b	0	21	1	1	669	702	666	1013	184.121	No	3	0	0	2	0	0	24.123	1.465	11.31	0.469	No-No
352	E13 37C embryo 1 1211.20_Delete Image_Maximum intensity projection.tif_Drift_Corrected (1).tif	19b	0	22	1	1	673	701	666	1013	184.75	No	3	1	5	1	2.441	5.958	26.564	0.488	12.807	0.482	No-No
353	E13 37C embryo 1 1211.20_Delete Image_Maximum intensity projection.tif_Drift_Corrected (1).tif	19b	0	23	1	1	673	701	666	1013	184.75	No	3	2	10	0	0	0	26.564	0	12.807	0.482	No-No
354	E13 37C embryo 1 1211.20_Delete Image_Maximum intensity projection.tif_Drift_Corrected (1).tif	20	1	9	1	1	973	542	666	1013	332.834	No	2	0	0	1	0	0	0	0	0	NaN	No-No
355	E13 37C embryo 1 1211.20_Delete Image_Maximum intensity projection.tif_Drift_Corrected (1).tif	20	1	10	1	1	977	542	666	1013	334.132	No	2	1	5	0	2.368	5.607	2.368	0.474	2.368	1	No-No
356	E13 37C embryo 1 1211.20_Delete Image_Maximum intensity projection.tif_Drift_Corrected (1).tif	20a	0	11	1	1	988	540	666	1013	338.743	No	13	0	0	12	0	0	8.987	1.324	8.959	0.997	No-No
357	E13 37C embryo 1 1211.20_Delete Image_Maximum intensity projection.tif_Drift_Corrected (1).tif	20a	0	12	1	1	989	541	666	1013	338.587	No	13	1	5	11	0.837	0.701	9.824	0.167	9.49	0.966	No-No
358	E13 37C embryo 1 1211.20_Delete Image_Maximum intensity projection.tif_Drift_Corrected (1).tif	20a	0	13	1	1	989	540	666	1013	339.076	No	13	2	10	10	0.592	0.35	10.416	0.118	9.546	0.916	No-No
359	E13 37C embryo 1 1211.20_Delete Image_Maximum intensity projection.tif_Drift_Corrected (1).tif	20a	0	14	1	1	989	540	666	1013	339.076	No	13	3	15	9	0	0	10.416	0	9.546	0.916	No-No
360	E13 37C embryo 1 1211.20_Delete Image_Maximum intensity projection.tif_Drift_Corrected (1).tif	20a	0	15	1	1	989	540	666	1013	339.076	No	13	4	20	8	0	0	10.416	0	9.546	0.916	No-No
361	E13 37C embryo 1 1211.20_Delete Image_Maximum intensity projection.tif_Drift_Corrected (1).tif	20a	0	16	1	1	990	542	666	1013	338.434	No	13	5	25	7	1.324	1.752	11.74	0.265	10.064	0.857	No-No
362	E13 37C embryo 1 1211.20_Delete Image_Maximum intensity projection.tif_Drift_Corrected (1).tif	20a	0	17	1	1	991	541	666	1013	339.257	No	13	6	30	6	0.837	0.701	12.577	0.167	10.672	0.849	No-No
363	E13 37C embryo 1 1211.20_Delete Image_Maximum intensity projection.tif_Drift_Corrected (1).tif	20a	0	18	1	1	993	538	666	1013	341.392	No	13	7	35	5	2.134	4.556	14.711	0.427	12.074	0.821	No-No
364	E13 37C embryo 1 1211.20_Delete Image_Maximum intensity projection.tif_Drift_Corrected (1).tif	20a	0	19	1	1	995	536	666	1013	343.038	No	13	8	40	4	1.674	2.804	16.386	0.335	13.5	0.824	No-No
365	E13 37C embryo 1 1211.20_Delete Image_Maximum intensity projection.tif_Drift_Corrected (1).tif	20a	0	20	1	1	998	535	666	1013	344.536	No	13	9	45	3	1.872	3.505	18.258	0.374	15.369	0.842	No-No
366	E13 37C embryo 1 1211.20_Delete Image_Maximum intensity projection.tif_Drift_Corrected (1).tif	20a	0	21	1	1	999	535	666	1013	344.874	No	13	10	50	2	0.592	0.35	18.85	0.118	15.94	0.846	No-No
367	E13 37C embryo 1 1211.20_Delete Image_Maximum intensity projection.tif_Drift_Corrected (1).tif	20a	0	22	1	1	1000	534	666	1013	345.698	No	13	11	55	1	0.837	0.701	19.687	0.167	16.671	0.847	No-No
368	E13 37C embryo 1 1211.20_Delete Image_Maximum intensity projection.tif_Drift_Corrected (1).tif	20a	0	23	1	1	1003	534	666	1013	346.717	No	13	12	60	0	1.776	3.154	21.463	0.355	18.381	0.856	No-No
369	E13 37C embryo 1 1211.20_Delete Image_Maximum intensity projection.tif_Drift_Corrected (1).tif	20b	0	11	1	1	971	556	666	1013	325.263	No	13	0	0	12	0	0	11.385	1.803	8.372	0.735	No-No
370	E13 37C embryo 1 1211.20_Delete Image_Maximum intensity projection.tif_Drift_Corrected (1).tif	20b	0	12	1	1	971	556	666	1013	325.263	No	13	1	5	11	0	0	11.385	0	8.372	0.735	No-No
371	E13 37C embryo 1 1211.20_Delete Image_Maximum intensity projection.tif_Drift_Corrected (1).tif	20b	0	13	1	1	973	556	666	1013	325.922	No	13	2	10	10	1.184	1.402	12.569	0.237	8.288	0.659	No-No
372	E13 37C embryo 1 1211.20_Delete Image_Maximum intensity projection.tif_Drift_Corrected (1).tif	20b	0	14	1	1	977	558	666	1013	326.27	No	13	3	15	9	2.648	7.009	15.217	0.53	9.764	0.642	No-No
373	E13 37C embryo 1 1211.20_Delete Image_Maximum intensity projection.tif_Drift_Corrected (1).tif	20b	0	15	1	1	977	558	666	1013	326.27	No	13	4	20	8	0	0	15.217	0	9.764	0.642	No-No
374	E13 37C embryo 1 1211.20_Delete Image_Maximum intensity projection.tif_Drift_Corrected (1).tif	20b	0	16	1	1	977	558	666	1013	326.27	No	13	5	25	7	0	0	15.217	0	9.764	0.642	No-No
375	E13 37C embryo 1 1211.20_Delete Image_Maximum intensity projection.tif_Drift_Corrected (1).tif	20b	0	17	1	1	977	558	666	1013	326.27	No	13	6	30	6	0	0	15.217	0	9.764	0.642	No-No
376	E13 37C embryo 1 1211.20_Delete Image_Maximum intensity projection.tif_Drift_Corrected (1).tif	20b	0	18	1	1	977	560	666	1013	325.293	No	13	7	35	5	1.184	1.402	16.401	0.237	10.916	0.666	No-No
377	E13 37C embryo 1 1211.20_Delete Image_Maximum intensity projection.tif_Drift_Corrected (1).tif	20b	0	19	1	1	977	560	666	1013	325.293	No	13	8	40	4	0	0	16.401	0	10.916	0.666	No-No
378	E13 37C embryo 1 1211.20_Delete Image_Maximum intensity projection.tif_Drift_Corrected (1).tif	20b	0	20	1	1	981	560	666	1013	326.639	No	13	9	45	3	2.368	5.607	18.769	0.474	11.661	0.621	No-No
379	E13 37C embryo 1 1211.20_Delete Image_Maximum intensity projection.tif_Drift_Corrected (1).tif	20b	0	21	1	1	981	559	666	1013	327.125	No	13	10	50	2	0.592	0.35	19.361	0.118	11.123	0.575	No-No
380	E13 37C embryo 1 1211.20_Delete Image_Maximum intensity projection.tif_Drift_Corrected (1).tif	20b	0	22	1	1	982	559	666	1013	327.463	No	13	11	55	1	0.592	0.35	19.953	0.118	11.387	0.571	No-No
381	E13 37C embryo 1 1211.20_Delete Image_Maximum intensity projection.tif_Drift_Corrected (1).tif	20b	0	23	1	1	983	559	666	1013	327.802	No	13	12	60	0	0.592	0.35	20.545	0.118	11.676	0.568	No-No
382	E13 37C embryo 1 1211.20_Delete Image_Maximum intensity projection.tif_Drift_Corrected (1).tif	21	1	7	1	1	870	762	666	1013	191.48	No	3	0	0	2	0	0	0	0	0	NaN	No-No
383	E13 37C embryo 1 1211.20_Delete Image_Maximum intensity projection.tif_Drift_Corrected (1).tif	21	1	8	1	1	870	762	666	1013	191.48	No	3	1	5	1	0	0	0	0	0	NaN	No-No
384	E13 37C embryo 1 1211.20_Delete Image_Maximum intensity projection.tif_Drift_Corrected (1).tif	21	1	9	1	1	867	757	666	1013	192.684	No	3	2	10	0	3.452	11.916	3.452	0.69	3.452	1	No-No
385	E13 37C embryo 1 1211.20_Delete Image_Maximum intensity projection.tif_Drift_Corrected (1).tif	21a	0	10	1	1	875	751	666	1013	198.408	No	14	0	0	13	0	0	9.372	1.184	7.153	0.763	No-No
386	E13 37C embryo 1 1211.20_Delete Image_Maximum intensity projection.tif_Drift_Corrected (1).tif	21a	0	11	1	1	876	750	666	1013	199.24	No	14	1	5	12	0.837	0.701	10.209	0.167	7.943	0.778	No-No
387	E13 37C embryo 1 1211.20_Delete Image_Maximum intensity projection.tif_Drift_Corrected (1).tif	21a	0	12	1	1	876	750	666	1013	199.24	No	14	2	10	11	0	0	10.209	0	7.943	0.778	No-No
388	E13 37C embryo 1 1211.20_Delete Image_Maximum intensity projection.tif_Drift_Corrected (1).tif	21a	0	13	1	1	877	747	666	1013	200.999	No	14	3	15	10	1.872	3.505	12.081	0.374	9.799	0.811	No-No
389	E13 37C embryo 1 1211.20_Delete Image_Maximum intensity projection.tif_Drift_Corrected (1).tif	21a	0	14	1	1	878	744	666	1013	202.759	No	14	4	20	9	1.872	3.505	13.953	0.374	11.661	0.836	No-No
390	E13 37C embryo 1 1211.20_Delete Image_Maximum intensity projection.tif_Drift_Corrected (1).tif	21a	0	15	1	1	881	740	666	1013	205.718	No	14	5	25	8	2.96	8.762	16.913	0.592	14.561	0.861	No-No
391	E13 37C embryo 1 1211.20_Delete Image_Maximum intensity projection.tif_Drift_Corrected (1).tif	21a	0	16	1	1	883	740	666	1013	206.453	No	14	6	30	7	1.184	1.402	18.097	0.237	15.128	0.836	No-No
392	E13 37C embryo 1 1211.20_Delete Image_Maximum intensity projection.tif_Drift_Corrected (1).tif	21a	0	17	1	1	885	740	666	1013	207.191	No	14	7	35	6	1.184	1.402	19.281	0.237	15.763	0.818	No-No
393	E13 37C embryo 1 1211.20_Delete Image_Maximum intensity projection.tif_Drift_Corrected (1).tif	21a	0	18	1	1	885	740	666	1013	207.191	No	14	8	40	5	0	0	19.281	0	15.763	0.818	No-No
394	E13 37C embryo 1 1211.20_Delete Image_Maximum intensity projection.tif_Drift_Corrected (1).tif	21a	0	19	1	1	886	739	666	1013	208.024	No	14	9	45	4	0.837	0.701	20.118	0.167	16.587	0.824	No-No
395	E13 37C embryo 1 1211.20_Delete Image_Maximum intensity projection.tif_Drift_Corrected (1).tif	21a	0	20	1	1	888	736	666	1013	210.15	No	14	10	50	3	2.134	4.556	22.253	0.427	18.721	0.841	No-No
396	E13 37C embryo 1 1211.20_Delete Image_Maximum intensity projection.tif_Drift_Corrected (1).tif	21a	0	21	1	1	889	736	666	1013	210.521	No	14	11	55	2	0.592	0.35	22.845	0.118	19.064	0.834	No-No
397	E13 37C embryo 1 1211.20_Delete Image_Maximum intensity projection.tif_Drift_Corrected (1).tif	21a	0	22	1	1	891	735	666	1013	211.725	No	14	12	60	1	1.324	1.752	24.169	0.265	20.25	0.838	No-No
398	E13 37C embryo 1 1211.20_Delete Image_Maximum intensity projection.tif_Drift_Corrected (1).tif	21a	0	23	1	1	892	735	666	1013	212.098	No	14	13	65	0	0.592	0.35	24.761	0.118	20.618	0.833	No-No
399	E13 37C embryo 1 1211.20_Delete Image_Maximum intensity projection.tif_Drift_Corrected (1).tif	21b	0	10	1	1	860	758	666	1013	189.681	No	14	0	0	13	0	0	7.638	0.837	6.376	0.835	No-No
400	E13 37C embryo 1 1211.20_Delete Image_Maximum intensity projection.tif_Drift_Corrected (1).tif	21b	0	11	1	1	859	762	666	1013	187.441	No	14	1	5	12	2.441	5.958	10.079	0.488	6.512	0.646	No-No
401	E13 37C embryo 1 1211.20_Delete Image_Maximum intensity projection.tif_Drift_Corrected (1).tif	21b	0	12	1	1	857	764	666	1013	185.78	No	14	2	10	11	1.674	2.804	11.753	0.335	7.787	0.662	No-No
402	E13 37C embryo 1 1211.20_Delete Image_Maximum intensity projection.tif_Drift_Corrected (1).tif	21b	0	13	1	1	853	765	666	1013	183.876	No	14	3	15	10	2.441	5.958	14.194	0.488	10.22	0.72	No-No
403	E13 37C embryo 1 1211.20_Delete Image_Maximum intensity projection.tif_Drift_Corrected (1).tif	21b	0	14	1	1	855	765	666	1013	184.591	No	14	4	20	9	1.184	1.402	15.378	0.237	9.056	0.589	No-No
404	E13 37C embryo 1 1211.20_Delete Image_Maximum intensity projection.tif_Drift_Corrected (1).tif	21b	0	15	1	1	857	765	666	1013	185.311	No	14	5	25	8	1.184	1.402	16.562	0.237	7.898	0.477	No-No
405	E13 37C embryo 1 1211.20_Delete Image_Maximum intensity projection.tif_Drift_Corrected (1).tif	21b	0	16	1	1	857	765	666	1013	185.311	No	14	6	30	7	0	0	16.562	0	7.898	0.477	No-No
406	E13 37C embryo 1 1211.20_Delete Image_Maximum intensity projection.tif_Drift_Corrected (1).tif	21b	0	17	1	1	858	762	666	1013	187.08	No	14	7	35	6	1.872	3.505	18.434	0.374	7.104	0.385	No-No
407	E13 37C embryo 1 1211.20_Delete Image_Maximum intensity projection.tif_Drift_Corrected (1).tif	21b	0	18	1	1	858	762	666	1013	187.08	No	14	8	40	5	0	0	18.434	0	7.104	0.385	No-No
408	E13 37C embryo 1 1211.20_Delete Image_Maximum intensity projection.tif_Drift_Corrected (1).tif	21b	0	19	1	1	858	766	666	1013	185.205	No	14	9	45	4	2.368	5.607	20.802	0.474	7.488	0.36	No-No
409	E13 37C embryo 1 1211.20_Delete Image_Maximum intensity projection.tif_Drift_Corrected (1).tif	21b	0	20	1	1	859	767	666	1013	185.103	No	14	10	50	3	0.837	0.701	21.639	0.167	7.153	0.331	No-No
410	E13 37C embryo 1 1211.20_Delete Image_Maximum intensity projection.tif_Drift_Corrected (1).tif	21b	0	21	1	1	863	765	666	1013	187.5	No	14	11	55	2	2.648	7.009	24.287	0.53	4.509	0.186	No-No
411	E13 37C embryo 1 1211.20_Delete Image_Maximum intensity projection.tif_Drift_Corrected (1).tif	21b	0	22	1	1	863	765	666	1013	187.5	No	14	12	60	1	0	0	24.287	0	4.509	0.186	No-No
412	E13 37C embryo 1 1211.20_Delete Image_Maximum intensity projection.tif_Drift_Corrected (1).tif	21b	0	23	1	1	865	764	666	1013	188.7	No	14	13	65	0	1.324	1.752	25.611	0.265	3.188	0.124	No-No
413	E13 37C embryo 1 1211.20_Delete Image_Maximum intensity projection.tif_Drift_Corrected (1).tif	22	1	2	1	1	1070	1014	666	1013	239.169	No	5	0	0	4	0	0	0	0	0	NaN	No-No
414	E13 37C embryo 1 1211.20_Delete Image_Maximum intensity projection.tif_Drift_Corrected (1).tif	22	1	3	1	1	1067	1003	666	1013	237.466	No	5	1	5	3	6.75	45.56	6.75	1.35	6.75	1	No-No
415	E13 37C embryo 1 1211.20_Delete Image_Maximum intensity projection.tif_Drift_Corrected (1).tif	22	1	4	1	1	1063	1003	666	1013	235.099	No	5	2	10	2	2.368	5.607	9.118	0.474	7.719	0.847	No-No
416	E13 37C embryo 1 1211.20_Delete Image_Maximum intensity projection.tif_Drift_Corrected (1).tif	22	1	5	1	1	1056	1003	666	1013	230.956	No	5	3	15	1	4.144	17.173	13.262	0.829	10.54	0.795	No-No
417	E13 37C embryo 1 1211.20_Delete Image_Maximum intensity projection.tif_Drift_Corrected (1).tif	22	1	6	1	1	1055	1004	666	1013	230.35	No	5	4	20	0	0.837	0.701	14.099	0.167	10.672	0.757	No-No
418	E13 37C embryo 1 1211.20_Delete Image_Maximum intensity projection.tif_Drift_Corrected (1).tif	22a	0	7	1	1	1054	997	666	1013	229.891	No	5	0	0	4	0	0	18.285	0.837	13.82	0.756	No-No
419	E13 37C embryo 1 1211.20_Delete Image_Maximum intensity projection.tif_Drift_Corrected (1).tif	22a	0	8	1	1	1057	997	666	1013	231.666	No	5	1	5	3	1.776	3.154	20.061	0.355	12.669	0.632	No-No
420	E13 37C embryo 1 1211.20_Delete Image_Maximum intensity projection.tif_Drift_Corrected (1).tif	22a	0	9	1	1	1057	991	666	1013	231.838	No	5	2	10	2	3.552	12.617	23.613	0.71	15.64	0.662	No-No
421	E13 37C embryo 1 1211.20_Delete Image_Maximum intensity projection.tif_Drift_Corrected (1).tif	22a	0	10	1	1	1057	983	666	1013	232.152	No	5	3	15	1	4.736	22.43	28.349	0.947	19.9	0.702	No-No
422	E13 37C embryo 1 1211.20_Delete Image_Maximum intensity projection.tif_Drift_Corrected (1).tif	22a	0	11	1	1	1058	980	666	1013	232.885	No	5	4	20	0	1.872	3.505	30.221	0.374	21.345	0.706	No-No
423	E13 37C embryo 1 1211.20_Delete Image_Maximum intensity projection.tif_Drift_Corrected (1).tif	22b	0	7	1	1	1050	1012	666	1013	227.329	No	5	0	0	4	0	0	19.684	1.117	11.899	0.605	No-No
424	E13 37C embryo 1 1211.20_Delete Image_Maximum intensity projection.tif_Drift_Corrected (1).tif	22b	0	8	1	1	1050	1012	666	1013	227.329	No	5	1	5	3	0	0	19.684	0	11.899	0.605	No-No
425	E13 37C embryo 1 1211.20_Delete Image_Maximum intensity projection.tif_Drift_Corrected (1).tif	22b	0	9	1	1	1050	1006	666	1013	227.366	No	5	2	10	2	3.552	12.617	23.236	0.71	12.752	0.549	No-No
426	E13 37C embryo 1 1211.20_Delete Image_Maximum intensity projection.tif_Drift_Corrected (1).tif	22b	0	10	1	1	1046	1004	666	1013	225.023	No	5	3	15	1	2.648	7.009	25.883	0.53	15.392	0.595	No-No
427	E13 37C embryo 1 1211.20_Delete Image_Maximum intensity projection.tif_Drift_Corrected (1).tif	22b	0	11	1	1	1046	1001	666	1013	225.072	No	5	4	20	0	1.776	3.154	27.659	0.355	16.158	0.584	No-No
428	E13 37C embryo 1 1211.20_Delete Image_Maximum intensity projection.tif_Drift_Corrected (1).tif	23	1	4	1	1	858	870	666	1013	141.726	No	4	0	0	3	0	0	0	0	0	NaN	No-Yes
429	E13 37C embryo 1 1211.20_Delete Image_Maximum intensity projection.tif_Drift_Corrected (1).tif	23	1	5	1	1	855	871	666	1013	139.949	Yes	4	1	5	2	1.872	3.505	1.872	0.374	1.872	1	No-Yes
430	E13 37C embryo 1 1211.20_Delete Image_Maximum intensity projection.tif_Drift_Corrected (1).tif	23	1	6	1	1	851	872	666	1013	137.703	Yes	4	2	10	1	2.441	5.958	4.313	0.488	4.31	0.999	No-Yes
431	E13 37C embryo 1 1211.20_Delete Image_Maximum intensity projection.tif_Drift_Corrected (1).tif	23	1	7	1	1	850	873	666	1013	136.874	Yes	4	3	15	0	0.837	0.701	5.15	0.167	5.058	0.982	No-Yes
432	E13 37C embryo 1 1211.20_Delete Image_Maximum intensity projection.tif_Drift_Corrected (1).tif	23a	0	8	1	1	838	875	666	1013	130.546	Yes	16	0	0	15	0	0	12.352	1.44	12.204	0.988	Yes-Yes
433	E13 37C embryo 1 1211.20_Delete Image_Maximum intensity projection.tif_Drift_Corrected (1).tif	23a	0	9	1	1	837	873	666	1013	130.832	Yes	16	1	5	14	1.324	1.752	13.676	0.265	12.558	0.918	Yes-Yes
434	E13 37C embryo 1 1211.20_Delete Image_Maximum intensity projection.tif_Drift_Corrected (1).tif	23a	0	10	1	1	835	870	666	1013	131.058	Yes	16	2	10	13	2.134	4.556	15.81	0.427	13.616	0.861	Yes-Yes
435	E13 37C embryo 1 1211.20_Delete Image_Maximum intensity projection.tif_Drift_Corrected (1).tif	23a	0	11	1	1	834	868	666	1013	131.377	Yes	16	3	15	12	1.324	1.752	17.134	0.265	14.257	0.832	Yes-Yes
436	E13 37C embryo 1 1211.20_Delete Image_Maximum intensity projection.tif_Drift_Corrected (1).tif	23a	0	12	1	1	833	865	666	1013	132.101	Yes	16	4	20	11	1.872	3.505	19.006	0.374	15.093	0.794	Yes-Yes
437	E13 37C embryo 1 1211.20_Delete Image_Maximum intensity projection.tif_Drift_Corrected (1).tif	23a	0	13	1	1	832	864	666	1013	132.053	Yes	16	5	25	10	0.837	0.701	19.843	0.167	15.797	0.796	Yes-Yes
438	E13 37C embryo 1 1211.20_Delete Image_Maximum intensity projection.tif_Drift_Corrected (1).tif	23a	0	14	1	1	831	860	666	1013	133.212	Yes	16	6	30	9	2.441	5.958	22.284	0.488	17.045	0.765	Yes-Yes
439	E13 37C embryo 1 1211.20_Delete Image_Maximum intensity projection.tif_Drift_Corrected (1).tif	23a	0	15	1	1	831	858	666	1013	134.02	Yes	16	7	35	8	1.184	1.402	23.468	0.237	17.492	0.745	Yes-Yes
440	E13 37C embryo 1 1211.20_Delete Image_Maximum intensity projection.tif_Drift_Corrected (1).tif	23a	0	16	1	1	830	857	666	1013	133.996	Yes	16	8	40	7	0.837	0.701	24.306	0.167	18.275	0.752	Yes-Yes
441	E13 37C embryo 1 1211.20_Delete Image_Maximum intensity projection.tif_Drift_Corrected (1).tif	23a	0	17	1	1	829	857	666	1013	133.568	Yes	16	9	45	6	0.592	0.35	24.898	0.118	18.814	0.756	Yes-Yes
442	E13 37C embryo 1 1211.20_Delete Image_Maximum intensity projection.tif_Drift_Corrected (1).tif	23a	0	18	1	1	829	857	666	1013	133.568	Yes	16	10	50	5	0	0	24.898	0	18.814	0.756	Yes-Yes
443	E13 37C embryo 1 1211.20_Delete Image_Maximum intensity projection.tif_Drift_Corrected (1).tif	23a	0	19	1	1	829	853	666	1013	135.216	Yes	16	11	55	4	2.368	5.607	27.266	0.474	19.9	0.73	Yes-Yes
444	E13 37C embryo 1 1211.20_Delete Image_Maximum intensity projection.tif_Drift_Corrected (1).tif	23a	0	20	1	1	829	851	666	1013	136.048	Yes	16	12	60	3	1.184	1.402	28.45	0.237	20.525	0.721	Yes-Yes
445	E13 37C embryo 1 1211.20_Delete Image_Maximum intensity projection.tif_Drift_Corrected (1).tif	23a	0	21	1	1	830	850	666	1013	136.885	Yes	16	13	65	2	0.837	0.701	29.287	0.167	20.37	0.696	Yes-Yes
446	E13 37C embryo 1 1211.20_Delete Image_Maximum intensity projection.tif_Drift_Corrected (1).tif	23a	0	22	1	1	829	852	666	1013	135.631	Yes	16	14	70	1	1.324	1.752	30.61	0.265	20.206	0.66	Yes-Yes
447	E13 37C embryo 1 1211.20_Delete Image_Maximum intensity projection.tif_Drift_Corrected (1).tif	23a	0	23	1	1	829	850	666	1013	136.466	Yes	16	15	75	0	1.184	1.402	31.794	0.237	20.855	0.656	Yes-Yes
448	E13 37C embryo 1 1211.20_Delete Image_Maximum intensity projection.tif_Drift_Corrected (1).tif	23b	0	8	1	1	856	869	666	1013	141.135	Yes	16	0	0	15	0	0	9.419	0.854	1.324	0.141	Yes-No
449	E13 37C embryo 1 1211.20_Delete Image_Maximum intensity projection.tif_Drift_Corrected (1).tif	23b	0	9	1	1	856	869	666	1013	141.135	Yes	16	1	5	14	0	0	9.419	0	1.324	0.141	Yes-No
450	E13 37C embryo 1 1211.20_Delete Image_Maximum intensity projection.tif_Drift_Corrected (1).tif	23b	0	10	1	1	856	866	666	1013	142.214	No	16	2	10	13	1.776	3.154	11.195	0.355	2.648	0.236	Yes-No
451	E13 37C embryo 1 1211.20_Delete Image_Maximum intensity projection.tif_Drift_Corrected (1).tif	23b	0	11	1	1	855	863	666	1013	142.844	No	16	3	15	12	1.872	3.505	13.067	0.374	4.509	0.345	Yes-No
452	E13 37C embryo 1 1211.20_Delete Image_Maximum intensity projection.tif_Drift_Corrected (1).tif	23b	0	12	1	1	857	861	666	1013	144.507	No	16	4	20	11	1.674	2.804	14.742	0.335	5.361	0.364	Yes-No
453	E13 37C embryo 1 1211.20_Delete Image_Maximum intensity projection.tif_Drift_Corrected (1).tif	23b	0	13	1	1	855	858	666	1013	144.702	No	16	5	25	10	2.134	4.556	16.876	0.427	7.323	0.434	Yes-No
454	E13 37C embryo 1 1211.20_Delete Image_Maximum intensity projection.tif_Drift_Corrected (1).tif	23b	0	14	1	1	855	858	666	1013	144.702	No	16	6	30	9	0	0	16.876	0	7.323	0.434	Yes-No
455	E13 37C embryo 1 1211.20_Delete Image_Maximum intensity projection.tif_Drift_Corrected (1).tif	23b	0	15	1	1	855	857	666	1013	145.079	No	16	7	35	8	0.592	0.35	17.468	0.118	7.898	0.452	Yes-No
456	E13 37C embryo 1 1211.20_Delete Image_Maximum intensity projection.tif_Drift_Corrected (1).tif	23b	0	16	1	1	856	855	666	1013	146.29	No	16	8	40	7	1.324	1.752	18.792	0.265	8.959	0.477	Yes-No
457	E13 37C embryo 1 1211.20_Delete Image_Maximum intensity projection.tif_Drift_Corrected (1).tif	23b	0	17	1	1	858	852	666	1013	148.337	No	16	9	45	6	2.134	4.556	20.926	0.427	10.656	0.509	Yes-No
458	E13 37C embryo 1 1211.20_Delete Image_Maximum intensity projection.tif_Drift_Corrected (1).tif	23b	0	18	1	1	858	851	666	1013	148.718	No	16	10	50	5	0.592	0.35	21.518	0.118	11.248	0.523	Yes-No
459	E13 37C embryo 1 1211.20_Delete Image_Maximum intensity projection.tif_Drift_Corrected (1).tif	23b	0	19	1	1	859	851	666	1013	149.171	No	16	11	55	4	0.592	0.35	22.11	0.118	11.264	0.509	Yes-No
460	E13 37C embryo 1 1211.20_Delete Image_Maximum intensity projection.tif_Drift_Corrected (1).tif	23b	0	20	1	1	859	850	666	1013	149.552	No	16	12	60	3	0.592	0.35	22.702	0.118	11.855	0.522	Yes-No
461	E13 37C embryo 1 1211.20_Delete Image_Maximum intensity projection.tif_Drift_Corrected (1).tif	23b	0	21	1	1	859	849	666	1013	149.935	No	16	13	65	2	0.592	0.35	23.294	0.118	12.446	0.534	Yes-No
462	E13 37C embryo 1 1211.20_Delete Image_Maximum intensity projection.tif_Drift_Corrected (1).tif	23b	0	22	1	1	859	848	666	1013	150.319	No	16	14	70	1	0.592	0.35	23.886	0.118	13.037	0.546	Yes-No
463	E13 37C embryo 1 1211.20_Delete Image_Maximum intensity projection.tif_Drift_Corrected (1).tif	23b	0	23	1	1	859	847	666	1013	150.704	No	16	15	75	0	0.592	0.35	24.478	0.118	13.629	0.557	Yes-No
464	E13 37C embryo 1 1211.20_Delete Image_Maximum intensity projection.tif_Drift_Corrected (1).tif	24	1	2	1	1	878	1017	666	1013	125.526	No	6	0	0	5	0	0	0	0	0	NaN	No-No
465	E13 37C embryo 1 1211.20_Delete Image_Maximum intensity projection.tif_Drift_Corrected (1).tif	24	1	3	1	1	876	1013	666	1013	124.32	No	6	1	5	4	2.648	7.009	2.648	0.53	2.648	1	No-No
466	E13 37C embryo 1 1211.20_Delete Image_Maximum intensity projection.tif_Drift_Corrected (1).tif	24	1	4	1	1	872	1010	666	1013	121.965	No	6	2	10	3	2.96	8.762	5.608	0.592	5.458	0.973	No-No
467	E13 37C embryo 1 1211.20_Delete Image_Maximum intensity projection.tif_Drift_Corrected (1).tif	24	1	5	1	1	866	1009	666	1013	118.424	No	6	3	15	2	3.601	12.967	9.208	0.72	8.538	0.927	No-No
468	E13 37C embryo 1 1211.20_Delete Image_Maximum intensity projection.tif_Drift_Corrected (1).tif	24	1	6	1	1	865	1007	666	1013	117.862	No	6	4	20	1	1.324	1.752	10.532	0.265	9.71	0.922	No-No
469	E13 37C embryo 1 1211.20_Delete Image_Maximum intensity projection.tif_Drift_Corrected (1).tif	24	1	7	1	1	861	1007	666	1013	115.495	No	6	5	25	0	2.368	5.607	12.9	0.474	11.676	0.905	No-No
470	E13 37C embryo 1 1211.20_Delete Image_Maximum intensity projection.tif_Drift_Corrected (1).tif	24a	0	8	1	1	872	1005	666	1013	122.044	No	16	0	0	15	0	0	19.519	1.324	7.943	0.407	No-No
471	E13 37C embryo 1 1211.20_Delete Image_Maximum intensity projection.tif_Drift_Corrected (1).tif	24a	0	9	1	1	873	1002	666	1013	122.717	No	16	1	5	14	1.872	3.505	21.391	0.374	9.36	0.438	No-No
472	E13 37C embryo 1 1211.20_Delete Image_Maximum intensity projection.tif_Drift_Corrected (1).tif	24a	0	10	1	1	873	998	666	1013	122.865	No	16	2	10	13	2.368	5.607	23.759	0.474	11.631	0.49	No-No
473	E13 37C embryo 1 1211.20_Delete Image_Maximum intensity projection.tif_Drift_Corrected (1).tif	24a	0	11	1	1	873	995	666	1013	123.006	No	16	3	15	12	1.776	3.154	25.535	0.355	13.356	0.523	No-No
474	E13 37C embryo 1 1211.20_Delete Image_Maximum intensity projection.tif_Drift_Corrected (1).tif	24a	0	12	1	1	875	993	666	1013	124.293	No	16	4	20	11	1.674	2.804	27.21	0.335	14.319	0.526	No-No
475	E13 37C embryo 1 1211.20_Delete Image_Maximum intensity projection.tif_Drift_Corrected (1).tif	24a	0	13	1	1	875	991	666	1013	124.412	No	16	5	25	10	1.184	1.402	28.394	0.237	15.494	0.546	No-No
476	E13 37C embryo 1 1211.20_Delete Image_Maximum intensity projection.tif_Drift_Corrected (1).tif	24a	0	14	1	1	876	990	666	1013	125.063	No	16	6	30	9	0.837	0.701	29.231	0.167	16.028	0.548	No-No
477	E13 37C embryo 1 1211.20_Delete Image_Maximum intensity projection.tif_Drift_Corrected (1).tif	24a	0	15	1	1	878	989	666	1013	126.306	No	16	7	35	8	1.324	1.752	30.554	0.265	16.576	0.543	No-No
478	E13 37C embryo 1 1211.20_Delete Image_Maximum intensity projection.tif_Drift_Corrected (1).tif	24a	0	16	1	1	878	989	666	1013	126.306	No	16	8	40	7	0	0	30.554	0	16.576	0.543	No-No
479	E13 37C embryo 1 1211.20_Delete Image_Maximum intensity projection.tif_Drift_Corrected (1).tif	24a	0	17	1	1	878	989	666	1013	126.306	No	16	9	45	6	0	0	30.554	0	16.576	0.543	No-No
480	E13 37C embryo 1 1211.20_Delete Image_Maximum intensity projection.tif_Drift_Corrected (1).tif	24a	0	18	1	1	878	989	666	1013	126.306	No	16	10	50	5	0	0	30.554	0	16.576	0.543	No-No
481	E13 37C embryo 1 1211.20_Delete Image_Maximum intensity projection.tif_Drift_Corrected (1).tif	24a	0	19	1	1	878	989	666	1013	126.306	No	16	11	55	4	0	0	30.554	0	16.576	0.543	No-No
482	E13 37C embryo 1 1211.20_Delete Image_Maximum intensity projection.tif_Drift_Corrected (1).tif	24a	0	20	1	1	878	989	666	1013	126.306	No	16	12	60	3	0	0	30.554	0	16.576	0.543	No-No
483	E13 37C embryo 1 1211.20_Delete Image_Maximum intensity projection.tif_Drift_Corrected (1).tif	24a	0	21	1	1	878	987	666	1013	126.444	No	16	13	65	2	1.184	1.402	31.738	0.237	17.76	0.56	No-No
484	E13 37C embryo 1 1211.20_Delete Image_Maximum intensity projection.tif_Drift_Corrected (1).tif	24a	0	22	1	1	878	987	666	1013	126.444	No	16	14	70	1	0	0	31.738	0	17.76	0.56	No-No
485	E13 37C embryo 1 1211.20_Delete Image_Maximum intensity projection.tif_Drift_Corrected (1).tif	24a	0	23	1	1	878	987	666	1013	126.444	No	16	15	75	0	0	0	31.738	0	17.76	0.56	No-No
486	E13 37C embryo 1 1211.20_Delete Image_Maximum intensity projection.tif_Drift_Corrected (1).tif	24b	0	8	1	1	853	1009	666	1013	110.729	No	16	0	0	15	0	0	17.782	0.976	15.539	0.874	No-No
487	E13 37C embryo 1 1211.20_Delete Image_Maximum intensity projection.tif_Drift_Corrected (1).tif	24b	0	9	1	1	852	1009	666	1013	110.138	No	16	1	5	14	0.592	0.35	18.374	0.118	16.104	0.876	No-No
488	E13 37C embryo 1 1211.20_Delete Image_Maximum intensity projection.tif_Drift_Corrected (1).tif	24b	0	10	1	1	849	1008	666	1013	108.376	No	16	2	10	13	1.872	3.505	20.246	0.374	17.976	0.888	No-No
489	E13 37C embryo 1 1211.20_Delete Image_Maximum intensity projection.tif_Drift_Corrected (1).tif	24b	0	11	1	1	849	1005	666	1013	108.439	No	16	3	15	12	1.776	3.154	22.022	0.355	18.58	0.844	No-No
490	E13 37C embryo 1 1211.20_Delete Image_Maximum intensity projection.tif_Drift_Corrected (1).tif	24b	0	12	1	1	849	1003	666	1013	108.498	No	16	4	20	11	1.184	1.402	23.206	0.237	19.064	0.822	No-No
491	E13 37C embryo 1 1211.20_Delete Image_Maximum intensity projection.tif_Drift_Corrected (1).tif	24b	0	13	1	1	849	1003	666	1013	108.498	No	16	5	25	10	0	0	23.206	0	19.064	0.822	No-No
492	E13 37C embryo 1 1211.20_Delete Image_Maximum intensity projection.tif_Drift_Corrected (1).tif	24b	0	14	1	1	848	1001	666	1013	107.978	No	16	6	30	9	1.324	1.752	24.53	0.265	20.128	0.821	No-No
493	E13 37C embryo 1 1211.20_Delete Image_Maximum intensity projection.tif_Drift_Corrected (1).tif	24b	0	15	1	1	846	998	666	1013	106.929	No	16	7	35	8	2.134	4.556	26.664	0.427	22.032	0.826	No-No
494	E13 37C embryo 1 1211.20_Delete Image_Maximum intensity projection.tif_Drift_Corrected (1).tif	24b	0	16	1	1	845	997	666	1013	106.391	No	16	8	40	7	0.837	0.701	27.502	0.167	22.844	0.831	No-No
495	E13 37C embryo 1 1211.20_Delete Image_Maximum intensity projection.tif_Drift_Corrected (1).tif	24b	0	17	1	1	844	995	666	1013	105.913	No	16	9	45	6	1.324	1.752	28.825	0.265	23.974	0.832	No-No
496	E13 37C embryo 1 1211.20_Delete Image_Maximum intensity projection.tif_Drift_Corrected (1).tif	24b	0	18	1	1	843	995	666	1013	105.324	No	16	10	50	5	0.592	0.35	29.417	0.118	24.473	0.832	No-No
497	E13 37C embryo 1 1211.20_Delete Image_Maximum intensity projection.tif_Drift_Corrected (1).tif	24b	0	19	1	1	843	995	666	1013	105.324	No	16	11	55	4	0	0	29.417	0	24.473	0.832	No-No
498	E13 37C embryo 1 1211.20_Delete Image_Maximum intensity projection.tif_Drift_Corrected (1).tif	24b	0	20	1	1	843	995	666	1013	105.324	No	16	12	60	3	0	0	29.417	0	24.473	0.832	No-No
499	E13 37C embryo 1 1211.20_Delete Image_Maximum intensity projection.tif_Drift_Corrected (1).tif	24b	0	21	1	1	842	995	666	1013	104.736	No	16	13	65	2	0.592	0.35	30.009	0.118	24.977	0.832	No-No
500	E13 37C embryo 1 1211.20_Delete Image_Maximum intensity projection.tif_Drift_Corrected (1).tif	24b	0	22	1	1	842	994	666	1013	104.797	No	16	14	70	1	0.592	0.35	30.601	0.118	25.29	0.826	No-No
501	E13 37C embryo 1 1211.20_Delete Image_Maximum intensity projection.tif_Drift_Corrected (1).tif	24b	0	23	1	1	842	994	666	1013	104.797	No	16	15	75	0	0	0	30.601	0	25.29	0.826	No-No
502	E13 37C embryo 1 1211.20_Delete Image_Maximum intensity projection.tif_Drift_Corrected (1).tif	25	1	3	1	1	864	972	666	1013	119.703	No	5	0	0	4	0	0	0	0	0	NaN	No-No
503	E13 37C embryo 1 1211.20_Delete Image_Maximum intensity projection.tif_Drift_Corrected (1).tif	25	1	4	1	1	861	969	666	1013	118.342	No	5	1	5	3	2.512	6.308	2.512	0.502	2.512	1	No-No
504	E13 37C embryo 1 1211.20_Delete Image_Maximum intensity projection.tif_Drift_Corrected (1).tif	25	1	5	1	1	856	968	666	1013	115.592	No	5	2	10	2	3.019	9.112	5.53	0.604	5.295	0.957	No-No
505	E13 37C embryo 1 1211.20_Delete Image_Maximum intensity projection.tif_Drift_Corrected (1).tif	25	1	6	1	1	854	965	666	1013	114.866	No	5	3	15	1	2.134	4.556	7.665	0.427	7.226	0.943	No-No
506	E13 37C embryo 1 1211.20_Delete Image_Maximum intensity projection.tif_Drift_Corrected (1).tif	25	1	7	1	1	854	967	666	1013	114.579	No	5	4	20	0	1.184	1.402	8.849	0.237	6.619	0.748	No-No
507	E13 37C embryo 1 1211.20_Delete Image_Maximum intensity projection.tif_Drift_Corrected (1).tif	25a	0	8	1	1	856	960	666	1013	116.774	No	16	0	0	15	0	0	13.159	0.862	8.538	0.649	No-Yes
508	E13 37C embryo 1 1211.20_Delete Image_Maximum intensity projection.tif_Drift_Corrected (1).tif	25a	0	9	1	1	853	958	666	1013	115.393	No	16	1	5	14	2.134	4.556	15.293	0.427	10.54	0.689	No-Yes
509	E13 37C embryo 1 1211.20_Delete Image_Maximum intensity projection.tif_Drift_Corrected (1).tif	25a	0	10	1	1	855	954	666	1013	117.213	No	16	2	10	13	2.648	7.009	17.941	0.53	11.914	0.664	No-Yes
510	E13 37C embryo 1 1211.20_Delete Image_Maximum intensity projection.tif_Drift_Corrected (1).tif	25a	0	11	1	1	856	950	666	1013	118.502	No	16	3	15	12	2.441	5.958	20.381	0.488	13.858	0.68	No-Yes
511	E13 37C embryo 1 1211.20_Delete Image_Maximum intensity projection.tif_Drift_Corrected (1).tif	25a	0	12	1	1	856	948	666	1013	118.88	No	16	4	20	11	1.184	1.402	21.565	0.237	14.977	0.694	No-Yes
512	E13 37C embryo 1 1211.20_Delete Image_Maximum intensity projection.tif_Drift_Corrected (1).tif	25a	0	13	1	1	856	946	666	1013	119.269	No	16	5	25	10	1.184	1.402	22.749	0.237	16.104	0.708	No-Yes
513	E13 37C embryo 1 1211.20_Delete Image_Maximum intensity projection.tif_Drift_Corrected (1).tif	25a	0	14	1	1	856	943	666	1013	119.871	No	16	6	30	9	1.776	3.154	24.525	0.355	17.809	0.726	No-Yes
514	E13 37C embryo 1 1211.20_Delete Image_Maximum intensity projection.tif_Drift_Corrected (1).tif	25a	0	15	1	1	857	941	666	1013	120.839	No	16	7	35	8	1.324	1.752	25.849	0.265	18.814	0.728	No-Yes
515	E13 37C embryo 1 1211.20_Delete Image_Maximum intensity projection.tif_Drift_Corrected (1).tif	25a	0	16	1	1	858	939	666	1013	121.814	No	16	8	40	7	1.324	1.752	27.173	0.265	19.856	0.731	No-Yes
516	E13 37C embryo 1 1211.20_Delete Image_Maximum intensity projection.tif_Drift_Corrected (1).tif	25a	0	17	1	1	858	938	666	1013	122.028	Yes	16	9	45	6	0.592	0.35	27.765	0.118	20.439	0.736	No-Yes
517	E13 37C embryo 1 1211.20_Delete Image_Maximum intensity projection.tif_Drift_Corrected (1).tif	25a	0	18	1	1	858	938	666	1013	122.028	Yes	16	10	50	5	0	0	27.765	0	20.439	0.736	No-Yes
518	E13 37C embryo 1 1211.20_Delete Image_Maximum intensity projection.tif_Drift_Corrected (1).tif	25a	0	19	1	1	858	937	666	1013	122.245	Yes	16	11	55	4	0.592	0.35	28.357	0.118	21.022	0.741	No-Yes
519	E13 37C embryo 1 1211.20_Delete Image_Maximum intensity projection.tif_Drift_Corrected (1).tif	25a	0	20	1	1	859	936	666	1013	123.014	Yes	16	12	60	3	0.837	0.701	29.194	0.167	21.517	0.737	No-Yes
520	E13 37C embryo 1 1211.20_Delete Image_Maximum intensity projection.tif_Drift_Corrected (1).tif	25a	0	21	1	1	859	936	666	1013	123.014	Yes	16	13	65	2	0	0	29.194	0	21.517	0.737	No-Yes
521	E13 37C embryo 1 1211.20_Delete Image_Maximum intensity projection.tif_Drift_Corrected (1).tif	25a	0	22	1	1	860	935	666	1013	123.783	Yes	16	14	70	1	0.837	0.701	30.031	0.167	22.032	0.734	No-Yes
522	E13 37C embryo 1 1211.20_Delete Image_Maximum intensity projection.tif_Drift_Corrected (1).tif	25a	0	23	1	1	861	933	666	1013	124.777	Yes	16	15	75	0	1.324	1.752	31.355	0.265	23.156	0.739	No-Yes
523	E13 37C embryo 1 1211.20_Delete Image_Maximum intensity projection.tif_Drift_Corrected (1).tif	25b	0	8	1	1	853	972	666	1013	113.334	No	16	0	0	15	0	0	11.867	0.604	6.512	0.549	No-No
524	E13 37C embryo 1 1211.20_Delete Image_Maximum intensity projection.tif_Drift_Corrected (1).tif	25b	0	9	1	1	851	972	666	1013	112.177	No	16	1	5	14	1.184	1.402	13.051	0.237	7.696	0.59	No-No
525	E13 37C embryo 1 1211.20_Delete Image_Maximum intensity projection.tif_Drift_Corrected (1).tif	25b	0	10	1	1	849	969	666	1013	111.424	No	16	2	10	13	2.134	4.556	15.186	0.427	9.056	0.596	No-No
526	E13 37C embryo 1 1211.20_Delete Image_Maximum intensity projection.tif_Drift_Corrected (1).tif	25b	0	11	1	1	845	965	666	1013	109.712	No	16	3	15	12	3.349	11.215	18.535	0.67	11.987	0.647	No-No
527	E13 37C embryo 1 1211.20_Delete Image_Maximum intensity projection.tif_Drift_Corrected (1).tif	25b	0	12	1	1	845	965	666	1013	109.712	No	16	4	20	11	0	0	18.535	0	11.987	0.647	No-No
528	E13 37C embryo 1 1211.20_Delete Image_Maximum intensity projection.tif_Drift_Corrected (1).tif	25b	0	13	1	1	842	961	666	1013	108.644	No	16	5	25	10	2.96	8.762	21.495	0.592	14.561	0.677	No-No
529	E13 37C embryo 1 1211.20_Delete Image_Maximum intensity projection.tif_Drift_Corrected (1).tif	25b	0	14	1	1	842	960	666	1013	108.814	No	16	6	30	9	0.592	0.35	22.087	0.118	14.835	0.672	No-No
530	E13 37C embryo 1 1211.20_Delete Image_Maximum intensity projection.tif_Drift_Corrected (1).tif	25b	0	15	1	1	840	960	666	1013	107.681	No	16	7	35	8	1.184	1.402	23.271	0.237	15.885	0.683	No-No
531	E13 37C embryo 1 1211.20_Delete Image_Maximum intensity projection.tif_Drift_Corrected (1).tif	25b	0	16	1	1	840	960	666	1013	107.681	No	16	8	40	7	0	0	23.271	0	15.885	0.683	No-No
532	E13 37C embryo 1 1211.20_Delete Image_Maximum intensity projection.tif_Drift_Corrected (1).tif	25b	0	17	1	1	840	960	666	1013	107.681	No	16	9	45	6	0	0	23.271	0	15.885	0.683	No-No
533	E13 37C embryo 1 1211.20_Delete Image_Maximum intensity projection.tif_Drift_Corrected (1).tif	25b	0	18	1	1	839	959	666	1013	107.289	No	16	10	50	5	0.837	0.701	24.108	0.167	16.681	0.692	No-No
534	E13 37C embryo 1 1211.20_Delete Image_Maximum intensity projection.tif_Drift_Corrected (1).tif	25b	0	19	1	1	839	958	666	1013	107.467	No	16	11	55	4	0.592	0.35	24.7	0.118	16.963	0.687	No-No
535	E13 37C embryo 1 1211.20_Delete Image_Maximum intensity projection.tif_Drift_Corrected (1).tif	25b	0	20	1	1	839	957	666	1013	107.648	No	16	12	60	3	0.592	0.35	25.292	0.118	17.26	0.682	No-No
536	E13 37C embryo 1 1211.20_Delete Image_Maximum intensity projection.tif_Drift_Corrected (1).tif	25b	0	21	1	1	839	958	666	1013	107.467	No	16	13	65	2	0.592	0.35	25.884	0.118	16.963	0.655	No-No
537	E13 37C embryo 1 1211.20_Delete Image_Maximum intensity projection.tif_Drift_Corrected (1).tif	25b	0	22	1	1	839	958	666	1013	107.467	No	16	14	70	1	0	0	25.884	0	16.963	0.655	No-No
538	E13 37C embryo 1 1211.20_Delete Image_Maximum intensity projection.tif_Drift_Corrected (1).tif	25b	0	23	1	1	839	956	666	1013	107.832	No	16	15	75	0	1.184	1.402	27.068	0.237	17.572	0.649	No-No
539	E13 37C embryo 1 1211.20_Delete Image_Maximum intensity projection.tif_Drift_Corrected (1).tif	26	1	3	1	1	847	976	666	1013	109.368	No	6	0	0	5	0	0	0	0	0	NaN	No-No
540	E13 37C embryo 1 1211.20_Delete Image_Maximum intensity projection.tif_Drift_Corrected (1).tif	26	1	4	1	1	845	975	666	1013	108.329	No	6	1	5	4	1.324	1.752	1.324	0.265	1.324	1	No-No
541	E13 37C embryo 1 1211.20_Delete Image_Maximum intensity projection.tif_Drift_Corrected (1).tif	26	1	5	1	1	844	975	666	1013	107.751	No	6	2	10	3	0.592	0.35	1.916	0.118	1.872	0.977	No-No
542	E13 37C embryo 1 1211.20_Delete Image_Maximum intensity projection.tif_Drift_Corrected (1).tif	26	1	6	1	1	840	972	666	1013	105.829	No	6	3	15	2	2.96	8.762	4.876	0.592	4.773	0.979	No-No
543	E13 37C embryo 1 1211.20_Delete Image_Maximum intensity projection.tif_Drift_Corrected (1).tif	26	1	7	1	1	836	973	666	1013	103.388	No	6	4	20	1	2.441	5.958	7.317	0.488	6.75	0.923	No-No
544	E13 37C embryo 1 1211.20_Delete Image_Maximum intensity projection.tif_Drift_Corrected (1).tif	26	1	8	1	1	835	972	666	1013	102.95	No	6	5	25	0	0.837	0.701	8.154	0.167	7.488	0.918	No-No
545	E13 37C embryo 1 1211.20_Delete Image_Maximum intensity projection.tif_Drift_Corrected (1).tif	26a	0	9	1	1	832	958	666	1013	103.526	No	15	0	0	14	0	0	16.63	1.695	13.871	0.834	No-No
546	E13 37C embryo 1 1211.20_Delete Image_Maximum intensity projection.tif_Drift_Corrected (1).tif	26a	0	10	1	1	829	956	666	1013	102.226	No	15	1	5	13	2.134	4.556	18.764	0.427	15.929	0.849	No-No
547	E13 37C embryo 1 1211.20_Delete Image_Maximum intensity projection.tif_Drift_Corrected (1).tif	26a	0	11	1	1	829	954	666	1013	102.623	No	15	2	10	12	1.184	1.402	19.948	0.237	16.828	0.844	No-No
548	E13 37C embryo 1 1211.20_Delete Image_Maximum intensity projection.tif_Drift_Corrected (1).tif	26a	0	12	1	1	829	952	666	1013	103.032	No	15	3	15	11	1.184	1.402	21.132	0.237	17.76	0.84	No-No
549	E13 37C embryo 1 1211.20_Delete Image_Maximum intensity projection.tif_Drift_Corrected (1).tif	26a	0	13	1	1	829	952	666	1013	103.032	No	15	4	20	10	0	0	21.132	0	17.76	0.84	No-No
550	E13 37C embryo 1 1211.20_Delete Image_Maximum intensity projection.tif_Drift_Corrected (1).tif	26a	0	14	1	1	829	951	666	1013	103.241	No	15	5	25	9	0.592	0.35	21.724	0.118	18.237	0.839	No-No
551	E13 37C embryo 1 1211.20_Delete Image_Maximum intensity projection.tif_Drift_Corrected (1).tif	26a	0	15	1	1	831	947	666	1013	105.205	No	15	6	30	8	2.648	7.009	24.372	0.53	19.608	0.805	No-No
552	E13 37C embryo 1 1211.20_Delete Image_Maximum intensity projection.tif_Drift_Corrected (1).tif	26a	0	16	1	1	831	947	666	1013	105.205	No	15	7	35	7	0	0	24.372	0	19.608	0.805	No-No
553	E13 37C embryo 1 1211.20_Delete Image_Maximum intensity projection.tif_Drift_Corrected (1).tif	26a	0	17	1	1	831	947	666	1013	105.205	No	15	8	40	6	0	0	24.372	0	19.608	0.805	No-No
554	E13 37C embryo 1 1211.20_Delete Image_Maximum intensity projection.tif_Drift_Corrected (1).tif	26a	0	18	1	1	831	945	666	1013	105.65	No	15	9	45	5	1.184	1.402	25.556	0.237	20.652	0.808	No-No
555	E13 37C embryo 1 1211.20_Delete Image_Maximum intensity projection.tif_Drift_Corrected (1).tif	26a	0	19	1	1	830	943	666	1013	105.562	No	15	10	50	4	1.324	1.752	26.88	0.265	21.976	0.818	No-No
556	E13 37C embryo 1 1211.20_Delete Image_Maximum intensity projection.tif_Drift_Corrected (1).tif	26a	0	20	1	1	830	941	666	1013	106.032	No	15	11	55	3	1.184	1.402	28.064	0.237	23.035	0.821	No-No
557	E13 37C embryo 1 1211.20_Delete Image_Maximum intensity projection.tif_Drift_Corrected (1).tif	26a	0	21	1	1	830	941	666	1013	106.032	No	15	12	60	2	0	0	28.064	0	23.035	0.821	No-No
558	E13 37C embryo 1 1211.20_Delete Image_Maximum intensity projection.tif_Drift_Corrected (1).tif	26a	0	22	1	1	829	940	666	1013	105.731	No	15	13	65	1	0.837	0.701	28.901	0.167	23.828	0.824	No-No
559	E13 37C embryo 1 1211.20_Delete Image_Maximum intensity projection.tif_Drift_Corrected (1).tif	26a	0	23	1	1	829	940	666	1013	105.731	No	15	14	70	0	0	0	28.901	0	23.828	0.824	No-No
560	E13 37C embryo 1 1211.20_Delete Image_Maximum intensity projection.tif_Drift_Corrected (1).tif	26b	0	9	1	1	837	979	666	1013	103.214	No	15	0	0	14	0	0	12.464	0.862	6.181	0.496	No-No
561	E13 37C embryo 1 1211.20_Delete Image_Maximum intensity projection.tif_Drift_Corrected (1).tif	26b	0	10	1	1	835	977	666	1013	102.293	No	15	1	5	13	1.674	2.804	14.138	0.335	7.129	0.504	No-No
562	E13 37C embryo 1 1211.20_Delete Image_Maximum intensity projection.tif_Drift_Corrected (1).tif	26b	0	11	1	1	834	975	666	1013	101.969	No	15	2	10	12	1.324	1.752	15.462	0.265	7.719	0.499	No-No
563	E13 37C embryo 1 1211.20_Delete Image_Maximum intensity projection.tif_Drift_Corrected (1).tif	26b	0	12	1	1	837	972	666	1013	104.101	No	15	3	15	11	2.512	6.308	17.973	0.502	6.376	0.355	No-No
564	E13 37C embryo 1 1211.20_Delete Image_Maximum intensity projection.tif_Drift_Corrected (1).tif	26b	0	13	1	1	837	972	666	1013	104.101	No	15	4	20	10	0	0	17.973	0	6.376	0.355	No-No
565	E13 37C embryo 1 1211.20_Delete Image_Maximum intensity projection.tif_Drift_Corrected (1).tif	26b	0	14	1	1	838	970	666	1013	104.958	No	15	5	25	9	1.324	1.752	19.297	0.265	6.403	0.332	No-No
566	E13 37C embryo 1 1211.20_Delete Image_Maximum intensity projection.tif_Drift_Corrected (1).tif	26b	0	15	1	1	838	972	666	1013	104.677	No	15	6	30	8	1.184	1.402	20.481	0.237	5.831	0.285	No-No
567	E13 37C embryo 1 1211.20_Delete Image_Maximum intensity projection.tif_Drift_Corrected (1).tif	26b	0	16	1	1	838	972	666	1013	104.677	No	15	7	35	7	0	0	20.481	0	5.831	0.285	No-No
568	E13 37C embryo 1 1211.20_Delete Image_Maximum intensity projection.tif_Drift_Corrected (1).tif	26b	0	17	1	1	837	972	666	1013	104.101	No	15	8	40	6	0.592	0.35	21.073	0.118	6.376	0.303	No-No
569	E13 37C embryo 1 1211.20_Delete Image_Maximum intensity projection.tif_Drift_Corrected (1).tif	26b	0	18	1	1	837	972	666	1013	104.101	No	15	9	45	5	0	0	21.073	0	6.376	0.303	No-No
570	E13 37C embryo 1 1211.20_Delete Image_Maximum intensity projection.tif_Drift_Corrected (1).tif	26b	0	19	1	1	836	973	666	1013	103.388	No	15	10	50	4	0.837	0.701	21.91	0.167	6.75	0.308	No-No
571	E13 37C embryo 1 1211.20_Delete Image_Maximum intensity projection.tif_Drift_Corrected (1).tif	26b	0	20	1	1	837	974	666	1013	103.832	No	15	11	55	3	0.837	0.701	22.748	0.167	6.037	0.265	No-No
572	E13 37C embryo 1 1211.20_Delete Image_Maximum intensity projection.tif_Drift_Corrected (1).tif	26b	0	21	1	1	838	975	666	1013	104.279	No	15	12	60	2	0.837	0.701	23.585	0.167	5.361	0.227	No-No
573	E13 37C embryo 1 1211.20_Delete Image_Maximum intensity projection.tif_Drift_Corrected (1).tif	26b	0	22	1	1	837	976	666	1013	103.575	No	15	13	65	1	0.837	0.701	24.422	0.167	5.92	0.242	No-No
574	E13 37C embryo 1 1211.20_Delete Image_Maximum intensity projection.tif_Drift_Corrected (1).tif	26b	0	23	1	1	836	977	666	1013	102.872	No	15	14	70	0	0.837	0.701	25.259	0.167	6.539	0.259	No-No
575	E13 37C embryo 1 1211.20_Delete Image_Maximum intensity projection.tif_Drift_Corrected (1).tif	27	1	3	1	1	755	918	666	1013	77.065	Yes	7	0	0	6	0	0	0	0	0	NaN	Yes-Yes
576	E13 37C embryo 1 1211.20_Delete Image_Maximum intensity projection.tif_Drift_Corrected (1).tif	27	1	4	1	1	749	918	666	1013	74.681	Yes	7	1	5	5	3.552	12.617	3.552	0.71	3.552	1	Yes-Yes
577	E13 37C embryo 1 1211.20_Delete Image_Maximum intensity projection.tif_Drift_Corrected (1).tif	27	1	5	1	1	743	920	666	1013	71.478	Yes	7	2	10	4	3.744	14.019	7.296	0.749	7.202	0.987	Yes-Yes
578	E13 37C embryo 1 1211.20_Delete Image_Maximum intensity projection.tif_Drift_Corrected (1).tif	27	1	6	1	1	738	916	666	1013	71.514	Yes	7	3	15	3	3.791	14.369	11.087	0.758	10.133	0.914	Yes-Yes
579	E13 37C embryo 1 1211.20_Delete Image_Maximum intensity projection.tif_Drift_Corrected (1).tif	27	1	7	1	1	738	922	666	1013	68.695	Yes	7	4	20	2	3.552	12.617	14.639	0.71	10.339	0.706	Yes-Yes
580	E13 37C embryo 1 1211.20_Delete Image_Maximum intensity projection.tif_Drift_Corrected (1).tif	27	1	8	1	1	737	921	666	1013	68.797	Yes	7	5	25	1	0.837	0.701	15.476	0.167	10.803	0.698	Yes-Yes
581	E13 37C embryo 1 1211.20_Delete Image_Maximum intensity projection.tif_Drift_Corrected (1).tif	27	1	9	1	1	736	920	666	1013	68.909	Yes	7	6	30	0	0.837	0.701	16.313	0.167	11.31	0.693	Yes-Yes
582	E13 37C embryo 1 1211.20_Delete Image_Maximum intensity projection.tif_Drift_Corrected (1).tif	27a	0	10	1	1	722	919	666	1013	64.775	Yes	14	0	0	13	0	0	24.622	1.662	19.545	0.794	Yes-Yes
583	E13 37C embryo 1 1211.20_Delete Image_Maximum intensity projection.tif_Drift_Corrected (1).tif	27a	0	11	1	1	722	917	666	1013	65.795	Yes	14	1	5	12	1.184	1.402	25.806	0.237	19.545	0.757	Yes-Yes
584	E13 37C embryo 1 1211.20_Delete Image_Maximum intensity projection.tif_Drift_Corrected (1).tif	27a	0	12	1	1	722	917	666	1013	65.795	Yes	14	2	10	11	0	0	25.806	0	19.545	0.757	Yes-Yes
585	E13 37C embryo 1 1211.20_Delete Image_Maximum intensity projection.tif_Drift_Corrected (1).tif	27a	0	13	1	1	723	914	666	1013	67.628	Yes	14	3	15	10	1.872	3.505	27.678	0.374	19.091	0.69	Yes-Yes
586	E13 37C embryo 1 1211.20_Delete Image_Maximum intensity projection.tif_Drift_Corrected (1).tif	27a	0	14	1	1	722	913	666	1013	67.85	Yes	14	4	20	9	0.837	0.701	28.516	0.167	19.759	0.693	Yes-Yes
587	E13 37C embryo 1 1211.20_Delete Image_Maximum intensity projection.tif_Drift_Corrected (1).tif	27a	0	15	1	1	721	913	666	1013	67.563	Yes	14	5	25	8	0.592	0.35	29.108	0.118	20.344	0.699	Yes-Yes
588	E13 37C embryo 1 1211.20_Delete Image_Maximum intensity projection.tif_Drift_Corrected (1).tif	27a	0	16	1	1	717	913	666	1013	66.454	Yes	14	6	30	7	2.368	5.607	31.476	0.474	22.69	0.721	Yes-Yes
589	E13 37C embryo 1 1211.20_Delete Image_Maximum intensity projection.tif_Drift_Corrected (1).tif	27a	0	17	1	1	709	912	666	1013	64.985	Yes	14	7	35	6	4.773	22.78	36.248	0.955	27.463	0.758	Yes-Yes
590	E13 37C embryo 1 1211.20_Delete Image_Maximum intensity projection.tif_Drift_Corrected (1).tif	27a	0	18	1	1	704	912	666	1013	63.884	Yes	14	8	40	5	2.96	8.762	39.208	0.592	30.4	0.775	Yes-Yes
591	E13 37C embryo 1 1211.20_Delete Image_Maximum intensity projection.tif_Drift_Corrected (1).tif	27a	0	19	1	1	699	913	666	1013	62.34	Yes	14	9	45	4	3.019	9.112	42.227	0.604	33.284	0.788	Yes-Yes
592	E13 37C embryo 1 1211.20_Delete Image_Maximum intensity projection.tif_Drift_Corrected (1).tif	27a	0	20	1	1	698	914	666	1013	61.594	Yes	14	10	50	3	0.837	0.701	43.064	0.167	33.827	0.785	Yes-Yes
593	E13 37C embryo 1 1211.20_Delete Image_Maximum intensity projection.tif_Drift_Corrected (1).tif	27a	0	21	1	1	695	914	666	1013	61.071	Yes	14	11	55	2	1.776	3.154	44.84	0.355	35.599	0.794	Yes-Yes
594	E13 37C embryo 1 1211.20_Delete Image_Maximum intensity projection.tif_Drift_Corrected (1).tif	27a	0	22	1	1	694	915	666	1013	60.338	Yes	14	12	60	1	0.837	0.701	45.678	0.167	36.156	0.792	Yes-Yes
595	E13 37C embryo 1 1211.20_Delete Image_Maximum intensity projection.tif_Drift_Corrected (1).tif	27a	0	23	1	1	695	912	666	1013	62.208	Yes	14	13	65	0	1.872	3.505	47.55	0.374	35.697	0.751	Yes-Yes
596	E13 37C embryo 1 1211.20_Delete Image_Maximum intensity projection.tif_Drift_Corrected (1).tif	27b	0	10	1	1	746	916	666	1013	74.434	Yes	14	0	0	13	0	0	22.689	1.275	5.458	0.241	Yes-Yes
597	E13 37C embryo 1 1211.20_Delete Image_Maximum intensity projection.tif_Drift_Corrected (1).tif	27b	0	11	1	1	745	914	666	1013	74.981	Yes	14	1	5	12	1.324	1.752	24.013	0.265	6.376	0.266	Yes-Yes
598	E13 37C embryo 1 1211.20_Delete Image_Maximum intensity projection.tif_Drift_Corrected (1).tif	27b	0	12	1	1	748	913	666	1013	76.558	Yes	14	2	10	11	1.872	3.505	25.885	0.374	5.093	0.197	Yes-Yes
599	E13 37C embryo 1 1211.20_Delete Image_Maximum intensity projection.tif_Drift_Corrected (1).tif	27b	0	13	1	1	751	912	666	1013	78.148	Yes	14	3	15	10	1.872	3.505	27.757	0.374	4.269	0.154	Yes-Yes
600	E13 37C embryo 1 1211.20_Delete Image_Maximum intensity projection.tif_Drift_Corrected (1).tif	27b	0	14	1	1	756	912	666	1013	80.087	Yes	14	4	20	9	2.96	8.762	30.717	0.592	3.601	0.117	Yes-Yes
601	E13 37C embryo 1 1211.20_Delete Image_Maximum intensity projection.tif_Drift_Corrected (1).tif	27b	0	15	1	1	756	911	666	1013	80.529	Yes	14	5	25	8	0.592	0.35	31.309	0.118	4.186	0.134	Yes-Yes
602	E13 37C embryo 1 1211.20_Delete Image_Maximum intensity projection.tif_Drift_Corrected (1).tif	27b	0	16	1	1	756	911	666	1013	80.529	Yes	14	6	30	7	0	0	31.309	0	4.186	0.134	Yes-Yes
603	E13 37C embryo 1 1211.20_Delete Image_Maximum intensity projection.tif_Drift_Corrected (1).tif	27b	0	17	1	1	754	911	666	1013	79.751	Yes	14	7	35	6	1.184	1.402	32.493	0.237	4.186	0.129	Yes-Yes
604	E13 37C embryo 1 1211.20_Delete Image_Maximum intensity projection.tif_Drift_Corrected (1).tif	27b	0	18	1	1	757	910	666	1013	81.365	Yes	14	8	40	5	1.872	3.505	34.365	0.374	4.882	0.142	Yes-Yes
605	E13 37C embryo 1 1211.20_Delete Image_Maximum intensity projection.tif_Drift_Corrected (1).tif	27b	0	19	1	1	759	910	666	1013	82.154	Yes	14	9	45	4	1.184	1.402	35.549	0.237	5.295	0.149	Yes-Yes
606	E13 37C embryo 1 1211.20_Delete Image_Maximum intensity projection.tif_Drift_Corrected (1).tif	27b	0	20	1	1	758	909	666	1013	82.201	Yes	14	10	50	3	0.837	0.701	36.386	0.167	5.616	0.154	Yes-Yes
607	E13 37C embryo 1 1211.20_Delete Image_Maximum intensity projection.tif_Drift_Corrected (1).tif	27b	0	21	1	1	757	907	666	1013	82.704	Yes	14	11	55	2	1.324	1.752	37.71	0.265	6.619	0.176	Yes-Yes
608	E13 37C embryo 1 1211.20_Delete Image_Maximum intensity projection.tif_Drift_Corrected (1).tif	27b	0	22	1	1	757	907	666	1013	82.704	Yes	14	12	60	1	0	0	37.71	0	6.619	0.176	Yes-Yes
609	E13 37C embryo 1 1211.20_Delete Image_Maximum intensity projection.tif_Drift_Corrected (1).tif	27b	0	23	1	1	754	905	666	1013	82.473	Yes	14	13	65	0	2.134	4.556	39.845	0.427	7.719	0.194	Yes-Yes
610	E13 37C embryo 1 1211.20_Delete Image_Maximum intensity projection.tif_Drift_Corrected (1).tif	28	1	3	1	1	817	977	666	1013	91.897	No	8	0	0	7	0	0	0	0	0	NaN	No-No
611	E13 37C embryo 1 1211.20_Delete Image_Maximum intensity projection.tif_Drift_Corrected (1).tif	28	1	4	1	1	814	973	666	1013	90.76	No	8	1	5	6	2.96	8.762	2.96	0.592	2.96	1	No-No
612	E13 37C embryo 1 1211.20_Delete Image_Maximum intensity projection.tif_Drift_Corrected (1).tif	28	1	5	1	1	810	973	666	1013	88.476	No	8	2	10	5	2.368	5.607	5.328	0.474	4.773	0.896	No-No
613	E13 37C embryo 1 1211.20_Delete Image_Maximum intensity projection.tif_Drift_Corrected (1).tif	28	1	6	1	1	809	973	666	1013	87.906	No	8	3	15	4	0.592	0.35	5.92	0.118	5.295	0.894	No-No
614	E13 37C embryo 1 1211.20_Delete Image_Maximum intensity projection.tif_Drift_Corrected (1).tif	28	1	7	1	1	808	973	666	1013	87.336	No	8	4	20	3	0.592	0.35	6.512	0.118	5.831	0.895	No-No
615	E13 37C embryo 1 1211.20_Delete Image_Maximum intensity projection.tif_Drift_Corrected (1).tif	28	1	8	1	1	807	973	666	1013	86.766	No	8	5	25	2	0.592	0.35	7.104	0.118	6.376	0.898	No-No
616	E13 37C embryo 1 1211.20_Delete Image_Maximum intensity projection.tif_Drift_Corrected (1).tif	28	1	9	1	1	806	972	666	1013	86.361	No	8	6	30	1	0.837	0.701	7.941	0.167	7.153	0.901	No-No
617	E13 37C embryo 1 1211.20_Delete Image_Maximum intensity projection.tif_Drift_Corrected (1).tif	28	1	10	1	1	804	968	666	1013	85.93	No	8	7	35	0	2.648	7.009	10.589	0.53	9.36	0.884	No-No
618	E13 37C embryo 1 1211.20_Delete Image_Maximum intensity projection.tif_Drift_Corrected (1).tif	28a	0	11	1	1	816	954	666	1013	95.422	No	13	0	0	12	0	0	21.505	2.183	13.629	0.634	No-No
619	E13 37C embryo 1 1211.20_Delete Image_Maximum intensity projection.tif_Drift_Corrected (1).tif	28a	0	12	1	1	817	953	666	1013	96.19	No	13	1	5	11	0.837	0.701	22.342	0.167	14.208	0.636	No-No
620	E13 37C embryo 1 1211.20_Delete Image_Maximum intensity projection.tif_Drift_Corrected (1).tif	28a	0	13	1	1	818	952	666	1013	96.96	No	13	2	10	10	0.837	0.701	23.179	0.167	14.812	0.639	No-No
621	E13 37C embryo 1 1211.20_Delete Image_Maximum intensity projection.tif_Drift_Corrected (1).tif	28a	0	14	1	1	818	951	666	1013	97.182	No	13	3	15	9	0.592	0.35	23.771	0.118	15.403	0.648	No-No
622	E13 37C embryo 1 1211.20_Delete Image_Maximum intensity projection.tif_Drift_Corrected (1).tif	28a	0	15	1	1	818	948	666	1013	97.866	No	13	4	20	8	1.776	3.154	25.547	0.355	17.178	0.672	No-No
623	E13 37C embryo 1 1211.20_Delete Image_Maximum intensity projection.tif_Drift_Corrected (1).tif	28a	0	16	1	1	818	949	666	1013	97.635	No	13	5	25	7	0.592	0.35	26.139	0.118	16.587	0.635	No-No
624	E13 37C embryo 1 1211.20_Delete Image_Maximum intensity projection.tif_Drift_Corrected (1).tif	28a	0	17	1	1	817	949	666	1013	97.09	No	13	6	30	6	0.592	0.35	26.731	0.118	16.576	0.62	No-No
625	E13 37C embryo 1 1211.20_Delete Image_Maximum intensity projection.tif_Drift_Corrected (1).tif	28a	0	18	1	1	819	948	666	1013	98.411	No	13	7	35	5	1.324	1.752	28.055	0.265	17.209	0.613	No-No
626	E13 37C embryo 1 1211.20_Delete Image_Maximum intensity projection.tif_Drift_Corrected (1).tif	28a	0	19	1	1	821	945	666	1013	100.202	No	13	8	40	4	2.134	4.556	30.189	0.427	19.091	0.632	No-No
627	E13 37C embryo 1 1211.20_Delete Image_Maximum intensity projection.tif_Drift_Corrected (1).tif	28a	0	20	1	1	823	943	666	1013	101.764	No	13	9	45	3	1.674	2.804	31.864	0.335	20.439	0.641	No-No
628	E13 37C embryo 1 1211.20_Delete Image_Maximum intensity projection.tif_Drift_Corrected (1).tif	28a	0	21	1	1	824	940	666	1013	103.037	No	13	10	50	2	1.872	3.505	33.736	0.374	22.293	0.661	No-No
629	E13 37C embryo 1 1211.20_Delete Image_Maximum intensity projection.tif_Drift_Corrected (1).tif	28a	0	22	1	1	824	941	666	1013	102.79	No	13	11	55	1	0.592	0.35	34.328	0.118	21.711	0.632	No-No
630	E13 37C embryo 1 1211.20_Delete Image_Maximum intensity projection.tif_Drift_Corrected (1).tif	28a	0	23	1	1	825	940	666	1013	103.575	No	13	12	60	0	0.837	0.701	35.165	0.167	22.41	0.637	No-No
631	E13 37C embryo 1 1211.20_Delete Image_Maximum intensity projection.tif_Drift_Corrected (1).tif	28b	0	11	1	1	795	968	666	1013	80.881	No	13	0	0	12	0	0	15.917	1.066	14.072	0.884	No-No
632	E13 37C embryo 1 1211.20_Delete Image_Maximum intensity projection.tif_Drift_Corrected (1).tif	28b	0	12	1	1	793	970	666	1013	79.377	No	13	1	5	11	1.674	2.804	17.591	0.335	14.8	0.841	No-No
633	E13 37C embryo 1 1211.20_Delete Image_Maximum intensity projection.tif_Drift_Corrected (1).tif	28b	0	13	1	1	790	969	666	1013	77.892	No	13	2	10	10	1.872	3.505	19.463	0.374	16.671	0.857	No-No
634	E13 37C embryo 1 1211.20_Delete Image_Maximum intensity projection.tif_Drift_Corrected (1).tif	28b	0	14	1	1	789	968	666	1013	77.536	No	13	3	15	9	0.837	0.701	20.3	0.167	17.411	0.858	No-No
635	E13 37C embryo 1 1211.20_Delete Image_Maximum intensity projection.tif_Drift_Corrected (1).tif	28b	0	15	1	1	788	967	666	1013	77.187	No	13	4	20	8	0.837	0.701	21.138	0.167	18.16	0.859	No-No
636	E13 37C embryo 1 1211.20_Delete Image_Maximum intensity projection.tif_Drift_Corrected (1).tif	28b	0	16	1	1	787	967	666	1013	76.634	No	13	5	25	7	0.592	0.35	21.73	0.118	18.721	0.862	No-No
637	E13 37C embryo 1 1211.20_Delete Image_Maximum intensity projection.tif_Drift_Corrected (1).tif	28b	0	17	1	1	785	966	666	1013	75.744	No	13	6	30	6	1.324	1.752	23.053	0.265	20.032	0.869	No-No
638	E13 37C embryo 1 1211.20_Delete Image_Maximum intensity projection.tif_Drift_Corrected (1).tif	28b	0	18	1	1	785	966	666	1013	75.744	No	13	7	35	5	0	0	23.053	0	20.032	0.869	No-No
639	E13 37C embryo 1 1211.20_Delete Image_Maximum intensity projection.tif_Drift_Corrected (1).tif	28b	0	19	1	1	784	966	666	1013	75.193	No	13	8	40	4	0.592	0.35	23.645	0.118	20.593	0.871	No-No
640	E13 37C embryo 1 1211.20_Delete Image_Maximum intensity projection.tif_Drift_Corrected (1).tif	28b	0	20	1	1	783	965	666	1013	74.866	No	13	9	45	3	0.837	0.701	24.483	0.167	21.345	0.872	No-No
641	E13 37C embryo 1 1211.20_Delete Image_Maximum intensity projection.tif_Drift_Corrected (1).tif	28b	0	21	1	1	782	964	666	1013	74.547	No	13	10	50	2	0.837	0.701	25.32	0.167	22.103	0.873	No-No
642	E13 37C embryo 1 1211.20_Delete Image_Maximum intensity projection.tif_Drift_Corrected (1).tif	28b	0	22	1	1	782	965	666	1013	74.319	No	13	11	55	1	0.592	0.35	25.912	0.118	21.904	0.845	No-No
643	E13 37C embryo 1 1211.20_Delete Image_Maximum intensity projection.tif_Drift_Corrected (1).tif	28b	0	23	1	1	782	965	666	1013	74.319	No	13	12	60	0	0	0	25.912	0	21.904	0.845	No-No
644	E13 37C embryo 1 1211.20_Delete Image_Maximum intensity projection.tif_Drift_Corrected (1).tif	29	1	3	1	1	1038	846	666	1013	241.397	No	8	0	0	7	0	0	0	0	0	NaN	No-No
645	E13 37C embryo 1 1211.20_Delete Image_Maximum intensity projection.tif_Drift_Corrected (1).tif	29	1	4	1	1	1035	847	666	1013	239.535	No	8	1	5	6	1.872	3.505	1.872	0.374	1.872	1	No-No
646	E13 37C embryo 1 1211.20_Delete Image_Maximum intensity projection.tif_Drift_Corrected (1).tif	29	1	5	1	1	1026	848	666	1013	234.439	No	8	2	10	5	5.361	28.738	7.233	1.072	7.202	0.996	No-No
647	E13 37C embryo 1 1211.20_Delete Image_Maximum intensity projection.tif_Drift_Corrected (1).tif	29	1	6	1	1	1026	846	666	1013	234.935	No	8	3	15	4	1.184	1.402	8.417	0.237	7.104	0.844	No-No
648	E13 37C embryo 1 1211.20_Delete Image_Maximum intensity projection.tif_Drift_Corrected (1).tif	29	1	7	1	1	1023	845	666	1013	233.576	No	8	4	20	3	1.872	3.505	10.289	0.374	8.9	0.865	No-No
649	E13 37C embryo 1 1211.20_Delete Image_Maximum intensity projection.tif_Drift_Corrected (1).tif	29	1	8	1	1	1021	843	666	1013	233.014	No	8	5	25	2	1.674	2.804	11.963	0.335	10.22	0.854	No-No
650	E13 37C embryo 1 1211.20_Delete Image_Maximum intensity projection.tif_Drift_Corrected (1).tif	29	1	9	1	1	1019	838	666	1013	233.246	No	8	6	30	1	3.188	10.163	15.151	0.638	12.204	0.805	No-No
651	E13 37C embryo 1 1211.20_Delete Image_Maximum intensity projection.tif_Drift_Corrected (1).tif	29	1	10	1	1	1019	835	666	1013	234.041	No	8	7	35	0	1.776	3.154	16.927	0.355	12.997	0.768	No-No
652	E13 37C embryo 1 1211.20_Delete Image_Maximum intensity projection.tif_Drift_Corrected (1).tif	29a	0	11	1	1	1027	830	666	1013	239.603	No	4	0	0	3	0	0	22.512	1.117	11.495	0.511	No-No
653	E13 37C embryo 1 1211.20_Delete Image_Maximum intensity projection.tif_Drift_Corrected (1).tif	29a	0	12	1	1	1027	820	666	1013	242.337	No	4	1	5	2	5.92	35.046	28.432	1.184	16.713	0.588	No-No
654	E13 37C embryo 1 1211.20_Delete Image_Maximum intensity projection.tif_Drift_Corrected (1).tif	29a	0	13	1	1	1028	815	666	1013	244.266	No	4	2	10	1	3.019	9.112	31.451	0.604	19.283	0.613	No-No
655	E13 37C embryo 1 1211.20_Delete Image_Maximum intensity projection.tif_Drift_Corrected (1).tif	29a	0	14	1	1	1029	814	666	1013	245.069	No	4	3	15	0	0.837	0.701	32.288	0.167	19.679	0.609	No-No
656	E13 37C embryo 1 1211.20_Delete Image_Maximum intensity projection.tif_Drift_Corrected (1).tif	29b	0	11	1	1	1011	835	666	1013	229.822	No	13	0	0	12	0	0	21.663	0.947	17.26	0.797	No-No
657	E13 37C embryo 1 1211.20_Delete Image_Maximum intensity projection.tif_Drift_Corrected (1).tif	29b	0	12	1	1	1010	835	666	1013	229.296	No	13	1	5	11	0.592	0.35	22.255	0.118	17.809	0.8	No-No
658	E13 37C embryo 1 1211.20_Delete Image_Maximum intensity projection.tif_Drift_Corrected (1).tif	29b	0	13	1	1	1009	833	666	1013	229.318	No	13	2	10	10	1.324	1.752	23.579	0.265	18.814	0.798	No-No
659	E13 37C embryo 1 1211.20_Delete Image_Maximum intensity projection.tif_Drift_Corrected (1).tif	29b	0	14	1	1	1009	831	666	1013	229.871	No	13	3	15	9	1.184	1.402	24.763	0.237	19.329	0.781	No-No
660	E13 37C embryo 1 1211.20_Delete Image_Maximum intensity projection.tif_Drift_Corrected (1).tif	29b	0	15	1	1	1005	834	666	1013	226.947	No	13	4	20	8	2.96	8.762	27.723	0.592	20.788	0.75	No-No
661	E13 37C embryo 1 1211.20_Delete Image_Maximum intensity projection.tif_Drift_Corrected (1).tif	29b	0	16	1	1	1004	835	666	1013	226.147	No	13	5	25	7	0.837	0.701	28.56	0.167	21.155	0.741	No-No
662	E13 37C embryo 1 1211.20_Delete Image_Maximum intensity projection.tif_Drift_Corrected (1).tif	29b	0	17	1	1	1002	836	666	1013	224.824	No	13	6	30	6	1.324	1.752	29.884	0.265	22.119	0.74	No-No
663	E13 37C embryo 1 1211.20_Delete Image_Maximum intensity projection.tif_Drift_Corrected (1).tif	29b	0	18	1	1	1002	838	666	1013	224.274	No	13	7	35	5	1.184	1.402	31.068	0.237	21.832	0.703	No-No
664	E13 37C embryo 1 1211.20_Delete Image_Maximum intensity projection.tif_Drift_Corrected (1).tif	29b	0	19	1	1	1005	834	666	1013	226.947	No	13	8	40	4	2.96	8.762	34.028	0.592	20.788	0.611	No-No
665	E13 37C embryo 1 1211.20_Delete Image_Maximum intensity projection.tif_Drift_Corrected (1).tif	29b	0	20	1	1	1003	835	666	1013	225.624	No	13	9	45	3	1.324	1.752	35.352	0.265	21.719	0.614	No-No
666	E13 37C embryo 1 1211.20_Delete Image_Maximum intensity projection.tif_Drift_Corrected (1).tif	29b	0	21	1	1	1003	829	666	1013	227.304	No	13	10	50	2	3.552	12.617	38.904	0.71	23.035	0.592	No-No
667	E13 37C embryo 1 1211.20_Delete Image_Maximum intensity projection.tif_Drift_Corrected (1).tif	29b	0	22	1	1	1003	831	666	1013	226.739	No	13	11	55	1	1.184	1.402	40.088	0.237	22.543	0.562	No-No
668	E13 37C embryo 1 1211.20_Delete Image_Maximum intensity projection.tif_Drift_Corrected (1).tif	29b	0	23	1	1	1003	831	666	1013	226.739	No	13	12	60	0	0	0	40.088	0	22.543	0.562	No-No
669	E13 37C embryo 1 1211.20_Delete Image_Maximum intensity projection.tif_Drift_Corrected (1).tif	30	1	2	1	1	820	1097	666	1013	103.848	No	10	0	0	9	0	0	0	0	0	NaN	No-No
670	E13 37C embryo 1 1211.20_Delete Image_Maximum intensity projection.tif_Drift_Corrected (1).tif	30	1	3	1	1	820	1090	666	1013	101.929	No	10	1	5	8	4.144	17.173	4.144	0.829	4.144	1	No-No
671	E13 37C embryo 1 1211.20_Delete Image_Maximum intensity projection.tif_Drift_Corrected (1).tif	30	1	4	1	1	817	1088	666	1013	99.811	No	10	2	10	7	2.134	4.556	6.278	0.427	5.616	0.895	No-No
672	E13 37C embryo 1 1211.20_Delete Image_Maximum intensity projection.tif_Drift_Corrected (1).tif	30	1	5	1	1	816	1087	666	1013	99.018	No	10	3	15	6	0.837	0.701	7.116	0.167	6.376	0.896	No-No
673	E13 37C embryo 1 1211.20_Delete Image_Maximum intensity projection.tif_Drift_Corrected (1).tif	30	1	6	1	1	814	1086	666	1013	97.694	No	10	4	20	5	1.324	1.752	8.439	0.265	7.418	0.879	No-No
674	E13 37C embryo 1 1211.20_Delete Image_Maximum intensity projection.tif_Drift_Corrected (1).tif	30	1	7	1	1	812	1087	666	1013	96.9	No	10	5	25	4	1.324	1.752	9.763	0.265	7.581	0.777	No-No
675	E13 37C embryo 1 1211.20_Delete Image_Maximum intensity projection.tif_Drift_Corrected (1).tif	30	1	8	1	1	815	1085	666	1013	97.967	No	10	6	30	3	2.134	4.556	11.898	0.427	7.696	0.647	No-No
676	E13 37C embryo 1 1211.20_Delete Image_Maximum intensity projection.tif_Drift_Corrected (1).tif	30	1	9	1	1	817	1083	666	1013	98.53	No	10	7	35	2	1.674	2.804	13.572	0.335	8.476	0.625	No-No
677	E13 37C embryo 1 1211.20_Delete Image_Maximum intensity projection.tif_Drift_Corrected (1).tif	30	1	10	1	1	814	1079	666	1013	95.933	No	10	8	40	1	2.96	8.762	16.532	0.592	11.232	0.679	No-No
678	E13 37C embryo 1 1211.20_Delete Image_Maximum intensity projection.tif_Drift_Corrected (1).tif	30	1	11	1	1	814	1075	666	1013	94.993	No	10	9	45	0	2.368	5.607	18.9	0.474	13.5	0.714	No-No
679	E13 37C embryo 1 1211.20_Delete Image_Maximum intensity projection.tif_Drift_Corrected (1).tif	30a	0	12	1	1	803	1076	666	1013	89.268	No	5	0	0	4	0	0	25.439	1.308	15.995	0.629	No-No
680	E13 37C embryo 1 1211.20_Delete Image_Maximum intensity projection.tif_Drift_Corrected (1).tif	30a	0	13	1	1	802	1076	666	1013	88.731	No	5	1	5	3	0.592	0.35	26.031	0.118	16.374	0.629	No-No
681	E13 37C embryo 1 1211.20_Delete Image_Maximum intensity projection.tif_Drift_Corrected (1).tif	30a	0	14	1	1	801	1078	666	1013	88.701	No	5	2	10	2	1.324	1.752	27.355	0.265	15.907	0.582	No-No
682	E13 37C embryo 1 1211.20_Delete Image_Maximum intensity projection.tif_Drift_Corrected (1).tif	30a	0	15	1	1	801	1085	666	1013	90.576	No	5	3	15	1	4.144	17.173	31.499	0.829	13.304	0.422	No-No
683	E13 37C embryo 1 1211.20_Delete Image_Maximum intensity projection.tif_Drift_Corrected (1).tif	30a	0	16	1	1	800	1085	666	1013	90.054	No	5	4	20	0	0.592	0.35	32.091	0.118	13.808	0.43	No-No
684	E13 37C embryo 1 1211.20_Delete Image_Maximum intensity projection.tif_Drift_Corrected (1).tif	30b	0	12	1	1	828	1074	666	1013	102.478	No	6	0	0	5	0	0	27.209	1.662	14.416	0.53	No-No
685	E13 37C embryo 1 1211.20_Delete Image_Maximum intensity projection.tif_Drift_Corrected (1).tif	30b	0	13	1	1	824	1072	666	1013	99.845	No	6	1	5	4	2.648	7.009	29.857	0.53	14.988	0.502	No-No
686	E13 37C embryo 1 1211.20_Delete Image_Maximum intensity projection.tif_Drift_Corrected (1).tif	30b	0	14	1	1	822	1070	666	1013	98.324	No	6	2	10	3	1.674	2.804	31.531	0.335	16.028	0.508	No-No
687	E13 37C embryo 1 1211.20_Delete Image_Maximum intensity projection.tif_Drift_Corrected (1).tif	30b	0	15	1	1	824	1071	666	1013	99.639	No	6	3	15	2	1.324	1.752	32.855	0.265	15.573	0.474	No-No
688	E13 37C embryo 1 1211.20_Delete Image_Maximum intensity projection.tif_Drift_Corrected (1).tif	30b	0	16	1	1	825	1071	666	1013	100.195	No	6	4	20	1	0.592	0.35	33.447	0.118	15.674	0.469	No-No
689	E13 37C embryo 1 1211.20_Delete Image_Maximum intensity projection.tif_Drift_Corrected (1).tif	30b	0	17	1	1	828	1071	666	1013	101.865	No	6	5	25	0	1.776	3.154	35.223	0.355	16.104	0.457	No-No
690	E13 37C embryo 1 1211.20_Delete Image_Maximum intensity projection.tif_Drift_Corrected (1).tif	31	1	2	1	1	781	1062	666	1013	74.002	No	10	0	0	9	0	0	0	0	0	NaN	No-No
691	E13 37C embryo 1 1211.20_Delete Image_Maximum intensity projection.tif_Drift_Corrected (1).tif	31	1	3	1	1	783	1052	666	1013	73.011	No	10	1	5	8	6.037	36.448	6.037	1.207	6.037	1	No-No
692	E13 37C embryo 1 1211.20_Delete Image_Maximum intensity projection.tif_Drift_Corrected (1).tif	31	1	4	1	1	780	1049	666	1013	70.773	No	10	2	10	7	2.512	6.308	8.549	0.502	7.719	0.903	No-No
693	E13 37C embryo 1 1211.20_Delete Image_Maximum intensity projection.tif_Drift_Corrected (1).tif	31	1	5	1	1	776	1047	666	1013	68.16	No	10	3	15	6	2.648	7.009	11.196	0.53	9.36	0.836	No-No
694	E13 37C embryo 1 1211.20_Delete Image_Maximum intensity projection.tif_Drift_Corrected (1).tif	31	1	6	1	1	776	1047	666	1013	68.16	No	10	4	20	5	0	0	11.196	0	9.36	0.836	No-No
695	E13 37C embryo 1 1211.20_Delete Image_Maximum intensity projection.tif_Drift_Corrected (1).tif	31	1	7	1	1	773	1047	666	1013	66.465	No	10	5	25	4	1.776	3.154	12.972	0.355	10.064	0.776	No-No
696	E13 37C embryo 1 1211.20_Delete Image_Maximum intensity projection.tif_Drift_Corrected (1).tif	31	1	8	1	1	773	1045	666	1013	66.116	No	10	6	30	3	1.184	1.402	14.156	0.237	11.123	0.786	No-No
697	E13 37C embryo 1 1211.20_Delete Image_Maximum intensity projection.tif_Drift_Corrected (1).tif	31	1	9	1	1	773	1043	666	1013	65.787	No	10	7	35	2	1.184	1.402	15.34	0.237	12.204	0.796	No-No
698	E13 37C embryo 1 1211.20_Delete Image_Maximum intensity projection.tif_Drift_Corrected (1).tif	31	1	10	1	1	773	1039	666	1013	65.187	No	10	8	40	1	2.368	5.607	17.708	0.474	14.416	0.814	No-No
699	E13 37C embryo 1 1211.20_Delete Image_Maximum intensity projection.tif_Drift_Corrected (1).tif	31	1	11	1	1	773	1036	666	1013	64.791	No	10	9	45	0	1.776	3.154	19.484	0.355	16.104	0.827	No-No
700	E13 37C embryo 1 1211.20_Delete Image_Maximum intensity projection.tif_Drift_Corrected (1).tif	31a	0	12	1	1	765	1029	666	1013	59.368	No	12	0	0	11	0	0	25.777	1.259	21.711	0.842	No-No
701	E13 37C embryo 1 1211.20_Delete Image_Maximum intensity projection.tif_Drift_Corrected (1).tif	31a	0	13	1	1	760	1021	666	1013	55.849	No	12	1	5	10	5.585	31.191	31.362	1.117	27.271	0.87	No-No
702	E13 37C embryo 1 1211.20_Delete Image_Maximum intensity projection.tif_Drift_Corrected (1).tif	31a	0	14	1	1	758	1018	666	1013	54.544	No	12	2	10	9	2.134	4.556	33.497	0.427	29.392	0.877	No-No
703	E13 37C embryo 1 1211.20_Delete Image_Maximum intensity projection.tif_Drift_Corrected (1).tif	31a	0	15	1	1	755	1016	666	1013	52.718	No	12	3	15	8	2.134	4.556	35.631	0.427	31.281	0.878	No-No
704	E13 37C embryo 1 1211.20_Delete Image_Maximum intensity projection.tif_Drift_Corrected (1).tif	31a	0	16	1	1	755	1017	666	1013	52.741	No	12	4	20	7	0.592	0.35	36.223	0.118	30.767	0.849	No-No
705	E13 37C embryo 1 1211.20_Delete Image_Maximum intensity projection.tif_Drift_Corrected (1).tif	31a	0	17	1	1	755	1017	666	1013	52.741	No	12	5	25	6	0	0	36.223	0	30.767	0.849	No-No
706	E13 37C embryo 1 1211.20_Delete Image_Maximum intensity projection.tif_Drift_Corrected (1).tif	31a	0	18	1	1	750	1012	666	1013	49.731	No	12	6	30	5	4.186	17.523	40.409	0.837	34.828	0.862	No-No
707	E13 37C embryo 1 1211.20_Delete Image_Maximum intensity projection.tif_Drift_Corrected (1).tif	31a	0	19	1	1	748	1011	666	1013	48.558	No	12	7	35	4	1.324	1.752	41.733	0.265	35.961	0.862	No-No
708	E13 37C embryo 1 1211.20_Delete Image_Maximum intensity projection.tif_Drift_Corrected (1).tif	31a	0	20	1	1	748	1011	666	1013	48.558	No	12	8	40	3	0	0	41.733	0	35.961	0.862	No-No
709	E13 37C embryo 1 1211.20_Delete Image_Maximum intensity projection.tif_Drift_Corrected (1).tif	31a	0	21	1	1	745	1009	666	1013	46.828	No	12	9	45	2	2.134	4.556	43.868	0.427	37.93	0.865	No-No
710	E13 37C embryo 1 1211.20_Delete Image_Maximum intensity projection.tif_Drift_Corrected (1).tif	31a	0	22	1	1	743	1010	666	1013	45.619	No	12	10	50	1	1.324	1.752	45.191	0.265	38.128	0.844	No-No
711	E13 37C embryo 1 1211.20_Delete Image_Maximum intensity projection.tif_Drift_Corrected (1).tif	31a	0	23	1	1	740	1009	666	1013	43.872	No	12	11	55	0	1.872	3.505	47.063	0.374	39.668	0.843	No-No
712	E13 37C embryo 1 1211.20_Delete Image_Maximum intensity projection.tif_Drift_Corrected (1).tif	31b	0	12	1	1	776	1038	666	1013	66.781	No	10	0	0	9	0	0	21.619	0.427	14.513	0.671	No-No
713	E13 37C embryo 1 1211.20_Delete Image_Maximum intensity projection.tif_Drift_Corrected (1).tif	31b	0	13	1	1	777	1040	666	1013	67.628	No	10	1	5	8	1.324	1.752	22.943	0.265	13.238	0.577	No-No
714	E13 37C embryo 1 1211.20_Delete Image_Maximum intensity projection.tif_Drift_Corrected (1).tif	31b	0	14	1	1	778	1041	666	1013	68.345	No	10	2	10	7	0.837	0.701	23.78	0.167	12.558	0.528	No-No
715	E13 37C embryo 1 1211.20_Delete Image_Maximum intensity projection.tif_Drift_Corrected (1).tif	31b	0	15	1	1	777	1041	666	1013	67.77	No	10	3	15	6	0.592	0.35	24.372	0.118	12.656	0.519	No-No
716	E13 37C embryo 1 1211.20_Delete Image_Maximum intensity projection.tif_Drift_Corrected (1).tif	31b	0	16	1	1	777	1040	666	1013	67.628	No	10	4	20	5	0.592	0.35	24.964	0.118	13.238	0.53	No-No
717	E13 37C embryo 1 1211.20_Delete Image_Maximum intensity projection.tif_Drift_Corrected (1).tif	31b	0	17	1	1	778	1040	666	1013	68.203	No	10	5	25	4	0.592	0.35	25.556	0.118	13.145	0.514	No-No
718	E13 37C embryo 1 1211.20_Delete Image_Maximum intensity projection.tif_Drift_Corrected (1).tif	31b	0	18	1	1	778	1043	666	1013	68.641	No	10	6	30	3	1.776	3.154	27.332	0.355	11.387	0.417	No-No
719	E13 37C embryo 1 1211.20_Delete Image_Maximum intensity projection.tif_Drift_Corrected (1).tif	31b	0	19	1	1	778	1045	666	1013	68.957	No	10	7	35	2	1.184	1.402	28.516	0.237	10.22	0.358	No-No
720	E13 37C embryo 1 1211.20_Delete Image_Maximum intensity projection.tif_Drift_Corrected (1).tif	31b	0	20	1	1	778	1045	666	1013	68.957	No	10	8	40	1	0	0	28.516	0	10.22	0.358	No-No
721	E13 37C embryo 1 1211.20_Delete Image_Maximum intensity projection.tif_Drift_Corrected (1).tif	31b	0	21	1	1	778	1045	666	1013	68.957	No	10	9	45	0	0	0	28.516	0	10.22	0.358	No-No
722	E13 37C embryo 1 1211.20_Delete Image_Maximum intensity projection.tif_Drift_Corrected (1).tif	32	1	3	1	1	914	925	666	1013	155.785	No	10	0	0	9	0	0	0	0	0	NaN	No-No
723	E13 37C embryo 1 1211.20_Delete Image_Maximum intensity projection.tif_Drift_Corrected (1).tif	32	1	4	1	1	906	924	666	1013	151.535	No	10	1	5	8	4.773	22.78	4.773	0.955	4.773	1	No-No
724	E13 37C embryo 1 1211.20_Delete Image_Maximum intensity projection.tif_Drift_Corrected (1).tif	32	1	5	1	1	903	924	666	1013	149.871	No	10	2	10	7	1.776	3.154	6.549	0.355	6.539	0.998	No-No
725	E13 37C embryo 1 1211.20_Delete Image_Maximum intensity projection.tif_Drift_Corrected (1).tif	32	1	6	1	1	901	921	666	1013	149.401	No	10	3	15	6	2.134	4.556	8.683	0.427	8.052	0.927	No-No
726	E13 37C embryo 1 1211.20_Delete Image_Maximum intensity projection.tif_Drift_Corrected (1).tif	32	1	7	1	1	900	921	666	1013	148.85	No	10	4	20	5	0.592	0.35	9.275	0.118	8.62	0.929	No-No
727	E13 37C embryo 1 1211.20_Delete Image_Maximum intensity projection.tif_Drift_Corrected (1).tif	32	1	8	1	1	897	920	666	1013	147.419	No	10	5	25	4	1.872	3.505	11.147	0.374	10.49	0.941	No-No
728	E13 37C embryo 1 1211.20_Delete Image_Maximum intensity projection.tif_Drift_Corrected (1).tif	32	1	9	1	1	896	919	666	1013	147.093	No	10	6	30	3	0.837	0.701	11.985	0.167	11.232	0.937	No-No
729	E13 37C embryo 1 1211.20_Delete Image_Maximum intensity projection.tif_Drift_Corrected (1).tif	32	1	10	1	1	896	915	666	1013	148.005	No	10	7	35	2	2.368	5.607	14.353	0.474	12.19	0.849	No-No
730	E13 37C embryo 1 1211.20_Delete Image_Maximum intensity projection.tif_Drift_Corrected (1).tif	32	1	11	1	1	896	912	666	1013	148.71	No	10	8	40	1	1.776	3.154	16.129	0.355	13.145	0.815	No-No
731	E13 37C embryo 1 1211.20_Delete Image_Maximum intensity projection.tif_Drift_Corrected (1).tif	32	1	12	1	1	896	910	666	1013	149.19	No	10	9	45	0	1.184	1.402	17.313	0.237	13.871	0.801	No-No
732	E13 37C embryo 1 1211.20_Delete Image_Maximum intensity projection.tif_Drift_Corrected (1).tif	32a	0	13	1	1	889	905	666	1013	146.684	No	11	0	0	10	0	0	22.405	1.019	18.953	0.846	No-No
733	E13 37C embryo 1 1211.20_Delete Image_Maximum intensity projection.tif_Drift_Corrected (1).tif	32a	0	14	1	1	886	904	666	1013	145.349	No	11	1	5	9	1.872	3.505	24.277	0.374	20.72	0.853	No-No
734	E13 37C embryo 1 1211.20_Delete Image_Maximum intensity projection.tif_Drift_Corrected (1).tif	32a	0	15	1	1	885	904	666	1013	144.819	No	11	2	10	8	0.592	0.35	24.869	0.118	21.197	0.852	No-No
735	E13 37C embryo 1 1211.20_Delete Image_Maximum intensity projection.tif_Drift_Corrected (1).tif	32a	0	16	1	1	884	903	666	1013	144.555	No	11	3	15	7	0.837	0.701	25.706	0.167	22.024	0.857	No-No
736	E13 37C embryo 1 1211.20_Delete Image_Maximum intensity projection.tif_Drift_Corrected (1).tif	32a	0	17	1	1	884	900	666	1013	145.363	No	11	4	20	6	1.776	3.154	27.482	0.355	23.118	0.841	No-No
737	E13 37C embryo 1 1211.20_Delete Image_Maximum intensity projection.tif_Drift_Corrected (1).tif	32a	0	18	1	1	884	900	666	1013	145.363	No	11	5	25	5	0	0	27.482	0	23.118	0.841	No-No
738	E13 37C embryo 1 1211.20_Delete Image_Maximum intensity projection.tif_Drift_Corrected (1).tif	32a	0	19	1	1	884	899	666	1013	145.637	No	11	6	30	4	0.592	0.35	28.074	0.118	23.502	0.837	No-No
739	E13 37C embryo 1 1211.20_Delete Image_Maximum intensity projection.tif_Drift_Corrected (1).tif	32a	0	20	1	1	886	898	666	1013	146.96	No	11	7	35	3	1.324	1.752	29.398	0.265	23.027	0.783	No-No
740	E13 37C embryo 1 1211.20_Delete Image_Maximum intensity projection.tif_Drift_Corrected (1).tif	32a	0	21	1	1	886	897	666	1013	147.236	No	11	8	40	2	0.592	0.35	29.99	0.118	23.442	0.782	No-No
741	E13 37C embryo 1 1211.20_Delete Image_Maximum intensity projection.tif_Drift_Corrected (1).tif	32a	0	22	1	1	888	897	666	1013	148.284	No	11	9	45	1	1.184	1.402	31.174	0.237	22.62	0.726	No-No
742	E13 37C embryo 1 1211.20_Delete Image_Maximum intensity projection.tif_Drift_Corrected (1).tif	32a	0	23	1	1	888	897	666	1013	148.284	No	11	10	50	0	0	0	31.174	0	22.62	0.726	No-No
743	E13 37C embryo 1 1211.20_Delete Image_Maximum intensity projection.tif_Drift_Corrected (1).tif	32b	0	13	1	1	908	911	666	1013	155.47	No	11	0	0	10	0	0	24.441	1.426	9.017	0.369	No-No
744	E13 37C embryo 1 1211.20_Delete Image_Maximum intensity projection.tif_Drift_Corrected (1).tif	32b	0	14	1	1	910	911	666	1013	156.561	No	11	1	5	9	1.184	1.402	25.625	0.237	8.62	0.336	No-No
745	E13 37C embryo 1 1211.20_Delete Image_Maximum intensity projection.tif_Drift_Corrected (1).tif	32b	0	15	1	1	910	911	666	1013	156.561	No	11	2	10	8	0	0	25.625	0	8.62	0.336	No-No
746	E13 37C embryo 1 1211.20_Delete Image_Maximum intensity projection.tif_Drift_Corrected (1).tif	32b	0	16	1	1	909	909	666	1013	156.477	No	11	3	15	7	1.324	1.752	26.949	0.265	9.924	0.368	No-No
747	E13 37C embryo 1 1211.20_Delete Image_Maximum intensity projection.tif_Drift_Corrected (1).tif	32b	0	17	1	1	909	908	666	1013	156.711	No	11	4	20	6	0.592	0.35	27.541	0.118	10.49	0.381	No-No
748	E13 37C embryo 1 1211.20_Delete Image_Maximum intensity projection.tif_Drift_Corrected (1).tif	32b	0	18	1	1	909	909	666	1013	156.477	No	11	5	25	5	0.592	0.35	28.133	0.118	9.924	0.353	No-No
749	E13 37C embryo 1 1211.20_Delete Image_Maximum intensity projection.tif_Drift_Corrected (1).tif	32b	0	19	1	1	911	906	666	1013	158.269	No	11	6	30	4	2.134	4.556	30.267	0.427	11.387	0.376	No-No
750	E13 37C embryo 1 1211.20_Delete Image_Maximum intensity projection.tif_Drift_Corrected (1).tif	32b	0	20	1	1	912	906	666	1013	158.812	No	11	7	35	3	0.592	0.35	30.859	0.118	11.31	0.367	No-No
751	E13 37C embryo 1 1211.20_Delete Image_Maximum intensity projection.tif_Drift_Corrected (1).tif	32b	0	21	1	1	913	906	666	1013	159.355	No	11	8	40	2	0.592	0.35	31.451	0.118	11.264	0.358	No-No
752	E13 37C embryo 1 1211.20_Delete Image_Maximum intensity projection.tif_Drift_Corrected (1).tif	32b	0	22	1	1	913	905	666	1013	159.591	No	11	9	45	1	0.592	0.35	32.043	0.118	11.855	0.37	No-No
753	E13 37C embryo 1 1211.20_Delete Image_Maximum intensity projection.tif_Drift_Corrected (1).tif	32b	0	23	1	1	915	901	666	1013	161.633	No	11	10	50	0	2.648	7.009	34.691	0.53	14.22	0.41	No-No
754	E13 37C embryo 1 1211.20_Delete Image_Maximum intensity projection.tif_Drift_Corrected (1).tif	33	1	2	1	1	1025	1014	666	1013	212.529	No	12	0	0	11	0	0	0	0	0	NaN	No-No
755	E13 37C embryo 1 1211.20_Delete Image_Maximum intensity projection.tif_Drift_Corrected (1).tif	33	1	3	1	1	1029	1007	666	1013	214.925	No	12	1	5	10	4.773	22.78	4.773	0.955	4.773	1	No-No
756	E13 37C embryo 1 1211.20_Delete Image_Maximum intensity projection.tif_Drift_Corrected (1).tif	33	1	4	1	1	1026	1001	666	1013	213.238	No	12	2	10	9	3.971	15.771	8.744	0.794	7.719	0.883	No-No
757	E13 37C embryo 1 1211.20_Delete Image_Maximum intensity projection.tif_Drift_Corrected (1).tif	33	1	5	1	1	1020	1002	666	1013	209.669	No	12	3	15	8	3.601	12.967	12.345	0.72	7.696	0.623	No-No
758	E13 37C embryo 1 1211.20_Delete Image_Maximum intensity projection.tif_Drift_Corrected (1).tif	33	1	6	1	1	1019	1002	666	1013	209.077	No	12	4	20	7	0.592	0.35	12.937	0.118	7.943	0.614	No-No
759	E13 37C embryo 1 1211.20_Delete Image_Maximum intensity projection.tif_Drift_Corrected (1).tif	33	1	7	1	1	1016	1002	666	1013	207.302	No	12	5	25	6	1.776	3.154	14.713	0.355	8.88	0.604	No-No
760	E13 37C embryo 1 1211.20_Delete Image_Maximum intensity projection.tif_Drift_Corrected (1).tif	33	1	8	1	1	1016	1003	666	1013	207.285	No	12	6	30	5	0.592	0.35	15.305	0.118	8.414	0.55	No-No
761	E13 37C embryo 1 1211.20_Delete Image_Maximum intensity projection.tif_Drift_Corrected (1).tif	33	1	9	1	1	1019	1000	666	1013	209.118	No	12	7	35	4	2.512	6.308	17.817	0.502	9.017	0.506	No-No
762	E13 37C embryo 1 1211.20_Delete Image_Maximum intensity projection.tif_Drift_Corrected (1).tif	33	1	10	1	1	1018	997	666	1013	208.599	No	12	8	40	3	1.872	3.505	19.689	0.374	10.884	0.553	No-No
763	E13 37C embryo 1 1211.20_Delete Image_Maximum intensity projection.tif_Drift_Corrected (1).tif	33	1	11	1	1	1018	987	666	1013	208.952	No	12	9	45	2	5.92	35.046	25.609	1.184	16.512	0.645	No-No
764	E13 37C embryo 1 1211.20_Delete Image_Maximum intensity projection.tif_Drift_Corrected (1).tif	33	1	12	1	1	1017	985	666	1013	208.452	No	12	10	50	1	1.324	1.752	26.933	0.265	17.809	0.661	No-No
765	E13 37C embryo 1 1211.20_Delete Image_Maximum intensity projection.tif_Drift_Corrected (1).tif	33	1	13	1	1	1017	983	666	1013	208.55	No	12	11	55	0	1.184	1.402	28.117	0.237	18.953	0.674	No-No
766	E13 37C embryo 1 1211.20_Delete Image_Maximum intensity projection.tif_Drift_Corrected (1).tif	33a	0	14	1	1	1014	970	666	1013	207.583	No	10	0	0	9	0	0	36.015	1.58	26.85	0.746	No-No
767	E13 37C embryo 1 1211.20_Delete Image_Maximum intensity projection.tif_Drift_Corrected (1).tif	33a	0	15	1	1	1012	965	666	1013	206.794	No	10	1	5	8	3.188	10.163	39.203	0.638	30.012	0.766	No-No
768	E13 37C embryo 1 1211.20_Delete Image_Maximum intensity projection.tif_Drift_Corrected (1).tif	33a	0	16	1	1	1010	963	666	1013	205.788	No	10	2	10	7	1.674	2.804	40.877	0.335	31.471	0.77	No-No
769	E13 37C embryo 1 1211.20_Delete Image_Maximum intensity projection.tif_Drift_Corrected (1).tif	33a	0	17	1	1	1010	961	666	1013	205.962	No	10	3	15	6	1.184	1.402	42.061	0.237	32.608	0.775	No-No
770	E13 37C embryo 1 1211.20_Delete Image_Maximum intensity projection.tif_Drift_Corrected (1).tif	33a	0	18	1	1	1010	960	666	1013	206.051	No	10	4	20	5	0.592	0.35	42.653	0.118	33.178	0.778	No-No
771	E13 37C embryo 1 1211.20_Delete Image_Maximum intensity projection.tif_Drift_Corrected (1).tif	33a	0	19	1	1	1010	960	666	1013	206.051	No	10	5	25	4	0	0	42.653	0	33.178	0.778	No-No
772	E13 37C embryo 1 1211.20_Delete Image_Maximum intensity projection.tif_Drift_Corrected (1).tif	33a	0	20	1	1	1011	957	666	1013	206.913	No	10	6	30	3	1.872	3.505	44.525	0.374	34.747	0.78	No-No
773	E13 37C embryo 1 1211.20_Delete Image_Maximum intensity projection.tif_Drift_Corrected (1).tif	33a	0	21	1	1	1011	956	666	1013	207.009	No	10	7	35	2	0.592	0.35	45.117	0.118	35.322	0.783	No-No
774	E13 37C embryo 1 1211.20_Delete Image_Maximum intensity projection.tif_Drift_Corrected (1).tif	33a	0	22	1	1	1010	956	666	1013	206.425	No	10	8	40	1	0.592	0.35	45.709	0.118	35.466	0.776	No-No
775	E13 37C embryo 1 1211.20_Delete Image_Maximum intensity projection.tif_Drift_Corrected (1).tif	33a	0	23	1	1	1010	956	666	1013	206.425	No	10	9	45	0	0	0	45.709	0	35.466	0.776	No-No
776	E13 37C embryo 1 1211.20_Delete Image_Maximum intensity projection.tif_Drift_Corrected (1).tif	33b	0	14	1	1	1018	982	666	1013	209.191	No	10	0	0	9	0	0	28.954	0.167	19.392	0.67	No-No
777	E13 37C embryo 1 1211.20_Delete Image_Maximum intensity projection.tif_Drift_Corrected (1).tif	33b	0	15	1	1	1020	985	666	1013	210.222	No	10	1	5	8	2.134	4.556	31.088	0.427	17.421	0.56	No-No
778	E13 37C embryo 1 1211.20_Delete Image_Maximum intensity projection.tif_Drift_Corrected (1).tif	33b	0	16	1	1	1020	985	666	1013	210.222	No	10	2	10	7	0	0	31.088	0	17.421	0.56	No-No
779	E13 37C embryo 1 1211.20_Delete Image_Maximum intensity projection.tif_Drift_Corrected (1).tif	33b	0	17	1	1	1020	985	666	1013	210.222	No	10	3	15	6	0	0	31.088	0	17.421	0.56	No-No
780	E13 37C embryo 1 1211.20_Delete Image_Maximum intensity projection.tif_Drift_Corrected (1).tif	33b	0	18	1	1	1020	985	666	1013	210.222	No	10	4	20	5	0	0	31.088	0	17.421	0.56	No-No
781	E13 37C embryo 1 1211.20_Delete Image_Maximum intensity projection.tif_Drift_Corrected (1).tif	33b	0	19	1	1	1022	985	666	1013	211.403	No	10	5	25	4	1.184	1.402	32.272	0.237	17.26	0.535	No-No
782	E13 37C embryo 1 1211.20_Delete Image_Maximum intensity projection.tif_Drift_Corrected (1).tif	33b	0	20	1	1	1022	985	666	1013	211.403	No	10	6	30	3	0	0	32.272	0	17.26	0.535	No-No
783	E13 37C embryo 1 1211.20_Delete Image_Maximum intensity projection.tif_Drift_Corrected (1).tif	33b	0	21	1	1	1022	985	666	1013	211.403	No	10	7	35	2	0	0	32.272	0	17.26	0.535	No-No
784	E13 37C embryo 1 1211.20_Delete Image_Maximum intensity projection.tif_Drift_Corrected (1).tif	33b	0	22	1	1	1024	983	666	1013	212.679	No	10	8	40	1	1.674	2.804	33.947	0.335	18.362	0.541	No-No
785	E13 37C embryo 1 1211.20_Delete Image_Maximum intensity projection.tif_Drift_Corrected (1).tif	33b	0	23	1	1	1024	983	666	1013	212.679	No	10	9	45	0	0	0	33.947	0	18.362	0.541	No-No
786	E13 37C embryo 1 1211.20_Delete Image_Maximum intensity projection.tif_Drift_Corrected (1).tif	34	1	4	1	1	925	878	666	1013	172.907	No	13	0	0	12	0	0	0	0	0	NaN	No-No
787	E13 37C embryo 1 1211.20_Delete Image_Maximum intensity projection.tif_Drift_Corrected (1).tif	34	1	5	1	1	921	879	666	1013	170.534	No	13	1	5	11	2.441	5.958	2.441	0.488	2.441	1	No-No
788	E13 37C embryo 1 1211.20_Delete Image_Maximum intensity projection.tif_Drift_Corrected (1).tif	34	1	6	1	1	920	878	666	1013	170.287	No	13	2	10	10	0.837	0.701	3.278	0.167	2.96	0.903	No-No
789	E13 37C embryo 1 1211.20_Delete Image_Maximum intensity projection.tif_Drift_Corrected (1).tif	34	1	7	1	1	917	878	666	1013	168.721	No	13	3	15	9	1.776	3.154	5.054	0.355	4.736	0.937	No-No
790	E13 37C embryo 1 1211.20_Delete Image_Maximum intensity projection.tif_Drift_Corrected (1).tif	34	1	8	1	1	914	877	666	1013	167.443	No	13	4	20	8	1.872	3.505	6.926	0.374	6.539	0.944	No-No
791	E13 37C embryo 1 1211.20_Delete Image_Maximum intensity projection.tif_Drift_Corrected (1).tif	34	1	9	1	1	912	876	666	1013	166.693	No	13	5	25	7	1.324	1.752	8.25	0.265	7.787	0.944	No-No
792	E13 37C embryo 1 1211.20_Delete Image_Maximum intensity projection.tif_Drift_Corrected (1).tif	34	1	10	1	1	911	870	666	1013	167.938	No	13	6	30	6	3.601	12.967	11.851	0.72	9.546	0.805	No-No
793	E13 37C embryo 1 1211.20_Delete Image_Maximum intensity projection.tif_Drift_Corrected (1).tif	34	1	11	1	1	911	870	666	1013	167.938	No	13	7	35	5	0	0	11.851	0	9.546	0.805	No-No
794	E13 37C embryo 1 1211.20_Delete Image_Maximum intensity projection.tif_Drift_Corrected (1).tif	34	1	12	1	1	911	868	666	1013	168.538	No	13	8	40	4	1.184	1.402	13.035	0.237	10.185	0.781	No-No
795	E13 37C embryo 1 1211.20_Delete Image_Maximum intensity projection.tif_Drift_Corrected (1).tif	34	1	13	1	1	908	867	666	1013	167.317	No	13	9	45	3	1.872	3.505	14.907	0.374	11.987	0.804	No-No
796	E13 37C embryo 1 1211.20_Delete Image_Maximum intensity projection.tif_Drift_Corrected (1).tif	34	1	14	1	1	909	865	666	1013	168.437	No	13	10	50	2	1.324	1.752	16.231	0.265	12.204	0.752	No-No
797	E13 37C embryo 1 1211.20_Delete Image_Maximum intensity projection.tif_Drift_Corrected (1).tif	34	1	15	1	1	909	865	666	1013	168.437	No	13	11	55	1	0	0	16.231	0	12.204	0.752	No-No
798	E13 37C embryo 1 1211.20_Delete Image_Maximum intensity projection.tif_Drift_Corrected (1).tif	34	1	16	1	1	911	865	666	1013	169.45	No	13	12	60	0	1.184	1.402	17.415	0.237	11.31	0.649	No-No
799	E13 37C embryo 1 1211.20_Delete Image_Maximum intensity projection.tif_Drift_Corrected (1).tif	34a	0	17	1	1	920	859	666	1013	175.847	No	7	0	0	6	0	0	23.818	1.281	11.631	0.488	No-No
800	E13 37C embryo 1 1211.20_Delete Image_Maximum intensity projection.tif_Drift_Corrected (1).tif	34a	0	18	1	1	922	857	666	1013	177.474	No	7	1	5	5	1.674	2.804	25.493	0.335	12.558	0.493	No-No
801	E13 37C embryo 1 1211.20_Delete Image_Maximum intensity projection.tif_Drift_Corrected (1).tif	34a	0	19	1	1	923	853	666	1013	179.22	No	7	2	10	4	2.441	5.958	27.933	0.488	14.847	0.532	No-No
802	E13 37C embryo 1 1211.20_Delete Image_Maximum intensity projection.tif_Drift_Corrected (1).tif	34a	0	20	1	1	923	853	666	1013	179.22	No	7	3	15	3	0	0	27.933	0	14.847	0.532	No-No
803	E13 37C embryo 1 1211.20_Delete Image_Maximum intensity projection.tif_Drift_Corrected (1).tif	34a	0	21	1	1	928	851	666	1013	182.359	No	7	4	20	2	3.188	10.163	31.122	0.638	16.082	0.517	No-No
804	E13 37C embryo 1 1211.20_Delete Image_Maximum intensity projection.tif_Drift_Corrected (1).tif	34a	0	22	1	1	932	849	666	1013	184.996	No	7	5	25	1	2.648	7.009	33.769	0.53	17.661	0.523	No-No
805	E13 37C embryo 1 1211.20_Delete Image_Maximum intensity projection.tif_Drift_Corrected (1).tif	34a	0	23	1	1	933	847	666	1013	186.123	No	7	6	30	0	1.324	1.752	35.093	0.265	18.953	0.54	No-No
806	E13 37C embryo 1 1211.20_Delete Image_Maximum intensity projection.tif_Drift_Corrected (1).tif	34b	0	17	1	1	901	872	666	1013	162.24	No	7	0	0	6	0	0	24.641	1.445	14.645	0.594	No-No
807	E13 37C embryo 1 1211.20_Delete Image_Maximum intensity projection.tif_Drift_Corrected (1).tif	34b	0	18	1	1	899	876	666	1013	160.013	No	7	1	5	5	2.648	7.009	27.289	0.53	15.437	0.566	No-No
808	E13 37C embryo 1 1211.20_Delete Image_Maximum intensity projection.tif_Drift_Corrected (1).tif	34b	0	19	1	1	897	877	666	1013	158.692	No	7	2	10	4	1.324	1.752	28.612	0.265	16.587	0.58	No-No
809	E13 37C embryo 1 1211.20_Delete Image_Maximum intensity projection.tif_Drift_Corrected (1).tif	34b	0	20	1	1	895	877	666	1013	157.673	No	7	3	15	3	1.184	1.402	29.796	0.237	17.77	0.596	No-No
810	E13 37C embryo 1 1211.20_Delete Image_Maximum intensity projection.tif_Drift_Corrected (1).tif	34b	0	21	1	1	895	877	666	1013	157.673	No	7	4	20	2	0	0	29.796	0	17.77	0.596	No-No
811	E13 37C embryo 1 1211.20_Delete Image_Maximum intensity projection.tif_Drift_Corrected (1).tif	34b	0	22	1	1	892	877	666	1013	156.149	No	7	5	25	1	1.776	3.154	31.572	0.355	19.545	0.619	No-No
812	E13 37C embryo 1 1211.20_Delete Image_Maximum intensity projection.tif_Drift_Corrected (1).tif	34b	0	23	1	1	892	877	666	1013	156.149	No	7	6	30	0	0	0	31.572	0	19.545	0.619	No-No
813	E13 37C embryo 1 1211.20_Delete Image_Maximum intensity projection.tif_Drift_Corrected (1).tif	35	1	3	1	1	737	951	666	1013	55.802	No	15	0	0	14	0	0	0	0	0	NaN	No-Yes
814	E13 37C embryo 1 1211.20_Delete Image_Maximum intensity projection.tif_Drift_Corrected (1).tif	35	1	4	1	1	729	948	666	1013	53.588	No	15	1	5	13	5.058	25.584	5.058	1.012	5.058	1	No-Yes
815	E13 37C embryo 1 1211.20_Delete Image_Maximum intensity projection.tif_Drift_Corrected (1).tif	35	1	5	1	1	724	948	666	1013	51.572	No	15	2	10	12	2.96	8.762	8.018	0.592	7.898	0.985	No-Yes
816	E13 37C embryo 1 1211.20_Delete Image_Maximum intensity projection.tif_Drift_Corrected (1).tif	35	1	6	1	1	722	948	666	1013	50.791	No	15	3	15	11	1.184	1.402	9.202	0.237	9.056	0.984	No-Yes
817	E13 37C embryo 1 1211.20_Delete Image_Maximum intensity projection.tif_Drift_Corrected (1).tif	35	1	7	1	1	720	948	666	1013	50.027	No	15	4	20	10	1.184	1.402	10.386	0.237	10.22	0.984	No-Yes
818	E13 37C embryo 1 1211.20_Delete Image_Maximum intensity projection.tif_Drift_Corrected (1).tif	35	1	8	1	1	719	948	666	1013	49.65	No	15	5	25	9	0.592	0.35	10.978	0.118	10.803	0.984	No-Yes
819	E13 37C embryo 1 1211.20_Delete Image_Maximum intensity projection.tif_Drift_Corrected (1).tif	35	1	9	1	1	719	946	666	1013	50.574	No	15	6	30	8	1.184	1.402	12.162	0.237	11.059	0.909	No-Yes
820	E13 37C embryo 1 1211.20_Delete Image_Maximum intensity projection.tif_Drift_Corrected (1).tif	35	1	10	1	1	720	944	666	1013	51.87	No	15	7	35	7	1.324	1.752	13.486	0.265	10.884	0.807	No-Yes
821	E13 37C embryo 1 1211.20_Delete Image_Maximum intensity projection.tif_Drift_Corrected (1).tif	35	1	11	1	1	720	942	666	1013	52.808	No	15	8	40	6	1.184	1.402	14.67	0.237	11.387	0.776	No-Yes
822	E13 37C embryo 1 1211.20_Delete Image_Maximum intensity projection.tif_Drift_Corrected (1).tif	35	1	12	1	1	720	940	666	1013	53.755	No	15	9	45	5	1.184	1.402	15.854	0.237	11.987	0.756	No-Yes
823	E13 37C embryo 1 1211.20_Delete Image_Maximum intensity projection.tif_Drift_Corrected (1).tif	35	1	13	1	1	720	939	666	1013	54.232	No	15	10	50	4	0.592	0.35	16.446	0.118	12.319	0.749	No-Yes
824	E13 37C embryo 1 1211.20_Delete Image_Maximum intensity projection.tif_Drift_Corrected (1).tif	35	1	14	1	1	721	937	666	1013	55.538	Yes	15	11	55	3	1.324	1.752	17.77	0.265	12.586	0.708	No-Yes
825	E13 37C embryo 1 1211.20_Delete Image_Maximum intensity projection.tif_Drift_Corrected (1).tif	35	1	15	1	1	721	935	666	1013	56.501	Yes	15	12	60	2	1.184	1.402	18.954	0.237	13.395	0.707	No-Yes
826	E13 37C embryo 1 1211.20_Delete Image_Maximum intensity projection.tif_Drift_Corrected (1).tif	35	1	16	1	1	720	935	666	1013	56.162	Yes	15	13	65	1	0.592	0.35	19.546	0.118	13.82	0.707	No-Yes
827	E13 37C embryo 1 1211.20_Delete Image_Maximum intensity projection.tif_Drift_Corrected (1).tif	35	1	17	1	1	717	937	666	1013	54.183	Yes	15	14	70	0	2.134	4.556	21.68	0.427	14.453	0.667	No-Yes
828	E13 37C embryo 1 1211.20_Delete Image_Maximum intensity projection.tif_Drift_Corrected (1).tif	35a	0	18	1	1	707	940	666	1013	49.566	No	6	0	0	5	0	0	27.861	1.236	18.916	0.679	No-No
829	E13 37C embryo 1 1211.20_Delete Image_Maximum intensity projection.tif_Drift_Corrected (1).tif	35a	0	19	1	1	708	940	666	1013	49.858	No	6	1	5	4	0.592	0.35	28.453	0.118	18.362	0.645	No-No
830	E13 37C embryo 1 1211.20_Delete Image_Maximum intensity projection.tif_Drift_Corrected (1).tif	35a	0	20	1	1	707	939	666	1013	50.083	No	6	2	10	3	0.837	0.701	29.29	0.167	19.128	0.653	No-No
831	E13 37C embryo 1 1211.20_Delete Image_Maximum intensity projection.tif_Drift_Corrected (1).tif	35a	0	21	1	1	707	938	666	1013	50.601	Yes	6	3	15	2	0.592	0.35	29.882	0.118	19.356	0.648	No-No
832	E13 37C embryo 1 1211.20_Delete Image_Maximum intensity projection.tif_Drift_Corrected (1).tif	35a	0	22	1	1	707	938	666	1013	50.601	Yes	6	4	20	1	0	0	29.882	0	19.356	0.648	No-No
833	E13 37C embryo 1 1211.20_Delete Image_Maximum intensity projection.tif_Drift_Corrected (1).tif	35a	0	23	1	1	707	939	666	1013	50.083	No	6	5	25	0	0.592	0.35	30.474	0.118	19.128	0.628	No-No
834	E13 37C embryo 1 1211.20_Delete Image_Maximum intensity projection.tif_Drift_Corrected (1).tif	35b	0	18	1	1	730	934	666	1013	60.189	Yes	6	0	0	5	0	0	29.578	1.58	10.884	0.368	Yes-Yes
835	E13 37C embryo 1 1211.20_Delete Image_Maximum intensity projection.tif_Drift_Corrected (1).tif	35b	0	19	1	1	730	934	666	1013	60.189	Yes	6	1	5	4	0	0	29.578	0	10.884	0.368	Yes-Yes
836	E13 37C embryo 1 1211.20_Delete Image_Maximum intensity projection.tif_Drift_Corrected (1).tif	35b	0	20	1	1	731	936	666	1013	59.654	Yes	6	2	10	3	1.324	1.752	30.902	0.265	9.564	0.309	Yes-Yes
837	E13 37C embryo 1 1211.20_Delete Image_Maximum intensity projection.tif_Drift_Corrected (1).tif	35b	0	21	1	1	730	934	666	1013	60.189	Yes	6	3	15	2	1.324	1.752	32.226	0.265	10.884	0.338	Yes-Yes
838	E13 37C embryo 1 1211.20_Delete Image_Maximum intensity projection.tif_Drift_Corrected (1).tif	35b	0	22	1	1	730	934	666	1013	60.189	Yes	6	4	20	1	0	0	32.226	0	10.884	0.338	Yes-Yes
839	E13 37C embryo 1 1211.20_Delete Image_Maximum intensity projection.tif_Drift_Corrected (1).tif	35b	0	23	1	1	730	934	666	1013	60.189	Yes	6	5	25	0	0	0	32.226	0	10.884	0.338	Yes-Yes
840	E13 37C embryo 1 1211.20_Delete Image_Maximum intensity projection.tif_Drift_Corrected (1).tif	36	1	5	1	1	738	910	666	1013	74.397	Yes	18	0	0	17	0	0	0	0	0	NaN	Yes-Yes
841	E13 37C embryo 1 1211.20_Delete Image_Maximum intensity projection.tif_Drift_Corrected (1).tif	36	1	6	1	1	736	907	666	1013	75.2	Yes	18	1	5	16	2.134	4.556	2.134	0.427	2.134	1	Yes-Yes
842	E13 37C embryo 1 1211.20_Delete Image_Maximum intensity projection.tif_Drift_Corrected (1).tif	36	1	7	1	1	735	906	666	1013	75.373	Yes	18	2	10	15	0.837	0.701	2.972	0.167	2.96	0.996	Yes-Yes
843	E13 37C embryo 1 1211.20_Delete Image_Maximum intensity projection.tif_Drift_Corrected (1).tif	36	1	8	1	1	735	907	666	1013	74.876	Yes	18	3	15	14	0.592	0.35	3.564	0.118	2.512	0.705	Yes-Yes
844	E13 37C embryo 1 1211.20_Delete Image_Maximum intensity projection.tif_Drift_Corrected (1).tif	36	1	9	1	1	735	907	666	1013	74.876	Yes	18	4	20	13	0	0	3.564	0	2.512	0.705	Yes-Yes
845	E13 37C embryo 1 1211.20_Delete Image_Maximum intensity projection.tif_Drift_Corrected (1).tif	36	1	10	1	1	735	907	666	1013	74.876	Yes	18	5	25	12	0	0	3.564	0	2.512	0.705	Yes-Yes
846	E13 37C embryo 1 1211.20_Delete Image_Maximum intensity projection.tif_Drift_Corrected (1).tif	36	1	11	1	1	737	905	666	1013	76.515	Yes	18	6	30	11	1.674	2.804	5.238	0.335	3.019	0.576	Yes-Yes
847	E13 37C embryo 1 1211.20_Delete Image_Maximum intensity projection.tif_Drift_Corrected (1).tif	36	1	12	1	1	735	905	666	1013	75.871	Yes	18	7	35	10	1.184	1.402	6.422	0.237	3.452	0.538	Yes-Yes
848	E13 37C embryo 1 1211.20_Delete Image_Maximum intensity projection.tif_Drift_Corrected (1).tif	36	1	13	1	1	734	904	666	1013	76.055	Yes	18	8	40	9	0.837	0.701	7.259	0.167	4.269	0.588	Yes-Yes
849	E13 37C embryo 1 1211.20_Delete Image_Maximum intensity projection.tif_Drift_Corrected (1).tif	36	1	14	1	1	734	901	666	1013	77.568	Yes	18	9	45	8	1.776	3.154	9.035	0.355	5.831	0.645	Yes-Yes
850	E13 37C embryo 1 1211.20_Delete Image_Maximum intensity projection.tif_Drift_Corrected (1).tif	36	1	15	1	1	735	900	666	1013	78.381	Yes	18	10	50	7	0.837	0.701	9.873	0.167	6.181	0.626	Yes-Yes
851	E13 37C embryo 1 1211.20_Delete Image_Maximum intensity projection.tif_Drift_Corrected (1).tif	36	1	16	1	1	737	900	666	1013	79.005	Yes	18	11	55	6	1.184	1.402	11.057	0.237	5.95	0.538	Yes-Yes
852	E13 37C embryo 1 1211.20_Delete Image_Maximum intensity projection.tif_Drift_Corrected (1).tif	36	1	17	1	1	737	900	666	1013	79.005	Yes	18	12	60	5	0	0	11.057	0	5.95	0.538	Yes-Yes
853	E13 37C embryo 1 1211.20_Delete Image_Maximum intensity projection.tif_Drift_Corrected (1).tif	36	1	18	1	1	737	902	666	1013	78.005	Yes	18	13	65	4	1.184	1.402	12.241	0.237	4.773	0.39	Yes-Yes
854	E13 37C embryo 1 1211.20_Delete Image_Maximum intensity projection.tif_Drift_Corrected (1).tif	36	1	19	1	1	734	902	666	1013	77.062	Yes	18	14	70	3	1.776	3.154	14.017	0.355	5.295	0.378	Yes-Yes
855	E13 37C embryo 1 1211.20_Delete Image_Maximum intensity projection.tif_Drift_Corrected (1).tif	36	1	20	1	1	733	903	666	1013	76.249	Yes	18	15	75	2	0.837	0.701	14.854	0.167	5.093	0.343	Yes-Yes
856	E13 37C embryo 1 1211.20_Delete Image_Maximum intensity projection.tif_Drift_Corrected (1).tif	36	1	21	1	1	733	903	666	1013	76.249	Yes	18	16	80	1	0	0	14.854	0	5.093	0.343	Yes-Yes
857	E13 37C embryo 1 1211.20_Delete Image_Maximum intensity projection.tif_Drift_Corrected (1).tif	36	1	22	1	1	736	903	666	1013	77.187	Yes	18	17	85	0	1.776	3.154	16.63	0.355	4.31	0.259	Yes-Yes
858	E13 37C embryo 1 1211.20_Delete Image_Maximum intensity projection.tif_Drift_Corrected (1).tif	36a	0	23	1	1	743	897	666	1013	82.424	Yes	1	0	0	0	0	0	22.088	1.092	8.246	0.373	Yes-Yes
859	E13 37C embryo 1 1211.20_Delete Image_Maximum intensity projection.tif_Drift_Corrected (1).tif	36b	0	23	1	1	725	915	666	1013	67.719	Yes	1	0	0	0	0	0	26.267	1.927	8.246	0.314	Yes-Yes
860	E13 37C embryo 1 1211.20_Delete Image_Maximum intensity projection.tif_Drift_Corrected (1).tif	37	1	1	1	1	1098	1343	666	1013	321.824	No	6	0	0	5	0	0	0	0	0	NaN	No-No
861	E13 37C embryo 1 1211.20_Delete Image_Maximum intensity projection.tif_Drift_Corrected (1).tif	37	1	2	1	1	1105	1341	666	1013	324.416	No	6	1	5	4	4.31	18.575	4.31	0.862	4.31	1	No-No
862	E13 37C embryo 1 1211.20_Delete Image_Maximum intensity projection.tif_Drift_Corrected (1).tif	37	1	3	1	1	1109	1343	666	1013	327.022	No	6	2	10	3	2.648	7.009	6.957	0.53	6.512	0.936	No-No
863	E13 37C embryo 1 1211.20_Delete Image_Maximum intensity projection.tif_Drift_Corrected (1).tif	37	1	4	1	1	1111	1344	666	1013	328.326	No	6	3	15	2	1.324	1.752	8.281	0.265	7.719	0.932	No-No
864	E13 37C embryo 1 1211.20_Delete Image_Maximum intensity projection.tif_Drift_Corrected (1).tif	37	1	5	1	1	1110	1345	666	1013	328.205	No	6	4	20	1	0.837	0.701	9.118	0.167	7.202	0.79	No-No
865	E13 37C embryo 1 1211.20_Delete Image_Maximum intensity projection.tif_Drift_Corrected (1).tif	37	1	6	1	1	1110	1347	666	1013	328.916	No	6	5	25	0	1.184	1.402	10.302	0.237	7.488	0.727	No-No
866	E13 37C embryo 1 1211.20_Delete Image_Maximum intensity projection.tif_Drift_Corrected (1).tif	37a	0	7	1	1	1115	1344	666	1013	330.229	No	1	0	0	0	0	0	13.754	0.69	10.081	0.733	No-No
867	E13 37C embryo 1 1211.20_Delete Image_Maximum intensity projection.tif_Drift_Corrected (1).tif	37b	0	7	1	1	1106	1354	666	1013	329.548	No	1	0	0	0	0	0	15.075	0.955	8.052	0.534	No-No
868	E13 37C embryo 1 1211.20_Delete Image_Maximum intensity projection.tif_Drift_Corrected (1).tif	38	1	1	1	1	1033	1282	666	1013	269.376	No	4	0	0	3	0	0	0	0	0	NaN	No-No
869	E13 37C embryo 1 1211.20_Delete Image_Maximum intensity projection.tif_Drift_Corrected (1).tif	38	1	2	1	1	1030	1282	666	1013	267.946	No	4	1	5	2	1.776	3.154	1.776	0.355	1.776	1	No-No
870	E13 37C embryo 1 1211.20_Delete Image_Maximum intensity projection.tif_Drift_Corrected (1).tif	38	1	3	1	1	1028	1283	666	1013	267.348	No	4	2	10	1	1.324	1.752	3.1	0.265	3.019	0.974	No-No
871	E13 37C embryo 1 1211.20_Delete Image_Maximum intensity projection.tif_Drift_Corrected (1).tif	38	1	4	1	1	1031	1283	666	1013	268.774	No	4	3	15	0	1.776	3.154	4.876	0.355	1.324	0.271	No-No
872	E13 37C embryo 1 1211.20_Delete Image_Maximum intensity projection.tif_Drift_Corrected (1).tif	38a	0	5	1	1	1041	1282	666	1013	273.21	No	4	0	0	3	0	0	10.825	1.19	4.736	0.437	No-No
873	E13 37C embryo 1 1211.20_Delete Image_Maximum intensity projection.tif_Drift_Corrected (1).tif	38a	0	6	1	1	1040	1285	666	1013	273.77	No	4	1	5	2	1.872	3.505	12.697	0.374	4.509	0.355	No-No
874	E13 37C embryo 1 1211.20_Delete Image_Maximum intensity projection.tif_Drift_Corrected (1).tif	38a	0	7	1	1	1040	1284	666	1013	273.423	No	4	2	10	1	0.592	0.35	13.289	0.118	4.31	0.324	No-No
875	E13 37C embryo 1 1211.20_Delete Image_Maximum intensity projection.tif_Drift_Corrected (1).tif	38a	0	8	1	1	1041	1288	666	1013	275.296	No	4	3	15	0	2.441	5.958	15.73	0.488	5.92	0.376	No-No
876	E13 37C embryo 1 1211.20_Delete Image_Maximum intensity projection.tif_Drift_Corrected (1).tif	38b	0	5	1	1	1022	1281	666	1013	263.796	No	4	0	0	3	0	0	10.334	1.092	6.539	0.633	No-No
877	E13 37C embryo 1 1211.20_Delete Image_Maximum intensity projection.tif_Drift_Corrected (1).tif	38b	0	6	1	1	1020	1284	666	1013	263.926	No	4	1	5	2	2.134	4.556	12.468	0.427	7.787	0.625	No-No
878	E13 37C embryo 1 1211.20_Delete Image_Maximum intensity projection.tif_Drift_Corrected (1).tif	38b	0	7	1	1	1017	1283	666	1013	262.157	No	4	2	10	1	1.872	3.505	14.34	0.374	9.49	0.662	No-No
879	E13 37C embryo 1 1211.20_Delete Image_Maximum intensity projection.tif_Drift_Corrected (1).tif	38b	0	8	1	1	1022	1289	666	1013	266.671	No	4	3	15	0	4.624	21.378	18.964	0.925	7.719	0.407	No-No
880	E13 37C embryo 1 1211.20_Delete Image_Maximum intensity projection.tif_Drift_Corrected (1).tif	39	1	1	1	1	923	1266	666	1013	213.496	No	5	0	0	4	0	0	0	0	0	NaN	No-No
881	E13 37C embryo 1 1211.20_Delete Image_Maximum intensity projection.tif_Drift_Corrected (1).tif	39	1	2	1	1	923	1267	666	1013	213.912	No	5	1	5	3	0.592	0.35	0.592	0.118	0.592	1	No-No
882	E13 37C embryo 1 1211.20_Delete Image_Maximum intensity projection.tif_Drift_Corrected (1).tif	39	1	3	1	1	921	1267	666	1013	213.071	No	5	2	10	2	1.184	1.402	1.776	0.237	1.324	0.745	No-No
883	E13 37C embryo 1 1211.20_Delete Image_Maximum intensity projection.tif_Drift_Corrected (1).tif	39	1	4	1	1	921	1267	666	1013	213.071	No	5	3	15	1	0	0	1.776	0	1.324	0.745	No-No
884	E13 37C embryo 1 1211.20_Delete Image_Maximum intensity projection.tif_Drift_Corrected (1).tif	39	1	5	1	1	922	1267	666	1013	213.491	No	5	4	20	0	0.592	0.35	2.368	0.118	0.837	0.354	No-No
885	E13 37C embryo 1 1211.20_Delete Image_Maximum intensity projection.tif_Drift_Corrected (1).tif	39a	0	6	1	1	918	1258	666	1013	208.068	No	4	0	0	3	0	0	8.199	1.166	5.585	0.681	No-No
886	E13 37C embryo 1 1211.20_Delete Image_Maximum intensity projection.tif_Drift_Corrected (1).tif	39a	0	7	1	1	917	1258	666	1013	207.644	No	4	1	5	2	0.592	0.35	8.791	0.118	5.92	0.673	No-No
887	E13 37C embryo 1 1211.20_Delete Image_Maximum intensity projection.tif_Drift_Corrected (1).tif	39a	0	8	1	1	918	1259	666	1013	208.482	No	4	2	10	1	0.837	0.701	9.628	0.167	5.093	0.529	No-No
888	E13 37C embryo 1 1211.20_Delete Image_Maximum intensity projection.tif_Drift_Corrected (1).tif	39a	0	9	1	1	915	1255	666	1013	205.557	No	4	3	15	0	2.96	8.762	12.588	0.592	8.052	0.64	No-No
889	E13 37C embryo 1 1211.20_Delete Image_Maximum intensity projection.tif_Drift_Corrected (1).tif	39b	0	6	1	1	929	1277	666	1013	220.606	No	3	0	0	2	0	0	9.594	1.445	7.418	0.773	No-No
890	E13 37C embryo 1 1211.20_Delete Image_Maximum intensity projection.tif_Drift_Corrected (1).tif	39b	0	7	1	1	930	1277	666	1013	221.025	No	3	1	5	1	0.592	0.35	10.186	0.118	7.719	0.758	No-No
891	E13 37C embryo 1 1211.20_Delete Image_Maximum intensity projection.tif_Drift_Corrected (1).tif	39b	0	8	1	1	934	1283	666	1013	225.212	No	3	2	10	0	4.269	18.224	14.455	0.854	11.987	0.829	No-No
892	E13 37C embryo 1 1211.20_Delete Image_Maximum intensity projection.tif_Drift_Corrected (1).tif	40	1	1	1	1	816	1124	666	1013	110.469	No	6	0	0	5	0	0	0	0	0	NaN	No-No
893	E13 37C embryo 1 1211.20_Delete Image_Maximum intensity projection.tif_Drift_Corrected (1).tif	40	1	2	1	1	800	1123	666	1013	102.633	No	6	1	5	4	9.49	90.069	9.49	1.898	9.49	1	No-No
894	E13 37C embryo 1 1211.20_Delete Image_Maximum intensity projection.tif_Drift_Corrected (1).tif	40	1	3	1	1	798	1119	666	1013	100.221	No	6	2	10	3	2.648	7.009	12.138	0.53	11.059	0.911	No-No
895	E13 37C embryo 1 1211.20_Delete Image_Maximum intensity projection.tif_Drift_Corrected (1).tif	40	1	4	1	1	797	1116	666	1013	98.653	No	6	3	15	2	1.872	3.505	14.01	0.374	12.204	0.871	No-No
896	E13 37C embryo 1 1211.20_Delete Image_Maximum intensity projection.tif_Drift_Corrected (1).tif	40	1	5	1	1	794	1117	666	1013	97.635	No	6	4	20	1	1.872	3.505	15.882	0.374	13.667	0.861	No-No
897	E13 37C embryo 1 1211.20_Delete Image_Maximum intensity projection.tif_Drift_Corrected (1).tif	40	1	6	1	1	794	1117	666	1013	97.635	No	6	5	25	0	0	0	15.882	0	13.667	0.861	No-No
898	E13 37C embryo 1 1211.20_Delete Image_Maximum intensity projection.tif_Drift_Corrected (1).tif	40a	0	7	1	1	791	1118	666	1013	96.643	No	9	0	0	8	0	0	17.754	0.374	15.22	0.857	No-No
899	E13 37C embryo 1 1211.20_Delete Image_Maximum intensity projection.tif_Drift_Corrected (1).tif	40a	0	8	1	1	791	1118	666	1013	96.643	No	9	1	5	7	0	0	17.754	0	15.22	0.857	No-No
900	E13 37C embryo 1 1211.20_Delete Image_Maximum intensity projection.tif_Drift_Corrected (1).tif	40a	0	9	1	1	790	1117	666	1013	95.809	No	9	2	10	6	0.837	0.701	18.591	0.167	15.94	0.857	No-No
901	E13 37C embryo 1 1211.20_Delete Image_Maximum intensity projection.tif_Drift_Corrected (1).tif	40a	0	10	1	1	788	1113	666	1013	93.386	No	9	3	15	5	2.648	7.009	21.239	0.53	17.809	0.839	No-No
902	E13 37C embryo 1 1211.20_Delete Image_Maximum intensity projection.tif_Drift_Corrected (1).tif	40a	0	11	1	1	786	1109	666	1013	90.976	No	9	4	20	4	2.648	7.009	23.886	0.53	19.856	0.831	No-No
903	E13 37C embryo 1 1211.20_Delete Image_Maximum intensity projection.tif_Drift_Corrected (1).tif	40a	0	12	1	1	785	1106	666	1013	89.41	No	9	5	25	3	1.872	3.505	25.758	0.374	21.221	0.824	No-No
904	E13 37C embryo 1 1211.20_Delete Image_Maximum intensity projection.tif_Drift_Corrected (1).tif	40a	0	13	1	1	783	1101	666	1013	86.669	No	9	6	30	2	3.188	10.163	28.947	0.638	23.813	0.823	No-No
905	E13 37C embryo 1 1211.20_Delete Image_Maximum intensity projection.tif_Drift_Corrected (1).tif	40a	0	14	1	1	783	1101	666	1013	86.669	No	9	7	35	1	0	0	28.947	0	23.813	0.823	No-No
906	E13 37C embryo 1 1211.20_Delete Image_Maximum intensity projection.tif_Drift_Corrected (1).tif	40a	0	15	1	1	783	1100	666	1013	86.314	No	9	8	40	0	0.592	0.35	29.539	0.118	24.156	0.818	No-No
907	E13 37C embryo 1 1211.20_Delete Image_Maximum intensity projection.tif_Drift_Corrected (1).tif	40b	0	7	1	1	802	1123	666	1013	103.551	No	8	0	0	7	0	0	21.802	1.184	8.309	0.381	No-No
908	E13 37C embryo 1 1211.20_Delete Image_Maximum intensity projection.tif_Drift_Corrected (1).tif	40b	0	8	1	1	804	1125	666	1013	105.216	No	8	1	5	6	1.674	2.804	23.477	0.335	7.129	0.304	No-No
909	E13 37C embryo 1 1211.20_Delete Image_Maximum intensity projection.tif_Drift_Corrected (1).tif	40b	0	9	1	1	805	1123	666	1013	104.938	No	8	2	10	5	1.324	1.752	24.8	0.265	6.539	0.264	No-No
910	E13 37C embryo 1 1211.20_Delete Image_Maximum intensity projection.tif_Drift_Corrected (1).tif	40b	0	10	1	1	804	1121	666	1013	103.74	No	8	3	15	4	1.324	1.752	26.124	0.265	7.323	0.28	No-No
911	E13 37C embryo 1 1211.20_Delete Image_Maximum intensity projection.tif_Drift_Corrected (1).tif	40b	0	11	1	1	802	1115	666	1013	100.64	No	8	4	20	3	3.744	14.019	29.868	0.749	9.853	0.33	No-No
912	E13 37C embryo 1 1211.20_Delete Image_Maximum intensity projection.tif_Drift_Corrected (1).tif	40b	0	12	1	1	804	1114	666	1013	101.239	No	8	5	25	2	1.324	1.752	31.192	0.265	9.247	0.296	No-No
913	E13 37C embryo 1 1211.20_Delete Image_Maximum intensity projection.tif_Drift_Corrected (1).tif	40b	0	13	1	1	805	1113	666	1013	101.37	No	8	6	30	1	0.837	0.701	32.029	0.167	9.209	0.288	No-No
914	E13 37C embryo 1 1211.20_Delete Image_Maximum intensity projection.tif_Drift_Corrected (1).tif	40b	0	14	1	1	807	1113	666	1013	102.334	No	8	7	35	0	1.184	1.402	33.213	0.237	8.414	0.253	No-No
915	E13 37C embryo 1 1211.20_Delete Image_Maximum intensity projection.tif_Drift_Corrected (1).tif	41	1	1	1	1	936	1213	666	1013	198.916	No	6	0	0	5	0	0	0	0	0	NaN	No-No
916	E13 37C embryo 1 1211.20_Delete Image_Maximum intensity projection.tif_Drift_Corrected (1).tif	41	1	2	1	1	933	1212	666	1013	197.137	No	6	1	5	4	1.872	3.505	1.872	0.374	1.872	1	No-No
917	E13 37C embryo 1 1211.20_Delete Image_Maximum intensity projection.tif_Drift_Corrected (1).tif	41	1	3	1	1	931	1212	666	1013	196.189	No	6	2	10	3	1.184	1.402	3.056	0.237	3.019	0.988	No-No
918	E13 37C embryo 1 1211.20_Delete Image_Maximum intensity projection.tif_Drift_Corrected (1).tif	41	1	4	1	1	929	1211	666	1013	194.887	No	6	3	15	2	1.324	1.752	4.38	0.265	4.31	0.984	No-No
919	E13 37C embryo 1 1211.20_Delete Image_Maximum intensity projection.tif_Drift_Corrected (1).tif	41	1	5	1	1	926	1211	666	1013	193.471	No	6	4	20	1	1.776	3.154	6.156	0.355	6.037	0.981	No-No
920	E13 37C embryo 1 1211.20_Delete Image_Maximum intensity projection.tif_Drift_Corrected (1).tif	41	1	6	1	1	925	1210	666	1013	192.641	No	6	5	25	0	0.837	0.701	6.993	0.167	6.75	0.965	No-No
921	E13 37C embryo 1 1211.20_Delete Image_Maximum intensity projection.tif_Drift_Corrected (1).tif	41a	0	7	1	1	917	1203	666	1013	186.363	No	4	0	0	3	0	0	13.286	1.259	12.711	0.957	No-No
922	E13 37C embryo 1 1211.20_Delete Image_Maximum intensity projection.tif_Drift_Corrected (1).tif	41a	0	8	1	1	919	1207	666	1013	188.74	No	4	1	5	2	2.648	7.009	15.934	0.53	10.672	0.67	No-No
923	E13 37C embryo 1 1211.20_Delete Image_Maximum intensity projection.tif_Drift_Corrected (1).tif	41a	0	9	1	1	917	1203	666	1013	186.363	No	4	2	10	1	2.648	7.009	18.581	0.53	12.711	0.684	No-No
924	E13 37C embryo 1 1211.20_Delete Image_Maximum intensity projection.tif_Drift_Corrected (1).tif	41a	0	10	1	1	915	1201	666	1013	184.705	No	4	3	15	0	1.674	2.804	20.256	0.335	14.319	0.707	No-No
925	E13 37C embryo 1 1211.20_Delete Image_Maximum intensity projection.tif_Drift_Corrected (1).tif	41b	0	7	1	1	932	1214	666	1013	197.374	No	4	0	0	3	0	0	11.766	0.955	2.441	0.207	No-No
926	E13 37C embryo 1 1211.20_Delete Image_Maximum intensity projection.tif_Drift_Corrected (1).tif	41b	0	8	1	1	935	1218	666	1013	200.22	No	4	1	5	2	2.96	8.762	14.726	0.592	3.019	0.205	No-No
927	E13 37C embryo 1 1211.20_Delete Image_Maximum intensity projection.tif_Drift_Corrected (1).tif	41b	0	9	1	1	934	1210	666	1013	196.908	No	4	2	10	1	4.773	22.78	19.499	0.955	2.134	0.109	No-No
928	E13 37C embryo 1 1211.20_Delete Image_Maximum intensity projection.tif_Drift_Corrected (1).tif	41b	0	10	1	1	933	1205	666	1013	194.689	No	4	3	15	0	3.019	9.112	22.517	0.604	5.058	0.225	No-No
929	E13 37C embryo 1 1211.20_Delete Image_Maximum intensity projection.tif_Drift_Corrected (1).tif	42	1	1	1	1	766	1285	666	1013	171.562	No	6	0	0	5	0	0	0	0	0	NaN	No-No
930	E13 37C embryo 1 1211.20_Delete Image_Maximum intensity projection.tif_Drift_Corrected (1).tif	42	1	2	1	1	764	1285	666	1013	171.157	No	6	1	5	4	1.184	1.402	1.184	0.237	1.184	1	No-No
931	E13 37C embryo 1 1211.20_Delete Image_Maximum intensity projection.tif_Drift_Corrected (1).tif	42	1	3	1	1	761	1286	666	1013	171.122	No	6	2	10	3	1.872	3.505	3.056	0.374	3.019	0.988	No-No
932	E13 37C embryo 1 1211.20_Delete Image_Maximum intensity projection.tif_Drift_Corrected (1).tif	42	1	4	1	1	761	1285	666	1013	170.563	No	6	3	15	2	0.592	0.35	3.648	0.118	2.96	0.811	No-No
933	E13 37C embryo 1 1211.20_Delete Image_Maximum intensity projection.tif_Drift_Corrected (1).tif	42	1	5	1	1	761	1284	666	1013	170.004	No	6	4	20	1	0.592	0.35	4.24	0.118	3.019	0.712	No-No
934	E13 37C embryo 1 1211.20_Delete Image_Maximum intensity projection.tif_Drift_Corrected (1).tif	42	1	6	1	1	762	1284	666	1013	170.201	No	6	5	25	0	0.592	0.35	4.832	0.118	2.441	0.505	No-No
935	E13 37C embryo 1 1211.20_Delete Image_Maximum intensity projection.tif_Drift_Corrected (1).tif	42a	0	7	1	1	753	1287	666	1013	170.188	No	2	0	0	1	0	0	10.448	1.123	7.787	0.745	No-No
936	E13 37C embryo 1 1211.20_Delete Image_Maximum intensity projection.tif_Drift_Corrected (1).tif	42a	0	8	1	1	755	1290	666	1013	172.24	No	2	1	5	0	2.134	4.556	12.583	0.427	7.153	0.568	No-No
937	E13 37C embryo 1 1211.20_Delete Image_Maximum intensity projection.tif_Drift_Corrected (1).tif	42b	0	7	1	1	765	1282	666	1013	169.69	No	2	0	0	1	0	0	6.967	0.427	1.872	0.269	No-No
938	E13 37C embryo 1 1211.20_Delete Image_Maximum intensity projection.tif_Drift_Corrected (1).tif	42b	0	8	1	1	767	1284	666	1013	171.212	No	2	1	5	0	1.674	2.804	8.641	0.335	0.837	0.097	No-No
939	E13 37C embryo 1 1211.20_Delete Image_Maximum intensity projection.tif_Drift_Corrected (1).tif	43	1	1	1	1	742	1194	666	1013	116.215	No	9	0	0	8	0	0	0	0	0	NaN	No-No
940	E13 37C embryo 1 1211.20_Delete Image_Maximum intensity projection.tif_Drift_Corrected (1).tif	43	1	2	1	1	741	1192	666	1013	114.894	No	9	1	5	7	1.324	1.752	1.324	0.265	1.324	1	No-No
941	E13 37C embryo 1 1211.20_Delete Image_Maximum intensity projection.tif_Drift_Corrected (1).tif	43	1	3	1	1	742	1187	666	1013	112.405	No	9	2	10	6	3.019	9.112	4.342	0.604	4.144	0.954	No-No
942	E13 37C embryo 1 1211.20_Delete Image_Maximum intensity projection.tif_Drift_Corrected (1).tif	43	1	4	1	1	742	1186	666	1013	111.863	No	9	3	15	5	0.592	0.35	4.934	0.118	4.736	0.96	No-No
943	E13 37C embryo 1 1211.20_Delete Image_Maximum intensity projection.tif_Drift_Corrected (1).tif	43	1	5	1	1	740	1187	666	1013	111.936	No	9	4	20	4	1.324	1.752	6.258	0.265	4.31	0.689	No-No
944	E13 37C embryo 1 1211.20_Delete Image_Maximum intensity projection.tif_Drift_Corrected (1).tif	43	1	6	1	1	741	1187	666	1013	112.17	No	9	5	25	3	0.592	0.35	6.85	0.118	4.186	0.611	No-No
945	E13 37C embryo 1 1211.20_Delete Image_Maximum intensity projection.tif_Drift_Corrected (1).tif	43	1	7	1	1	742	1187	666	1013	112.405	No	9	6	30	2	0.592	0.35	7.442	0.118	4.144	0.557	No-No
946	E13 37C embryo 1 1211.20_Delete Image_Maximum intensity projection.tif_Drift_Corrected (1).tif	43	1	8	1	1	746	1190	666	1013	114.99	No	9	7	35	1	2.96	8.762	10.402	0.592	3.349	0.322	No-No
947	E13 37C embryo 1 1211.20_Delete Image_Maximum intensity projection.tif_Drift_Corrected (1).tif	43	1	9	1	1	744	1188	666	1013	113.425	No	9	8	40	0	1.674	2.804	12.077	0.335	3.744	0.31	No-No
948	E13 37C embryo 1 1211.20_Delete Image_Maximum intensity projection.tif_Drift_Corrected (1).tif	43a	0	10	1	1	752	1177	666	1013	109.627	No	2	0	0	1	0	0	20.129	1.61	11.676	0.58	No-No
949	E13 37C embryo 1 1211.20_Delete Image_Maximum intensity projection.tif_Drift_Corrected (1).tif	43a	0	11	1	1	752	1173	666	1013	107.536	No	2	1	5	0	2.368	5.607	22.497	0.474	13.77	0.612	No-No
950	E13 37C embryo 1 1211.20_Delete Image_Maximum intensity projection.tif_Drift_Corrected (1).tif	43b	0	10	1	1	734	1188	666	1013	111.146	No	1	0	0	0	0	0	17.997	1.184	5.92	0.329	No-No
951	E13 37C embryo 1 1211.20_Delete Image_Maximum intensity projection.tif_Drift_Corrected (1).tif	44	1	4	1	1	308	1137	665	1013	223.73	No	7	0	0	6	0	0	0	0	0	NaN	No-No
952	E13 37C embryo 1 1211.20_Delete Image_Maximum intensity projection.tif_Drift_Corrected (1).tif	44	1	5	1	1	308	1140	665	1013	224.319	No	7	1	5	5	1.776	3.154	1.776	0.355	1.776	1	No-No
953	E13 37C embryo 1 1211.20_Delete Image_Maximum intensity projection.tif_Drift_Corrected (1).tif	44	1	6	1	1	308	1141	665	1013	224.518	No	7	2	10	4	0.592	0.35	2.368	0.118	2.368	1	No-No
954	E13 37C embryo 1 1211.20_Delete Image_Maximum intensity projection.tif_Drift_Corrected (1).tif	44	1	7	1	1	311	1141	665	1013	222.847	No	7	3	15	3	1.776	3.154	4.144	0.355	2.96	0.714	No-No
955	E13 37C embryo 1 1211.20_Delete Image_Maximum intensity projection.tif_Drift_Corrected (1).tif	44	1	8	1	1	312	1144	665	1013	222.902	No	7	4	20	2	1.872	3.505	6.016	0.374	4.773	0.793	No-No
956	E13 37C embryo 1 1211.20_Delete Image_Maximum intensity projection.tif_Drift_Corrected (1).tif	44	1	9	1	1	313	1148	665	1013	223.184	No	7	5	25	1	2.441	5.958	8.457	0.488	7.153	0.846	No-No
957	E13 37C embryo 1 1211.20_Delete Image_Maximum intensity projection.tif_Drift_Corrected (1).tif	44	1	10	1	1	315	1151	665	1013	222.724	No	7	6	30	0	2.134	4.556	10.591	0.427	9.266	0.875	No-No
958	E13 37C embryo 1 1211.20_Delete Image_Maximum intensity projection.tif_Drift_Corrected (1).tif	44a	0	11	1	1	313	1153	665	1013	224.261	No	2	0	0	1	0	0	12.266	0.335	9.924	0.809	No-No
959	E13 37C embryo 1 1211.20_Delete Image_Maximum intensity projection.tif_Drift_Corrected (1).tif	44a	0	12	1	1	313	1155	665	1013	224.701	No	2	1	5	0	1.184	1.402	13.45	0.237	11.059	0.822	No-No
960	E13 37C embryo 1 1211.20_Delete Image_Maximum intensity projection.tif_Drift_Corrected (1).tif	44b	0	11	1	1	326	1148	665	1013	216.016	No	2	0	0	1	0	0	17.341	1.35	12.488	0.72	No-No
961	E13 37C embryo 1 1211.20_Delete Image_Maximum intensity projection.tif_Drift_Corrected (1).tif	44b	0	12	1	1	329	1147	665	1013	214.147	No	2	1	5	0	1.872	3.505	19.213	0.374	13.77	0.717	No-No

## Sheet: Video 1 - non-dividing cells
	Image_ID	Track	Seed	Frame	Slice	Ch	X	Y	Follicle_COMX	Follicle_COMY	Distance_from_COM_(um)	Inside?	T_Length	Track_Index	Track_Time	Track_Index_Rev	Distance_(um)	Distance^2_(um)	Acc_Dist_(um)	Speed_(um/min)	Euclidean_D_(um)	Persistence	Class
1	E13 37C embryo 1 1211.20_Delete Image_Maximum intensity projection.tif_Drift_Corrected (1).tif	1	1	1	1	1	378	1650	0	0	100000	No	3	0	0	2	0	0	0	0	0	NaN	No-No
2	E13 37C embryo 1 1211.20_Delete Image_Maximum intensity projection.tif_Drift_Corrected (1).tif	1	1	2	1	1	380	1652	0	0	100000	No	3	1	5	1	1.674	2.804	1.674	0.335	1.674	1	No-No
3	E13 37C embryo 1 1211.20_Delete Image_Maximum intensity projection.tif_Drift_Corrected (1).tif	1	1	3	1	1	383	1656	0	0	100000	No	3	2	10	0	2.96	8.762	4.634	0.592	4.624	0.998	No-No
4	E13 37C embryo 1 1211.20_Delete Image_Maximum intensity projection.tif_Drift_Corrected (1).tif	2	1	1	1	1	312	1860	0	0	100000	No	1	0	0	0	0	0	0	0	0	NaN	No-No
5	E13 37C embryo 1 1211.20_Delete Image_Maximum intensity projection.tif_Drift_Corrected (1).tif	3	1	1	1	1	243	1568	0	0	100000	No	4	0	0	3	0	0	0	0	0	NaN	No-No
6	E13 37C embryo 1 1211.20_Delete Image_Maximum intensity projection.tif_Drift_Corrected (1).tif	3	1	2	1	1	246	1573	0	0	100000	No	4	1	5	2	3.452	11.916	3.452	0.69	3.452	1	No-No
7	E13 37C embryo 1 1211.20_Delete Image_Maximum intensity projection.tif_Drift_Corrected (1).tif	3	1	3	1	1	246	1577	0	0	100000	No	4	2	10	1	2.368	5.607	5.82	0.474	5.616	0.965	No-No
8	E13 37C embryo 1 1211.20_Delete Image_Maximum intensity projection.tif_Drift_Corrected (1).tif	3	1	4	1	1	248	1579	0	0	100000	No	4	3	15	0	1.674	2.804	7.494	0.335	7.153	0.954	No-No
9	E13 37C embryo 1 1211.20_Delete Image_Maximum intensity projection.tif_Drift_Corrected (1).tif	4	1	1	1	1	206	1649	0	0	100000	No	3	0	0	2	0	0	0	0	0	NaN	No-No
10	E13 37C embryo 1 1211.20_Delete Image_Maximum intensity projection.tif_Drift_Corrected (1).tif	4	1	2	1	1	209	1658	0	0	100000	No	3	1	5	1	5.616	31.542	5.616	1.123	5.616	1	No-No
11	E13 37C embryo 1 1211.20_Delete Image_Maximum intensity projection.tif_Drift_Corrected (1).tif	4	1	3	1	1	209	1658	0	0	100000	No	3	2	10	0	0	0	5.616	0	5.616	1	No-No
12	E13 37C embryo 1 1211.20_Delete Image_Maximum intensity projection.tif_Drift_Corrected (1).tif	5	1	1	1	1	402	1412	0	0	100000	No	7	0	0	6	0	0	0	0	0	NaN	No-No
13	E13 37C embryo 1 1211.20_Delete Image_Maximum intensity projection.tif_Drift_Corrected (1).tif	5	1	2	1	1	401	1413	0	0	100000	No	7	1	5	5	0.837	0.701	0.837	0.167	0.837	1	No-No
14	E13 37C embryo 1 1211.20_Delete Image_Maximum intensity projection.tif_Drift_Corrected (1).tif	5	1	3	1	1	399	1411	0	0	100000	No	7	2	10	4	1.674	2.804	2.512	0.335	1.872	0.745	No-No
15	E13 37C embryo 1 1211.20_Delete Image_Maximum intensity projection.tif_Drift_Corrected (1).tif	5	1	4	1	1	399	1411	0	0	100000	No	7	3	15	3	0	0	2.512	0	1.872	0.745	No-No
16	E13 37C embryo 1 1211.20_Delete Image_Maximum intensity projection.tif_Drift_Corrected (1).tif	5	1	5	1	1	398	1409	0	0	100000	No	7	4	20	2	1.324	1.752	3.835	0.265	2.96	0.772	No-No
17	E13 37C embryo 1 1211.20_Delete Image_Maximum intensity projection.tif_Drift_Corrected (1).tif	5	1	6	1	1	399	1409	0	0	100000	No	7	5	25	1	0.592	0.35	4.427	0.118	2.512	0.567	No-No
18	E13 37C embryo 1 1211.20_Delete Image_Maximum intensity projection.tif_Drift_Corrected (1).tif	5	1	7	1	1	402	1411	0	0	100000	No	7	6	30	0	2.134	4.556	6.562	0.427	0.592	0.09	No-No
19	E13 37C embryo 1 1211.20_Delete Image_Maximum intensity projection.tif_Drift_Corrected (1).tif	6	1	1	1	1	226	1540	0	0	100000	No	5	0	0	4	0	0	0	0	0	NaN	No-No
20	E13 37C embryo 1 1211.20_Delete Image_Maximum intensity projection.tif_Drift_Corrected (1).tif	6	1	2	1	1	225	1545	0	0	100000	No	5	1	5	3	3.019	9.112	3.019	0.604	3.019	1	No-No
21	E13 37C embryo 1 1211.20_Delete Image_Maximum intensity projection.tif_Drift_Corrected (1).tif	6	1	3	1	1	225	1546	0	0	100000	No	5	2	10	2	0.592	0.35	3.611	0.118	3.601	0.997	No-No
22	E13 37C embryo 1 1211.20_Delete Image_Maximum intensity projection.tif_Drift_Corrected (1).tif	6	1	4	1	1	225	1550	0	0	100000	No	5	3	15	1	2.368	5.607	5.979	0.474	5.95	0.995	No-No
23	E13 37C embryo 1 1211.20_Delete Image_Maximum intensity projection.tif_Drift_Corrected (1).tif	6	1	5	1	1	225	1550	0	0	100000	No	5	4	20	0	0	0	5.979	0	5.95	0.995	No-No
24	E13 37C embryo 1 1211.20_Delete Image_Maximum intensity projection.tif_Drift_Corrected (1).tif	7	1	1	1	1	450	1381	0	0	100000	No	7	0	0	6	0	0	0	0	0	NaN	No-No
25	E13 37C embryo 1 1211.20_Delete Image_Maximum intensity projection.tif_Drift_Corrected (1).tif	7	1	2	1	1	445	1382	0	0	100000	No	7	1	5	5	3.019	9.112	3.019	0.604	3.019	1	No-No
26	E13 37C embryo 1 1211.20_Delete Image_Maximum intensity projection.tif_Drift_Corrected (1).tif	7	1	3	1	1	445	1382	0	0	100000	No	7	2	10	4	0	0	3.019	0	3.019	1	No-No
27	E13 37C embryo 1 1211.20_Delete Image_Maximum intensity projection.tif_Drift_Corrected (1).tif	7	1	4	1	1	445	1382	0	0	100000	No	7	3	15	3	0	0	3.019	0	3.019	1	No-No
28	E13 37C embryo 1 1211.20_Delete Image_Maximum intensity projection.tif_Drift_Corrected (1).tif	7	1	5	1	1	449	1384	0	0	100000	No	7	4	20	2	2.648	7.009	5.666	0.53	1.872	0.33	No-No
29	E13 37C embryo 1 1211.20_Delete Image_Maximum intensity projection.tif_Drift_Corrected (1).tif	7	1	6	1	1	450	1385	0	0	100000	No	7	5	25	1	0.837	0.701	6.503	0.167	2.368	0.364	No-No
30	E13 37C embryo 1 1211.20_Delete Image_Maximum intensity projection.tif_Drift_Corrected (1).tif	7	1	7	1	1	452	1389	0	0	100000	No	7	6	30	0	2.648	7.009	9.151	0.53	4.882	0.533	No-No
31	E13 37C embryo 1 1211.20_Delete Image_Maximum intensity projection.tif_Drift_Corrected (1).tif	8	1	1	1	1	564	1411	0	0	100000	No	7	0	0	6	0	0	0	0	0	NaN	No-No
32	E13 37C embryo 1 1211.20_Delete Image_Maximum intensity projection.tif_Drift_Corrected (1).tif	8	1	2	1	1	564	1411	0	0	100000	No	7	1	5	5	0	0	0	0	0	NaN	No-No
33	E13 37C embryo 1 1211.20_Delete Image_Maximum intensity projection.tif_Drift_Corrected (1).tif	8	1	3	1	1	563	1411	0	0	100000	No	7	2	10	4	0.592	0.35	0.592	0.118	0.592	1	No-No
34	E13 37C embryo 1 1211.20_Delete Image_Maximum intensity projection.tif_Drift_Corrected (1).tif	8	1	4	1	1	563	1411	0	0	100000	No	7	3	15	3	0	0	0.592	0	0.592	1	No-No
35	E13 37C embryo 1 1211.20_Delete Image_Maximum intensity projection.tif_Drift_Corrected (1).tif	8	1	5	1	1	563	1411	0	0	100000	No	7	4	20	2	0	0	0.592	0	0.592	1	No-No
36	E13 37C embryo 1 1211.20_Delete Image_Maximum intensity projection.tif_Drift_Corrected (1).tif	8	1	6	1	1	570	1412	0	0	100000	No	7	5	25	1	4.186	17.523	4.778	0.837	3.601	0.754	No-No
37	E13 37C embryo 1 1211.20_Delete Image_Maximum intensity projection.tif_Drift_Corrected (1).tif	8	1	7	1	1	572	1415	0	0	100000	No	7	6	30	0	2.134	4.556	6.913	0.427	5.295	0.766	No-No
38	E13 37C embryo 1 1211.20_Delete Image_Maximum intensity projection.tif_Drift_Corrected (1).tif	9	1	1	1	1	275	1318	0	0	100000	No	8	0	0	7	0	0	0	0	0	NaN	No-No
39	E13 37C embryo 1 1211.20_Delete Image_Maximum intensity projection.tif_Drift_Corrected (1).tif	9	1	2	1	1	267	1323	0	0	100000	No	8	1	5	6	5.585	31.191	5.585	1.117	5.585	1	No-No
40	E13 37C embryo 1 1211.20_Delete Image_Maximum intensity projection.tif_Drift_Corrected (1).tif	9	1	3	1	1	264	1318	0	0	100000	No	8	2	10	5	3.452	11.916	9.037	0.69	6.512	0.721	No-No
41	E13 37C embryo 1 1211.20_Delete Image_Maximum intensity projection.tif_Drift_Corrected (1).tif	9	1	4	1	1	264	1318	0	0	100000	No	8	3	15	4	0	0	9.037	0	6.512	0.721	No-No
42	E13 37C embryo 1 1211.20_Delete Image_Maximum intensity projection.tif_Drift_Corrected (1).tif	9	1	5	1	1	264	1318	0	0	100000	No	8	4	20	3	0	0	9.037	0	6.512	0.721	No-No
43	E13 37C embryo 1 1211.20_Delete Image_Maximum intensity projection.tif_Drift_Corrected (1).tif	9	1	6	1	1	268	1319	0	0	100000	No	8	5	25	2	2.441	5.958	11.478	0.488	4.186	0.365	No-No
44	E13 37C embryo 1 1211.20_Delete Image_Maximum intensity projection.tif_Drift_Corrected (1).tif	9	1	7	1	1	274	1323	0	0	100000	No	8	6	30	1	4.269	18.224	15.747	0.854	3.019	0.192	No-No
45	E13 37C embryo 1 1211.20_Delete Image_Maximum intensity projection.tif_Drift_Corrected (1).tif	9	1	8	1	1	276	1327	0	0	100000	No	8	7	35	0	2.648	7.009	18.394	0.53	5.361	0.291	No-No
46	E13 37C embryo 1 1211.20_Delete Image_Maximum intensity projection.tif_Drift_Corrected (1).tif	10	1	1	1	1	284	1228	0	0	100000	No	9	0	0	8	0	0	0	0	0	NaN	No-No
47	E13 37C embryo 1 1211.20_Delete Image_Maximum intensity projection.tif_Drift_Corrected (1).tif	10	1	2	1	1	273	1235	0	0	100000	No	9	1	5	7	7.719	59.579	7.719	1.544	7.719	1	No-No
48	E13 37C embryo 1 1211.20_Delete Image_Maximum intensity projection.tif_Drift_Corrected (1).tif	10	1	3	1	1	271	1234	0	0	100000	No	9	2	10	6	1.324	1.752	9.042	0.265	8.476	0.937	No-No
49	E13 37C embryo 1 1211.20_Delete Image_Maximum intensity projection.tif_Drift_Corrected (1).tif	10	1	4	1	1	272	1232	0	0	100000	No	9	3	15	5	1.324	1.752	10.366	0.265	7.488	0.722	No-No
50	E13 37C embryo 1 1211.20_Delete Image_Maximum intensity projection.tif_Drift_Corrected (1).tif	10	1	5	1	1	276	1231	0	0	100000	No	9	4	20	4	2.441	5.958	12.807	0.488	5.058	0.395	No-No
51	E13 37C embryo 1 1211.20_Delete Image_Maximum intensity projection.tif_Drift_Corrected (1).tif	10	1	6	1	1	276	1229	0	0	100000	No	9	5	25	3	1.184	1.402	13.991	0.237	4.773	0.341	No-No
52	E13 37C embryo 1 1211.20_Delete Image_Maximum intensity projection.tif_Drift_Corrected (1).tif	10	1	7	1	1	276	1229	0	0	100000	No	9	6	30	2	0	0	13.991	0	4.773	0.341	No-No
53	E13 37C embryo 1 1211.20_Delete Image_Maximum intensity projection.tif_Drift_Corrected (1).tif	10	1	8	1	1	277	1237	0	0	100000	No	9	7	35	1	4.773	22.78	18.764	0.955	6.75	0.36	No-No
54	E13 37C embryo 1 1211.20_Delete Image_Maximum intensity projection.tif_Drift_Corrected (1).tif	10	1	9	1	1	278	1241	0	0	100000	No	9	8	40	0	2.441	5.958	21.205	0.488	8.476	0.4	No-No
55	E13 37C embryo 1 1211.20_Delete Image_Maximum intensity projection.tif_Drift_Corrected (1).tif	11	1	1	1	1	181	1290	0	0	100000	No	8	0	0	7	0	0	0	0	0	NaN	No-No
56	E13 37C embryo 1 1211.20_Delete Image_Maximum intensity projection.tif_Drift_Corrected (1).tif	11	1	2	1	1	194	1290	0	0	100000	No	8	1	5	6	7.696	59.228	7.696	1.539	7.696	1	No-No
57	E13 37C embryo 1 1211.20_Delete Image_Maximum intensity projection.tif_Drift_Corrected (1).tif	11	1	3	1	1	197	1287	0	0	100000	No	8	2	10	5	2.512	6.308	10.208	0.502	9.637	0.944	No-No
58	E13 37C embryo 1 1211.20_Delete Image_Maximum intensity projection.tif_Drift_Corrected (1).tif	11	1	4	1	1	197	1287	0	0	100000	No	8	3	15	4	0	0	10.208	0	9.637	0.944	No-No
59	E13 37C embryo 1 1211.20_Delete Image_Maximum intensity projection.tif_Drift_Corrected (1).tif	11	1	5	1	1	200	1286	0	0	100000	No	8	4	20	3	1.872	3.505	12.08	0.374	11.495	0.952	No-No
60	E13 37C embryo 1 1211.20_Delete Image_Maximum intensity projection.tif_Drift_Corrected (1).tif	11	1	6	1	1	201	1285	0	0	100000	No	8	5	25	2	0.837	0.701	12.917	0.167	12.204	0.945	No-No
61	E13 37C embryo 1 1211.20_Delete Image_Maximum intensity projection.tif_Drift_Corrected (1).tif	11	1	7	1	1	208	1285	0	0	100000	No	8	6	30	1	4.144	17.173	17.061	0.829	16.256	0.953	No-No
62	E13 37C embryo 1 1211.20_Delete Image_Maximum intensity projection.tif_Drift_Corrected (1).tif	11	1	8	1	1	211	1288	0	0	100000	No	8	7	35	0	2.512	6.308	19.573	0.502	17.799	0.909	No-No
63	E13 37C embryo 1 1211.20_Delete Image_Maximum intensity projection.tif_Drift_Corrected (1).tif	12	1	1	1	1	498	1167	0	0	100000	No	11	0	0	10	0	0	0	0	0	NaN	No-No
64	E13 37C embryo 1 1211.20_Delete Image_Maximum intensity projection.tif_Drift_Corrected (1).tif	12	1	2	1	1	485	1168	0	0	100000	No	11	1	5	9	7.719	59.579	7.719	1.544	7.719	1	No-No
65	E13 37C embryo 1 1211.20_Delete Image_Maximum intensity projection.tif_Drift_Corrected (1).tif	12	1	3	1	1	484	1164	0	0	100000	No	11	2	10	8	2.441	5.958	10.16	0.488	8.476	0.834	No-No
66	E13 37C embryo 1 1211.20_Delete Image_Maximum intensity projection.tif_Drift_Corrected (1).tif	12	1	4	1	1	483	1164	0	0	100000	No	11	3	15	7	0.592	0.35	10.752	0.118	9.056	0.842	No-No
67	E13 37C embryo 1 1211.20_Delete Image_Maximum intensity projection.tif_Drift_Corrected (1).tif	12	1	5	1	1	484	1161	0	0	100000	No	11	4	20	6	1.872	3.505	12.624	0.374	9.017	0.714	No-No
68	E13 37C embryo 1 1211.20_Delete Image_Maximum intensity projection.tif_Drift_Corrected (1).tif	12	1	6	1	1	483	1161	0	0	100000	No	11	5	25	5	0.592	0.35	13.216	0.118	9.564	0.724	No-No
69	E13 37C embryo 1 1211.20_Delete Image_Maximum intensity projection.tif_Drift_Corrected (1).tif	12	1	7	1	1	482	1160	0	0	100000	No	11	6	30	4	0.837	0.701	14.053	0.167	10.339	0.736	No-No
70	E13 37C embryo 1 1211.20_Delete Image_Maximum intensity projection.tif_Drift_Corrected (1).tif	12	1	8	1	1	482	1161	0	0	100000	No	11	7	35	3	0.592	0.35	14.645	0.118	10.116	0.691	No-No
71	E13 37C embryo 1 1211.20_Delete Image_Maximum intensity projection.tif_Drift_Corrected (1).tif	12	1	9	1	1	482	1162	0	0	100000	No	11	8	40	2	0.592	0.35	15.237	0.118	9.924	0.651	No-No
72	E13 37C embryo 1 1211.20_Delete Image_Maximum intensity projection.tif_Drift_Corrected (1).tif	12	1	10	1	1	483	1162	0	0	100000	No	11	9	45	1	0.592	0.35	15.829	0.118	9.36	0.591	No-No
73	E13 37C embryo 1 1211.20_Delete Image_Maximum intensity projection.tif_Drift_Corrected (1).tif	12	1	11	1	1	485	1160	0	0	100000	No	11	10	50	0	1.674	2.804	17.503	0.335	8.741	0.499	No-No
74	E13 37C embryo 1 1211.20_Delete Image_Maximum intensity projection.tif_Drift_Corrected (1).tif	13	1	1	1	1	596	1128	0	0	100000	No	15	0	0	14	0	0	0	0	0	NaN	No-No
75	E13 37C embryo 1 1211.20_Delete Image_Maximum intensity projection.tif_Drift_Corrected (1).tif	13	1	2	1	1	580	1134	0	0	100000	No	15	1	5	13	10.116	102.335	10.116	2.023	10.116	1	No-No
76	E13 37C embryo 1 1211.20_Delete Image_Maximum intensity projection.tif_Drift_Corrected (1).tif	13	1	3	1	1	580	1124	0	0	100000	No	15	2	10	12	5.92	35.046	16.036	1.184	9.764	0.609	No-No
77	E13 37C embryo 1 1211.20_Delete Image_Maximum intensity projection.tif_Drift_Corrected (1).tif	13	1	4	1	1	580	1123	0	0	100000	No	15	3	15	11	0.592	0.35	16.628	0.118	9.924	0.597	No-No
78	E13 37C embryo 1 1211.20_Delete Image_Maximum intensity projection.tif_Drift_Corrected (1).tif	13	1	5	1	1	579	1121	0	0	100000	No	15	4	20	10	1.324	1.752	17.952	0.265	10.884	0.606	No-No
79	E13 37C embryo 1 1211.20_Delete Image_Maximum intensity projection.tif_Drift_Corrected (1).tif	13	1	6	1	1	577	1120	0	0	100000	No	15	5	25	9	1.324	1.752	19.276	0.265	12.204	0.633	No-No
80	E13 37C embryo 1 1211.20_Delete Image_Maximum intensity projection.tif_Drift_Corrected (1).tif	13	1	7	1	1	577	1118	0	0	100000	No	15	6	30	8	1.184	1.402	20.46	0.237	12.711	0.621	No-No
81	E13 37C embryo 1 1211.20_Delete Image_Maximum intensity projection.tif_Drift_Corrected (1).tif	13	1	8	1	1	579	1120	0	0	100000	No	15	7	35	7	1.674	2.804	22.134	0.335	11.123	0.503	No-No
82	E13 37C embryo 1 1211.20_Delete Image_Maximum intensity projection.tif_Drift_Corrected (1).tif	13	1	9	1	1	582	1119	0	0	100000	No	15	8	40	6	1.872	3.505	24.006	0.374	9.853	0.41	No-No
83	E13 37C embryo 1 1211.20_Delete Image_Maximum intensity projection.tif_Drift_Corrected (1).tif	13	1	10	1	1	582	1119	0	0	100000	No	15	9	45	5	0	0	24.006	0	9.853	0.41	No-No
84	E13 37C embryo 1 1211.20_Delete Image_Maximum intensity projection.tif_Drift_Corrected (1).tif	13	1	11	1	1	579	1115	0	0	100000	No	15	10	50	4	2.96	8.762	26.966	0.592	12.669	0.47	No-No
85	E13 37C embryo 1 1211.20_Delete Image_Maximum intensity projection.tif_Drift_Corrected (1).tif	13	1	12	1	1	579	1111	0	0	100000	No	15	11	55	3	2.368	5.607	29.334	0.474	14.233	0.485	No-No
86	E13 37C embryo 1 1211.20_Delete Image_Maximum intensity projection.tif_Drift_Corrected (1).tif	13	1	13	1	1	579	1111	0	0	100000	No	15	12	60	2	0	0	29.334	0	14.233	0.485	No-No
87	E13 37C embryo 1 1211.20_Delete Image_Maximum intensity projection.tif_Drift_Corrected (1).tif	13	1	14	1	1	576	1108	0	0	100000	No	15	13	65	1	2.512	6.308	31.846	0.502	16.744	0.526	No-No
88	E13 37C embryo 1 1211.20_Delete Image_Maximum intensity projection.tif_Drift_Corrected (1).tif	13	1	15	1	1	576	1108	0	0	100000	No	15	14	70	0	0	0	31.846	0	16.744	0.526	No-No
89	E13 37C embryo 1 1211.20_Delete Image_Maximum intensity projection.tif_Drift_Corrected (1).tif	14	1	4	1	1	434	1033	0	0	100000	Yes	18	0	0	17	0	0	0	0	0	NaN	Yes-Yes
90	E13 37C embryo 1 1211.20_Delete Image_Maximum intensity projection.tif_Drift_Corrected (1).tif	14	1	5	1	1	432	1033	0	0	100000	Yes	18	1	5	16	1.184	1.402	1.184	0.237	1.184	1	Yes-Yes
91	E13 37C embryo 1 1211.20_Delete Image_Maximum intensity projection.tif_Drift_Corrected (1).tif	14	1	6	1	1	432	1030	0	0	100000	Yes	18	2	10	15	1.776	3.154	2.96	0.355	2.134	0.721	Yes-Yes
92	E13 37C embryo 1 1211.20_Delete Image_Maximum intensity projection.tif_Drift_Corrected (1).tif	14	1	7	1	1	431	1029	0	0	100000	Yes	18	3	15	14	0.837	0.701	3.797	0.167	2.96	0.78	Yes-Yes
93	E13 37C embryo 1 1211.20_Delete Image_Maximum intensity projection.tif_Drift_Corrected (1).tif	14	1	8	1	1	431	1030	0	0	100000	Yes	18	4	20	13	0.592	0.35	4.389	0.118	2.512	0.572	Yes-Yes
94	E13 37C embryo 1 1211.20_Delete Image_Maximum intensity projection.tif_Drift_Corrected (1).tif	14	1	9	1	1	431	1030	0	0	100000	Yes	18	5	25	12	0	0	4.389	0	2.512	0.572	Yes-Yes
95	E13 37C embryo 1 1211.20_Delete Image_Maximum intensity projection.tif_Drift_Corrected (1).tif	14	1	10	1	1	431	1030	0	0	100000	Yes	18	6	30	11	0	0	4.389	0	2.512	0.572	Yes-Yes
96	E13 37C embryo 1 1211.20_Delete Image_Maximum intensity projection.tif_Drift_Corrected (1).tif	14	1	11	1	1	431	1032	0	0	100000	Yes	18	7	35	10	1.184	1.402	5.573	0.237	1.872	0.336	Yes-Yes
97	E13 37C embryo 1 1211.20_Delete Image_Maximum intensity projection.tif_Drift_Corrected (1).tif	14	1	12	1	1	431	1032	0	0	100000	Yes	18	8	40	9	0	0	5.573	0	1.872	0.336	Yes-Yes
98	E13 37C embryo 1 1211.20_Delete Image_Maximum intensity projection.tif_Drift_Corrected (1).tif	14	1	13	1	1	431	1032	0	0	100000	Yes	18	9	45	8	0	0	5.573	0	1.872	0.336	Yes-Yes
99	E13 37C embryo 1 1211.20_Delete Image_Maximum intensity projection.tif_Drift_Corrected (1).tif	14	1	14	1	1	431	1032	0	0	100000	Yes	18	10	50	7	0	0	5.573	0	1.872	0.336	Yes-Yes
100	E13 37C embryo 1 1211.20_Delete Image_Maximum intensity projection.tif_Drift_Corrected (1).tif	14	1	15	1	1	432	1030	0	0	100000	Yes	18	11	55	6	1.324	1.752	6.897	0.265	2.134	0.309	Yes-Yes
101	E13 37C embryo 1 1211.20_Delete Image_Maximum intensity projection.tif_Drift_Corrected (1).tif	14	1	16	1	1	432	1031	0	0	100000	Yes	18	12	60	5	0.592	0.35	7.489	0.118	1.674	0.224	Yes-Yes
102	E13 37C embryo 1 1211.20_Delete Image_Maximum intensity projection.tif_Drift_Corrected (1).tif	14	1	17	1	1	432	1031	0	0	100000	Yes	18	13	65	4	0	0	7.489	0	1.674	0.224	Yes-Yes
103	E13 37C embryo 1 1211.20_Delete Image_Maximum intensity projection.tif_Drift_Corrected (1).tif	14	1	18	1	1	432	1031	0	0	100000	Yes	18	14	70	3	0	0	7.489	0	1.674	0.224	Yes-Yes
104	E13 37C embryo 1 1211.20_Delete Image_Maximum intensity projection.tif_Drift_Corrected (1).tif	14	1	19	1	1	432	1032	0	0	100000	Yes	18	15	75	2	0.592	0.35	8.081	0.118	1.324	0.164	Yes-Yes
105	E13 37C embryo 1 1211.20_Delete Image_Maximum intensity projection.tif_Drift_Corrected (1).tif	14	1	20	1	1	431	1035	0	0	100000	Yes	18	16	80	1	1.872	3.505	9.953	0.374	2.134	0.214	Yes-Yes
106	E13 37C embryo 1 1211.20_Delete Image_Maximum intensity projection.tif_Drift_Corrected (1).tif	14	1	21	1	1	431	1035	0	0	100000	Yes	18	17	85	0	0	0	9.953	0	2.134	0.214	Yes-Yes
107	E13 37C embryo 1 1211.20_Delete Image_Maximum intensity projection.tif_Drift_Corrected (1).tif	15	1	5	1	1	275	1064	0	0	100000	No	13	0	0	12	0	0	0	0	0	NaN	No-No
108	E13 37C embryo 1 1211.20_Delete Image_Maximum intensity projection.tif_Drift_Corrected (1).tif	15	1	6	1	1	275	1064	0	0	100000	No	13	1	5	11	0	0	0	0	0	NaN	No-No
109	E13 37C embryo 1 1211.20_Delete Image_Maximum intensity projection.tif_Drift_Corrected (1).tif	15	1	7	1	1	275	1064	0	0	100000	No	13	2	10	10	0	0	0	0	0	NaN	No-No
110	E13 37C embryo 1 1211.20_Delete Image_Maximum intensity projection.tif_Drift_Corrected (1).tif	15	1	8	1	1	275	1067	0	0	100000	No	13	3	15	9	1.776	3.154	1.776	0.355	1.776	1	No-No
111	E13 37C embryo 1 1211.20_Delete Image_Maximum intensity projection.tif_Drift_Corrected (1).tif	15	1	9	1	1	275	1067	0	0	100000	No	13	4	20	8	0	0	1.776	0	1.776	1	No-No
112	E13 37C embryo 1 1211.20_Delete Image_Maximum intensity projection.tif_Drift_Corrected (1).tif	15	1	10	1	1	278	1074	0	0	100000	No	13	5	25	7	4.509	20.327	6.285	0.902	6.181	0.983	No-No
113	E13 37C embryo 1 1211.20_Delete Image_Maximum intensity projection.tif_Drift_Corrected (1).tif	15	1	11	1	1	279	1074	0	0	100000	No	13	6	30	6	0.592	0.35	6.877	0.118	6.376	0.927	No-No
114	E13 37C embryo 1 1211.20_Delete Image_Maximum intensity projection.tif_Drift_Corrected (1).tif	15	1	12	1	1	281	1076	0	0	100000	No	13	7	35	5	1.674	2.804	8.551	0.335	7.943	0.929	No-No
115	E13 37C embryo 1 1211.20_Delete Image_Maximum intensity projection.tif_Drift_Corrected (1).tif	15	1	13	1	1	282	1076	0	0	100000	No	13	8	40	4	0.592	0.35	9.143	0.118	8.224	0.9	No-No
116	E13 37C embryo 1 1211.20_Delete Image_Maximum intensity projection.tif_Drift_Corrected (1).tif	15	1	14	1	1	282	1074	0	0	100000	No	13	9	45	3	1.184	1.402	10.327	0.237	7.226	0.7	No-No
117	E13 37C embryo 1 1211.20_Delete Image_Maximum intensity projection.tif_Drift_Corrected (1).tif	15	1	15	1	1	281	1074	0	0	100000	No	13	10	50	2	0.592	0.35	10.919	0.118	6.904	0.632	No-No
118	E13 37C embryo 1 1211.20_Delete Image_Maximum intensity projection.tif_Drift_Corrected (1).tif	15	1	16	1	1	279	1079	0	0	100000	No	13	11	55	1	3.188	10.163	14.107	0.638	9.19	0.651	No-No
119	E13 37C embryo 1 1211.20_Delete Image_Maximum intensity projection.tif_Drift_Corrected (1).tif	15	1	17	1	1	279	1081	0	0	100000	No	13	12	60	0	1.184	1.402	15.291	0.237	10.339	0.676	No-No
120	E13 37C embryo 1 1211.20_Delete Image_Maximum intensity projection.tif_Drift_Corrected (1).tif	16	1	4	1	1	448	1018	0	0	100000	Yes	20	0	0	19	0	0	0	0	0	NaN	Yes-Yes
121	E13 37C embryo 1 1211.20_Delete Image_Maximum intensity projection.tif_Drift_Corrected (1).tif	16	1	5	1	1	448	1018	0	0	100000	Yes	20	1	5	18	0	0	0	0	0	NaN	Yes-Yes
122	E13 37C embryo 1 1211.20_Delete Image_Maximum intensity projection.tif_Drift_Corrected (1).tif	16	1	6	1	1	447	1018	0	0	100000	Yes	20	2	10	17	0.592	0.35	0.592	0.118	0.592	1	Yes-Yes
123	E13 37C embryo 1 1211.20_Delete Image_Maximum intensity projection.tif_Drift_Corrected (1).tif	16	1	7	1	1	445	1017	0	0	100000	Yes	20	3	15	16	1.324	1.752	1.916	0.265	1.872	0.977	Yes-Yes
124	E13 37C embryo 1 1211.20_Delete Image_Maximum intensity projection.tif_Drift_Corrected (1).tif	16	1	8	1	1	445	1017	0	0	100000	Yes	20	4	20	15	0	0	1.916	0	1.872	0.977	Yes-Yes
125	E13 37C embryo 1 1211.20_Delete Image_Maximum intensity projection.tif_Drift_Corrected (1).tif	16	1	9	1	1	448	1018	0	0	100000	Yes	20	5	25	14	1.872	3.505	3.788	0.374	0	0	Yes-Yes
126	E13 37C embryo 1 1211.20_Delete Image_Maximum intensity projection.tif_Drift_Corrected (1).tif	16	1	10	1	1	448	1018	0	0	100000	Yes	20	6	30	13	0	0	3.788	0	0	0	Yes-Yes
127	E13 37C embryo 1 1211.20_Delete Image_Maximum intensity projection.tif_Drift_Corrected (1).tif	16	1	11	1	1	448	1019	0	0	100000	Yes	20	7	35	12	0.592	0.35	4.38	0.118	0.592	0.135	Yes-Yes
128	E13 37C embryo 1 1211.20_Delete Image_Maximum intensity projection.tif_Drift_Corrected (1).tif	16	1	12	1	1	447	1019	0	0	100000	Yes	20	8	40	11	0.592	0.35	4.972	0.118	0.837	0.168	Yes-Yes
129	E13 37C embryo 1 1211.20_Delete Image_Maximum intensity projection.tif_Drift_Corrected (1).tif	16	1	13	1	1	449	1019	0	0	100000	Yes	20	9	45	10	1.184	1.402	6.156	0.237	0.837	0.136	Yes-Yes
130	E13 37C embryo 1 1211.20_Delete Image_Maximum intensity projection.tif_Drift_Corrected (1).tif	16	1	14	1	1	448	1019	0	0	100000	Yes	20	10	50	9	0.592	0.35	6.748	0.118	0.592	0.088	Yes-Yes
131	E13 37C embryo 1 1211.20_Delete Image_Maximum intensity projection.tif_Drift_Corrected (1).tif	16	1	15	1	1	448	1019	0	0	100000	Yes	20	11	55	8	0	0	6.748	0	0.592	0.088	Yes-Yes
132	E13 37C embryo 1 1211.20_Delete Image_Maximum intensity projection.tif_Drift_Corrected (1).tif	16	1	16	1	1	448	1019	0	0	100000	Yes	20	12	60	7	0	0	6.748	0	0.592	0.088	Yes-Yes
133	E13 37C embryo 1 1211.20_Delete Image_Maximum intensity projection.tif_Drift_Corrected (1).tif	16	1	17	1	1	447	1019	0	0	100000	Yes	20	13	65	6	0.592	0.35	7.34	0.118	0.837	0.114	Yes-Yes
134	E13 37C embryo 1 1211.20_Delete Image_Maximum intensity projection.tif_Drift_Corrected (1).tif	16	1	18	1	1	447	1020	0	0	100000	Yes	20	14	70	5	0.592	0.35	7.932	0.118	1.324	0.167	Yes-Yes
135	E13 37C embryo 1 1211.20_Delete Image_Maximum intensity projection.tif_Drift_Corrected (1).tif	16	1	19	1	1	447	1020	0	0	100000	Yes	20	15	75	4	0	0	7.932	0	1.324	0.167	Yes-Yes
136	E13 37C embryo 1 1211.20_Delete Image_Maximum intensity projection.tif_Drift_Corrected (1).tif	16	1	20	1	1	445	1020	0	0	100000	Yes	20	16	80	3	1.184	1.402	9.116	0.237	2.134	0.234	Yes-Yes
137	E13 37C embryo 1 1211.20_Delete Image_Maximum intensity projection.tif_Drift_Corrected (1).tif	16	1	21	1	1	443	1021	0	0	100000	Yes	20	17	85	2	1.324	1.752	10.44	0.265	3.452	0.331	Yes-Yes
138	E13 37C embryo 1 1211.20_Delete Image_Maximum intensity projection.tif_Drift_Corrected (1).tif	16	1	22	1	1	443	1021	0	0	100000	Yes	20	18	90	1	0	0	10.44	0	3.452	0.331	Yes-Yes
139	E13 37C embryo 1 1211.20_Delete Image_Maximum intensity projection.tif_Drift_Corrected (1).tif	16	1	23	1	1	441	1021	0	0	100000	Yes	20	19	95	0	1.184	1.402	11.624	0.237	4.509	0.388	Yes-Yes
140	E13 37C embryo 1 1211.20_Delete Image_Maximum intensity projection.tif_Drift_Corrected (1).tif	17	1	7	1	1	194	1000	0	0	100000	No	16	0	0	15	0	0	0	0	0	NaN	No-No
141	E13 37C embryo 1 1211.20_Delete Image_Maximum intensity projection.tif_Drift_Corrected (1).tif	17	1	8	1	1	191	994	0	0	100000	No	16	1	5	14	3.971	15.771	3.971	0.794	3.971	1	No-No
142	E13 37C embryo 1 1211.20_Delete Image_Maximum intensity projection.tif_Drift_Corrected (1).tif	17	1	9	1	1	190	994	0	0	100000	No	16	2	10	13	0.592	0.35	4.563	0.118	4.269	0.936	No-No
143	E13 37C embryo 1 1211.20_Delete Image_Maximum intensity projection.tif_Drift_Corrected (1).tif	17	1	10	1	1	194	1003	0	0	100000	No	16	3	15	12	5.831	33.995	10.394	1.166	1.776	0.171	No-No
144	E13 37C embryo 1 1211.20_Delete Image_Maximum intensity projection.tif_Drift_Corrected (1).tif	17	1	11	1	1	194	1008	0	0	100000	No	16	4	20	11	2.96	8.762	13.354	0.592	4.736	0.355	No-No
145	E13 37C embryo 1 1211.20_Delete Image_Maximum intensity projection.tif_Drift_Corrected (1).tif	17	1	12	1	1	194	1011	0	0	100000	No	16	5	25	10	1.776	3.154	15.13	0.355	6.512	0.43	No-No
146	E13 37C embryo 1 1211.20_Delete Image_Maximum intensity projection.tif_Drift_Corrected (1).tif	17	1	13	1	1	194	1011	0	0	100000	No	16	6	30	9	0	0	15.13	0	6.512	0.43	No-No
147	E13 37C embryo 1 1211.20_Delete Image_Maximum intensity projection.tif_Drift_Corrected (1).tif	17	1	14	1	1	194	1011	0	0	100000	No	16	7	35	8	0	0	15.13	0	6.512	0.43	No-No
148	E13 37C embryo 1 1211.20_Delete Image_Maximum intensity projection.tif_Drift_Corrected (1).tif	17	1	15	1	1	194	1014	0	0	100000	No	16	8	40	7	1.776	3.154	16.906	0.355	8.288	0.49	No-No
149	E13 37C embryo 1 1211.20_Delete Image_Maximum intensity projection.tif_Drift_Corrected (1).tif	17	1	16	1	1	192	1017	0	0	100000	No	16	9	45	6	2.134	4.556	19.04	0.427	10.133	0.532	No-No
150	E13 37C embryo 1 1211.20_Delete Image_Maximum intensity projection.tif_Drift_Corrected (1).tif	17	1	17	1	1	192	1017	0	0	100000	No	16	10	50	5	0	0	19.04	0	10.133	0.532	No-No
151	E13 37C embryo 1 1211.20_Delete Image_Maximum intensity projection.tif_Drift_Corrected (1).tif	17	1	18	1	1	191	1023	0	0	100000	No	16	11	55	4	3.601	12.967	22.641	0.72	13.731	0.606	No-No
152	E13 37C embryo 1 1211.20_Delete Image_Maximum intensity projection.tif_Drift_Corrected (1).tif	17	1	19	1	1	191	1023	0	0	100000	No	16	12	60	3	0	0	22.641	0	13.731	0.606	No-No
153	E13 37C embryo 1 1211.20_Delete Image_Maximum intensity projection.tif_Drift_Corrected (1).tif	17	1	20	1	1	190	1024	0	0	100000	No	16	13	65	2	0.837	0.701	23.478	0.167	14.404	0.613	No-No
154	E13 37C embryo 1 1211.20_Delete Image_Maximum intensity projection.tif_Drift_Corrected (1).tif	17	1	21	1	1	190	1024	0	0	100000	No	16	14	70	1	0	0	23.478	0	14.404	0.613	No-No
155	E13 37C embryo 1 1211.20_Delete Image_Maximum intensity projection.tif_Drift_Corrected (1).tif	17	1	22	1	1	189	1028	0	0	100000	No	16	15	75	0	2.441	5.958	25.919	0.488	16.838	0.65	No-No
156	E13 37C embryo 1 1211.20_Delete Image_Maximum intensity projection.tif_Drift_Corrected (1).tif	18	1	7	1	1	1009	660	0	0	100000	No	17	0	0	16	0	0	0	0	0	NaN	No-No
157	E13 37C embryo 1 1211.20_Delete Image_Maximum intensity projection.tif_Drift_Corrected (1).tif	18	1	8	1	1	1006	660	0	0	100000	No	17	1	5	15	1.776	3.154	1.776	0.355	1.776	1	No-No
158	E13 37C embryo 1 1211.20_Delete Image_Maximum intensity projection.tif_Drift_Corrected (1).tif	18	1	9	1	1	1006	660	0	0	100000	No	17	2	10	14	0	0	1.776	0	1.776	1	No-No
159	E13 37C embryo 1 1211.20_Delete Image_Maximum intensity projection.tif_Drift_Corrected (1).tif	18	1	10	1	1	1007	653	0	0	100000	No	17	3	15	13	4.186	17.523	5.962	0.837	4.31	0.723	No-No
160	E13 37C embryo 1 1211.20_Delete Image_Maximum intensity projection.tif_Drift_Corrected (1).tif	18	1	11	1	1	1007	656	0	0	100000	No	17	4	20	12	1.776	3.154	7.738	0.355	2.648	0.342	No-No
161	E13 37C embryo 1 1211.20_Delete Image_Maximum intensity projection.tif_Drift_Corrected (1).tif	18	1	12	1	1	1007	656	0	0	100000	No	17	5	25	11	0	0	7.738	0	2.648	0.342	No-No
162	E13 37C embryo 1 1211.20_Delete Image_Maximum intensity projection.tif_Drift_Corrected (1).tif	18	1	13	1	1	1007	655	0	0	100000	No	17	6	30	10	0.592	0.35	8.33	0.118	3.188	0.383	No-No
163	E13 37C embryo 1 1211.20_Delete Image_Maximum intensity projection.tif_Drift_Corrected (1).tif	18	1	14	1	1	1007	648	0	0	100000	No	17	7	35	9	4.144	17.173	12.474	0.829	7.202	0.577	No-No
164	E13 37C embryo 1 1211.20_Delete Image_Maximum intensity projection.tif_Drift_Corrected (1).tif	18	1	15	1	1	1007	648	0	0	100000	No	17	8	40	8	0	0	12.474	0	7.202	0.577	No-No
165	E13 37C embryo 1 1211.20_Delete Image_Maximum intensity projection.tif_Drift_Corrected (1).tif	18	1	16	1	1	1011	648	0	0	100000	No	17	9	45	7	2.368	5.607	14.842	0.474	7.202	0.485	No-No
166	E13 37C embryo 1 1211.20_Delete Image_Maximum intensity projection.tif_Drift_Corrected (1).tif	18	1	17	1	1	1011	647	0	0	100000	No	17	10	50	6	0.592	0.35	15.434	0.118	7.787	0.505	No-No
167	E13 37C embryo 1 1211.20_Delete Image_Maximum intensity projection.tif_Drift_Corrected (1).tif	18	1	18	1	1	1011	647	0	0	100000	No	17	11	55	5	0	0	15.434	0	7.787	0.505	No-No
168	E13 37C embryo 1 1211.20_Delete Image_Maximum intensity projection.tif_Drift_Corrected (1).tif	18	1	19	1	1	1012	645	0	0	100000	No	17	12	60	4	1.324	1.752	16.758	0.265	9.056	0.54	No-No
169	E13 37C embryo 1 1211.20_Delete Image_Maximum intensity projection.tif_Drift_Corrected (1).tif	18	1	20	1	1	1015	643	0	0	100000	No	17	13	65	3	2.134	4.556	18.892	0.427	10.672	0.565	No-No
170	E13 37C embryo 1 1211.20_Delete Image_Maximum intensity projection.tif_Drift_Corrected (1).tif	18	1	21	1	1	1018	637	0	0	100000	No	17	14	70	2	3.971	15.771	22.864	0.794	14.621	0.64	No-No
171	E13 37C embryo 1 1211.20_Delete Image_Maximum intensity projection.tif_Drift_Corrected (1).tif	18	1	22	1	1	1018	636	0	0	100000	No	17	15	75	1	0.592	0.35	23.456	0.118	15.174	0.647	No-No
172	E13 37C embryo 1 1211.20_Delete Image_Maximum intensity projection.tif_Drift_Corrected (1).tif	18	1	23	1	1	1019	636	0	0	100000	No	17	16	80	0	0.592	0.35	24.048	0.118	15.392	0.64	No-No
173	E13 37C embryo 1 1211.20_Delete Image_Maximum intensity projection.tif_Drift_Corrected (1).tif	19	1	8	1	1	859	642	0	0	100000	No	16	0	0	15	0	0	0	0	0	NaN	No-No
174	E13 37C embryo 1 1211.20_Delete Image_Maximum intensity projection.tif_Drift_Corrected (1).tif	19	1	9	1	1	861	644	0	0	100000	No	16	1	5	14	1.674	2.804	1.674	0.335	1.674	1	No-No
175	E13 37C embryo 1 1211.20_Delete Image_Maximum intensity projection.tif_Drift_Corrected (1).tif	19	1	10	1	1	862	648	0	0	100000	No	16	2	10	13	2.441	5.958	4.115	0.488	3.971	0.965	No-No
176	E13 37C embryo 1 1211.20_Delete Image_Maximum intensity projection.tif_Drift_Corrected (1).tif	19	1	11	1	1	862	656	0	0	100000	No	16	3	15	12	4.736	22.43	8.851	0.947	8.476	0.958	No-No
177	E13 37C embryo 1 1211.20_Delete Image_Maximum intensity projection.tif_Drift_Corrected (1).tif	19	1	12	1	1	862	656	0	0	100000	No	16	4	20	11	0	0	8.851	0	8.476	0.958	No-No
178	E13 37C embryo 1 1211.20_Delete Image_Maximum intensity projection.tif_Drift_Corrected (1).tif	19	1	13	1	1	861	653	0	0	100000	No	16	5	25	10	1.872	3.505	10.723	0.374	6.619	0.617	No-No
179	E13 37C embryo 1 1211.20_Delete Image_Maximum intensity projection.tif_Drift_Corrected (1).tif	19	1	14	1	1	861	653	0	0	100000	No	16	6	30	9	0	0	10.723	0	6.619	0.617	No-No
180	E13 37C embryo 1 1211.20_Delete Image_Maximum intensity projection.tif_Drift_Corrected (1).tif	19	1	15	1	1	861	652	0	0	100000	No	16	7	35	8	0.592	0.35	11.315	0.118	6.037	0.534	No-No
181	E13 37C embryo 1 1211.20_Delete Image_Maximum intensity projection.tif_Drift_Corrected (1).tif	19	1	16	1	1	864	651	0	0	100000	No	16	8	40	7	1.872	3.505	13.187	0.374	6.095	0.462	No-No
182	E13 37C embryo 1 1211.20_Delete Image_Maximum intensity projection.tif_Drift_Corrected (1).tif	19	1	17	1	1	865	646	0	0	100000	No	16	9	45	6	3.019	9.112	16.206	0.604	4.269	0.263	No-No
183	E13 37C embryo 1 1211.20_Delete Image_Maximum intensity projection.tif_Drift_Corrected (1).tif	19	1	18	1	1	865	647	0	0	100000	No	16	10	50	5	0.592	0.35	16.798	0.118	4.624	0.275	No-No
184	E13 37C embryo 1 1211.20_Delete Image_Maximum intensity projection.tif_Drift_Corrected (1).tif	19	1	19	1	1	864	649	0	0	100000	No	16	11	55	4	1.324	1.752	18.122	0.265	5.093	0.281	No-No
185	E13 37C embryo 1 1211.20_Delete Image_Maximum intensity projection.tif_Drift_Corrected (1).tif	19	1	20	1	1	864	648	0	0	100000	No	16	12	60	3	0.592	0.35	18.714	0.118	4.624	0.247	No-No
186	E13 37C embryo 1 1211.20_Delete Image_Maximum intensity projection.tif_Drift_Corrected (1).tif	19	1	21	1	1	866	644	0	0	100000	No	16	13	65	2	2.648	7.009	21.361	0.53	4.31	0.202	No-No
187	E13 37C embryo 1 1211.20_Delete Image_Maximum intensity projection.tif_Drift_Corrected (1).tif	19	1	22	1	1	867	644	0	0	100000	No	16	14	70	1	0.592	0.35	21.953	0.118	4.882	0.222	No-No
188	E13 37C embryo 1 1211.20_Delete Image_Maximum intensity projection.tif_Drift_Corrected (1).tif	19	1	23	1	1	871	642	0	0	100000	No	16	15	75	0	2.648	7.009	24.601	0.53	7.104	0.289	No-No
189	E13 37C embryo 1 1211.20_Delete Image_Maximum intensity projection.tif_Drift_Corrected (1).tif	20	1	8	1	1	829	646	0	0	100000	No	16	0	0	15	0	0	0	0	0	NaN	No-No
190	E13 37C embryo 1 1211.20_Delete Image_Maximum intensity projection.tif_Drift_Corrected (1).tif	20	1	9	1	1	831	646	0	0	100000	No	16	1	5	14	1.184	1.402	1.184	0.237	1.184	1	No-No
191	E13 37C embryo 1 1211.20_Delete Image_Maximum intensity projection.tif_Drift_Corrected (1).tif	20	1	10	1	1	835	646	0	0	100000	No	16	2	10	13	2.368	5.607	3.552	0.474	3.552	1	No-No
192	E13 37C embryo 1 1211.20_Delete Image_Maximum intensity projection.tif_Drift_Corrected (1).tif	20	1	11	1	1	835	649	0	0	100000	No	16	3	15	12	1.776	3.154	5.328	0.355	3.971	0.745	No-No
193	E13 37C embryo 1 1211.20_Delete Image_Maximum intensity projection.tif_Drift_Corrected (1).tif	20	1	12	1	1	835	655	0	0	100000	No	16	4	20	11	3.552	12.617	8.88	0.71	6.403	0.721	No-No
194	E13 37C embryo 1 1211.20_Delete Image_Maximum intensity projection.tif_Drift_Corrected (1).tif	20	1	13	1	1	835	655	0	0	100000	No	16	5	25	10	0	0	8.88	0	6.403	0.721	No-No
195	E13 37C embryo 1 1211.20_Delete Image_Maximum intensity projection.tif_Drift_Corrected (1).tif	20	1	14	1	1	829	651	0	0	100000	No	16	6	30	9	4.269	18.224	13.149	0.854	2.96	0.225	No-No
196	E13 37C embryo 1 1211.20_Delete Image_Maximum intensity projection.tif_Drift_Corrected (1).tif	20	1	15	1	1	831	651	0	0	100000	No	16	7	35	8	1.184	1.402	14.333	0.237	3.188	0.222	No-No
197	E13 37C embryo 1 1211.20_Delete Image_Maximum intensity projection.tif_Drift_Corrected (1).tif	20	1	16	1	1	831	650	0	0	100000	No	16	8	40	7	0.592	0.35	14.925	0.118	2.648	0.177	No-No
198	E13 37C embryo 1 1211.20_Delete Image_Maximum intensity projection.tif_Drift_Corrected (1).tif	20	1	17	1	1	833	650	0	0	100000	No	16	9	45	6	1.184	1.402	16.109	0.237	3.349	0.208	No-No
199	E13 37C embryo 1 1211.20_Delete Image_Maximum intensity projection.tif_Drift_Corrected (1).tif	20	1	18	1	1	834	649	0	0	100000	No	16	10	50	5	0.837	0.701	16.946	0.167	3.452	0.204	No-No
200	E13 37C embryo 1 1211.20_Delete Image_Maximum intensity projection.tif_Drift_Corrected (1).tif	20	1	19	1	1	834	649	0	0	100000	No	16	11	55	4	0	0	16.946	0	3.452	0.204	No-No
201	E13 37C embryo 1 1211.20_Delete Image_Maximum intensity projection.tif_Drift_Corrected (1).tif	20	1	20	1	1	835	647	0	0	100000	No	16	12	60	3	1.324	1.752	18.27	0.265	3.601	0.197	No-No
202	E13 37C embryo 1 1211.20_Delete Image_Maximum intensity projection.tif_Drift_Corrected (1).tif	20	1	21	1	1	836	645	0	0	100000	No	16	13	65	2	1.324	1.752	19.594	0.265	4.186	0.214	No-No
203	E13 37C embryo 1 1211.20_Delete Image_Maximum intensity projection.tif_Drift_Corrected (1).tif	20	1	22	1	1	838	643	0	0	100000	No	16	14	70	1	1.674	2.804	21.268	0.335	5.616	0.264	No-No
204	E13 37C embryo 1 1211.20_Delete Image_Maximum intensity projection.tif_Drift_Corrected (1).tif	20	1	23	1	1	843	640	0	0	100000	No	16	15	75	0	3.452	11.916	24.72	0.69	9.017	0.365	No-No
205	E13 37C embryo 1 1211.20_Delete Image_Maximum intensity projection.tif_Drift_Corrected (1).tif	21	1	9	1	1	686	656	0	0	100000	No	15	0	0	14	0	0	0	0	0	NaN	No-No
206	E13 37C embryo 1 1211.20_Delete Image_Maximum intensity projection.tif_Drift_Corrected (1).tif	21	1	10	1	1	686	656	0	0	100000	No	15	1	5	13	0	0	0	0	0	NaN	No-No
207	E13 37C embryo 1 1211.20_Delete Image_Maximum intensity projection.tif_Drift_Corrected (1).tif	21	1	11	1	1	687	656	0	0	100000	No	15	2	10	12	0.592	0.35	0.592	0.118	0.592	1	No-No
208	E13 37C embryo 1 1211.20_Delete Image_Maximum intensity projection.tif_Drift_Corrected (1).tif	21	1	12	1	1	687	658	0	0	100000	No	15	3	15	11	1.184	1.402	1.776	0.237	1.324	0.745	No-No
209	E13 37C embryo 1 1211.20_Delete Image_Maximum intensity projection.tif_Drift_Corrected (1).tif	21	1	13	1	1	687	661	0	0	100000	No	15	4	20	10	1.776	3.154	3.552	0.355	3.019	0.85	No-No
210	E13 37C embryo 1 1211.20_Delete Image_Maximum intensity projection.tif_Drift_Corrected (1).tif	21	1	14	1	1	688	662	0	0	100000	No	15	5	25	9	0.837	0.701	4.389	0.167	3.744	0.853	No-No
211	E13 37C embryo 1 1211.20_Delete Image_Maximum intensity projection.tif_Drift_Corrected (1).tif	21	1	15	1	1	688	662	0	0	100000	No	15	6	30	8	0	0	4.389	0	3.744	0.853	No-No
212	E13 37C embryo 1 1211.20_Delete Image_Maximum intensity projection.tif_Drift_Corrected (1).tif	21	1	16	1	1	692	663	0	0	100000	No	15	7	35	7	2.441	5.958	6.83	0.488	5.458	0.799	No-No
213	E13 37C embryo 1 1211.20_Delete Image_Maximum intensity projection.tif_Drift_Corrected (1).tif	21	1	17	1	1	692	663	0	0	100000	No	15	8	40	6	0	0	6.83	0	5.458	0.799	No-No
214	E13 37C embryo 1 1211.20_Delete Image_Maximum intensity projection.tif_Drift_Corrected (1).tif	21	1	18	1	1	691	663	0	0	100000	No	15	9	45	5	0.592	0.35	7.422	0.118	5.093	0.686	No-No
215	E13 37C embryo 1 1211.20_Delete Image_Maximum intensity projection.tif_Drift_Corrected (1).tif	21	1	19	1	1	690	663	0	0	100000	No	15	10	50	4	0.592	0.35	8.014	0.118	4.773	0.596	No-No
216	E13 37C embryo 1 1211.20_Delete Image_Maximum intensity projection.tif_Drift_Corrected (1).tif	21	1	20	1	1	690	663	0	0	100000	No	15	11	55	3	0	0	8.014	0	4.773	0.596	No-No
217	E13 37C embryo 1 1211.20_Delete Image_Maximum intensity projection.tif_Drift_Corrected (1).tif	21	1	21	1	1	693	657	0	0	100000	No	15	12	60	2	3.971	15.771	11.985	0.794	4.186	0.349	No-No
218	E13 37C embryo 1 1211.20_Delete Image_Maximum intensity projection.tif_Drift_Corrected (1).tif	21	1	22	1	1	696	654	0	0	100000	No	15	13	65	1	2.512	6.308	14.497	0.502	6.037	0.416	No-No
219	E13 37C embryo 1 1211.20_Delete Image_Maximum intensity projection.tif_Drift_Corrected (1).tif	21	1	23	1	1	696	654	0	0	100000	No	15	14	70	0	0	0	14.497	0	6.037	0.416	No-No
220	E13 37C embryo 1 1211.20_Delete Image_Maximum intensity projection.tif_Drift_Corrected (1).tif	22	1	9	1	1	670	655	0	0	100000	No	15	0	0	14	0	0	0	0	0	NaN	No-No
221	E13 37C embryo 1 1211.20_Delete Image_Maximum intensity projection.tif_Drift_Corrected (1).tif	22	1	10	1	1	673	664	0	0	100000	No	15	1	5	13	5.616	31.542	5.616	1.123	5.616	1	No-No
222	E13 37C embryo 1 1211.20_Delete Image_Maximum intensity projection.tif_Drift_Corrected (1).tif	22	1	11	1	1	673	664	0	0	100000	No	15	2	10	12	0	0	5.616	0	5.616	1	No-No
223	E13 37C embryo 1 1211.20_Delete Image_Maximum intensity projection.tif_Drift_Corrected (1).tif	22	1	12	1	1	673	664	0	0	100000	No	15	3	15	11	0	0	5.616	0	5.616	1	No-No
224	E13 37C embryo 1 1211.20_Delete Image_Maximum intensity projection.tif_Drift_Corrected (1).tif	22	1	13	1	1	672	664	0	0	100000	No	15	4	20	10	0.592	0.35	6.208	0.118	5.458	0.879	No-No
225	E13 37C embryo 1 1211.20_Delete Image_Maximum intensity projection.tif_Drift_Corrected (1).tif	22	1	14	1	1	673	665	0	0	100000	No	15	5	25	9	0.837	0.701	7.045	0.167	6.181	0.877	No-No
226	E13 37C embryo 1 1211.20_Delete Image_Maximum intensity projection.tif_Drift_Corrected (1).tif	22	1	15	1	1	674	665	0	0	100000	No	15	6	30	8	0.592	0.35	7.637	0.118	6.376	0.835	No-No
227	E13 37C embryo 1 1211.20_Delete Image_Maximum intensity projection.tif_Drift_Corrected (1).tif	22	1	16	1	1	677	665	0	0	100000	No	15	7	35	7	1.776	3.154	9.413	0.355	7.226	0.768	No-No
228	E13 37C embryo 1 1211.20_Delete Image_Maximum intensity projection.tif_Drift_Corrected (1).tif	22	1	17	1	1	677	666	0	0	100000	No	15	8	40	6	0.592	0.35	10.005	0.118	7.719	0.771	No-No
229	E13 37C embryo 1 1211.20_Delete Image_Maximum intensity projection.tif_Drift_Corrected (1).tif	22	1	18	1	1	677	666	0	0	100000	No	15	9	45	5	0	0	10.005	0	7.719	0.771	No-No
230	E13 37C embryo 1 1211.20_Delete Image_Maximum intensity projection.tif_Drift_Corrected (1).tif	22	1	19	1	1	677	666	0	0	100000	No	15	10	50	4	0	0	10.005	0	7.719	0.771	No-No
231	E13 37C embryo 1 1211.20_Delete Image_Maximum intensity projection.tif_Drift_Corrected (1).tif	22	1	20	1	1	676	666	0	0	100000	No	15	11	55	3	0.592	0.35	10.597	0.118	7.418	0.7	No-No
232	E13 37C embryo 1 1211.20_Delete Image_Maximum intensity projection.tif_Drift_Corrected (1).tif	22	1	21	1	1	676	666	0	0	100000	No	15	12	60	2	0	0	10.597	0	7.418	0.7	No-No
233	E13 37C embryo 1 1211.20_Delete Image_Maximum intensity projection.tif_Drift_Corrected (1).tif	22	1	22	1	1	679	664	0	0	100000	No	15	13	65	1	2.134	4.556	12.732	0.427	7.535	0.592	No-No
234	E13 37C embryo 1 1211.20_Delete Image_Maximum intensity projection.tif_Drift_Corrected (1).tif	22	1	23	1	1	679	664	0	0	100000	No	15	14	70	0	0	0	12.732	0	7.535	0.592	No-No
235	E13 37C embryo 1 1211.20_Delete Image_Maximum intensity projection.tif_Drift_Corrected (1).tif	23	1	8	1	1	806	671	0	0	100000	No	16	0	0	15	0	0	0	0	0	NaN	No-No
236	E13 37C embryo 1 1211.20_Delete Image_Maximum intensity projection.tif_Drift_Corrected (1).tif	23	1	9	1	1	806	671	0	0	100000	No	16	1	5	14	0	0	0	0	0	NaN	No-No
237	E13 37C embryo 1 1211.20_Delete Image_Maximum intensity projection.tif_Drift_Corrected (1).tif	23	1	10	1	1	809	667	0	0	100000	No	16	2	10	13	2.96	8.762	2.96	0.592	2.96	1	No-No
238	E13 37C embryo 1 1211.20_Delete Image_Maximum intensity projection.tif_Drift_Corrected (1).tif	23	1	11	1	1	811	670	0	0	100000	No	16	3	15	12	2.134	4.556	5.094	0.427	3.019	0.593	No-No
239	E13 37C embryo 1 1211.20_Delete Image_Maximum intensity projection.tif_Drift_Corrected (1).tif	23	1	12	1	1	811	670	0	0	100000	No	16	4	20	11	0	0	5.094	0	3.019	0.593	No-No
240	E13 37C embryo 1 1211.20_Delete Image_Maximum intensity projection.tif_Drift_Corrected (1).tif	23	1	13	1	1	809	670	0	0	100000	No	16	5	25	10	1.184	1.402	6.278	0.237	1.872	0.298	No-No
241	E13 37C embryo 1 1211.20_Delete Image_Maximum intensity projection.tif_Drift_Corrected (1).tif	23	1	14	1	1	809	670	0	0	100000	No	16	6	30	9	0	0	6.278	0	1.872	0.298	No-No
242	E13 37C embryo 1 1211.20_Delete Image_Maximum intensity projection.tif_Drift_Corrected (1).tif	23	1	15	1	1	810	669	0	0	100000	No	16	7	35	8	0.837	0.701	7.116	0.167	2.648	0.372	No-No
243	E13 37C embryo 1 1211.20_Delete Image_Maximum intensity projection.tif_Drift_Corrected (1).tif	23	1	16	1	1	812	669	0	0	100000	No	16	8	40	7	1.184	1.402	8.3	0.237	3.744	0.451	No-No
244	E13 37C embryo 1 1211.20_Delete Image_Maximum intensity projection.tif_Drift_Corrected (1).tif	23	1	17	1	1	812	669	0	0	100000	No	16	9	45	6	0	0	8.3	0	3.744	0.451	No-No
245	E13 37C embryo 1 1211.20_Delete Image_Maximum intensity projection.tif_Drift_Corrected (1).tif	23	1	18	1	1	813	669	0	0	100000	No	16	10	50	5	0.592	0.35	8.892	0.118	4.31	0.485	No-No
246	E13 37C embryo 1 1211.20_Delete Image_Maximum intensity projection.tif_Drift_Corrected (1).tif	23	1	19	1	1	813	669	0	0	100000	No	16	11	55	4	0	0	8.892	0	4.31	0.485	No-No
247	E13 37C embryo 1 1211.20_Delete Image_Maximum intensity projection.tif_Drift_Corrected (1).tif	23	1	20	1	1	813	669	0	0	100000	No	16	12	60	3	0	0	8.892	0	4.31	0.485	No-No
248	E13 37C embryo 1 1211.20_Delete Image_Maximum intensity projection.tif_Drift_Corrected (1).tif	23	1	21	1	1	813	668	0	0	100000	No	16	13	65	2	0.592	0.35	9.484	0.118	4.509	0.475	No-No
249	E13 37C embryo 1 1211.20_Delete Image_Maximum intensity projection.tif_Drift_Corrected (1).tif	23	1	22	1	1	813	667	0	0	100000	No	16	14	70	1	0.592	0.35	10.076	0.118	4.773	0.474	No-No
250	E13 37C embryo 1 1211.20_Delete Image_Maximum intensity projection.tif_Drift_Corrected (1).tif	23	1	23	1	1	814	666	0	0	100000	No	16	15	75	0	0.837	0.701	10.913	0.167	5.585	0.512	No-No
251	E13 37C embryo 1 1211.20_Delete Image_Maximum intensity projection.tif_Drift_Corrected (1).tif	24	1	9	1	1	889	597	0	0	100000	No	15	0	0	14	0	0	0	0	0	NaN	No-No
252	E13 37C embryo 1 1211.20_Delete Image_Maximum intensity projection.tif_Drift_Corrected (1).tif	24	1	10	1	1	887	594	0	0	100000	No	15	1	5	13	2.134	4.556	2.134	0.427	2.134	1	No-No
253	E13 37C embryo 1 1211.20_Delete Image_Maximum intensity projection.tif_Drift_Corrected (1).tif	24	1	11	1	1	888	594	0	0	100000	No	15	2	10	12	0.592	0.35	2.726	0.118	1.872	0.687	No-No
254	E13 37C embryo 1 1211.20_Delete Image_Maximum intensity projection.tif_Drift_Corrected (1).tif	24	1	12	1	1	888	596	0	0	100000	No	15	3	15	11	1.184	1.402	3.91	0.237	0.837	0.214	No-No
255	E13 37C embryo 1 1211.20_Delete Image_Maximum intensity projection.tif_Drift_Corrected (1).tif	24	1	13	1	1	888	596	0	0	100000	No	15	4	20	10	0	0	3.91	0	0.837	0.214	No-No
256	E13 37C embryo 1 1211.20_Delete Image_Maximum intensity projection.tif_Drift_Corrected (1).tif	24	1	14	1	1	888	596	0	0	100000	No	15	5	25	9	0	0	3.91	0	0.837	0.214	No-No
257	E13 37C embryo 1 1211.20_Delete Image_Maximum intensity projection.tif_Drift_Corrected (1).tif	24	1	15	1	1	889	594	0	0	100000	No	15	6	30	8	1.324	1.752	5.234	0.265	1.776	0.339	No-No
258	E13 37C embryo 1 1211.20_Delete Image_Maximum intensity projection.tif_Drift_Corrected (1).tif	24	1	16	1	1	889	593	0	0	100000	No	15	7	35	7	0.592	0.35	5.826	0.118	2.368	0.406	No-No
259	E13 37C embryo 1 1211.20_Delete Image_Maximum intensity projection.tif_Drift_Corrected (1).tif	24	1	17	1	1	891	592	0	0	100000	No	15	8	40	6	1.324	1.752	7.15	0.265	3.188	0.446	No-No
260	E13 37C embryo 1 1211.20_Delete Image_Maximum intensity projection.tif_Drift_Corrected (1).tif	24	1	18	1	1	892	589	0	0	100000	No	15	9	45	5	1.872	3.505	9.022	0.374	5.058	0.561	No-No
261	E13 37C embryo 1 1211.20_Delete Image_Maximum intensity projection.tif_Drift_Corrected (1).tif	24	1	19	1	1	895	587	0	0	100000	No	15	10	50	4	2.134	4.556	11.157	0.427	6.904	0.619	No-No
262	E13 37C embryo 1 1211.20_Delete Image_Maximum intensity projection.tif_Drift_Corrected (1).tif	24	1	20	1	1	895	587	0	0	100000	No	15	11	55	3	0	0	11.157	0	6.904	0.619	No-No
263	E13 37C embryo 1 1211.20_Delete Image_Maximum intensity projection.tif_Drift_Corrected (1).tif	24	1	21	1	1	895	584	0	0	100000	No	15	12	60	2	1.776	3.154	12.933	0.355	8.476	0.655	No-No
264	E13 37C embryo 1 1211.20_Delete Image_Maximum intensity projection.tif_Drift_Corrected (1).tif	24	1	22	1	1	898	581	0	0	100000	No	15	13	65	1	2.512	6.308	15.444	0.502	10.868	0.704	No-No
265	E13 37C embryo 1 1211.20_Delete Image_Maximum intensity projection.tif_Drift_Corrected (1).tif	24	1	23	1	1	902	576	0	0	100000	No	15	14	70	0	3.791	14.369	19.235	0.758	14.621	0.76	No-No
266	E13 37C embryo 1 1211.20_Delete Image_Maximum intensity projection.tif_Drift_Corrected (1).tif	25	1	1	1	1	631	1290	0	0	100000	No	8	0	0	7	0	0	0	0	0	NaN	No-No
267	E13 37C embryo 1 1211.20_Delete Image_Maximum intensity projection.tif_Drift_Corrected (1).tif	25	1	2	1	1	631	1290	0	0	100000	No	8	1	5	6	0	0	0	0	0	NaN	No-No
268	E13 37C embryo 1 1211.20_Delete Image_Maximum intensity projection.tif_Drift_Corrected (1).tif	25	1	3	1	1	629	1289	0	0	100000	No	8	2	10	5	1.324	1.752	1.324	0.265	1.324	1	No-No
269	E13 37C embryo 1 1211.20_Delete Image_Maximum intensity projection.tif_Drift_Corrected (1).tif	25	1	4	1	1	629	1288	0	0	100000	No	8	3	15	4	0.592	0.35	1.916	0.118	1.674	0.874	No-No
270	E13 37C embryo 1 1211.20_Delete Image_Maximum intensity projection.tif_Drift_Corrected (1).tif	25	1	5	1	1	629	1286	0	0	100000	No	8	4	20	3	1.184	1.402	3.1	0.237	2.648	0.854	No-No
271	E13 37C embryo 1 1211.20_Delete Image_Maximum intensity projection.tif_Drift_Corrected (1).tif	25	1	6	1	1	629	1286	0	0	100000	No	8	5	25	2	0	0	3.1	0	2.648	0.854	No-No
272	E13 37C embryo 1 1211.20_Delete Image_Maximum intensity projection.tif_Drift_Corrected (1).tif	25	1	7	1	1	629	1287	0	0	100000	No	8	6	30	1	0.592	0.35	3.692	0.118	2.134	0.578	No-No
273	E13 37C embryo 1 1211.20_Delete Image_Maximum intensity projection.tif_Drift_Corrected (1).tif	25	1	8	1	1	629	1290	0	0	100000	No	8	7	35	0	1.776	3.154	5.468	0.355	1.184	0.217	No-No
274	E13 37C embryo 1 1211.20_Delete Image_Maximum intensity projection.tif_Drift_Corrected (1).tif	26	1	1	1	1	632	1260	0	0	100000	No	9	0	0	8	0	0	0	0	0	NaN	No-No
275	E13 37C embryo 1 1211.20_Delete Image_Maximum intensity projection.tif_Drift_Corrected (1).tif	26	1	2	1	1	622	1264	0	0	100000	No	9	1	5	7	6.376	40.654	6.376	1.275	6.376	1	No-No
276	E13 37C embryo 1 1211.20_Delete Image_Maximum intensity projection.tif_Drift_Corrected (1).tif	26	1	3	1	1	623	1263	0	0	100000	No	9	2	10	6	0.837	0.701	7.213	0.167	5.616	0.779	No-No
277	E13 37C embryo 1 1211.20_Delete Image_Maximum intensity projection.tif_Drift_Corrected (1).tif	26	1	4	1	1	623	1259	0	0	100000	No	9	3	15	5	2.368	5.607	9.581	0.474	5.361	0.56	No-No
278	E13 37C embryo 1 1211.20_Delete Image_Maximum intensity projection.tif_Drift_Corrected (1).tif	26	1	5	1	1	623	1259	0	0	100000	No	9	4	20	4	0	0	9.581	0	5.361	0.56	No-No
279	E13 37C embryo 1 1211.20_Delete Image_Maximum intensity projection.tif_Drift_Corrected (1).tif	26	1	6	1	1	623	1259	0	0	100000	No	9	5	25	3	0	0	9.581	0	5.361	0.56	No-No
280	E13 37C embryo 1 1211.20_Delete Image_Maximum intensity projection.tif_Drift_Corrected (1).tif	26	1	7	1	1	623	1258	0	0	100000	No	9	6	30	2	0.592	0.35	10.173	0.118	5.458	0.537	No-No
281	E13 37C embryo 1 1211.20_Delete Image_Maximum intensity projection.tif_Drift_Corrected (1).tif	26	1	8	1	1	624	1261	0	0	100000	No	9	7	35	1	1.872	3.505	12.045	0.374	4.773	0.396	No-No
282	E13 37C embryo 1 1211.20_Delete Image_Maximum intensity projection.tif_Drift_Corrected (1).tif	26	1	9	1	1	624	1261	0	0	100000	No	9	8	40	0	0	0	12.045	0	4.773	0.396	No-No
283	E13 37C embryo 1 1211.20_Delete Image_Maximum intensity projection.tif_Drift_Corrected (1).tif	27	1	1	1	1	658	1170	0	0	100000	No	11	0	0	10	0	0	0	0	0	NaN	No-No
284	E13 37C embryo 1 1211.20_Delete Image_Maximum intensity projection.tif_Drift_Corrected (1).tif	27	1	2	1	1	650	1170	0	0	100000	No	11	1	5	9	4.736	22.43	4.736	0.947	4.736	1	No-No
285	E13 37C embryo 1 1211.20_Delete Image_Maximum intensity projection.tif_Drift_Corrected (1).tif	27	1	3	1	1	646	1166	0	0	100000	No	11	2	10	8	3.349	11.215	8.085	0.67	7.488	0.926	No-No
286	E13 37C embryo 1 1211.20_Delete Image_Maximum intensity projection.tif_Drift_Corrected (1).tif	27	1	4	1	1	646	1166	0	0	100000	No	11	3	15	7	0	0	8.085	0	7.488	0.926	No-No
287	E13 37C embryo 1 1211.20_Delete Image_Maximum intensity projection.tif_Drift_Corrected (1).tif	27	1	5	1	1	645	1164	0	0	100000	No	11	4	20	6	1.324	1.752	9.409	0.265	8.476	0.901	No-No
288	E13 37C embryo 1 1211.20_Delete Image_Maximum intensity projection.tif_Drift_Corrected (1).tif	27	1	6	1	1	640	1164	0	0	100000	No	11	5	25	5	2.96	8.762	12.369	0.592	11.232	0.908	No-No
289	E13 37C embryo 1 1211.20_Delete Image_Maximum intensity projection.tif_Drift_Corrected (1).tif	27	1	7	1	1	642	1164	0	0	100000	No	11	6	30	4	1.184	1.402	13.553	0.237	10.116	0.746	No-No
290	E13 37C embryo 1 1211.20_Delete Image_Maximum intensity projection.tif_Drift_Corrected (1).tif	27	1	8	1	1	645	1164	0	0	100000	No	11	7	35	3	1.776	3.154	15.329	0.355	8.476	0.553	No-No
291	E13 37C embryo 1 1211.20_Delete Image_Maximum intensity projection.tif_Drift_Corrected (1).tif	27	1	9	1	1	652	1164	0	0	100000	No	11	8	40	2	4.144	17.173	19.473	0.829	5.023	0.258	No-No
292	E13 37C embryo 1 1211.20_Delete Image_Maximum intensity projection.tif_Drift_Corrected (1).tif	27	1	10	1	1	650	1164	0	0	100000	No	11	9	45	1	1.184	1.402	20.657	0.237	5.92	0.287	No-No
293	E13 37C embryo 1 1211.20_Delete Image_Maximum intensity projection.tif_Drift_Corrected (1).tif	27	1	11	1	1	647	1159	0	0	100000	No	11	10	50	0	3.452	11.916	24.109	0.69	9.209	0.382	No-No
294	E13 37C embryo 1 1211.20_Delete Image_Maximum intensity projection.tif_Drift_Corrected (1).tif	28	1	1	1	1	742	1138	0	0	100000	No	14	0	0	13	0	0	0	0	0	NaN	No-No
295	E13 37C embryo 1 1211.20_Delete Image_Maximum intensity projection.tif_Drift_Corrected (1).tif	28	1	2	1	1	732	1135	0	0	100000	No	14	1	5	12	6.181	38.201	6.181	1.236	6.181	1	No-No
296	E13 37C embryo 1 1211.20_Delete Image_Maximum intensity projection.tif_Drift_Corrected (1).tif	28	1	3	1	1	729	1130	0	0	100000	No	14	2	10	11	3.452	11.916	9.633	0.69	9.036	0.938	No-No
297	E13 37C embryo 1 1211.20_Delete Image_Maximum intensity projection.tif_Drift_Corrected (1).tif	28	1	4	1	1	729	1130	0	0	100000	No	14	3	15	10	0	0	9.633	0	9.036	0.938	No-No
298	E13 37C embryo 1 1211.20_Delete Image_Maximum intensity projection.tif_Drift_Corrected (1).tif	28	1	5	1	1	726	1126	0	0	100000	No	14	4	20	9	2.96	8.762	12.593	0.592	11.84	0.94	No-No
299	E13 37C embryo 1 1211.20_Delete Image_Maximum intensity projection.tif_Drift_Corrected (1).tif	28	1	6	1	1	726	1127	0	0	100000	No	14	5	25	8	0.592	0.35	13.185	0.118	11.495	0.872	No-No
300	E13 37C embryo 1 1211.20_Delete Image_Maximum intensity projection.tif_Drift_Corrected (1).tif	28	1	7	1	1	725	1128	0	0	100000	No	14	6	30	7	0.837	0.701	14.022	0.167	11.676	0.833	No-No
301	E13 37C embryo 1 1211.20_Delete Image_Maximum intensity projection.tif_Drift_Corrected (1).tif	28	1	8	1	1	723	1127	0	0	100000	No	14	7	35	6	1.324	1.752	15.346	0.265	12.997	0.847	No-No
302	E13 37C embryo 1 1211.20_Delete Image_Maximum intensity projection.tif_Drift_Corrected (1).tif	28	1	9	1	1	723	1127	0	0	100000	No	14	8	40	5	0	0	15.346	0	12.997	0.847	No-No
303	E13 37C embryo 1 1211.20_Delete Image_Maximum intensity projection.tif_Drift_Corrected (1).tif	28	1	10	1	1	723	1125	0	0	100000	No	14	9	45	4	1.184	1.402	16.53	0.237	13.629	0.825	No-No
304	E13 37C embryo 1 1211.20_Delete Image_Maximum intensity projection.tif_Drift_Corrected (1).tif	28	1	11	1	1	724	1120	0	0	100000	No	14	10	50	3	3.019	9.112	19.548	0.604	15.07	0.771	No-No
305	E13 37C embryo 1 1211.20_Delete Image_Maximum intensity projection.tif_Drift_Corrected (1).tif	28	1	12	1	1	724	1118	0	0	100000	No	14	11	55	2	1.184	1.402	20.732	0.237	15.929	0.768	No-No
306	E13 37C embryo 1 1211.20_Delete Image_Maximum intensity projection.tif_Drift_Corrected (1).tif	28	1	13	1	1	723	1117	0	0	100000	No	14	12	60	1	0.837	0.701	21.569	0.167	16.765	0.777	No-No
307	E13 37C embryo 1 1211.20_Delete Image_Maximum intensity projection.tif_Drift_Corrected (1).tif	28	1	14	1	1	723	1114	0	0	100000	No	14	13	65	0	1.776	3.154	23.345	0.355	18.121	0.776	No-No
308	E13 37C embryo 1 1211.20_Delete Image_Maximum intensity projection.tif_Drift_Corrected (1).tif	29	1	1	1	1	641	1088	0	0	100000	No	18	0	0	17	0	0	0	0	0	NaN	No-No
309	E13 37C embryo 1 1211.20_Delete Image_Maximum intensity projection.tif_Drift_Corrected (1).tif	29	1	2	1	1	622	1088	0	0	100000	No	18	1	5	16	11.248	126.518	11.248	2.25	11.248	1	No-No
310	E13 37C embryo 1 1211.20_Delete Image_Maximum intensity projection.tif_Drift_Corrected (1).tif	29	1	3	1	1	622	1081	0	0	100000	No	18	2	10	15	4.144	17.173	15.392	0.829	11.987	0.779	No-No
311	E13 37C embryo 1 1211.20_Delete Image_Maximum intensity projection.tif_Drift_Corrected (1).tif	29	1	4	1	1	622	1078	0	0	100000	No	18	3	15	14	1.776	3.154	17.168	0.355	12.711	0.74	No-No
312	E13 37C embryo 1 1211.20_Delete Image_Maximum intensity projection.tif_Drift_Corrected (1).tif	29	1	5	1	1	618	1075	0	0	100000	No	18	4	20	13	2.96	8.762	20.128	0.592	15.64	0.777	No-No
313	E13 37C embryo 1 1211.20_Delete Image_Maximum intensity projection.tif_Drift_Corrected (1).tif	29	1	6	1	1	616	1071	0	0	100000	No	18	5	25	12	2.648	7.009	22.776	0.53	17.898	0.786	No-No
314	E13 37C embryo 1 1211.20_Delete Image_Maximum intensity projection.tif_Drift_Corrected (1).tif	29	1	7	1	1	616	1071	0	0	100000	No	18	6	30	11	0	0	22.776	0	17.898	0.786	No-No
315	E13 37C embryo 1 1211.20_Delete Image_Maximum intensity projection.tif_Drift_Corrected (1).tif	29	1	8	1	1	618	1072	0	0	100000	No	18	7	35	10	1.324	1.752	24.099	0.265	16.587	0.688	No-No
316	E13 37C embryo 1 1211.20_Delete Image_Maximum intensity projection.tif_Drift_Corrected (1).tif	29	1	9	1	1	619	1072	0	0	100000	No	18	8	40	9	0.592	0.35	24.691	0.118	16.104	0.652	No-No
317	E13 37C embryo 1 1211.20_Delete Image_Maximum intensity projection.tif_Drift_Corrected (1).tif	29	1	10	1	1	619	1071	0	0	100000	No	18	9	45	8	0.592	0.35	25.283	0.118	16.459	0.651	No-No
318	E13 37C embryo 1 1211.20_Delete Image_Maximum intensity projection.tif_Drift_Corrected (1).tif	29	1	11	1	1	619	1067	0	0	100000	No	18	10	50	7	2.368	5.607	27.651	0.474	18.005	0.651	No-No
319	E13 37C embryo 1 1211.20_Delete Image_Maximum intensity projection.tif_Drift_Corrected (1).tif	29	1	12	1	1	619	1066	0	0	100000	No	18	11	55	6	0.592	0.35	28.243	0.118	18.419	0.652	No-No
320	E13 37C embryo 1 1211.20_Delete Image_Maximum intensity projection.tif_Drift_Corrected (1).tif	29	1	13	1	1	616	1062	0	0	100000	No	18	12	60	5	2.96	8.762	31.203	0.592	21.353	0.684	No-No
321	E13 37C embryo 1 1211.20_Delete Image_Maximum intensity projection.tif_Drift_Corrected (1).tif	29	1	14	1	1	616	1062	0	0	100000	No	18	13	65	4	0	0	31.203	0	21.353	0.684	No-No
322	E13 37C embryo 1 1211.20_Delete Image_Maximum intensity projection.tif_Drift_Corrected (1).tif	29	1	15	1	1	616	1060	0	0	100000	No	18	14	70	3	1.184	1.402	32.387	0.237	22.222	0.686	No-No
323	E13 37C embryo 1 1211.20_Delete Image_Maximum intensity projection.tif_Drift_Corrected (1).tif	29	1	16	1	1	616	1060	0	0	100000	No	18	15	75	2	0	0	32.387	0	22.222	0.686	No-No
324	E13 37C embryo 1 1211.20_Delete Image_Maximum intensity projection.tif_Drift_Corrected (1).tif	29	1	17	1	1	616	1061	0	0	100000	No	18	16	80	1	0.592	0.35	32.979	0.118	21.784	0.661	No-No
325	E13 37C embryo 1 1211.20_Delete Image_Maximum intensity projection.tif_Drift_Corrected (1).tif	29	1	18	1	1	616	1061	0	0	100000	No	18	17	85	0	0	0	32.979	0	21.784	0.661	No-No
326	E13 37C embryo 1 1211.20_Delete Image_Maximum intensity projection.tif_Drift_Corrected (1).tif	30	1	2	1	1	868	1028	0	0	100000	No	22	0	0	21	0	0	0	0	0	NaN	No-No
327	E13 37C embryo 1 1211.20_Delete Image_Maximum intensity projection.tif_Drift_Corrected (1).tif	30	1	3	1	1	866	1015	0	0	100000	No	22	1	5	20	7.787	60.63	7.787	1.557	7.787	1	No-No
328	E13 37C embryo 1 1211.20_Delete Image_Maximum intensity projection.tif_Drift_Corrected (1).tif	30	1	4	1	1	866	1016	0	0	100000	No	22	2	10	19	0.592	0.35	8.379	0.118	7.202	0.86	No-No
329	E13 37C embryo 1 1211.20_Delete Image_Maximum intensity projection.tif_Drift_Corrected (1).tif	30	1	5	1	1	866	1016	0	0	100000	No	22	3	15	18	0	0	8.379	0	7.202	0.86	No-No
330	E13 37C embryo 1 1211.20_Delete Image_Maximum intensity projection.tif_Drift_Corrected (1).tif	30	1	6	1	1	863	1016	0	0	100000	No	22	4	20	17	1.776	3.154	10.155	0.355	7.696	0.758	No-No
331	E13 37C embryo 1 1211.20_Delete Image_Maximum intensity projection.tif_Drift_Corrected (1).tif	30	1	7	1	1	863	1016	0	0	100000	No	22	5	25	16	0	0	10.155	0	7.696	0.758	No-No
332	E13 37C embryo 1 1211.20_Delete Image_Maximum intensity projection.tif_Drift_Corrected (1).tif	30	1	8	1	1	858	1016	0	0	100000	No	22	6	30	15	2.96	8.762	13.115	0.592	9.247	0.705	No-No
333	E13 37C embryo 1 1211.20_Delete Image_Maximum intensity projection.tif_Drift_Corrected (1).tif	30	1	9	1	1	858	1016	0	0	100000	No	22	7	35	14	0	0	13.115	0	9.247	0.705	No-No
334	E13 37C embryo 1 1211.20_Delete Image_Maximum intensity projection.tif_Drift_Corrected (1).tif	30	1	10	1	1	860	1012	0	0	100000	No	22	8	40	13	2.648	7.009	15.762	0.53	10.59	0.672	No-No
335	E13 37C embryo 1 1211.20_Delete Image_Maximum intensity projection.tif_Drift_Corrected (1).tif	30	1	11	1	1	858	1008	0	0	100000	No	22	9	45	12	2.648	7.009	18.41	0.53	13.238	0.719	No-No
336	E13 37C embryo 1 1211.20_Delete Image_Maximum intensity projection.tif_Drift_Corrected (1).tif	30	1	12	1	1	858	1006	0	0	100000	No	22	10	50	11	1.184	1.402	19.594	0.237	14.306	0.73	No-No
337	E13 37C embryo 1 1211.20_Delete Image_Maximum intensity projection.tif_Drift_Corrected (1).tif	30	1	13	1	1	857	1000	0	0	100000	No	22	11	55	10	3.601	12.967	23.195	0.72	17.809	0.768	No-No
338	E13 37C embryo 1 1211.20_Delete Image_Maximum intensity projection.tif_Drift_Corrected (1).tif	30	1	14	1	1	857	1000	0	0	100000	No	22	12	60	9	0	0	23.195	0	17.809	0.768	No-No
339	E13 37C embryo 1 1211.20_Delete Image_Maximum intensity projection.tif_Drift_Corrected (1).tif	30	1	15	1	1	857	1000	0	0	100000	No	22	13	65	8	0	0	23.195	0	17.809	0.768	No-No
340	E13 37C embryo 1 1211.20_Delete Image_Maximum intensity projection.tif_Drift_Corrected (1).tif	30	1	16	1	1	856	996	0	0	100000	No	22	14	70	7	2.441	5.958	25.635	0.488	20.232	0.789	No-No
341	E13 37C embryo 1 1211.20_Delete Image_Maximum intensity projection.tif_Drift_Corrected (1).tif	30	1	17	1	1	854	997	0	0	100000	No	22	15	75	6	1.324	1.752	26.959	0.265	20.137	0.747	No-No
342	E13 37C embryo 1 1211.20_Delete Image_Maximum intensity projection.tif_Drift_Corrected (1).tif	30	1	18	1	1	854	997	0	0	100000	No	22	16	80	5	0	0	26.959	0	20.137	0.747	No-No
343	E13 37C embryo 1 1211.20_Delete Image_Maximum intensity projection.tif_Drift_Corrected (1).tif	30	1	19	1	1	853	997	0	0	100000	No	22	17	85	4	0.592	0.35	27.551	0.118	20.388	0.74	No-No
344	E13 37C embryo 1 1211.20_Delete Image_Maximum intensity projection.tif_Drift_Corrected (1).tif	30	1	20	1	1	856	997	0	0	100000	No	22	18	90	3	1.776	3.154	29.327	0.355	19.679	0.671	No-No
345	E13 37C embryo 1 1211.20_Delete Image_Maximum intensity projection.tif_Drift_Corrected (1).tif	30	1	21	1	1	856	997	0	0	100000	No	22	19	95	2	0	0	29.327	0	19.679	0.671	No-No
346	E13 37C embryo 1 1211.20_Delete Image_Maximum intensity projection.tif_Drift_Corrected (1).tif	30	1	22	1	1	856	997	0	0	100000	No	22	20	100	1	0	0	29.327	0	19.679	0.671	No-No
347	E13 37C embryo 1 1211.20_Delete Image_Maximum intensity projection.tif_Drift_Corrected (1).tif	30	1	23	1	1	855	996	0	0	100000	No	22	21	105	0	0.837	0.701	30.164	0.167	20.448	0.678	No-No
348	E13 37C embryo 1 1211.20_Delete Image_Maximum intensity projection.tif_Drift_Corrected (1).tif	31	1	2	1	1	897	1018	0	0	100000	No	22	0	0	21	0	0	0	0	0	NaN	No-No
349	E13 37C embryo 1 1211.20_Delete Image_Maximum intensity projection.tif_Drift_Corrected (1).tif	31	1	3	1	1	899	1010	0	0	100000	No	22	1	5	20	4.882	23.832	4.882	0.976	4.882	1	No-No
350	E13 37C embryo 1 1211.20_Delete Image_Maximum intensity projection.tif_Drift_Corrected (1).tif	31	1	4	1	1	896	1010	0	0	100000	No	22	2	10	19	1.776	3.154	6.658	0.355	4.773	0.717	No-No
351	E13 37C embryo 1 1211.20_Delete Image_Maximum intensity projection.tif_Drift_Corrected (1).tif	31	1	5	1	1	895	1010	0	0	100000	No	22	3	15	18	0.592	0.35	7.25	0.118	4.882	0.673	No-No
352	E13 37C embryo 1 1211.20_Delete Image_Maximum intensity projection.tif_Drift_Corrected (1).tif	31	1	6	1	1	892	1010	0	0	100000	No	22	4	20	17	1.776	3.154	9.026	0.355	5.585	0.619	No-No
353	E13 37C embryo 1 1211.20_Delete Image_Maximum intensity projection.tif_Drift_Corrected (1).tif	31	1	7	1	1	891	1010	0	0	100000	No	22	5	25	16	0.592	0.35	9.618	0.118	5.92	0.616	No-No
354	E13 37C embryo 1 1211.20_Delete Image_Maximum intensity projection.tif_Drift_Corrected (1).tif	31	1	8	1	1	887	1007	0	0	100000	No	22	6	30	15	2.96	8.762	12.578	0.592	8.801	0.7	No-No
355	E13 37C embryo 1 1211.20_Delete Image_Maximum intensity projection.tif_Drift_Corrected (1).tif	31	1	9	1	1	887	1007	0	0	100000	No	22	7	35	14	0	0	12.578	0	8.801	0.7	No-No
356	E13 37C embryo 1 1211.20_Delete Image_Maximum intensity projection.tif_Drift_Corrected (1).tif	31	1	10	1	1	887	1004	0	0	100000	No	22	8	40	13	1.776	3.154	14.354	0.355	10.185	0.71	No-No
357	E13 37C embryo 1 1211.20_Delete Image_Maximum intensity projection.tif_Drift_Corrected (1).tif	31	1	11	1	1	884	998	0	0	100000	No	22	9	45	12	3.971	15.771	18.325	0.794	14.121	0.771	No-No
358	E13 37C embryo 1 1211.20_Delete Image_Maximum intensity projection.tif_Drift_Corrected (1).tif	31	1	12	1	1	884	992	0	0	100000	No	22	10	50	11	3.552	12.617	21.877	0.71	17.209	0.787	No-No
359	E13 37C embryo 1 1211.20_Delete Image_Maximum intensity projection.tif_Drift_Corrected (1).tif	31	1	13	1	1	884	992	0	0	100000	No	22	11	55	10	0	0	21.877	0	17.209	0.787	No-No
360	E13 37C embryo 1 1211.20_Delete Image_Maximum intensity projection.tif_Drift_Corrected (1).tif	31	1	14	1	1	884	991	0	0	100000	No	22	12	60	9	0.592	0.35	22.469	0.118	17.74	0.79	No-No
361	E13 37C embryo 1 1211.20_Delete Image_Maximum intensity projection.tif_Drift_Corrected (1).tif	31	1	15	1	1	884	989	0	0	100000	No	22	13	65	8	1.184	1.402	23.653	0.237	18.814	0.795	No-No
362	E13 37C embryo 1 1211.20_Delete Image_Maximum intensity projection.tif_Drift_Corrected (1).tif	31	1	16	1	1	884	987	0	0	100000	No	22	14	70	7	1.184	1.402	24.837	0.237	19.9	0.801	No-No
363	E13 37C embryo 1 1211.20_Delete Image_Maximum intensity projection.tif_Drift_Corrected (1).tif	31	1	17	1	1	884	987	0	0	100000	No	22	15	75	6	0	0	24.837	0	19.9	0.801	No-No
364	E13 37C embryo 1 1211.20_Delete Image_Maximum intensity projection.tif_Drift_Corrected (1).tif	31	1	18	1	1	884	986	0	0	100000	No	22	16	80	5	0.592	0.35	25.429	0.118	20.448	0.804	No-No
365	E13 37C embryo 1 1211.20_Delete Image_Maximum intensity projection.tif_Drift_Corrected (1).tif	31	1	19	1	1	884	986	0	0	100000	No	22	17	85	4	0	0	25.429	0	20.448	0.804	No-No
366	E13 37C embryo 1 1211.20_Delete Image_Maximum intensity projection.tif_Drift_Corrected (1).tif	31	1	20	1	1	882	986	0	0	100000	No	22	18	90	3	1.184	1.402	26.613	0.237	20.922	0.786	No-No
367	E13 37C embryo 1 1211.20_Delete Image_Maximum intensity projection.tif_Drift_Corrected (1).tif	31	1	21	1	1	885	985	0	0	100000	No	22	19	95	2	1.872	3.505	28.485	0.374	20.788	0.73	No-No
368	E13 37C embryo 1 1211.20_Delete Image_Maximum intensity projection.tif_Drift_Corrected (1).tif	31	1	22	1	1	884	985	0	0	100000	No	22	20	100	1	0.592	0.35	29.077	0.118	20.997	0.722	No-No
369	E13 37C embryo 1 1211.20_Delete Image_Maximum intensity projection.tif_Drift_Corrected (1).tif	31	1	23	1	1	884	985	0	0	100000	No	22	21	105	0	0	0	29.077	0	20.997	0.722	No-No
370	E13 37C embryo 1 1211.20_Delete Image_Maximum intensity projection.tif_Drift_Corrected (1).tif	32	1	3	1	1	932	889	0	0	100000	No	21	0	0	20	0	0	0	0	0	NaN	No-No
371	E13 37C embryo 1 1211.20_Delete Image_Maximum intensity projection.tif_Drift_Corrected (1).tif	32	1	4	1	1	931	888	0	0	100000	No	21	1	5	19	0.837	0.701	0.837	0.167	0.837	1	No-No
372	E13 37C embryo 1 1211.20_Delete Image_Maximum intensity projection.tif_Drift_Corrected (1).tif	32	1	5	1	1	925	888	0	0	100000	No	21	2	10	18	3.552	12.617	4.389	0.71	4.186	0.954	No-No
373	E13 37C embryo 1 1211.20_Delete Image_Maximum intensity projection.tif_Drift_Corrected (1).tif	32	1	6	1	1	922	888	0	0	100000	No	21	3	15	17	1.776	3.154	6.165	0.355	5.95	0.965	No-No
374	E13 37C embryo 1 1211.20_Delete Image_Maximum intensity projection.tif_Drift_Corrected (1).tif	32	1	7	1	1	921	888	0	0	100000	No	21	4	20	16	0.592	0.35	6.757	0.118	6.539	0.968	No-No
375	E13 37C embryo 1 1211.20_Delete Image_Maximum intensity projection.tif_Drift_Corrected (1).tif	32	1	8	1	1	919	890	0	0	100000	No	21	5	25	15	1.674	2.804	8.432	0.335	7.719	0.915	No-No
376	E13 37C embryo 1 1211.20_Delete Image_Maximum intensity projection.tif_Drift_Corrected (1).tif	32	1	9	1	1	919	890	0	0	100000	No	21	6	30	14	0	0	8.432	0	7.719	0.915	No-No
377	E13 37C embryo 1 1211.20_Delete Image_Maximum intensity projection.tif_Drift_Corrected (1).tif	32	1	10	1	1	918	890	0	0	100000	No	21	7	35	13	0.592	0.35	9.024	0.118	8.309	0.921	No-No
378	E13 37C embryo 1 1211.20_Delete Image_Maximum intensity projection.tif_Drift_Corrected (1).tif	32	1	11	1	1	913	881	0	0	100000	No	21	8	40	12	6.095	37.149	15.119	1.219	12.204	0.807	No-No
379	E13 37C embryo 1 1211.20_Delete Image_Maximum intensity projection.tif_Drift_Corrected (1).tif	32	1	12	1	1	913	881	0	0	100000	No	21	9	45	11	0	0	15.119	0	12.204	0.807	No-No
380	E13 37C embryo 1 1211.20_Delete Image_Maximum intensity projection.tif_Drift_Corrected (1).tif	32	1	13	1	1	915	879	0	0	100000	No	21	10	50	10	1.674	2.804	16.793	0.335	11.676	0.695	No-No
381	E13 37C embryo 1 1211.20_Delete Image_Maximum intensity projection.tif_Drift_Corrected (1).tif	32	1	14	1	1	919	877	0	0	100000	No	21	11	55	9	2.648	7.009	19.441	0.53	10.474	0.539	No-No
382	E13 37C embryo 1 1211.20_Delete Image_Maximum intensity projection.tif_Drift_Corrected (1).tif	32	1	15	1	1	919	877	0	0	100000	No	21	12	60	8	0	0	19.441	0	10.474	0.539	No-No
383	E13 37C embryo 1 1211.20_Delete Image_Maximum intensity projection.tif_Drift_Corrected (1).tif	32	1	16	1	1	919	877	0	0	100000	No	21	13	65	7	0	0	19.441	0	10.474	0.539	No-No
384	E13 37C embryo 1 1211.20_Delete Image_Maximum intensity projection.tif_Drift_Corrected (1).tif	32	1	17	1	1	920	877	0	0	100000	No	21	14	70	6	0.592	0.35	20.033	0.118	10.047	0.502	No-No
385	E13 37C embryo 1 1211.20_Delete Image_Maximum intensity projection.tif_Drift_Corrected (1).tif	32	1	18	1	1	921	876	0	0	100000	No	21	15	75	5	0.837	0.701	20.87	0.167	10.081	0.483	No-No
386	E13 37C embryo 1 1211.20_Delete Image_Maximum intensity projection.tif_Drift_Corrected (1).tif	32	1	19	1	1	921	876	0	0	100000	No	21	16	80	4	0	0	20.87	0	10.081	0.483	No-No
387	E13 37C embryo 1 1211.20_Delete Image_Maximum intensity projection.tif_Drift_Corrected (1).tif	32	1	20	1	1	921	874	0	0	100000	No	21	17	85	3	1.184	1.402	22.054	0.237	11.012	0.499	No-No
388	E13 37C embryo 1 1211.20_Delete Image_Maximum intensity projection.tif_Drift_Corrected (1).tif	32	1	21	1	1	921	872	0	0	100000	No	21	18	90	2	1.184	1.402	23.238	0.237	11.987	0.516	No-No
389	E13 37C embryo 1 1211.20_Delete Image_Maximum intensity projection.tif_Drift_Corrected (1).tif	32	1	22	1	1	921	872	0	0	100000	No	21	19	95	1	0	0	23.238	0	11.987	0.516	No-No
390	E13 37C embryo 1 1211.20_Delete Image_Maximum intensity projection.tif_Drift_Corrected (1).tif	32	1	23	1	1	922	870	0	0	100000	No	21	20	100	0	1.324	1.752	24.562	0.265	12.711	0.518	No-No
391	E13 37C embryo 1 1211.20_Delete Image_Maximum intensity projection.tif_Drift_Corrected (1).tif	33	1	2	1	1	798	1049	0	0	100000	Yes	22	0	0	21	0	0	0	0	0	NaN	Yes-Yes
392	E13 37C embryo 1 1211.20_Delete Image_Maximum intensity projection.tif_Drift_Corrected (1).tif	33	1	3	1	1	798	1040	0	0	100000	Yes	22	1	5	20	5.328	28.388	5.328	1.066	5.328	1	Yes-Yes
393	E13 37C embryo 1 1211.20_Delete Image_Maximum intensity projection.tif_Drift_Corrected (1).tif	33	1	4	1	1	798	1040	0	0	100000	Yes	22	2	10	19	0	0	5.328	0	5.328	1	Yes-Yes
394	E13 37C embryo 1 1211.20_Delete Image_Maximum intensity projection.tif_Drift_Corrected (1).tif	33	1	5	1	1	797	1036	0	0	100000	Yes	22	3	15	18	2.441	5.958	7.769	0.488	7.719	0.994	Yes-Yes
395	E13 37C embryo 1 1211.20_Delete Image_Maximum intensity projection.tif_Drift_Corrected (1).tif	33	1	6	1	1	795	1036	0	0	100000	Yes	22	4	20	17	1.184	1.402	8.953	0.237	7.898	0.882	Yes-Yes
396	E13 37C embryo 1 1211.20_Delete Image_Maximum intensity projection.tif_Drift_Corrected (1).tif	33	1	7	1	1	794	1037	0	0	100000	Yes	22	5	25	16	0.837	0.701	9.79	0.167	7.488	0.765	Yes-Yes
397	E13 37C embryo 1 1211.20_Delete Image_Maximum intensity projection.tif_Drift_Corrected (1).tif	33	1	8	1	1	789	1037	0	0	100000	Yes	22	6	30	15	2.96	8.762	12.75	0.592	8.88	0.696	Yes-Yes
398	E13 37C embryo 1 1211.20_Delete Image_Maximum intensity projection.tif_Drift_Corrected (1).tif	33	1	9	1	1	789	1037	0	0	100000	Yes	22	7	35	14	0	0	12.75	0	8.88	0.696	Yes-Yes
399	E13 37C embryo 1 1211.20_Delete Image_Maximum intensity projection.tif_Drift_Corrected (1).tif	33	1	10	1	1	789	1037	0	0	100000	Yes	22	8	40	13	0	0	12.75	0	8.88	0.696	Yes-Yes
400	E13 37C embryo 1 1211.20_Delete Image_Maximum intensity projection.tif_Drift_Corrected (1).tif	33	1	11	1	1	788	1029	0	0	100000	Yes	22	9	45	12	4.773	22.78	17.523	0.955	13.238	0.755	Yes-Yes
401	E13 37C embryo 1 1211.20_Delete Image_Maximum intensity projection.tif_Drift_Corrected (1).tif	33	1	12	1	1	787	1028	0	0	100000	Yes	22	10	50	11	0.837	0.701	18.36	0.167	14.034	0.764	Yes-Yes
402	E13 37C embryo 1 1211.20_Delete Image_Maximum intensity projection.tif_Drift_Corrected (1).tif	33	1	13	1	1	787	1026	0	0	100000	Yes	22	11	55	10	1.184	1.402	19.544	0.237	15.093	0.772	Yes-Yes
403	E13 37C embryo 1 1211.20_Delete Image_Maximum intensity projection.tif_Drift_Corrected (1).tif	33	1	14	1	1	785	1019	0	0	100000	Yes	22	12	60	9	4.31	18.575	23.854	0.862	19.356	0.811	Yes-Yes
404	E13 37C embryo 1 1211.20_Delete Image_Maximum intensity projection.tif_Drift_Corrected (1).tif	33	1	15	1	1	786	1022	0	0	100000	Yes	22	13	65	8	1.872	3.505	25.726	0.374	17.492	0.68	Yes-Yes
405	E13 37C embryo 1 1211.20_Delete Image_Maximum intensity projection.tif_Drift_Corrected (1).tif	33	1	16	1	1	786	1022	0	0	100000	Yes	22	14	70	7	0	0	25.726	0	17.492	0.68	Yes-Yes
406	E13 37C embryo 1 1211.20_Delete Image_Maximum intensity projection.tif_Drift_Corrected (1).tif	33	1	17	1	1	786	1021	0	0	100000	Yes	22	15	75	6	0.592	0.35	26.318	0.118	18.034	0.685	Yes-Yes
407	E13 37C embryo 1 1211.20_Delete Image_Maximum intensity projection.tif_Drift_Corrected (1).tif	33	1	18	1	1	786	1019	0	0	100000	Yes	22	16	80	5	1.184	1.402	27.502	0.237	19.128	0.696	Yes-Yes
408	E13 37C embryo 1 1211.20_Delete Image_Maximum intensity projection.tif_Drift_Corrected (1).tif	33	1	19	1	1	786	1019	0	0	100000	Yes	22	17	85	4	0	0	27.502	0	19.128	0.696	Yes-Yes
409	E13 37C embryo 1 1211.20_Delete Image_Maximum intensity projection.tif_Drift_Corrected (1).tif	33	1	20	1	1	786	1019	0	0	100000	Yes	22	18	90	3	0	0	27.502	0	19.128	0.696	Yes-Yes
410	E13 37C embryo 1 1211.20_Delete Image_Maximum intensity projection.tif_Drift_Corrected (1).tif	33	1	21	1	1	784	1019	0	0	100000	Yes	22	19	95	2	1.184	1.402	28.686	0.237	19.599	0.683	Yes-Yes
411	E13 37C embryo 1 1211.20_Delete Image_Maximum intensity projection.tif_Drift_Corrected (1).tif	33	1	22	1	1	784	1019	0	0	100000	Yes	22	20	100	1	0	0	28.686	0	19.599	0.683	Yes-Yes
412	E13 37C embryo 1 1211.20_Delete Image_Maximum intensity projection.tif_Drift_Corrected (1).tif	33	1	23	1	1	784	1019	0	0	100000	Yes	22	21	105	0	0	0	28.686	0	19.599	0.683	Yes-Yes
413	E13 37C embryo 1 1211.20_Delete Image_Maximum intensity projection.tif_Drift_Corrected (1).tif	34	1	1	1	1	1118	1188	0	0	100000	No	8	0	0	7	0	0	0	0	0	NaN	No-No
414	E13 37C embryo 1 1211.20_Delete Image_Maximum intensity projection.tif_Drift_Corrected (1).tif	34	1	2	1	1	1116	1188	0	0	100000	No	8	1	5	6	1.184	1.402	1.184	0.237	1.184	1	No-No
415	E13 37C embryo 1 1211.20_Delete Image_Maximum intensity projection.tif_Drift_Corrected (1).tif	34	1	3	1	1	1116	1188	0	0	100000	No	8	2	10	5	0	0	1.184	0	1.184	1	No-No
416	E13 37C embryo 1 1211.20_Delete Image_Maximum intensity projection.tif_Drift_Corrected (1).tif	34	1	4	1	1	1116	1188	0	0	100000	No	8	3	15	4	0	0	1.184	0	1.184	1	No-No
417	E13 37C embryo 1 1211.20_Delete Image_Maximum intensity projection.tif_Drift_Corrected (1).tif	34	1	5	1	1	1115	1188	0	0	100000	No	8	4	20	3	0.592	0.35	1.776	0.118	1.776	1	No-No
418	E13 37C embryo 1 1211.20_Delete Image_Maximum intensity projection.tif_Drift_Corrected (1).tif	34	1	6	1	1	1113	1188	0	0	100000	No	8	5	25	2	1.184	1.402	2.96	0.237	2.96	1	No-No
419	E13 37C embryo 1 1211.20_Delete Image_Maximum intensity projection.tif_Drift_Corrected (1).tif	34	1	7	1	1	1113	1188	0	0	100000	No	8	6	30	1	0	0	2.96	0	2.96	1	No-No
420	E13 37C embryo 1 1211.20_Delete Image_Maximum intensity projection.tif_Drift_Corrected (1).tif	34	1	8	1	1	1112	1188	0	0	100000	No	8	7	35	0	0.592	0.35	3.552	0.118	3.552	1	No-No
421	E13 37C embryo 1 1211.20_Delete Image_Maximum intensity projection.tif_Drift_Corrected (1).tif	35	1	1	1	1	845	1197	0	0	100000	No	10	0	0	9	0	0	0	0	0	NaN	No-No
422	E13 37C embryo 1 1211.20_Delete Image_Maximum intensity projection.tif_Drift_Corrected (1).tif	35	1	2	1	1	845	1196	0	0	100000	No	10	1	5	8	0.592	0.35	0.592	0.118	0.592	1	No-No
423	E13 37C embryo 1 1211.20_Delete Image_Maximum intensity projection.tif_Drift_Corrected (1).tif	35	1	3	1	1	837	1192	0	0	100000	No	10	2	10	7	5.295	28.037	5.887	1.059	5.585	0.949	No-No
424	E13 37C embryo 1 1211.20_Delete Image_Maximum intensity projection.tif_Drift_Corrected (1).tif	35	1	4	1	1	834	1192	0	0	100000	No	10	3	15	6	1.776	3.154	7.663	0.355	7.153	0.933	No-No
425	E13 37C embryo 1 1211.20_Delete Image_Maximum intensity projection.tif_Drift_Corrected (1).tif	35	1	5	1	1	834	1192	0	0	100000	No	10	4	20	5	0	0	7.663	0	7.153	0.933	No-No
426	E13 37C embryo 1 1211.20_Delete Image_Maximum intensity projection.tif_Drift_Corrected (1).tif	35	1	6	1	1	833	1192	0	0	100000	No	10	5	25	4	0.592	0.35	8.255	0.118	7.696	0.932	No-No
427	E13 37C embryo 1 1211.20_Delete Image_Maximum intensity projection.tif_Drift_Corrected (1).tif	35	1	7	1	1	833	1192	0	0	100000	No	10	6	30	3	0	0	8.255	0	7.696	0.932	No-No
428	E13 37C embryo 1 1211.20_Delete Image_Maximum intensity projection.tif_Drift_Corrected (1).tif	35	1	8	1	1	831	1192	0	0	100000	No	10	7	35	2	1.184	1.402	9.439	0.237	8.801	0.932	No-No
429	E13 37C embryo 1 1211.20_Delete Image_Maximum intensity projection.tif_Drift_Corrected (1).tif	35	1	9	1	1	831	1192	0	0	100000	No	10	8	40	1	0	0	9.439	0	8.801	0.932	No-No
430	E13 37C embryo 1 1211.20_Delete Image_Maximum intensity projection.tif_Drift_Corrected (1).tif	35	1	10	1	1	831	1190	0	0	100000	No	10	9	45	0	1.184	1.402	10.623	0.237	9.266	0.872	No-No
431	E13 37C embryo 1 1211.20_Delete Image_Maximum intensity projection.tif_Drift_Corrected (1).tif	36	1	2	1	1	870	1015	0	0	100000	No	22	0	0	21	0	0	0	0	0	NaN	No-No
432	E13 37C embryo 1 1211.20_Delete Image_Maximum intensity projection.tif_Drift_Corrected (1).tif	36	1	3	1	1	874	1008	0	0	100000	No	22	1	5	20	4.773	22.78	4.773	0.955	4.773	1	No-No
433	E13 37C embryo 1 1211.20_Delete Image_Maximum intensity projection.tif_Drift_Corrected (1).tif	36	1	4	1	1	874	1008	0	0	100000	No	22	2	10	19	0	0	4.773	0	4.773	1	No-No
434	E13 37C embryo 1 1211.20_Delete Image_Maximum intensity projection.tif_Drift_Corrected (1).tif	36	1	5	1	1	870	1003	0	0	100000	No	22	3	15	18	3.791	14.369	8.564	0.758	7.104	0.83	No-No
435	E13 37C embryo 1 1211.20_Delete Image_Maximum intensity projection.tif_Drift_Corrected (1).tif	36	1	6	1	1	869	1003	0	0	100000	No	22	4	20	17	0.592	0.35	9.156	0.118	7.129	0.779	No-No
436	E13 37C embryo 1 1211.20_Delete Image_Maximum intensity projection.tif_Drift_Corrected (1).tif	36	1	7	1	1	868	1003	0	0	100000	No	22	5	25	16	0.592	0.35	9.748	0.118	7.202	0.739	No-No
437	E13 37C embryo 1 1211.20_Delete Image_Maximum intensity projection.tif_Drift_Corrected (1).tif	36	1	8	1	1	864	1001	0	0	100000	No	22	6	30	15	2.648	7.009	12.395	0.53	9.017	0.727	No-No
438	E13 37C embryo 1 1211.20_Delete Image_Maximum intensity projection.tif_Drift_Corrected (1).tif	36	1	9	1	1	864	1001	0	0	100000	No	22	7	35	14	0	0	12.395	0	9.017	0.727	No-No
439	E13 37C embryo 1 1211.20_Delete Image_Maximum intensity projection.tif_Drift_Corrected (1).tif	36	1	10	1	1	862	999	0	0	100000	No	22	8	40	13	1.674	2.804	14.069	0.335	10.59	0.753	No-No
440	E13 37C embryo 1 1211.20_Delete Image_Maximum intensity projection.tif_Drift_Corrected (1).tif	36	1	11	1	1	861	993	0	0	100000	No	22	9	45	12	3.601	12.967	17.67	0.72	14.072	0.796	No-No
441	E13 37C embryo 1 1211.20_Delete Image_Maximum intensity projection.tif_Drift_Corrected (1).tif	36	1	12	1	1	859	990	0	0	100000	No	22	10	50	11	2.134	4.556	19.805	0.427	16.169	0.816	No-No
442	E13 37C embryo 1 1211.20_Delete Image_Maximum intensity projection.tif_Drift_Corrected (1).tif	36	1	13	1	1	860	987	0	0	100000	No	22	11	55	10	1.872	3.505	21.677	0.374	17.601	0.812	No-No
443	E13 37C embryo 1 1211.20_Delete Image_Maximum intensity projection.tif_Drift_Corrected (1).tif	36	1	14	1	1	860	987	0	0	100000	No	22	12	60	9	0	0	21.677	0	17.601	0.812	No-No
444	E13 37C embryo 1 1211.20_Delete Image_Maximum intensity projection.tif_Drift_Corrected (1).tif	36	1	15	1	1	860	986	0	0	100000	No	22	13	65	8	0.592	0.35	22.269	0.118	18.16	0.815	No-No
445	E13 37C embryo 1 1211.20_Delete Image_Maximum intensity projection.tif_Drift_Corrected (1).tif	36	1	16	1	1	860	985	0	0	100000	No	22	14	70	7	0.592	0.35	22.861	0.118	18.721	0.819	No-No
446	E13 37C embryo 1 1211.20_Delete Image_Maximum intensity projection.tif_Drift_Corrected (1).tif	36	1	17	1	1	859	984	0	0	100000	No	22	15	75	6	0.837	0.701	23.698	0.167	19.473	0.822	No-No
447	E13 37C embryo 1 1211.20_Delete Image_Maximum intensity projection.tif_Drift_Corrected (1).tif	36	1	18	1	1	858	983	0	0	100000	No	22	16	80	5	0.837	0.701	24.535	0.167	20.232	0.825	No-No
448	E13 37C embryo 1 1211.20_Delete Image_Maximum intensity projection.tif_Drift_Corrected (1).tif	36	1	19	1	1	858	983	0	0	100000	No	22	17	85	4	0	0	24.535	0	20.232	0.825	No-No
449	E13 37C embryo 1 1211.20_Delete Image_Maximum intensity projection.tif_Drift_Corrected (1).tif	36	1	20	1	1	858	983	0	0	100000	No	22	18	90	3	0	0	24.535	0	20.232	0.825	No-No
450	E13 37C embryo 1 1211.20_Delete Image_Maximum intensity projection.tif_Drift_Corrected (1).tif	36	1	21	1	1	858	980	0	0	100000	No	22	19	95	2	1.776	3.154	26.311	0.355	21.904	0.832	No-No
451	E13 37C embryo 1 1211.20_Delete Image_Maximum intensity projection.tif_Drift_Corrected (1).tif	36	1	22	1	1	858	980	0	0	100000	No	22	20	100	1	0	0	26.311	0	21.904	0.832	No-No
452	E13 37C embryo 1 1211.20_Delete Image_Maximum intensity projection.tif_Drift_Corrected (1).tif	36	1	23	1	1	858	980	0	0	100000	No	22	21	105	0	0	0	26.311	0	21.904	0.832	No-No
453	E13 37C embryo 1 1211.20_Delete Image_Maximum intensity projection.tif_Drift_Corrected (1).tif	37	1	1	1	1	740	1077	0	0	100000	No	19	0	0	18	0	0	0	0	0	NaN	No-Yes
454	E13 37C embryo 1 1211.20_Delete Image_Maximum intensity projection.tif_Drift_Corrected (1).tif	37	1	2	1	1	726	1079	0	0	100000	No	19	1	5	17	8.372	70.093	8.372	1.674	8.372	1	No-Yes
455	E13 37C embryo 1 1211.20_Delete Image_Maximum intensity projection.tif_Drift_Corrected (1).tif	37	1	3	1	1	724	1071	0	0	100000	No	19	2	10	16	4.882	23.832	13.254	0.976	10.116	0.763	No-Yes
456	E13 37C embryo 1 1211.20_Delete Image_Maximum intensity projection.tif_Drift_Corrected (1).tif	37	1	4	1	1	727	1068	0	0	100000	No	19	3	15	15	2.512	6.308	15.766	0.502	9.36	0.594	No-Yes
457	E13 37C embryo 1 1211.20_Delete Image_Maximum intensity projection.tif_Drift_Corrected (1).tif	37	1	5	1	1	726	1068	0	0	100000	No	19	4	20	14	0.592	0.35	16.358	0.118	9.853	0.602	No-Yes
458	E13 37C embryo 1 1211.20_Delete Image_Maximum intensity projection.tif_Drift_Corrected (1).tif	37	1	6	1	1	722	1068	0	0	100000	No	19	5	25	13	2.368	5.607	18.726	0.474	11.914	0.636	No-Yes
459	E13 37C embryo 1 1211.20_Delete Image_Maximum intensity projection.tif_Drift_Corrected (1).tif	37	1	7	1	1	720	1067	0	0	100000	No	19	6	30	12	1.324	1.752	20.049	0.265	13.238	0.66	No-Yes
460	E13 37C embryo 1 1211.20_Delete Image_Maximum intensity projection.tif_Drift_Corrected (1).tif	37	1	8	1	1	720	1067	0	0	100000	No	19	7	35	11	0	0	20.049	0	13.238	0.66	No-Yes
461	E13 37C embryo 1 1211.20_Delete Image_Maximum intensity projection.tif_Drift_Corrected (1).tif	37	1	9	1	1	720	1067	0	0	100000	No	19	8	40	10	0	0	20.049	0	13.238	0.66	No-Yes
462	E13 37C embryo 1 1211.20_Delete Image_Maximum intensity projection.tif_Drift_Corrected (1).tif	37	1	10	1	1	720	1065	0	0	100000	No	19	9	45	9	1.184	1.402	21.233	0.237	13.808	0.65	No-Yes
463	E13 37C embryo 1 1211.20_Delete Image_Maximum intensity projection.tif_Drift_Corrected (1).tif	37	1	11	1	1	720	1061	0	0	100000	No	19	10	50	8	2.368	5.607	23.601	0.474	15.163	0.642	No-Yes
464	E13 37C embryo 1 1211.20_Delete Image_Maximum intensity projection.tif_Drift_Corrected (1).tif	37	1	12	1	1	720	1061	0	0	100000	No	19	11	55	7	0	0	23.601	0	15.163	0.642	No-Yes
465	E13 37C embryo 1 1211.20_Delete Image_Maximum intensity projection.tif_Drift_Corrected (1).tif	37	1	13	1	1	720	1057	0	0	100000	Yes	19	12	60	6	2.368	5.607	25.969	0.474	16.744	0.645	No-Yes
466	E13 37C embryo 1 1211.20_Delete Image_Maximum intensity projection.tif_Drift_Corrected (1).tif	37	1	14	1	1	719	1057	0	0	100000	Yes	19	13	65	5	0.592	0.35	26.561	0.118	17.168	0.646	No-Yes
467	E13 37C embryo 1 1211.20_Delete Image_Maximum intensity projection.tif_Drift_Corrected (1).tif	37	1	15	1	1	719	1057	0	0	100000	Yes	19	14	70	4	0	0	26.561	0	17.168	0.646	No-Yes
468	E13 37C embryo 1 1211.20_Delete Image_Maximum intensity projection.tif_Drift_Corrected (1).tif	37	1	16	1	1	719	1056	0	0	100000	Yes	19	15	75	3	0.592	0.35	27.153	0.118	17.582	0.647	No-Yes
469	E13 37C embryo 1 1211.20_Delete Image_Maximum intensity projection.tif_Drift_Corrected (1).tif	37	1	17	1	1	714	1055	0	0	100000	Yes	19	16	80	2	3.019	9.112	30.172	0.604	20.163	0.668	No-Yes
470	E13 37C embryo 1 1211.20_Delete Image_Maximum intensity projection.tif_Drift_Corrected (1).tif	37	1	18	1	1	714	1055	0	0	100000	Yes	19	17	85	1	0	0	30.172	0	20.163	0.668	No-Yes
471	E13 37C embryo 1 1211.20_Delete Image_Maximum intensity projection.tif_Drift_Corrected (1).tif	37	1	19	1	1	714	1055	0	0	100000	Yes	19	18	90	0	0	0	30.172	0	20.163	0.668	No-Yes
472	E13 37C embryo 1 1211.20_Delete Image_Maximum intensity projection.tif_Drift_Corrected (1).tif	38	1	2	1	1	702	1038	0	0	100000	Yes	22	0	0	21	0	0	0	0	0	NaN	Yes-Yes
473	E13 37C embryo 1 1211.20_Delete Image_Maximum intensity projection.tif_Drift_Corrected (1).tif	38	1	3	1	1	707	1027	0	0	100000	Yes	22	1	5	20	7.153	51.168	7.153	1.431	7.153	1	Yes-Yes
474	E13 37C embryo 1 1211.20_Delete Image_Maximum intensity projection.tif_Drift_Corrected (1).tif	38	1	4	1	1	707	1027	0	0	100000	Yes	22	2	10	19	0	0	7.153	0	7.153	1	Yes-Yes
475	E13 37C embryo 1 1211.20_Delete Image_Maximum intensity projection.tif_Drift_Corrected (1).tif	38	1	5	1	1	703	1027	0	0	100000	Yes	22	3	15	18	2.368	5.607	9.521	0.474	6.539	0.687	Yes-Yes
476	E13 37C embryo 1 1211.20_Delete Image_Maximum intensity projection.tif_Drift_Corrected (1).tif	38	1	6	1	1	703	1027	0	0	100000	Yes	22	4	20	17	0	0	9.521	0	6.539	0.687	Yes-Yes
477	E13 37C embryo 1 1211.20_Delete Image_Maximum intensity projection.tif_Drift_Corrected (1).tif	38	1	7	1	1	701	1027	0	0	100000	Yes	22	5	25	16	1.184	1.402	10.705	0.237	6.539	0.611	Yes-Yes
478	E13 37C embryo 1 1211.20_Delete Image_Maximum intensity projection.tif_Drift_Corrected (1).tif	38	1	8	1	1	701	1028	0	0	100000	Yes	22	6	30	15	0.592	0.35	11.297	0.118	5.95	0.527	Yes-Yes
479	E13 37C embryo 1 1211.20_Delete Image_Maximum intensity projection.tif_Drift_Corrected (1).tif	38	1	9	1	1	702	1028	0	0	100000	Yes	22	7	35	14	0.592	0.35	11.889	0.118	5.92	0.498	Yes-Yes
480	E13 37C embryo 1 1211.20_Delete Image_Maximum intensity projection.tif_Drift_Corrected (1).tif	38	1	10	1	1	706	1033	0	0	100000	Yes	22	8	40	13	3.791	14.369	15.68	0.758	3.791	0.242	Yes-Yes
481	E13 37C embryo 1 1211.20_Delete Image_Maximum intensity projection.tif_Drift_Corrected (1).tif	38	1	11	1	1	706	1033	0	0	100000	Yes	22	9	45	12	0	0	15.68	0	3.791	0.242	Yes-Yes
482	E13 37C embryo 1 1211.20_Delete Image_Maximum intensity projection.tif_Drift_Corrected (1).tif	38	1	12	1	1	706	1033	0	0	100000	Yes	22	10	50	11	0	0	15.68	0	3.791	0.242	Yes-Yes
483	E13 37C embryo 1 1211.20_Delete Image_Maximum intensity projection.tif_Drift_Corrected (1).tif	38	1	13	1	1	706	1029	0	0	100000	Yes	22	11	55	10	2.368	5.607	18.048	0.474	5.831	0.323	Yes-Yes
484	E13 37C embryo 1 1211.20_Delete Image_Maximum intensity projection.tif_Drift_Corrected (1).tif	38	1	14	1	1	703	1026	0	0	100000	Yes	22	12	60	9	2.512	6.308	20.559	0.502	7.129	0.347	Yes-Yes
485	E13 37C embryo 1 1211.20_Delete Image_Maximum intensity projection.tif_Drift_Corrected (1).tif	38	1	15	1	1	703	1026	0	0	100000	Yes	22	13	65	8	0	0	20.559	0	7.129	0.347	Yes-Yes
486	E13 37C embryo 1 1211.20_Delete Image_Maximum intensity projection.tif_Drift_Corrected (1).tif	38	1	16	1	1	703	1024	0	0	100000	Yes	22	14	70	7	1.184	1.402	21.743	0.237	8.309	0.382	Yes-Yes
487	E13 37C embryo 1 1211.20_Delete Image_Maximum intensity projection.tif_Drift_Corrected (1).tif	38	1	17	1	1	703	1024	0	0	100000	Yes	22	15	75	6	0	0	21.743	0	8.309	0.382	Yes-Yes
488	E13 37C embryo 1 1211.20_Delete Image_Maximum intensity projection.tif_Drift_Corrected (1).tif	38	1	18	1	1	703	1025	0	0	100000	Yes	22	16	80	5	0.592	0.35	22.335	0.118	7.719	0.346	Yes-Yes
489	E13 37C embryo 1 1211.20_Delete Image_Maximum intensity projection.tif_Drift_Corrected (1).tif	38	1	19	1	1	703	1025	0	0	100000	Yes	22	17	85	4	0	0	22.335	0	7.719	0.346	Yes-Yes
490	E13 37C embryo 1 1211.20_Delete Image_Maximum intensity projection.tif_Drift_Corrected (1).tif	38	1	20	1	1	703	1025	0	0	100000	Yes	22	18	90	3	0	0	22.335	0	7.719	0.346	Yes-Yes
491	E13 37C embryo 1 1211.20_Delete Image_Maximum intensity projection.tif_Drift_Corrected (1).tif	38	1	21	1	1	702	1028	0	0	100000	Yes	22	19	95	2	1.872	3.505	24.208	0.374	5.92	0.245	Yes-Yes
492	E13 37C embryo 1 1211.20_Delete Image_Maximum intensity projection.tif_Drift_Corrected (1).tif	38	1	22	1	1	699	1029	0	0	100000	Yes	22	20	100	1	1.872	3.505	26.08	0.374	5.616	0.215	Yes-Yes
493	E13 37C embryo 1 1211.20_Delete Image_Maximum intensity projection.tif_Drift_Corrected (1).tif	38	1	23	1	1	698	1029	0	0	100000	Yes	22	21	105	0	0.592	0.35	26.672	0.118	5.831	0.219	Yes-Yes
494	E13 37C embryo 1 1211.20_Delete Image_Maximum intensity projection.tif_Drift_Corrected (1).tif	39	1	1	1	1	681	1088	0	0	100000	No	17	0	0	16	0	0	0	0	0	NaN	No-No
495	E13 37C embryo 1 1211.20_Delete Image_Maximum intensity projection.tif_Drift_Corrected (1).tif	39	1	2	1	1	661	1095	0	0	100000	No	17	1	5	15	12.544	157.358	12.544	2.509	12.544	1	No-No
496	E13 37C embryo 1 1211.20_Delete Image_Maximum intensity projection.tif_Drift_Corrected (1).tif	39	1	3	1	1	661	1090	0	0	100000	No	17	2	10	14	2.96	8.762	15.504	0.592	11.899	0.767	No-No
497	E13 37C embryo 1 1211.20_Delete Image_Maximum intensity projection.tif_Drift_Corrected (1).tif	39	1	4	1	1	660	1087	0	0	100000	No	17	3	15	13	1.872	3.505	17.376	0.374	12.446	0.716	No-No
498	E13 37C embryo 1 1211.20_Delete Image_Maximum intensity projection.tif_Drift_Corrected (1).tif	39	1	5	1	1	656	1084	0	0	100000	No	17	4	20	12	2.96	8.762	20.336	0.592	14.988	0.737	No-No
499	E13 37C embryo 1 1211.20_Delete Image_Maximum intensity projection.tif_Drift_Corrected (1).tif	39	1	6	1	1	656	1084	0	0	100000	No	17	5	25	11	0	0	20.336	0	14.988	0.737	No-No
500	E13 37C embryo 1 1211.20_Delete Image_Maximum intensity projection.tif_Drift_Corrected (1).tif	39	1	7	1	1	654	1081	0	0	100000	No	17	6	30	10	2.134	4.556	22.471	0.427	16.512	0.735	No-No
501	E13 37C embryo 1 1211.20_Delete Image_Maximum intensity projection.tif_Drift_Corrected (1).tif	39	1	8	1	1	654	1081	0	0	100000	No	17	7	35	9	0	0	22.471	0	16.512	0.735	No-No
502	E13 37C embryo 1 1211.20_Delete Image_Maximum intensity projection.tif_Drift_Corrected (1).tif	39	1	9	1	1	649	1081	0	0	100000	No	17	8	40	8	2.96	8.762	25.431	0.592	19.392	0.763	No-No
503	E13 37C embryo 1 1211.20_Delete Image_Maximum intensity projection.tif_Drift_Corrected (1).tif	39	1	10	1	1	644	1081	0	0	100000	No	17	9	45	7	2.96	8.762	28.391	0.592	22.293	0.785	No-No
504	E13 37C embryo 1 1211.20_Delete Image_Maximum intensity projection.tif_Drift_Corrected (1).tif	39	1	11	1	1	643	1078	0	0	100000	No	17	10	50	6	1.872	3.505	30.263	0.374	23.262	0.769	No-No
505	E13 37C embryo 1 1211.20_Delete Image_Maximum intensity projection.tif_Drift_Corrected (1).tif	39	1	12	1	1	640	1075	0	0	100000	No	17	11	55	5	2.512	6.308	32.775	0.502	25.463	0.777	No-No
506	E13 37C embryo 1 1211.20_Delete Image_Maximum intensity projection.tif_Drift_Corrected (1).tif	39	1	13	1	1	637	1072	0	0	100000	No	17	12	60	4	2.512	6.308	35.286	0.502	27.717	0.785	No-No
507	E13 37C embryo 1 1211.20_Delete Image_Maximum intensity projection.tif_Drift_Corrected (1).tif	39	1	14	1	1	637	1072	0	0	100000	No	17	13	65	3	0	0	35.286	0	27.717	0.785	No-No
508	E13 37C embryo 1 1211.20_Delete Image_Maximum intensity projection.tif_Drift_Corrected (1).tif	39	1	15	1	1	636	1072	0	0	100000	No	17	14	70	2	0.592	0.35	35.878	0.118	28.274	0.788	No-No
509	E13 37C embryo 1 1211.20_Delete Image_Maximum intensity projection.tif_Drift_Corrected (1).tif	39	1	16	1	1	636	1072	0	0	100000	No	17	15	75	1	0	0	35.878	0	28.274	0.788	No-No
510	E13 37C embryo 1 1211.20_Delete Image_Maximum intensity projection.tif_Drift_Corrected (1).tif	39	1	17	1	1	634	1072	0	0	100000	No	17	16	80	0	1.184	1.402	37.062	0.237	29.392	0.793	No-No
511	E13 37C embryo 1 1211.20_Delete Image_Maximum intensity projection.tif_Drift_Corrected (1).tif	40	1	2	1	1	933	971	0	0	100000	No	22	0	0	21	0	0	0	0	0	NaN	No-No
512	E13 37C embryo 1 1211.20_Delete Image_Maximum intensity projection.tif_Drift_Corrected (1).tif	40	1	3	1	1	938	961	0	0	100000	No	22	1	5	20	6.619	43.808	6.619	1.324	6.619	1	No-No
513	E13 37C embryo 1 1211.20_Delete Image_Maximum intensity projection.tif_Drift_Corrected (1).tif	40	1	4	1	1	937	956	0	0	100000	No	22	2	10	19	3.019	9.112	9.637	0.604	9.19	0.954	No-No
514	E13 37C embryo 1 1211.20_Delete Image_Maximum intensity projection.tif_Drift_Corrected (1).tif	40	1	5	1	1	931	956	0	0	100000	No	22	3	15	18	3.552	12.617	13.189	0.71	8.959	0.679	No-No
515	E13 37C embryo 1 1211.20_Delete Image_Maximum intensity projection.tif_Drift_Corrected (1).tif	40	1	6	1	1	926	954	0	0	100000	No	22	4	20	17	3.188	10.163	16.377	0.638	10.884	0.665	No-No
516	E13 37C embryo 1 1211.20_Delete Image_Maximum intensity projection.tif_Drift_Corrected (1).tif	40	1	7	1	1	924	951	0	0	100000	No	22	5	25	16	2.134	4.556	18.512	0.427	12.984	0.701	No-No
517	E13 37C embryo 1 1211.20_Delete Image_Maximum intensity projection.tif_Drift_Corrected (1).tif	40	1	8	1	1	924	951	0	0	100000	No	22	6	30	15	0	0	18.512	0	12.984	0.701	No-No
518	E13 37C embryo 1 1211.20_Delete Image_Maximum intensity projection.tif_Drift_Corrected (1).tif	40	1	9	1	1	924	951	0	0	100000	No	22	7	35	14	0	0	18.512	0	12.984	0.701	No-No
519	E13 37C embryo 1 1211.20_Delete Image_Maximum intensity projection.tif_Drift_Corrected (1).tif	40	1	10	1	1	920	949	0	0	100000	No	22	8	40	13	2.648	7.009	21.159	0.53	15.128	0.715	No-No
520	E13 37C embryo 1 1211.20_Delete Image_Maximum intensity projection.tif_Drift_Corrected (1).tif	40	1	11	1	1	918	944	0	0	100000	No	22	9	45	12	3.188	10.163	24.347	0.638	18.285	0.751	No-No
521	E13 37C embryo 1 1211.20_Delete Image_Maximum intensity projection.tif_Drift_Corrected (1).tif	40	1	12	1	1	918	944	0	0	100000	No	22	10	50	11	0	0	24.347	0	18.285	0.751	No-No
522	E13 37C embryo 1 1211.20_Delete Image_Maximum intensity projection.tif_Drift_Corrected (1).tif	40	1	13	1	1	918	944	0	0	100000	No	22	11	55	10	0	0	24.347	0	18.285	0.751	No-No
523	E13 37C embryo 1 1211.20_Delete Image_Maximum intensity projection.tif_Drift_Corrected (1).tif	40	1	14	1	1	917	941	0	0	100000	No	22	12	60	9	1.872	3.505	26.219	0.374	20.128	0.768	No-No
524	E13 37C embryo 1 1211.20_Delete Image_Maximum intensity projection.tif_Drift_Corrected (1).tif	40	1	15	1	1	918	935	0	0	100000	No	22	13	65	8	3.601	12.967	29.82	0.72	23.088	0.774	No-No
525	E13 37C embryo 1 1211.20_Delete Image_Maximum intensity projection.tif_Drift_Corrected (1).tif	40	1	16	1	1	918	935	0	0	100000	No	22	14	70	7	0	0	29.82	0	23.088	0.774	No-No
526	E13 37C embryo 1 1211.20_Delete Image_Maximum intensity projection.tif_Drift_Corrected (1).tif	40	1	17	1	1	918	935	0	0	100000	No	22	15	75	6	0	0	29.82	0	23.088	0.774	No-No
527	E13 37C embryo 1 1211.20_Delete Image_Maximum intensity projection.tif_Drift_Corrected (1).tif	40	1	18	1	1	918	935	0	0	100000	No	22	16	80	5	0	0	29.82	0	23.088	0.774	No-No
528	E13 37C embryo 1 1211.20_Delete Image_Maximum intensity projection.tif_Drift_Corrected (1).tif	40	1	19	1	1	919	935	0	0	100000	No	22	17	85	4	0.592	0.35	30.412	0.118	22.867	0.752	No-No
529	E13 37C embryo 1 1211.20_Delete Image_Maximum intensity projection.tif_Drift_Corrected (1).tif	40	1	20	1	1	919	934	0	0	100000	No	22	18	90	3	0.592	0.35	31.004	0.118	23.42	0.755	No-No
530	E13 37C embryo 1 1211.20_Delete Image_Maximum intensity projection.tif_Drift_Corrected (1).tif	40	1	21	1	1	920	933	0	0	100000	No	22	19	95	2	0.837	0.701	31.842	0.167	23.776	0.747	No-No
531	E13 37C embryo 1 1211.20_Delete Image_Maximum intensity projection.tif_Drift_Corrected (1).tif	40	1	22	1	1	920	933	0	0	100000	No	22	20	100	1	0	0	31.842	0	23.776	0.747	No-No
532	E13 37C embryo 1 1211.20_Delete Image_Maximum intensity projection.tif_Drift_Corrected (1).tif	40	1	23	1	1	921	933	0	0	100000	No	22	21	105	0	0.592	0.35	32.434	0.118	23.591	0.727	No-No
533	E13 37C embryo 1 1211.20_Delete Image_Maximum intensity projection.tif_Drift_Corrected (1).tif	41	1	5	1	1	900	804	0	0	100000	No	19	0	0	18	0	0	0	0	0	NaN	No-No
534	E13 37C embryo 1 1211.20_Delete Image_Maximum intensity projection.tif_Drift_Corrected (1).tif	41	1	6	1	1	900	804	0	0	100000	No	19	1	5	17	0	0	0	0	0	NaN	No-No
535	E13 37C embryo 1 1211.20_Delete Image_Maximum intensity projection.tif_Drift_Corrected (1).tif	41	1	7	1	1	898	805	0	0	100000	No	19	2	10	16	1.324	1.752	1.324	0.265	1.324	1	No-No
536	E13 37C embryo 1 1211.20_Delete Image_Maximum intensity projection.tif_Drift_Corrected (1).tif	41	1	8	1	1	897	806	0	0	100000	No	19	3	15	15	0.837	0.701	2.161	0.167	2.134	0.988	No-No
537	E13 37C embryo 1 1211.20_Delete Image_Maximum intensity projection.tif_Drift_Corrected (1).tif	41	1	9	1	1	895	804	0	0	100000	No	19	4	20	14	1.674	2.804	3.835	0.335	2.96	0.772	No-No
538	E13 37C embryo 1 1211.20_Delete Image_Maximum intensity projection.tif_Drift_Corrected (1).tif	41	1	10	1	1	892	802	0	0	100000	No	19	5	25	13	2.134	4.556	5.97	0.427	4.882	0.818	No-No
539	E13 37C embryo 1 1211.20_Delete Image_Maximum intensity projection.tif_Drift_Corrected (1).tif	41	1	11	1	1	892	797	0	0	100000	No	19	6	30	12	2.96	8.762	8.93	0.592	6.293	0.705	No-No
540	E13 37C embryo 1 1211.20_Delete Image_Maximum intensity projection.tif_Drift_Corrected (1).tif	41	1	12	1	1	892	797	0	0	100000	No	19	7	35	11	0	0	8.93	0	6.293	0.705	No-No
541	E13 37C embryo 1 1211.20_Delete Image_Maximum intensity projection.tif_Drift_Corrected (1).tif	41	1	13	1	1	891	793	0	0	100000	No	19	8	40	10	2.441	5.958	11.371	0.488	8.414	0.74	No-No
542	E13 37C embryo 1 1211.20_Delete Image_Maximum intensity projection.tif_Drift_Corrected (1).tif	41	1	14	1	1	891	793	0	0	100000	No	19	9	45	9	0	0	11.371	0	8.414	0.74	No-No
543	E13 37C embryo 1 1211.20_Delete Image_Maximum intensity projection.tif_Drift_Corrected (1).tif	41	1	15	1	1	891	789	0	0	100000	No	19	10	50	8	2.368	5.607	13.739	0.474	10.356	0.754	No-No
544	E13 37C embryo 1 1211.20_Delete Image_Maximum intensity projection.tif_Drift_Corrected (1).tif	41	1	16	1	1	891	789	0	0	100000	No	19	11	55	7	0	0	13.739	0	10.356	0.754	No-No
545	E13 37C embryo 1 1211.20_Delete Image_Maximum intensity projection.tif_Drift_Corrected (1).tif	41	1	17	1	1	892	789	0	0	100000	No	19	12	60	6	0.592	0.35	14.331	0.118	10.064	0.702	No-No
546	E13 37C embryo 1 1211.20_Delete Image_Maximum intensity projection.tif_Drift_Corrected (1).tif	41	1	18	1	1	894	789	0	0	100000	No	19	13	65	5	1.184	1.402	15.515	0.237	9.564	0.616	No-No
547	E13 37C embryo 1 1211.20_Delete Image_Maximum intensity projection.tif_Drift_Corrected (1).tif	41	1	19	1	1	894	788	0	0	100000	No	19	14	70	4	0.592	0.35	16.107	0.118	10.116	0.628	No-No
548	E13 37C embryo 1 1211.20_Delete Image_Maximum intensity projection.tif_Drift_Corrected (1).tif	41	1	20	1	1	900	781	0	0	100000	No	19	15	75	3	5.458	29.789	21.565	1.092	13.616	0.631	No-No
549	E13 37C embryo 1 1211.20_Delete Image_Maximum intensity projection.tif_Drift_Corrected (1).tif	41	1	21	1	1	900	781	0	0	100000	No	19	16	80	2	0	0	21.565	0	13.616	0.631	No-No
550	E13 37C embryo 1 1211.20_Delete Image_Maximum intensity projection.tif_Drift_Corrected (1).tif	41	1	22	1	1	901	781	0	0	100000	No	19	17	85	1	0.592	0.35	22.157	0.118	13.629	0.615	No-No
551	E13 37C embryo 1 1211.20_Delete Image_Maximum intensity projection.tif_Drift_Corrected (1).tif	41	1	23	1	1	903	779	0	0	100000	No	19	18	90	0	1.674	2.804	23.831	0.335	14.906	0.625	No-No
552	E13 37C embryo 1 1211.20_Delete Image_Maximum intensity projection.tif_Drift_Corrected (1).tif	42	1	1	1	1	711	1048	0	0	100000	Yes	22	0	0	21	0	0	0	0	0	NaN	Yes-Yes
553	E13 37C embryo 1 1211.20_Delete Image_Maximum intensity projection.tif_Drift_Corrected (1).tif	42	1	2	1	1	703	1066	0	0	100000	No	22	1	5	20	11.661	135.98	11.661	2.332	11.661	1	Yes-Yes
554	E13 37C embryo 1 1211.20_Delete Image_Maximum intensity projection.tif_Drift_Corrected (1).tif	42	1	3	1	1	700	1060	0	0	100000	No	22	2	10	19	3.971	15.771	15.632	0.794	9.637	0.616	Yes-Yes
555	E13 37C embryo 1 1211.20_Delete Image_Maximum intensity projection.tif_Drift_Corrected (1).tif	42	1	4	1	1	700	1058	0	0	100000	Yes	22	3	15	18	1.184	1.402	16.816	0.237	8.801	0.523	Yes-Yes
556	E13 37C embryo 1 1211.20_Delete Image_Maximum intensity projection.tif_Drift_Corrected (1).tif	42	1	5	1	1	697	1055	0	0	100000	Yes	22	4	20	17	2.512	6.308	19.328	0.502	9.266	0.479	Yes-Yes
557	E13 37C embryo 1 1211.20_Delete Image_Maximum intensity projection.tif_Drift_Corrected (1).tif	42	1	6	1	1	693	1051	0	0	100000	Yes	22	5	25	16	3.349	11.215	22.677	0.67	10.803	0.476	Yes-Yes
558	E13 37C embryo 1 1211.20_Delete Image_Maximum intensity projection.tif_Drift_Corrected (1).tif	42	1	7	1	1	693	1051	0	0	100000	Yes	22	6	30	15	0	0	22.677	0	10.803	0.476	Yes-Yes
559	E13 37C embryo 1 1211.20_Delete Image_Maximum intensity projection.tif_Drift_Corrected (1).tif	42	1	8	1	1	693	1051	0	0	100000	Yes	22	7	35	14	0	0	22.677	0	10.803	0.476	Yes-Yes
560	E13 37C embryo 1 1211.20_Delete Image_Maximum intensity projection.tif_Drift_Corrected (1).tif	42	1	9	1	1	693	1050	0	0	100000	Yes	22	8	40	13	0.592	0.35	23.269	0.118	10.722	0.461	Yes-Yes
561	E13 37C embryo 1 1211.20_Delete Image_Maximum intensity projection.tif_Drift_Corrected (1).tif	42	1	10	1	1	693	1046	0	0	100000	Yes	22	9	45	12	2.368	5.607	25.637	0.474	10.722	0.418	Yes-Yes
562	E13 37C embryo 1 1211.20_Delete Image_Maximum intensity projection.tif_Drift_Corrected (1).tif	42	1	11	1	1	693	1046	0	0	100000	Yes	22	10	50	11	0	0	25.637	0	10.722	0.418	Yes-Yes
563	E13 37C embryo 1 1211.20_Delete Image_Maximum intensity projection.tif_Drift_Corrected (1).tif	42	1	12	1	1	693	1042	0	0	100000	Yes	22	11	55	10	2.368	5.607	28.005	0.474	11.232	0.401	Yes-Yes
564	E13 37C embryo 1 1211.20_Delete Image_Maximum intensity projection.tif_Drift_Corrected (1).tif	42	1	13	1	1	693	1039	0	0	100000	Yes	22	12	60	9	1.776	3.154	29.781	0.355	11.914	0.4	Yes-Yes
565	E13 37C embryo 1 1211.20_Delete Image_Maximum intensity projection.tif_Drift_Corrected (1).tif	42	1	14	1	1	693	1039	0	0	100000	Yes	22	13	65	8	0	0	29.781	0	11.914	0.4	Yes-Yes
566	E13 37C embryo 1 1211.20_Delete Image_Maximum intensity projection.tif_Drift_Corrected (1).tif	42	1	15	1	1	693	1039	0	0	100000	Yes	22	14	70	7	0	0	29.781	0	11.914	0.4	Yes-Yes
567	E13 37C embryo 1 1211.20_Delete Image_Maximum intensity projection.tif_Drift_Corrected (1).tif	42	1	16	1	1	691	1037	0	0	100000	Yes	22	15	75	6	1.674	2.804	31.455	0.335	13.513	0.43	Yes-Yes
568	E13 37C embryo 1 1211.20_Delete Image_Maximum intensity projection.tif_Drift_Corrected (1).tif	42	1	17	1	1	691	1037	0	0	100000	Yes	22	16	80	5	0	0	31.455	0	13.513	0.43	Yes-Yes
569	E13 37C embryo 1 1211.20_Delete Image_Maximum intensity projection.tif_Drift_Corrected (1).tif	42	1	18	1	1	687	1037	0	0	100000	Yes	22	17	85	4	2.368	5.607	33.823	0.474	15.629	0.462	Yes-Yes
570	E13 37C embryo 1 1211.20_Delete Image_Maximum intensity projection.tif_Drift_Corrected (1).tif	42	1	19	1	1	685	1036	0	0	100000	Yes	22	18	90	3	1.324	1.752	35.147	0.265	16.952	0.482	Yes-Yes
571	E13 37C embryo 1 1211.20_Delete Image_Maximum intensity projection.tif_Drift_Corrected (1).tif	42	1	20	1	1	685	1036	0	0	100000	Yes	22	19	95	2	0	0	35.147	0	16.952	0.482	Yes-Yes
572	E13 37C embryo 1 1211.20_Delete Image_Maximum intensity projection.tif_Drift_Corrected (1).tif	42	1	21	1	1	682	1036	0	0	100000	Yes	22	20	100	1	1.776	3.154	36.923	0.355	18.58	0.503	Yes-Yes
573	E13 37C embryo 1 1211.20_Delete Image_Maximum intensity projection.tif_Drift_Corrected (1).tif	42	1	22	1	1	682	1038	0	0	100000	Yes	22	21	105	0	1.184	1.402	38.107	0.237	18.16	0.477	Yes-Yes
574	E13 37C embryo 1 1211.20_Delete Image_Maximum intensity projection.tif_Drift_Corrected (1).tif	43	1	1	1	1	836	1505	0	0	100000	No	6	0	0	5	0	0	0	0	0	NaN	No-No
575	E13 37C embryo 1 1211.20_Delete Image_Maximum intensity projection.tif_Drift_Corrected (1).tif	43	1	2	1	1	846	1501	0	0	100000	No	6	1	5	4	6.376	40.654	6.376	1.275	6.376	1	No-No
576	E13 37C embryo 1 1211.20_Delete Image_Maximum intensity projection.tif_Drift_Corrected (1).tif	43	1	3	1	1	846	1506	0	0	100000	No	6	2	10	3	2.96	8.762	9.336	0.592	5.95	0.637	No-No
577	E13 37C embryo 1 1211.20_Delete Image_Maximum intensity projection.tif_Drift_Corrected (1).tif	43	1	4	1	1	846	1506	0	0	100000	No	6	3	15	2	0	0	9.336	0	5.95	0.637	No-No
578	E13 37C embryo 1 1211.20_Delete Image_Maximum intensity projection.tif_Drift_Corrected (1).tif	43	1	5	1	1	851	1506	0	0	100000	No	6	4	20	1	2.96	8.762	12.296	0.592	8.9	0.724	No-No
579	E13 37C embryo 1 1211.20_Delete Image_Maximum intensity projection.tif_Drift_Corrected (1).tif	43	1	6	1	1	852	1506	0	0	100000	No	6	5	25	0	0.592	0.35	12.888	0.118	9.49	0.736	No-No
580	E13 37C embryo 1 1211.20_Delete Image_Maximum intensity projection.tif_Drift_Corrected (1).tif	44	1	1	1	1	753	1436	0	0	100000	No	7	0	0	6	0	0	0	0	0	NaN	No-No
581	E13 37C embryo 1 1211.20_Delete Image_Maximum intensity projection.tif_Drift_Corrected (1).tif	44	1	2	1	1	754	1436	0	0	100000	No	7	1	5	5	0.592	0.35	0.592	0.118	0.592	1	No-No
582	E13 37C embryo 1 1211.20_Delete Image_Maximum intensity projection.tif_Drift_Corrected (1).tif	44	1	3	1	1	759	1434	0	0	100000	No	7	2	10	4	3.188	10.163	3.78	0.638	3.744	0.991	No-No
583	E13 37C embryo 1 1211.20_Delete Image_Maximum intensity projection.tif_Drift_Corrected (1).tif	44	1	4	1	1	759	1434	0	0	100000	No	7	3	15	3	0	0	3.78	0	3.744	0.991	No-No
584	E13 37C embryo 1 1211.20_Delete Image_Maximum intensity projection.tif_Drift_Corrected (1).tif	44	1	5	1	1	760	1434	0	0	100000	No	7	4	20	2	0.592	0.35	4.372	0.118	4.31	0.986	No-No
585	E13 37C embryo 1 1211.20_Delete Image_Maximum intensity projection.tif_Drift_Corrected (1).tif	44	1	6	1	1	763	1434	0	0	100000	No	7	5	25	1	1.776	3.154	6.148	0.355	6.037	0.982	No-No
586	E13 37C embryo 1 1211.20_Delete Image_Maximum intensity projection.tif_Drift_Corrected (1).tif	44	1	7	1	1	766	1436	0	0	100000	No	7	6	30	0	2.134	4.556	8.283	0.427	7.696	0.929	No-No
587	E13 37C embryo 1 1211.20_Delete Image_Maximum intensity projection.tif_Drift_Corrected (1).tif	45	1	1	1	1	1012	1468	0	0	100000	No	6	0	0	5	0	0	0	0	0	NaN	No-No
588	E13 37C embryo 1 1211.20_Delete Image_Maximum intensity projection.tif_Drift_Corrected (1).tif	45	1	2	1	1	1017	1461	0	0	100000	No	6	1	5	4	5.093	25.934	5.093	1.019	5.093	1	No-No
589	E13 37C embryo 1 1211.20_Delete Image_Maximum intensity projection.tif_Drift_Corrected (1).tif	45	1	3	1	1	1021	1464	0	0	100000	No	6	2	10	3	2.96	8.762	8.053	0.592	5.831	0.724	No-No
590	E13 37C embryo 1 1211.20_Delete Image_Maximum intensity projection.tif_Drift_Corrected (1).tif	45	1	4	1	1	1026	1465	0	0	100000	No	6	3	15	2	3.019	9.112	11.071	0.604	8.476	0.766	No-No
591	E13 37C embryo 1 1211.20_Delete Image_Maximum intensity projection.tif_Drift_Corrected (1).tif	45	1	5	1	1	1030	1469	0	0	100000	No	6	4	20	1	3.349	11.215	14.42	0.67	10.672	0.74	No-No
592	E13 37C embryo 1 1211.20_Delete Image_Maximum intensity projection.tif_Drift_Corrected (1).tif	45	1	6	1	1	1030	1470	0	0	100000	No	6	5	25	0	0.592	0.35	15.012	0.118	10.722	0.714	No-No
593	E13 37C embryo 1 1211.20_Delete Image_Maximum intensity projection.tif_Drift_Corrected (1).tif	46	1	1	1	1	1115	1639	0	0	100000	No	3	0	0	2	0	0	0	0	0	NaN	No-No
594	E13 37C embryo 1 1211.20_Delete Image_Maximum intensity projection.tif_Drift_Corrected (1).tif	46	1	2	1	1	1120	1624	0	0	100000	No	3	1	5	1	9.36	87.616	9.36	1.872	9.36	1	No-No
595	E13 37C embryo 1 1211.20_Delete Image_Maximum intensity projection.tif_Drift_Corrected (1).tif	46	1	3	1	1	1122	1633	0	0	100000	No	3	2	10	0	5.458	29.789	14.818	1.092	5.458	0.368	No-No
596	E13 37C embryo 1 1211.20_Delete Image_Maximum intensity projection.tif_Drift_Corrected (1).tif	47	1	1	1	1	629	1490	0	0	100000	No	6	0	0	5	0	0	0	0	0	NaN	No-No
597	E13 37C embryo 1 1211.20_Delete Image_Maximum intensity projection.tif_Drift_Corrected (1).tif	47	1	2	1	1	629	1488	0	0	100000	No	6	1	5	4	1.184	1.402	1.184	0.237	1.184	1	No-No
598	E13 37C embryo 1 1211.20_Delete Image_Maximum intensity projection.tif_Drift_Corrected (1).tif	47	1	3	1	1	629	1488	0	0	100000	No	6	2	10	3	0	0	1.184	0	1.184	1	No-No
599	E13 37C embryo 1 1211.20_Delete Image_Maximum intensity projection.tif_Drift_Corrected (1).tif	47	1	4	1	1	629	1488	0	0	100000	No	6	3	15	2	0	0	1.184	0	1.184	1	No-No
600	E13 37C embryo 1 1211.20_Delete Image_Maximum intensity projection.tif_Drift_Corrected (1).tif	47	1	5	1	1	630	1486	0	0	100000	No	6	4	20	1	1.324	1.752	2.508	0.265	2.441	0.973	No-No
601	E13 37C embryo 1 1211.20_Delete Image_Maximum intensity projection.tif_Drift_Corrected (1).tif	47	1	6	1	1	634	1485	0	0	100000	No	6	5	25	0	2.441	5.958	4.949	0.488	4.186	0.846	No-No
602	E13 37C embryo 1 1211.20_Delete Image_Maximum intensity projection.tif_Drift_Corrected (1).tif	48	1	1	1	1	620	1665	0	0	100000	No	3	0	0	2	0	0	0	0	0	NaN	No-No
603	E13 37C embryo 1 1211.20_Delete Image_Maximum intensity projection.tif_Drift_Corrected (1).tif	48	1	2	1	1	626	1665	0	0	100000	No	3	1	5	1	3.552	12.617	3.552	0.71	3.552	1	No-No
604	E13 37C embryo 1 1211.20_Delete Image_Maximum intensity projection.tif_Drift_Corrected (1).tif	48	1	3	1	1	630	1671	0	0	100000	No	3	2	10	0	4.269	18.224	7.821	0.854	6.904	0.883	No-No
605	E13 37C embryo 1 1211.20_Delete Image_Maximum intensity projection.tif_Drift_Corrected (1).tif	49	1	1	1	1	679	1370	0	0	100000	No	7	0	0	6	0	0	0	0	0	NaN	No-No
606	E13 37C embryo 1 1211.20_Delete Image_Maximum intensity projection.tif_Drift_Corrected (1).tif	49	1	2	1	1	679	1370	0	0	100000	No	7	1	5	5	0	0	0	0	0	NaN	No-No
607	E13 37C embryo 1 1211.20_Delete Image_Maximum intensity projection.tif_Drift_Corrected (1).tif	49	1	3	1	1	679	1367	0	0	100000	No	7	2	10	4	1.776	3.154	1.776	0.355	1.776	1	No-No
608	E13 37C embryo 1 1211.20_Delete Image_Maximum intensity projection.tif_Drift_Corrected (1).tif	49	1	4	1	1	679	1366	0	0	100000	No	7	3	15	3	0.592	0.35	2.368	0.118	2.368	1	No-No
609	E13 37C embryo 1 1211.20_Delete Image_Maximum intensity projection.tif_Drift_Corrected (1).tif	49	1	5	1	1	679	1365	0	0	100000	No	7	4	20	2	0.592	0.35	2.96	0.118	2.96	1	No-No
610	E13 37C embryo 1 1211.20_Delete Image_Maximum intensity projection.tif_Drift_Corrected (1).tif	49	1	6	1	1	679	1364	0	0	100000	No	7	5	25	1	0.592	0.35	3.552	0.118	3.552	1	No-No
611	E13 37C embryo 1 1211.20_Delete Image_Maximum intensity projection.tif_Drift_Corrected (1).tif	49	1	7	1	1	683	1365	0	0	100000	No	7	6	30	0	2.441	5.958	5.993	0.488	3.791	0.633	No-No
612	E13 37C embryo 1 1211.20_Delete Image_Maximum intensity projection.tif_Drift_Corrected (1).tif	50	1	1	1	1	894	1363	0	0	100000	No	7	0	0	6	0	0	0	0	0	NaN	No-No
613	E13 37C embryo 1 1211.20_Delete Image_Maximum intensity projection.tif_Drift_Corrected (1).tif	50	1	2	1	1	894	1363	0	0	100000	No	7	1	5	5	0	0	0	0	0	NaN	No-No
614	E13 37C embryo 1 1211.20_Delete Image_Maximum intensity projection.tif_Drift_Corrected (1).tif	50	1	3	1	1	894	1363	0	0	100000	No	7	2	10	4	0	0	0	0	0	NaN	No-No
615	E13 37C embryo 1 1211.20_Delete Image_Maximum intensity projection.tif_Drift_Corrected (1).tif	50	1	4	1	1	893	1361	0	0	100000	No	7	3	15	3	1.324	1.752	1.324	0.265	1.324	1	No-No
616	E13 37C embryo 1 1211.20_Delete Image_Maximum intensity projection.tif_Drift_Corrected (1).tif	50	1	5	1	1	893	1361	0	0	100000	No	7	4	20	2	0	0	1.324	0	1.324	1	No-No
617	E13 37C embryo 1 1211.20_Delete Image_Maximum intensity projection.tif_Drift_Corrected (1).tif	50	1	6	1	1	894	1361	0	0	100000	No	7	5	25	1	0.592	0.35	1.916	0.118	1.184	0.618	No-No
618	E13 37C embryo 1 1211.20_Delete Image_Maximum intensity projection.tif_Drift_Corrected (1).tif	50	1	7	1	1	895	1363	0	0	100000	No	7	6	30	0	1.324	1.752	3.24	0.265	0.592	0.183	No-No

## Sheet: Video 1 - mitosis positions
Index	Name	Type	X	Y	Width	Height	Points	Color	Fill	LWidth	Pos	C	Z	T	X1	Y1	X2	Y2
0	0007-1402-0286	Straight Line	280	1396	13	12	2	none	none	0	7	0	7	0	280	1396	293	1408
1	0004-1322-0468	Straight Line	465	1313	7	18	2	none	none	0	4	0	4	0	465	1313	472	1331
2	0004-1291-0542	Straight Line	536	1281	13	20	2	none	none	0	4	0	4	0	536	1281	549	1301
3	0005-1308-0440	Straight Line	433	1300	15	17	2	none	none	0	5	0	5	0	433	1317	447.667	1300.33
4	0006-1088-0522	Straight Line	519	1078	7	20	2	none	none	0	6	0	6	0	519	1098	526	1078
5	0007-1321-0384	Straight Line	375	1317	18	9	2	none	none	0	7	0	7	0	375	1317	393	1326
6	0007-1296-0564	Straight Line	559	1290	10	12	2	none	none	0	7	0	7	0	559	1290	569	1302
7	0009-1242-0104	Straight Line	97	1237	14	10	2	none	none	0	9	0	9	0	96.667	1236.67	110.667	1246.67
8	0010-1012-0152	Straight Line	149	1005	6	14	2	none	none	0	10	0	10	0	148.5	1005	154	1019
9	0011-0867-0136	Straight Line	132	860	9	15	2	none	none	0	11	0	11	0	132	874.5	140.5	860
10	0013-0877-0282	Straight Line	274	876	16	3	2	none	none	0	13	0	13	0	274	875.5	290	878
11	0021-0897-0475	Straight Line	472	887	7	20	2	none	none	0	21	0	21	0	472	886.5	479	906
12	0021-0855-0427	Straight Line	423	849	8	13	2	none	none	0	21	0	21	0	423	861.5	430.5	848.5
13	0012-0925-0378	Straight Line	374	917	9	16	2	none	none	0	12	0	12	0	374	916.5	382.5	932.5
14	0022-0757-0583	Straight Line	577	751	13	13	2	none	none	0	22	0	22	0	577	750.5	589.5	763.5
15	0022-0737-0567	Straight Line	562	729	11	16	2	none	none	0	22	0	22	0	561.5	745	572	729
16	0009-0696-0933	Straight Line	927	693	13	6	2	none	none	0	9	0	9	0	927	692.5	939.5	698.5
17	0013-0631-0892	Straight Line	886	624	12	14	2	none	none	0	13	0	13	0	885.5	623.5	897	637.5
18	0021-0695-0661	Straight Line	652	691	18	9	2	none	none	0	21	0	21	0	651.5	691	669.5	699.5
19	0010-0544-0978	Straight Line	973	540	11	8	2	none	none	0	10	0	10	0	972.5	548	983	540
20	0010-0752-0867	Straight Line	861	748	13	9	2	none	none	0	10	0	10	0	860.5	757	873.5	748
21	0007-1005-1053	Straight Line	1050	998	7	15	2	none	none	0	7	0	7	0	1050	1012	1056.5	997.5
22	0008-0871-0848	Straight Line	838	867	20	8	2	none	none	0	8	0	8	0	838	874.5	858	867
23	0008-1007-0863	Straight Line	854	1006	19	3	2	none	none	0	8	0	8	0	854	1009	873	1006
24	0008-0968-0852	Straight Line	850	962	4	12	2	none	none	0	8	0	8	0	850.333	973.667	854.333	961.667
25	0009-0968-0832	Straight Line	828	957	9	22	2	none	none	0	9	0	9	0	837	979	828.333	957
26	0010-0917-0734	Straight Line	723	915	22	5	2	none	none	0	10	0	10	0	723	919.5	744.5	915
27	0011-0962-0805	Straight Line	794	956	22	12	2	none	none	0	11	0	11	0	794	967.5	816	956
28	0011-0834-1019	Straight Line	1012	830	15	8	2	none	none	0	11	0	11	0	1011.5	837	1026.5	829.5
29	0012-1077-0816	Straight Line	804	1075	24	5	2	none	none	0	12	0	12	0	804	1079	828	1074.5
30	0012-1033-0773	Straight Line	767	1027	12	13	2	none	none	0	12	0	12	0	778	1039.5	766.5	1026.5
31	0013-0907-0896	Straight Line	889	904	15	7	2	none	none	0	13	0	13	0	888.5	904	903.5	911
32	0014-0977-1015	Straight Line	1013	970	5	14	2	none	none	0	14	0	14	0	1013	970	1018	984
33	0017-0865-0910	Straight Line	902	859	16	12	2	none	none	0	17	0	17	0	902	870.5	917.5	858.5
34	0018-0937-0718	Straight Line	708	934	21	7	2	none	none	0	18	0	18	0	708	941	728.5	934
35	0023-0904-0734	Straight Line	726	897	16	15	2	none	none	0	23	0	23	0	725.5	911.5	741	896.5
36	0007-1348-1112	Straight Line	1107	1342	11	13	2	none	none	0	7	0	7	0	1106.67	1355.67	1118	1342.33
37	0005-1284-1032	Straight Line	1024	1283	16	2	2	none	none	0	5	0	5	0	1024	1285	1040	1283
38	0006-1267-0925	Straight Line	919	1259	13	17	2	none	none	0	6	0	6	0	918.667	1259	931.333	1276.33
39	0007-1120-0795	Straight Line	788	1115	15	11	2	none	none	0	7	0	7	0	788	1115	803	1125.5
40	0007-1210-0926	Straight Line	918	1205	17	10	2	none	none	0	7	0	7	0	917.5	1204.5	934.5	1214.5
41	0007-1286-0762	Straight Line	754	1285	17	3	2	none	none	0	7	0	7	0	753.5	1288	770	1285
42	0010-1184-0743	Straight Line	734	1180	19	8	2	none	none	0	10	0	10	0	734	1187.5	752.5	1179.5

## Sheet: Video 2 - dividing cells
	Image_ID	Track	Seed	Frame	Slice	Ch	X	Y	Follicle_COMX	Follicle_COMY	Distance_from_COM_(um)	Inside?	T_Length	Track_Index	Track_Time	Track_Index_Rev	Distance_(um)	Distance^2_(um)	Acc_Dist_(um)	Speed_(um/min)	Euclidean_D_(um)	Persistence	Class
1	E13 37C embryo 2 head right 1211.20_Maximum intensity projection.tif_Drift_Corrected.tif	1	1	1	1	1	539	367	665	1013	389.639	No	1	0	0	0	0	0	0	0	0	NaN	No-No
2	E13 37C embryo 2 head right 1211.20_Maximum intensity projection.tif_Drift_Corrected.tif	1a	0	2	1	1	532	376	665	1013	385.236	No	24	0	0	23	0	0	6.75	1.35	6.75	1	No-No
3	E13 37C embryo 2 head right 1211.20_Maximum intensity projection.tif_Drift_Corrected.tif	1a	0	3	1	1	531	376	665	1013	385.357	No	24	1	5	22	0.592	0.35	7.342	0.118	7.129	0.971	No-No
4	E13 37C embryo 2 head right 1211.20_Maximum intensity projection.tif_Drift_Corrected.tif	1a	0	4	1	1	526	376	665	1013	385.978	No	24	2	10	21	2.96	8.762	10.302	0.592	9.36	0.909	No-No
5	E13 37C embryo 2 head right 1211.20_Maximum intensity projection.tif_Drift_Corrected.tif	1a	0	5	1	1	521	382	665	1013	383.156	No	24	3	15	20	4.624	21.378	14.926	0.925	13.871	0.929	No-No
6	E13 37C embryo 2 head right 1211.20_Maximum intensity projection.tif_Drift_Corrected.tif	1a	0	6	1	1	516	386	665	1013	381.521	No	24	4	20	19	3.791	14.369	18.716	0.758	17.661	0.944	No-No
7	E13 37C embryo 2 head right 1211.20_Maximum intensity projection.tif_Drift_Corrected.tif	1a	0	7	1	1	518	389	665	1013	379.52	No	24	5	25	18	2.134	4.556	20.851	0.427	18.005	0.864	No-No
8	E13 37C embryo 2 head right 1211.20_Maximum intensity projection.tif_Drift_Corrected.tif	1a	0	8	1	1	516	390	665	1013	379.217	No	24	6	30	17	1.324	1.752	22.174	0.265	19.256	0.868	No-No
9	E13 37C embryo 2 head right 1211.20_Maximum intensity projection.tif_Drift_Corrected.tif	1a	0	9	1	1	517	392	665	1013	377.928	No	24	7	35	16	1.324	1.752	23.498	0.265	19.715	0.839	No-No
10	E13 37C embryo 2 head right 1211.20_Maximum intensity projection.tif_Drift_Corrected.tif	1a	0	10	1	1	517	393	665	1013	377.353	No	24	8	40	15	0.592	0.35	24.09	0.118	20.163	0.837	No-No
11	E13 37C embryo 2 head right 1211.20_Maximum intensity projection.tif_Drift_Corrected.tif	1a	0	11	1	1	516	392	665	1013	378.066	No	24	9	45	14	0.837	0.701	24.927	0.167	20.111	0.807	No-No
12	E13 37C embryo 2 head right 1211.20_Maximum intensity projection.tif_Drift_Corrected.tif	1a	0	12	1	1	516	392	665	1013	378.066	No	24	10	50	13	0	0	24.927	0	20.111	0.807	No-No
13	E13 37C embryo 2 head right 1211.20_Maximum intensity projection.tif_Drift_Corrected.tif	1a	0	13	1	1	516	394	665	1013	376.915	No	24	11	55	12	1.184	1.402	26.111	0.237	20.997	0.804	No-No
14	E13 37C embryo 2 head right 1211.20_Maximum intensity projection.tif_Drift_Corrected.tif	1a	0	14	1	1	515	394	665	1013	377.054	No	24	12	60	11	0.592	0.35	26.703	0.118	21.386	0.801	No-No
15	E13 37C embryo 2 head right 1211.20_Maximum intensity projection.tif_Drift_Corrected.tif	1a	0	15	1	1	515	395	665	1013	376.478	No	24	13	65	10	0.592	0.35	27.295	0.118	21.832	0.8	No-No
16	E13 37C embryo 2 head right 1211.20_Maximum intensity projection.tif_Drift_Corrected.tif	1a	0	16	1	1	516	396	665	1013	375.764	No	24	14	70	9	0.837	0.701	28.133	0.167	21.912	0.779	No-No
17	E13 37C embryo 2 head right 1211.20_Maximum intensity projection.tif_Drift_Corrected.tif	1a	0	17	1	1	515	394	665	1013	377.054	No	24	15	75	8	1.324	1.752	29.456	0.265	21.386	0.726	No-No
18	E13 37C embryo 2 head right 1211.20_Maximum intensity projection.tif_Drift_Corrected.tif	1a	0	18	1	1	513	394	665	1013	377.334	No	24	16	80	7	1.184	1.402	30.64	0.237	22.19	0.724	No-No
19	E13 37C embryo 2 head right 1211.20_Maximum intensity projection.tif_Drift_Corrected.tif	1a	0	19	1	1	511	394	665	1013	377.618	No	24	17	85	6	1.184	1.402	31.824	0.237	23.027	0.724	No-No
20	E13 37C embryo 2 head right 1211.20_Maximum intensity projection.tif_Drift_Corrected.tif	1a	0	20	1	1	511	394	665	1013	377.618	No	24	18	90	5	0	0	31.824	0	23.027	0.724	No-No
21	E13 37C embryo 2 head right 1211.20_Maximum intensity projection.tif_Drift_Corrected.tif	1a	0	21	1	1	508	393	665	1013	378.625	No	24	19	95	4	1.872	3.505	33.696	0.374	23.952	0.711	No-No
22	E13 37C embryo 2 head right 1211.20_Maximum intensity projection.tif_Drift_Corrected.tif	1a	0	22	1	1	509	392	665	1013	379.054	No	24	20	100	3	0.837	0.701	34.534	0.167	23.118	0.669	No-No
23	E13 37C embryo 2 head right 1211.20_Maximum intensity projection.tif_Drift_Corrected.tif	1a	0	23	1	1	509	392	665	1013	379.054	No	24	21	105	2	0	0	34.534	0	23.118	0.669	No-No
24	E13 37C embryo 2 head right 1211.20_Maximum intensity projection.tif_Drift_Corrected.tif	1a	0	24	1	1	508	392	665	1013	379.199	No	24	22	110	1	0.592	0.35	35.126	0.118	23.576	0.671	No-No
25	E13 37C embryo 2 head right 1211.20_Maximum intensity projection.tif_Drift_Corrected.tif	1a	0	25	1	1	508	392	665	1013	379.199	No	24	23	115	0	0	0	35.126	0	23.576	0.671	No-No
26	E13 37C embryo 2 head right 1211.20_Maximum intensity projection.tif_Drift_Corrected.tif	1b	0	2	1	1	549	372	665	1013	385.636	No	24	0	0	23	0	0	6.619	1.324	6.619	1	No-Yes
27	E13 37C embryo 2 head right 1211.20_Maximum intensity projection.tif_Drift_Corrected.tif	1b	0	3	1	1	548	373	665	1013	385.159	No	24	1	5	22	0.837	0.701	7.456	0.167	6.403	0.859	No-Yes
28	E13 37C embryo 2 head right 1211.20_Maximum intensity projection.tif_Drift_Corrected.tif	1b	0	4	1	1	551	376	665	1013	383.095	No	24	2	10	21	2.512	6.308	9.968	0.502	8.88	0.891	No-Yes
29	E13 37C embryo 2 head right 1211.20_Maximum intensity projection.tif_Drift_Corrected.tif	1b	0	5	1	1	550	378	665	1013	382.035	No	24	3	15	20	1.324	1.752	11.291	0.265	9.209	0.816	No-Yes
30	E13 37C embryo 2 head right 1211.20_Maximum intensity projection.tif_Drift_Corrected.tif	1b	0	6	1	1	550	384	665	1013	378.54	No	24	4	20	19	3.552	12.617	14.843	0.71	11.987	0.808	No-Yes
31	E13 37C embryo 2 head right 1211.20_Maximum intensity projection.tif_Drift_Corrected.tif	1b	0	7	1	1	560	386	665	1013	376.353	Yes	24	5	25	18	6.037	36.448	20.881	1.207	16.765	0.803	No-Yes
32	E13 37C embryo 2 head right 1211.20_Maximum intensity projection.tif_Drift_Corrected.tif	1b	0	8	1	1	560	389	665	1013	374.601	Yes	24	6	30	17	1.776	3.154	22.657	0.355	18.005	0.795	No-Yes
33	E13 37C embryo 2 head right 1211.20_Maximum intensity projection.tif_Drift_Corrected.tif	1b	0	9	1	1	559	392	665	1013	372.949	Yes	24	7	35	16	1.872	3.505	24.529	0.374	18.953	0.773	No-Yes
34	E13 37C embryo 2 head right 1211.20_Maximum intensity projection.tif_Drift_Corrected.tif	1b	0	10	1	1	559	392	665	1013	372.949	Yes	24	8	40	15	0	0	24.529	0	18.953	0.773	No-Yes
35	E13 37C embryo 2 head right 1211.20_Maximum intensity projection.tif_Drift_Corrected.tif	1b	0	11	1	1	561	392	665	1013	372.752	Yes	24	9	45	14	1.184	1.402	25.713	0.237	19.715	0.767	No-Yes
36	E13 37C embryo 2 head right 1211.20_Maximum intensity projection.tif_Drift_Corrected.tif	1b	0	12	1	1	566	392	665	1013	372.274	Yes	24	10	50	13	2.96	8.762	28.673	0.592	21.784	0.76	No-Yes
37	E13 37C embryo 2 head right 1211.20_Maximum intensity projection.tif_Drift_Corrected.tif	1b	0	13	1	1	570	394	665	1013	370.739	Yes	24	11	55	12	2.648	7.009	31.32	0.53	24.337	0.777	No-Yes
38	E13 37C embryo 2 head right 1211.20_Maximum intensity projection.tif_Drift_Corrected.tif	1b	0	14	1	1	572	398	665	1013	368.219	Yes	24	12	60	11	2.648	7.009	33.968	0.53	26.804	0.789	No-Yes
39	E13 37C embryo 2 head right 1211.20_Maximum intensity projection.tif_Drift_Corrected.tif	1b	0	15	1	1	573	398	665	1013	368.131	Yes	24	13	65	10	0.592	0.35	34.56	0.118	27.238	0.788	No-Yes
40	E13 37C embryo 2 head right 1211.20_Maximum intensity projection.tif_Drift_Corrected.tif	1b	0	16	1	1	576	400	665	1013	366.701	Yes	24	14	70	9	2.134	4.556	36.694	0.427	29.35	0.8	No-Yes
41	E13 37C embryo 2 head right 1211.20_Maximum intensity projection.tif_Drift_Corrected.tif	1b	0	17	1	1	576	400	665	1013	366.701	Yes	24	15	75	8	0	0	36.694	0	29.35	0.8	No-Yes
42	E13 37C embryo 2 head right 1211.20_Maximum intensity projection.tif_Drift_Corrected.tif	1b	0	18	1	1	576	402	665	1013	365.529	Yes	24	16	80	7	1.184	1.402	37.878	0.237	30.151	0.796	No-Yes
43	E13 37C embryo 2 head right 1211.20_Maximum intensity projection.tif_Drift_Corrected.tif	1b	0	19	1	1	576	403	665	1013	364.943	Yes	24	17	85	6	0.592	0.35	38.47	0.118	30.561	0.794	No-Yes
44	E13 37C embryo 2 head right 1211.20_Maximum intensity projection.tif_Drift_Corrected.tif	1b	0	20	1	1	572	402	665	1013	365.878	Yes	24	18	90	5	2.441	5.958	40.911	0.488	28.478	0.696	No-Yes
45	E13 37C embryo 2 head right 1211.20_Maximum intensity projection.tif_Drift_Corrected.tif	1b	0	21	1	1	572	402	665	1013	365.878	Yes	24	19	95	4	0	0	40.911	0	28.478	0.696	No-Yes
46	E13 37C embryo 2 head right 1211.20_Maximum intensity projection.tif_Drift_Corrected.tif	1b	0	22	1	1	572	403	665	1013	365.293	Yes	24	20	100	3	0.592	0.35	41.503	0.118	28.911	0.697	No-Yes
47	E13 37C embryo 2 head right 1211.20_Maximum intensity projection.tif_Drift_Corrected.tif	1b	0	23	1	1	572	403	665	1013	365.293	Yes	24	21	105	2	0	0	41.503	0	28.911	0.697	No-Yes
48	E13 37C embryo 2 head right 1211.20_Maximum intensity projection.tif_Drift_Corrected.tif	1b	0	24	1	1	572	403	665	1013	365.293	Yes	24	22	110	1	0	0	41.503	0	28.911	0.697	No-Yes
49	E13 37C embryo 2 head right 1211.20_Maximum intensity projection.tif_Drift_Corrected.tif	1b	0	25	1	1	575	404	665	1013	364.444	Yes	24	23	115	0	1.872	3.505	43.375	0.374	30.561	0.705	No-Yes
50	E13 37C embryo 2 head right 1211.20_Maximum intensity projection.tif_Drift_Corrected.tif	3	1	1	1	1	126	196	665	1013	579.438	No	1	0	0	0	0	0	0	0	0	NaN	No-No
51	E13 37C embryo 2 head right 1211.20_Maximum intensity projection.tif_Drift_Corrected.tif	3a	0	2	1	1	127	206	665	1013	574.177	No	19	0	0	18	0	0	5.95	1.19	5.95	1	No-No
52	E13 37C embryo 2 head right 1211.20_Maximum intensity projection.tif_Drift_Corrected.tif	3a	0	3	1	1	129	206	665	1013	573.521	No	19	1	5	17	1.184	1.402	7.134	0.237	6.181	0.866	No-No
53	E13 37C embryo 2 head right 1211.20_Maximum intensity projection.tif_Drift_Corrected.tif	3a	0	4	1	1	132	206	665	1013	572.54	No	19	2	10	16	1.776	3.154	8.91	0.355	6.904	0.775	No-No
54	E13 37C embryo 2 head right 1211.20_Maximum intensity projection.tif_Drift_Corrected.tif	3a	0	5	1	1	137	210	665	1013	568.934	No	19	3	15	15	3.791	14.369	12.7	0.758	10.54	0.83	No-No
55	E13 37C embryo 2 head right 1211.20_Maximum intensity projection.tif_Drift_Corrected.tif	3a	0	6	1	1	140	217	665	1013	564.496	No	19	4	20	14	4.509	20.327	17.209	0.902	14.941	0.868	No-No
56	E13 37C embryo 2 head right 1211.20_Maximum intensity projection.tif_Drift_Corrected.tif	3a	0	7	1	1	145	221	665	1013	560.891	No	19	5	25	13	3.791	14.369	20.999	0.758	18.589	0.885	No-No
57	E13 37C embryo 2 head right 1211.20_Maximum intensity projection.tif_Drift_Corrected.tif	3a	0	8	1	1	150	227	665	1013	556.298	No	19	6	30	12	4.624	21.378	25.623	0.925	23.209	0.906	No-No
58	E13 37C embryo 2 head right 1211.20_Maximum intensity projection.tif_Drift_Corrected.tif	3a	0	9	1	1	154	233	665	1013	552.029	No	19	7	35	11	4.269	18.224	29.892	0.854	27.469	0.919	No-No
59	E13 37C embryo 2 head right 1211.20_Maximum intensity projection.tif_Drift_Corrected.tif	3a	0	10	1	1	154	233	665	1013	552.029	No	19	8	40	10	0	0	29.892	0	27.469	0.919	No-No
60	E13 37C embryo 2 head right 1211.20_Maximum intensity projection.tif_Drift_Corrected.tif	3a	0	11	1	1	154	233	665	1013	552.029	No	19	9	45	9	0	0	29.892	0	27.469	0.919	No-No
61	E13 37C embryo 2 head right 1211.20_Maximum intensity projection.tif_Drift_Corrected.tif	3a	0	12	1	1	157	233	665	1013	551.058	No	19	10	50	8	1.776	3.154	31.668	0.355	28.576	0.902	No-No
62	E13 37C embryo 2 head right 1211.20_Maximum intensity projection.tif_Drift_Corrected.tif	3a	0	13	1	1	157	233	665	1013	551.058	No	19	11	55	7	0	0	31.668	0	28.576	0.902	No-No
63	E13 37C embryo 2 head right 1211.20_Maximum intensity projection.tif_Drift_Corrected.tif	3a	0	14	1	1	161	235	665	1013	548.775	No	19	12	60	6	2.648	7.009	34.316	0.53	31.022	0.904	No-No
64	E13 37C embryo 2 head right 1211.20_Maximum intensity projection.tif_Drift_Corrected.tif	3a	0	15	1	1	161	235	665	1013	548.775	No	19	13	65	5	0	0	34.316	0	31.022	0.904	No-No
65	E13 37C embryo 2 head right 1211.20_Maximum intensity projection.tif_Drift_Corrected.tif	3a	0	16	1	1	164	237	665	1013	546.816	No	19	14	70	4	2.134	4.556	36.45	0.427	33.094	0.908	No-No
66	E13 37C embryo 2 head right 1211.20_Maximum intensity projection.tif_Drift_Corrected.tif	3a	0	17	1	1	164	237	665	1013	546.816	No	19	15	75	3	0	0	36.45	0	33.094	0.908	No-No
67	E13 37C embryo 2 head right 1211.20_Maximum intensity projection.tif_Drift_Corrected.tif	3a	0	18	1	1	163	237	665	1013	547.137	No	19	16	80	2	0.592	0.35	37.042	0.118	32.694	0.883	No-No
68	E13 37C embryo 2 head right 1211.20_Maximum intensity projection.tif_Drift_Corrected.tif	3a	0	19	1	1	163	237	665	1013	547.137	No	19	17	85	1	0	0	37.042	0	32.694	0.883	No-No
69	E13 37C embryo 2 head right 1211.20_Maximum intensity projection.tif_Drift_Corrected.tif	3a	0	20	1	1	163	237	665	1013	547.137	No	19	18	90	0	0	0	37.042	0	32.694	0.883	No-No
70	E13 37C embryo 2 head right 1211.20_Maximum intensity projection.tif_Drift_Corrected.tif	3b	0	2	1	1	146	205	665	1013	568.513	No	24	0	0	23	0	0	12.984	2.597	12.984	1	No-No
71	E13 37C embryo 2 head right 1211.20_Maximum intensity projection.tif_Drift_Corrected.tif	3b	0	3	1	1	151	204	665	1013	567.418	No	24	1	5	22	3.019	9.112	16.002	0.604	15.539	0.971	No-No
72	E13 37C embryo 2 head right 1211.20_Maximum intensity projection.tif_Drift_Corrected.tif	3b	0	4	1	1	156	201	665	1013	567.34	No	24	2	10	21	3.452	11.916	19.454	0.69	18.005	0.926	No-No
73	E13 37C embryo 2 head right 1211.20_Maximum intensity projection.tif_Drift_Corrected.tif	3b	0	5	1	1	166	199	665	1013	565.227	No	24	3	15	20	6.037	36.448	25.491	1.207	23.747	0.932	No-No
74	E13 37C embryo 2 head right 1211.20_Maximum intensity projection.tif_Drift_Corrected.tif	3b	0	6	1	1	173	203	665	1013	561.047	No	24	4	20	19	4.773	22.78	30.264	0.955	28.131	0.93	No-No
75	E13 37C embryo 2 head right 1211.20_Maximum intensity projection.tif_Drift_Corrected.tif	3b	0	7	1	1	181	207	665	1013	556.572	No	24	5	25	18	5.295	28.037	35.559	1.059	33.205	0.934	No-No
76	E13 37C embryo 2 head right 1211.20_Maximum intensity projection.tif_Drift_Corrected.tif	3b	0	8	1	1	183	213	665	1013	552.918	No	24	6	30	17	3.744	14.019	39.303	0.749	35.213	0.896	No-No
77	E13 37C embryo 2 head right 1211.20_Maximum intensity projection.tif_Drift_Corrected.tif	3b	0	9	1	1	187	216	665	1013	550.176	No	24	7	35	16	2.96	8.762	42.263	0.592	38.003	0.899	No-No
78	E13 37C embryo 2 head right 1211.20_Maximum intensity projection.tif_Drift_Corrected.tif	3b	0	10	1	1	190	217	665	1013	548.756	No	24	8	40	15	1.872	3.505	44.135	0.374	39.875	0.903	No-No
79	E13 37C embryo 2 head right 1211.20_Maximum intensity projection.tif_Drift_Corrected.tif	3b	0	11	1	1	193	218	665	1013	547.339	No	24	9	45	14	1.872	3.505	46.007	0.374	41.748	0.907	No-No
80	E13 37C embryo 2 head right 1211.20_Maximum intensity projection.tif_Drift_Corrected.tif	3b	0	12	1	1	197	218	665	1013	546.134	No	24	10	50	13	2.368	5.607	48.375	0.474	44.004	0.91	No-No
81	E13 37C embryo 2 head right 1211.20_Maximum intensity projection.tif_Drift_Corrected.tif	3b	0	13	1	1	200	220	665	1013	544.213	No	24	11	55	12	2.134	4.556	50.51	0.427	46.054	0.912	No-No
82	E13 37C embryo 2 head right 1211.20_Maximum intensity projection.tif_Drift_Corrected.tif	3b	0	14	1	1	202	220	665	1013	543.615	No	24	12	60	11	1.184	1.402	51.694	0.237	47.182	0.913	No-No
83	E13 37C embryo 2 head right 1211.20_Maximum intensity projection.tif_Drift_Corrected.tif	3b	0	15	1	1	204	222	665	1013	541.996	No	24	13	65	10	1.674	2.804	53.368	0.335	48.674	0.912	No-No
84	E13 37C embryo 2 head right 1211.20_Maximum intensity projection.tif_Drift_Corrected.tif	3b	0	16	1	1	212	223	665	1013	539.113	No	24	14	70	9	4.773	22.78	58.141	0.955	53.362	0.918	No-No
85	E13 37C embryo 2 head right 1211.20_Maximum intensity projection.tif_Drift_Corrected.tif	3b	0	17	1	1	218	224	665	1013	536.84	No	24	15	75	8	3.601	12.967	61.742	0.72	56.931	0.922	No-No
86	E13 37C embryo 2 head right 1211.20_Maximum intensity projection.tif_Drift_Corrected.tif	3b	0	18	1	1	229	225	665	1013	533.142	No	24	16	80	7	6.539	42.757	68.281	1.308	63.347	0.928	No-No
87	E13 37C embryo 2 head right 1211.20_Maximum intensity projection.tif_Drift_Corrected.tif	3b	0	19	1	1	235	226	665	1013	530.912	No	24	17	85	6	3.601	12.967	71.882	0.72	66.927	0.931	No-No
88	E13 37C embryo 2 head right 1211.20_Maximum intensity projection.tif_Drift_Corrected.tif	3b	0	20	1	1	239	227	665	1013	529.26	No	24	18	90	5	2.441	5.958	74.323	0.488	69.368	0.933	No-No
89	E13 37C embryo 2 head right 1211.20_Maximum intensity projection.tif_Drift_Corrected.tif	3b	0	21	1	1	239	227	665	1013	529.26	No	24	19	95	4	0	0	74.323	0	69.368	0.933	No-No
90	E13 37C embryo 2 head right 1211.20_Maximum intensity projection.tif_Drift_Corrected.tif	3b	0	22	1	1	239	227	665	1013	529.26	No	24	20	100	3	0	0	74.323	0	69.368	0.933	No-No
91	E13 37C embryo 2 head right 1211.20_Maximum intensity projection.tif_Drift_Corrected.tif	3b	0	23	1	1	242	229	665	1013	527.374	No	24	21	105	2	2.134	4.556	76.457	0.427	71.397	0.934	No-No
92	E13 37C embryo 2 head right 1211.20_Maximum intensity projection.tif_Drift_Corrected.tif	3b	0	24	1	1	243	231	665	1013	526.051	No	24	22	110	1	1.324	1.752	77.781	0.265	72.297	0.929	No-No
93	E13 37C embryo 2 head right 1211.20_Maximum intensity projection.tif_Drift_Corrected.tif	3b	0	25	1	1	247	231	665	1013	524.93	No	24	23	115	0	2.368	5.607	80.149	0.474	74.569	0.93	No-No
94	E13 37C embryo 2 head right 1211.20_Maximum intensity projection.tif_Drift_Corrected.tif	4	1	1	1	1	243	247	665	1013	517.734	No	2	0	0	1	0	0	0	0	0	NaN	No-No
95	E13 37C embryo 2 head right 1211.20_Maximum intensity projection.tif_Drift_Corrected.tif	4	1	2	1	1	248	254	665	1013	512.677	No	2	1	5	0	5.093	25.934	5.093	1.019	5.093	1	No-No
96	E13 37C embryo 2 head right 1211.20_Maximum intensity projection.tif_Drift_Corrected.tif	4a	0	3	1	1	262	250	665	1013	510.83	No	23	0	0	22	0	0	13.712	1.724	11.387	0.83	No-No
97	E13 37C embryo 2 head right 1211.20_Maximum intensity projection.tif_Drift_Corrected.tif	4a	0	4	1	1	255	250	665	1013	512.779	No	23	1	5	21	4.144	17.173	17.856	0.829	7.323	0.41	No-No
98	E13 37C embryo 2 head right 1211.20_Maximum intensity projection.tif_Drift_Corrected.tif	4a	0	5	1	1	253	251	665	1013	512.82	No	23	2	10	20	1.324	1.752	19.18	0.265	6.376	0.332	No-No
99	E13 37C embryo 2 head right 1211.20_Maximum intensity projection.tif_Drift_Corrected.tif	4a	0	6	1	1	256	254	665	1013	510.413	No	23	3	15	19	2.512	6.308	21.692	0.502	8.741	0.403	No-No
100	E13 37C embryo 2 head right 1211.20_Maximum intensity projection.tif_Drift_Corrected.tif	4a	0	7	1	1	258	257	665	1013	508.288	No	23	4	20	18	2.134	4.556	23.826	0.427	10.672	0.448	No-No
101	E13 37C embryo 2 head right 1211.20_Maximum intensity projection.tif_Drift_Corrected.tif	4a	0	8	1	1	260	259	665	1013	506.685	No	23	5	25	17	1.674	2.804	25.501	0.335	12.319	0.483	No-No
102	E13 37C embryo 2 head right 1211.20_Maximum intensity projection.tif_Drift_Corrected.tif	4a	0	9	1	1	262	263	665	1013	504.038	No	23	6	30	16	2.648	7.009	28.148	0.53	14.705	0.522	No-No
103	E13 37C embryo 2 head right 1211.20_Maximum intensity projection.tif_Drift_Corrected.tif	4a	0	10	1	1	262	264	665	1013	503.517	No	23	7	35	15	0.592	0.35	28.74	0.118	15.093	0.525	No-No
104	E13 37C embryo 2 head right 1211.20_Maximum intensity projection.tif_Drift_Corrected.tif	4a	0	11	1	1	263	265	665	1013	502.715	No	23	8	40	14	0.837	0.701	29.577	0.167	15.929	0.539	No-No
105	E13 37C embryo 2 head right 1211.20_Maximum intensity projection.tif_Drift_Corrected.tif	4a	0	12	1	1	272	261	665	1013	502.312	No	23	9	45	13	5.831	33.995	35.408	1.166	19.064	0.538	No-No
106	E13 37C embryo 2 head right 1211.20_Maximum intensity projection.tif_Drift_Corrected.tif	4a	0	13	1	1	274	262	665	1013	501.24	No	23	10	50	12	1.324	1.752	36.732	0.265	20.388	0.555	No-No
107	E13 37C embryo 2 head right 1211.20_Maximum intensity projection.tif_Drift_Corrected.tif	4a	0	14	1	1	277	265	665	1013	498.845	No	23	11	55	11	2.512	6.308	39.243	0.502	22.775	0.58	No-No
108	E13 37C embryo 2 head right 1211.20_Maximum intensity projection.tif_Drift_Corrected.tif	4a	0	15	1	1	277	265	665	1013	498.845	No	23	12	60	10	0	0	39.243	0	22.775	0.58	No-No
109	E13 37C embryo 2 head right 1211.20_Maximum intensity projection.tif_Drift_Corrected.tif	4a	0	16	1	1	278	266	665	1013	498.047	No	23	13	65	9	0.837	0.701	40.08	0.167	23.576	0.588	No-No
110	E13 37C embryo 2 head right 1211.20_Maximum intensity projection.tif_Drift_Corrected.tif	4a	0	17	1	1	280	266	665	1013	497.503	No	23	14	70	8	1.184	1.402	41.264	0.237	24.623	0.597	No-No
111	E13 37C embryo 2 head right 1211.20_Maximum intensity projection.tif_Drift_Corrected.tif	4a	0	18	1	1	282	267	665	1013	496.435	No	23	15	75	7	1.324	1.752	42.588	0.265	25.947	0.609	No-No
112	E13 37C embryo 2 head right 1211.20_Maximum intensity projection.tif_Drift_Corrected.tif	4a	0	19	1	1	287	268	665	1013	494.562	No	23	16	80	6	3.019	9.112	45.607	0.604	28.863	0.633	No-No
113	E13 37C embryo 2 head right 1211.20_Maximum intensity projection.tif_Drift_Corrected.tif	4a	0	20	1	1	287	270	665	1013	493.507	No	23	17	85	5	1.184	1.402	46.791	0.237	29.392	0.628	No-No
114	E13 37C embryo 2 head right 1211.20_Maximum intensity projection.tif_Drift_Corrected.tif	4a	0	21	1	1	288	269	665	1013	493.767	No	23	18	90	4	0.837	0.701	47.628	0.167	29.653	0.623	No-No
115	E13 37C embryo 2 head right 1211.20_Maximum intensity projection.tif_Drift_Corrected.tif	4a	0	22	1	1	289	269	665	1013	493.499	No	23	19	95	3	0.592	0.35	48.22	0.118	30.186	0.626	No-No
116	E13 37C embryo 2 head right 1211.20_Maximum intensity projection.tif_Drift_Corrected.tif	4a	0	23	1	1	290	269	665	1013	493.233	No	23	20	100	2	0.592	0.35	48.812	0.118	30.721	0.629	No-No
117	E13 37C embryo 2 head right 1211.20_Maximum intensity projection.tif_Drift_Corrected.tif	4a	0	24	1	1	294	268	665	1013	492.701	No	23	21	105	1	2.441	5.958	51.253	0.488	32.651	0.637	No-No
118	E13 37C embryo 2 head right 1211.20_Maximum intensity projection.tif_Drift_Corrected.tif	4a	0	25	1	1	294	268	665	1013	492.701	No	23	22	110	0	0	0	51.253	0	32.651	0.637	No-No
119	E13 37C embryo 2 head right 1211.20_Maximum intensity projection.tif_Drift_Corrected.tif	4b	0	3	1	1	251	268	665	1013	504.564	No	23	0	0	22	0	0	13.569	1.695	13.304	0.98	No-No
120	E13 37C embryo 2 head right 1211.20_Maximum intensity projection.tif_Drift_Corrected.tif	4b	0	4	1	1	249	273	665	1013	502.557	No	23	1	5	21	3.188	10.163	16.757	0.638	15.797	0.943	No-No
121	E13 37C embryo 2 head right 1211.20_Maximum intensity projection.tif_Drift_Corrected.tif	4b	0	5	1	1	252	282	665	1013	497.044	No	23	2	10	20	5.616	31.542	22.373	1.123	21.394	0.956	No-No
122	E13 37C embryo 2 head right 1211.20_Maximum intensity projection.tif_Drift_Corrected.tif	4b	0	6	1	1	252	284	665	1013	496.013	No	23	3	15	19	1.184	1.402	23.557	0.237	22.543	0.957	No-No
123	E13 37C embryo 2 head right 1211.20_Maximum intensity projection.tif_Drift_Corrected.tif	4b	0	7	1	1	258	288	665	1013	492.206	No	23	4	20	18	4.269	18.224	27.826	0.854	25.845	0.929	No-No
124	E13 37C embryo 2 head right 1211.20_Maximum intensity projection.tif_Drift_Corrected.tif	4b	0	8	1	1	259	288	665	1013	491.916	No	23	5	25	17	0.592	0.35	28.418	0.118	26.055	0.917	No-No
125	E13 37C embryo 2 head right 1211.20_Maximum intensity projection.tif_Drift_Corrected.tif	4b	0	9	1	1	260	292	665	1013	489.562	No	23	6	30	16	2.441	5.958	30.859	0.488	28.478	0.923	No-No
126	E13 37C embryo 2 head right 1211.20_Maximum intensity projection.tif_Drift_Corrected.tif	4b	0	10	1	1	262	291	665	1013	489.5	No	23	7	35	15	1.324	1.752	32.183	0.265	28.373	0.882	No-No
127	E13 37C embryo 2 head right 1211.20_Maximum intensity projection.tif_Drift_Corrected.tif	4b	0	11	1	1	264	294	665	1013	487.372	No	23	8	40	14	2.134	4.556	34.317	0.427	30.475	0.888	No-No
128	E13 37C embryo 2 head right 1211.20_Maximum intensity projection.tif_Drift_Corrected.tif	4b	0	12	1	1	262	298	665	1013	485.885	No	23	9	45	13	2.648	7.009	36.965	0.53	32.219	0.872	No-No
129	E13 37C embryo 2 head right 1211.20_Maximum intensity projection.tif_Drift_Corrected.tif	4b	0	13	1	1	266	298	665	1013	484.727	No	23	10	50	12	2.368	5.607	39.333	0.474	33.12	0.842	No-No
130	E13 37C embryo 2 head right 1211.20_Maximum intensity projection.tif_Drift_Corrected.tif	4b	0	14	1	1	268	298	665	1013	484.151	No	23	11	55	11	1.184	1.402	40.517	0.237	33.624	0.83	No-No
131	E13 37C embryo 2 head right 1211.20_Maximum intensity projection.tif_Drift_Corrected.tif	4b	0	15	1	1	268	298	665	1013	484.151	No	23	12	60	10	0	0	40.517	0	33.624	0.83	No-No
132	E13 37C embryo 2 head right 1211.20_Maximum intensity projection.tif_Drift_Corrected.tif	4b	0	16	1	1	268	301	665	1013	482.599	No	23	13	65	9	1.776	3.154	42.293	0.355	35.228	0.833	No-No
133	E13 37C embryo 2 head right 1211.20_Maximum intensity projection.tif_Drift_Corrected.tif	4b	0	17	1	1	274	300	665	1013	481.398	No	23	14	70	8	3.601	12.967	45.894	0.72	36.349	0.792	No-No
134	E13 37C embryo 2 head right 1211.20_Maximum intensity projection.tif_Drift_Corrected.tif	4b	0	18	1	1	274	301	665	1013	480.879	No	23	15	75	7	0.592	0.35	46.486	0.118	36.861	0.793	No-No
135	E13 37C embryo 2 head right 1211.20_Maximum intensity projection.tif_Drift_Corrected.tif	4b	0	19	1	1	274	305	665	1013	478.805	No	23	16	80	6	2.368	5.607	48.854	0.474	38.933	0.797	No-No
136	E13 37C embryo 2 head right 1211.20_Maximum intensity projection.tif_Drift_Corrected.tif	4b	0	20	1	1	277	305	665	1013	477.949	No	23	17	85	5	1.776	3.154	50.63	0.355	39.801	0.786	No-No
137	E13 37C embryo 2 head right 1211.20_Maximum intensity projection.tif_Drift_Corrected.tif	4b	0	21	1	1	280	305	665	1013	477.098	No	23	18	90	4	1.776	3.154	52.406	0.355	40.728	0.777	No-No
138	E13 37C embryo 2 head right 1211.20_Maximum intensity projection.tif_Drift_Corrected.tif	4b	0	22	1	1	280	305	665	1013	477.098	No	23	19	95	3	0	0	52.406	0	40.728	0.777	No-No
139	E13 37C embryo 2 head right 1211.20_Maximum intensity projection.tif_Drift_Corrected.tif	4b	0	23	1	1	280	305	665	1013	477.098	No	23	20	100	2	0	0	52.406	0	40.728	0.777	No-No
140	E13 37C embryo 2 head right 1211.20_Maximum intensity projection.tif_Drift_Corrected.tif	4b	0	24	1	1	282	306	665	1013	476.013	No	23	21	105	1	1.324	1.752	53.729	0.265	41.869	0.779	No-No
141	E13 37C embryo 2 head right 1211.20_Maximum intensity projection.tif_Drift_Corrected.tif	4b	0	25	1	1	286	307	665	1013	474.368	No	23	22	110	0	2.441	5.958	56.17	0.488	43.7	0.778	No-No
142	E13 37C embryo 2 head right 1211.20_Maximum intensity projection.tif_Drift_Corrected.tif	5	1	1	1	1	474	251	665	1013	465.059	No	2	0	0	1	0	0	0	0	0	NaN	No-No
143	E13 37C embryo 2 head right 1211.20_Maximum intensity projection.tif_Drift_Corrected.tif	5	1	2	1	1	477	257	665	1013	461.183	No	2	1	5	0	3.971	15.771	3.971	0.794	3.971	1	No-No
144	E13 37C embryo 2 head right 1211.20_Maximum intensity projection.tif_Drift_Corrected.tif	5a	0	3	1	1	489	262	665	1013	456.638	No	23	0	0	22	0	0	11.667	1.539	11.012	0.944	No-No
145	E13 37C embryo 2 head right 1211.20_Maximum intensity projection.tif_Drift_Corrected.tif	5a	0	4	1	1	496	261	665	1013	456.288	No	23	1	5	21	4.186	17.523	15.853	0.837	14.306	0.902	No-No
146	E13 37C embryo 2 head right 1211.20_Maximum intensity projection.tif_Drift_Corrected.tif	5a	0	5	1	1	498	265	665	1013	453.718	No	23	2	10	20	2.648	7.009	18.501	0.53	16.449	0.889	No-No
147	E13 37C embryo 2 head right 1211.20_Maximum intensity projection.tif_Drift_Corrected.tif	5a	0	6	1	1	498	271	665	1013	450.252	No	23	3	15	19	3.552	12.617	22.053	0.71	18.495	0.839	No-No
148	E13 37C embryo 2 head right 1211.20_Maximum intensity projection.tif_Drift_Corrected.tif	5a	0	7	1	1	499	275	665	1013	447.812	No	23	4	20	18	2.441	5.958	24.494	0.488	20.516	0.838	No-No
149	E13 37C embryo 2 head right 1211.20_Maximum intensity projection.tif_Drift_Corrected.tif	5a	0	8	1	1	501	282	665	1013	443.509	No	23	5	25	17	4.31	18.575	28.804	0.862	24.337	0.845	No-No
150	E13 37C embryo 2 head right 1211.20_Maximum intensity projection.tif_Drift_Corrected.tif	5a	0	9	1	1	503	284	665	1013	442.096	No	23	6	30	16	1.674	2.804	30.478	0.335	26.008	0.853	No-No
151	E13 37C embryo 2 head right 1211.20_Maximum intensity projection.tif_Drift_Corrected.tif	5a	0	10	1	1	505	285	665	1013	441.262	No	23	7	35	15	1.324	1.752	31.802	0.265	27.238	0.857	No-No
152	E13 37C embryo 2 head right 1211.20_Maximum intensity projection.tif_Drift_Corrected.tif	5a	0	11	1	1	508	289	665	1013	438.57	No	23	8	40	14	2.96	8.762	34.762	0.592	30.186	0.868	No-No
153	E13 37C embryo 2 head right 1211.20_Maximum intensity projection.tif_Drift_Corrected.tif	5a	0	12	1	1	508	289	665	1013	438.57	No	23	9	45	13	0	0	34.762	0	30.186	0.868	No-No
154	E13 37C embryo 2 head right 1211.20_Maximum intensity projection.tif_Drift_Corrected.tif	5a	0	13	1	1	511	290	665	1013	437.618	No	23	10	50	12	1.872	3.505	36.634	0.374	31.825	0.869	No-No
155	E13 37C embryo 2 head right 1211.20_Maximum intensity projection.tif_Drift_Corrected.tif	5a	0	14	1	1	509	291	665	1013	437.287	No	23	11	55	11	1.324	1.752	37.958	0.265	31.465	0.829	No-No
156	E13 37C embryo 2 head right 1211.20_Maximum intensity projection.tif_Drift_Corrected.tif	5a	0	15	1	1	510	293	665	1013	436.005	No	23	12	60	10	1.324	1.752	39.281	0.265	32.748	0.834	No-No
157	E13 37C embryo 2 head right 1211.20_Maximum intensity projection.tif_Drift_Corrected.tif	5a	0	16	1	1	510	294	665	1013	435.426	No	23	13	65	9	0.592	0.35	39.873	0.118	33.2	0.833	No-No
158	E13 37C embryo 2 head right 1211.20_Maximum intensity projection.tif_Drift_Corrected.tif	5a	0	17	1	1	510	295	665	1013	434.848	No	23	14	70	8	0.592	0.35	40.465	0.118	33.656	0.832	No-No
159	E13 37C embryo 2 head right 1211.20_Maximum intensity projection.tif_Drift_Corrected.tif	5a	0	18	1	1	510	298	665	1013	433.112	No	23	15	75	7	1.776	3.154	42.241	0.355	35.048	0.83	No-No
160	E13 37C embryo 2 head right 1211.20_Maximum intensity projection.tif_Drift_Corrected.tif	5a	0	19	1	1	511	299	665	1013	432.408	No	23	16	80	6	0.837	0.701	43.079	0.167	35.878	0.833	No-No
161	E13 37C embryo 2 head right 1211.20_Maximum intensity projection.tif_Drift_Corrected.tif	5a	0	20	1	1	511	299	665	1013	432.408	No	23	17	85	5	0	0	43.079	0	35.878	0.833	No-No
162	E13 37C embryo 2 head right 1211.20_Maximum intensity projection.tif_Drift_Corrected.tif	5a	0	21	1	1	513	303	665	1013	429.844	No	23	18	90	4	2.648	7.009	45.726	0.53	38.48	0.842	No-No
163	E13 37C embryo 2 head right 1211.20_Maximum intensity projection.tif_Drift_Corrected.tif	5a	0	22	1	1	513	303	665	1013	429.844	No	23	19	95	3	0	0	45.726	0	38.48	0.842	No-No
164	E13 37C embryo 2 head right 1211.20_Maximum intensity projection.tif_Drift_Corrected.tif	5a	0	23	1	1	514	304	665	1013	429.142	No	23	20	100	2	0.837	0.701	46.563	0.167	39.309	0.844	No-No
165	E13 37C embryo 2 head right 1211.20_Maximum intensity projection.tif_Drift_Corrected.tif	5a	0	24	1	1	515	305	665	1013	428.44	No	23	21	105	1	0.837	0.701	47.4	0.167	40.138	0.847	No-No
166	E13 37C embryo 2 head right 1211.20_Maximum intensity projection.tif_Drift_Corrected.tif	5a	0	25	1	1	515	305	665	1013	428.44	No	23	22	110	0	0	0	47.4	0	40.138	0.847	No-No
167	E13 37C embryo 2 head right 1211.20_Maximum intensity projection.tif_Drift_Corrected.tif	5b	0	3	1	1	474	264	665	1013	457.598	No	23	0	0	22	0	0	8.48	0.902	7.696	0.908	No-No
168	E13 37C embryo 2 head right 1211.20_Maximum intensity projection.tif_Drift_Corrected.tif	5b	0	4	1	1	473	267	665	1013	456.024	No	23	1	5	21	1.872	3.505	10.352	0.374	9.49	0.917	No-No
169	E13 37C embryo 2 head right 1211.20_Maximum intensity projection.tif_Drift_Corrected.tif	5b	0	5	1	1	472	276	665	1013	451.016	No	23	2	10	20	5.361	28.738	15.713	1.072	14.847	0.945	No-No
170	E13 37C embryo 2 head right 1211.20_Maximum intensity projection.tif_Drift_Corrected.tif	5b	0	6	1	1	472	283	665	1013	447.009	No	23	3	15	19	4.144	17.173	19.857	0.829	18.981	0.956	No-No
171	E13 37C embryo 2 head right 1211.20_Maximum intensity projection.tif_Drift_Corrected.tif	5b	0	7	1	1	472	287	665	1013	444.72	No	23	4	20	18	2.368	5.607	22.225	0.474	21.345	0.96	No-No
172	E13 37C embryo 2 head right 1211.20_Maximum intensity projection.tif_Drift_Corrected.tif	5b	0	8	1	1	472	290	665	1013	443.003	No	23	5	25	17	1.776	3.154	24.001	0.355	23.118	0.963	No-No
173	E13 37C embryo 2 head right 1211.20_Maximum intensity projection.tif_Drift_Corrected.tif	5b	0	9	1	1	471	293	665	1013	441.442	No	23	6	30	16	1.872	3.505	25.873	0.374	24.927	0.963	No-No
174	E13 37C embryo 2 head right 1211.20_Maximum intensity projection.tif_Drift_Corrected.tif	5b	0	10	1	1	470	296	665	1013	439.882	No	23	7	35	15	1.872	3.505	27.745	0.374	26.745	0.964	No-No
175	E13 37C embryo 2 head right 1211.20_Maximum intensity projection.tif_Drift_Corrected.tif	5b	0	11	1	1	470	297	665	1013	439.311	No	23	8	40	14	0.592	0.35	28.337	0.118	27.335	0.965	No-No
176	E13 37C embryo 2 head right 1211.20_Maximum intensity projection.tif_Drift_Corrected.tif	5b	0	12	1	1	469	299	665	1013	438.325	No	23	9	45	13	1.324	1.752	29.661	0.265	28.57	0.963	No-No
177	E13 37C embryo 2 head right 1211.20_Maximum intensity projection.tif_Drift_Corrected.tif	5b	0	13	1	1	469	300	665	1013	437.754	No	23	10	50	12	0.592	0.35	30.253	0.118	29.159	0.964	No-No
178	E13 37C embryo 2 head right 1211.20_Maximum intensity projection.tif_Drift_Corrected.tif	5b	0	14	1	1	469	302	665	1013	436.612	No	23	11	55	11	1.184	1.402	31.437	0.237	30.337	0.965	No-No
179	E13 37C embryo 2 head right 1211.20_Maximum intensity projection.tif_Drift_Corrected.tif	5b	0	15	1	1	467	305	665	1013	435.218	No	23	12	60	10	2.134	4.556	33.571	0.427	32.235	0.96	No-No
180	E13 37C embryo 2 head right 1211.20_Maximum intensity projection.tif_Drift_Corrected.tif	5b	0	16	1	1	467	308	665	1013	433.508	No	23	13	65	9	1.776	3.154	35.347	0.355	33.998	0.962	No-No
181	E13 37C embryo 2 head right 1211.20_Maximum intensity projection.tif_Drift_Corrected.tif	5b	0	17	1	1	467	308	665	1013	433.508	No	23	14	70	8	0	0	35.347	0	33.998	0.962	No-No
182	E13 37C embryo 2 head right 1211.20_Maximum intensity projection.tif_Drift_Corrected.tif	5b	0	18	1	1	465	311	665	1013	432.121	No	23	15	75	7	2.134	4.556	37.482	0.427	35.917	0.958	No-No
183	E13 37C embryo 2 head right 1211.20_Maximum intensity projection.tif_Drift_Corrected.tif	5b	0	19	1	1	461	314	665	1013	431.071	No	23	16	80	6	2.96	8.762	40.442	0.592	38.082	0.942	No-No
184	E13 37C embryo 2 head right 1211.20_Maximum intensity projection.tif_Drift_Corrected.tif	5b	0	20	1	1	459	315	665	1013	430.836	No	23	17	85	5	1.324	1.752	41.765	0.265	38.915	0.932	No-No
185	E13 37C embryo 2 head right 1211.20_Maximum intensity projection.tif_Drift_Corrected.tif	5b	0	21	1	1	458	318	665	1013	429.302	No	23	18	90	4	1.872	3.505	43.637	0.374	40.779	0.935	No-No
186	E13 37C embryo 2 head right 1211.20_Maximum intensity projection.tif_Drift_Corrected.tif	5b	0	22	1	1	458	318	665	1013	429.302	No	23	19	95	3	0	0	43.637	0	40.779	0.935	No-No
187	E13 37C embryo 2 head right 1211.20_Maximum intensity projection.tif_Drift_Corrected.tif	5b	0	23	1	1	458	317	665	1013	429.869	No	23	20	100	2	0.592	0.35	44.229	0.118	40.204	0.909	No-No
188	E13 37C embryo 2 head right 1211.20_Maximum intensity projection.tif_Drift_Corrected.tif	5b	0	24	1	1	458	319	665	1013	428.734	No	23	21	105	1	1.184	1.402	45.413	0.237	41.355	0.911	No-No
189	E13 37C embryo 2 head right 1211.20_Maximum intensity projection.tif_Drift_Corrected.tif	5b	0	25	1	1	459	319	665	1013	428.565	No	23	22	110	0	0.592	0.35	46.005	0.118	41.224	0.896	No-No
190	E13 37C embryo 2 head right 1211.20_Maximum intensity projection.tif_Drift_Corrected.tif	6	1	1	1	1	445	164	665	1013	519.208	No	2	0	0	1	0	0	0	0	0	NaN	No-No
191	E13 37C embryo 2 head right 1211.20_Maximum intensity projection.tif_Drift_Corrected.tif	6	1	2	1	1	452	168	665	1013	515.888	No	2	1	5	0	4.773	22.78	4.773	0.955	4.773	1	No-No
192	E13 37C embryo 2 head right 1211.20_Maximum intensity projection.tif_Drift_Corrected.tif	6a	0	3	1	1	447	180	665	1013	509.744	No	26	0	0	25	0	0	12.469	1.539	9.546	0.766	No-No
193	E13 37C embryo 2 head right 1211.20_Maximum intensity projection.tif_Drift_Corrected.tif	6a	0	4	1	1	445	184	665	1013	507.755	No	26	1	5	24	2.648	7.009	15.116	0.53	11.84	0.783	No-No
194	E13 37C embryo 2 head right 1211.20_Maximum intensity projection.tif_Drift_Corrected.tif	6a	0	5	1	1	443	193	665	1013	502.916	No	26	2	10	23	5.458	29.789	20.574	1.092	17.209	0.836	No-No
195	E13 37C embryo 2 head right 1211.20_Maximum intensity projection.tif_Drift_Corrected.tif	6a	0	6	1	1	440	202	665	1013	498.247	No	26	3	15	22	5.616	31.542	26.191	1.123	22.69	0.866	No-No
196	E13 37C embryo 2 head right 1211.20_Maximum intensity projection.tif_Drift_Corrected.tif	6a	0	7	1	1	440	210	665	1013	493.685	No	26	4	20	21	4.736	22.43	30.927	0.947	27.392	0.886	No-No
197	E13 37C embryo 2 head right 1211.20_Maximum intensity projection.tif_Drift_Corrected.tif	6a	0	8	1	1	439	217	665	1013	489.857	No	26	5	25	20	4.186	17.523	35.113	0.837	31.576	0.899	No-No
198	E13 37C embryo 2 head right 1211.20_Maximum intensity projection.tif_Drift_Corrected.tif	6a	0	9	1	1	436	220	665	1013	488.639	No	26	6	30	19	2.512	6.308	37.624	0.502	33.577	0.892	No-No
199	E13 37C embryo 2 head right 1211.20_Maximum intensity projection.tif_Drift_Corrected.tif	6a	0	10	1	1	434	222	665	1013	487.832	No	26	7	35	18	1.674	2.804	39.299	0.335	34.948	0.889	No-No
200	E13 37C embryo 2 head right 1211.20_Maximum intensity projection.tif_Drift_Corrected.tif	6a	0	11	1	1	432	225	665	1013	486.462	No	26	8	40	17	2.134	4.556	41.433	0.427	36.923	0.891	No-No
201	E13 37C embryo 2 head right 1211.20_Maximum intensity projection.tif_Drift_Corrected.tif	6a	0	12	1	1	431	225	665	1013	486.63	No	26	9	45	16	0.592	0.35	42.025	0.118	37.051	0.882	No-No
202	E13 37C embryo 2 head right 1211.20_Maximum intensity projection.tif_Drift_Corrected.tif	6a	0	13	1	1	432	227	665	1013	485.326	No	26	10	50	15	1.324	1.752	43.349	0.265	38.082	0.878	No-No
203	E13 37C embryo 2 head right 1211.20_Maximum intensity projection.tif_Drift_Corrected.tif	6a	0	14	1	1	431	230	665	1013	483.793	No	26	11	55	14	1.872	3.505	45.221	0.374	39.941	0.883	No-No
204	E13 37C embryo 2 head right 1211.20_Maximum intensity projection.tif_Drift_Corrected.tif	6a	0	15	1	1	431	232	665	1013	482.659	No	26	12	60	13	1.184	1.402	46.405	0.237	41.1	0.886	No-No
205	E13 37C embryo 2 head right 1211.20_Maximum intensity projection.tif_Drift_Corrected.tif	6a	0	16	1	1	433	236	665	1013	480.051	No	26	13	65	12	2.648	7.009	49.052	0.53	43.212	0.881	No-No
206	E13 37C embryo 2 head right 1211.20_Maximum intensity projection.tif_Drift_Corrected.tif	6a	0	17	1	1	436	239	665	1013	477.842	No	26	14	70	11	2.512	6.308	51.564	0.502	44.719	0.867	No-No
207	E13 37C embryo 2 head right 1211.20_Maximum intensity projection.tif_Drift_Corrected.tif	6a	0	18	1	1	437	242	665	1013	475.971	No	26	15	75	10	1.872	3.505	53.436	0.374	46.418	0.869	No-No
208	E13 37C embryo 2 head right 1211.20_Maximum intensity projection.tif_Drift_Corrected.tif	6a	0	19	1	1	438	243	665	1013	475.236	No	26	16	80	9	0.837	0.701	54.273	0.167	46.951	0.865	No-No
209	E13 37C embryo 2 head right 1211.20_Maximum intensity projection.tif_Drift_Corrected.tif	6a	0	20	1	1	438	248	665	1013	472.397	No	26	17	85	8	2.96	8.762	57.233	0.592	49.9	0.872	No-No
210	E13 37C embryo 2 head right 1211.20_Maximum intensity projection.tif_Drift_Corrected.tif	6a	0	21	1	1	439	248	665	1013	472.229	No	26	18	90	7	0.592	0.35	57.825	0.118	49.855	0.862	No-No
211	E13 37C embryo 2 head right 1211.20_Maximum intensity projection.tif_Drift_Corrected.tif	6a	0	22	1	1	440	247	665	1013	472.63	No	26	19	95	6	0.837	0.701	58.663	0.167	49.225	0.839	No-No
212	E13 37C embryo 2 head right 1211.20_Maximum intensity projection.tif_Drift_Corrected.tif	6a	0	23	1	1	440	251	665	1013	470.358	No	26	20	100	5	2.368	5.607	61.031	0.474	51.589	0.845	No-No
213	E13 37C embryo 2 head right 1211.20_Maximum intensity projection.tif_Drift_Corrected.tif	6a	0	24	1	1	441	250	665	1013	470.759	No	26	21	105	4	0.837	0.701	61.868	0.167	50.967	0.824	No-No
214	E13 37C embryo 2 head right 1211.20_Maximum intensity projection.tif_Drift_Corrected.tif	6a	0	25	1	1	438	258	665	1013	466.725	No	26	22	110	3	5.058	25.584	66.926	1.012	55.802	0.834	No-No
215	E13 37C embryo 2 head right 1211.20_Maximum intensity projection.tif_Drift_Corrected.tif	6a	0	23	1	1	436	260	665	1013	465.935	No	26	23	115	2	1.674	2.804	68.6	0.335	57.081	0.832	No-No
216	E13 37C embryo 2 head right 1211.20_Maximum intensity projection.tif_Drift_Corrected.tif	6a	0	24	1	1	432	264	665	1013	464.367	No	26	24	120	1	3.349	11.215	71.949	0.67	59.698	0.83	No-No
217	E13 37C embryo 2 head right 1211.20_Maximum intensity projection.tif_Drift_Corrected.tif	6a	0	25	1	1	432	264	665	1013	464.367	No	26	25	125	0	0	0	71.949	0	59.698	0.83	No-No
218	E13 37C embryo 2 head right 1211.20_Maximum intensity projection.tif_Drift_Corrected.tif	6b	0	3	1	1	462	169	665	1013	513.897	No	23	0	0	22	0	0	10.722	1.19	10.49	0.978	No-No
219	E13 37C embryo 2 head right 1211.20_Maximum intensity projection.tif_Drift_Corrected.tif	6b	0	4	1	1	465	171	665	1013	512.333	No	23	1	5	21	2.134	4.556	12.857	0.427	12.544	0.976	No-No
220	E13 37C embryo 2 head right 1211.20_Maximum intensity projection.tif_Drift_Corrected.tif	6b	0	5	1	1	467	177	665	1013	508.603	No	23	2	10	20	3.744	14.019	16.601	0.749	15.128	0.911	No-No
221	E13 37C embryo 2 head right 1211.20_Maximum intensity projection.tif_Drift_Corrected.tif	6b	0	6	1	1	465	181	665	1013	506.575	No	23	3	15	19	2.648	7.009	19.249	0.53	15.539	0.807	No-No
222	E13 37C embryo 2 head right 1211.20_Maximum intensity projection.tif_Drift_Corrected.tif	6b	0	7	1	1	464	188	665	1013	502.686	No	23	4	20	18	4.186	17.523	23.435	0.837	18.121	0.773	No-No
223	E13 37C embryo 2 head right 1211.20_Maximum intensity projection.tif_Drift_Corrected.tif	6b	0	8	1	1	466	193	665	1013	499.531	No	23	5	25	17	3.188	10.163	26.623	0.638	21.197	0.796	No-No
224	E13 37C embryo 2 head right 1211.20_Maximum intensity projection.tif_Drift_Corrected.tif	6b	0	9	1	1	467	198	665	1013	496.514	No	23	6	30	16	3.019	9.112	29.641	0.604	23.974	0.809	No-No
225	E13 37C embryo 2 head right 1211.20_Maximum intensity projection.tif_Drift_Corrected.tif	6b	0	10	1	1	470	198	665	1013	496.098	No	23	7	35	15	1.776	3.154	31.417	0.355	24.984	0.795	No-No
226	E13 37C embryo 2 head right 1211.20_Maximum intensity projection.tif_Drift_Corrected.tif	6b	0	11	1	1	472	200	665	1013	494.672	No	23	8	40	14	1.674	2.804	33.092	0.335	26.64	0.805	No-No
227	E13 37C embryo 2 head right 1211.20_Maximum intensity projection.tif_Drift_Corrected.tif	6b	0	12	1	1	474	200	665	1013	494.4	No	23	9	45	13	1.184	1.402	34.276	0.237	27.367	0.798	No-No
228	E13 37C embryo 2 head right 1211.20_Maximum intensity projection.tif_Drift_Corrected.tif	6b	0	13	1	1	474	203	665	1013	492.671	No	23	10	50	12	1.776	3.154	36.052	0.355	28.771	0.798	No-No
229	E13 37C embryo 2 head right 1211.20_Maximum intensity projection.tif_Drift_Corrected.tif	6b	0	14	1	1	473	206	665	1013	491.079	No	23	11	55	11	1.872	3.505	37.924	0.374	29.883	0.788	No-No
230	E13 37C embryo 2 head right 1211.20_Maximum intensity projection.tif_Drift_Corrected.tif	6b	0	15	1	1	473	206	665	1013	491.079	No	23	12	60	10	0	0	37.924	0	29.883	0.788	No-No
231	E13 37C embryo 2 head right 1211.20_Maximum intensity projection.tif_Drift_Corrected.tif	6b	0	16	1	1	472	209	665	1013	489.49	No	23	13	65	9	1.872	3.505	39.796	0.374	31.067	0.781	No-No
232	E13 37C embryo 2 head right 1211.20_Maximum intensity projection.tif_Drift_Corrected.tif	6b	0	17	1	1	473	210	665	1013	488.776	No	23	14	70	8	0.837	0.701	40.633	0.167	31.88	0.785	No-No
233	E13 37C embryo 2 head right 1211.20_Maximum intensity projection.tif_Drift_Corrected.tif	6b	0	18	1	1	475	211	665	1013	487.926	No	23	15	75	7	1.324	1.752	41.957	0.265	33.009	0.787	No-No
234	E13 37C embryo 2 head right 1211.20_Maximum intensity projection.tif_Drift_Corrected.tif	6b	0	19	1	1	476	214	665	1013	486.061	No	23	16	80	6	1.872	3.505	43.829	0.374	34.828	0.795	No-No
235	E13 37C embryo 2 head right 1211.20_Maximum intensity projection.tif_Drift_Corrected.tif	6b	0	20	1	1	476	214	665	1013	486.061	No	23	17	85	5	0	0	43.829	0	34.828	0.795	No-No
236	E13 37C embryo 2 head right 1211.20_Maximum intensity projection.tif_Drift_Corrected.tif	6b	0	21	1	1	476	218	665	1013	483.757	No	23	18	90	4	2.368	5.607	46.197	0.474	36.861	0.798	No-No
237	E13 37C embryo 2 head right 1211.20_Maximum intensity projection.tif_Drift_Corrected.tif	6b	0	22	1	1	478	220	665	1013	482.332	No	23	19	95	3	1.674	2.804	47.871	0.335	38.48	0.804	No-No
238	E13 37C embryo 2 head right 1211.20_Maximum intensity projection.tif_Drift_Corrected.tif	6b	0	23	1	1	478	220	665	1013	482.332	No	23	20	100	2	0	0	47.871	0	38.48	0.804	No-No
239	E13 37C embryo 2 head right 1211.20_Maximum intensity projection.tif_Drift_Corrected.tif	6b	0	24	1	1	478	221	665	1013	481.756	No	23	21	105	1	0.592	0.35	48.463	0.118	38.991	0.805	No-No
240	E13 37C embryo 2 head right 1211.20_Maximum intensity projection.tif_Drift_Corrected.tif	6b	0	25	1	1	479	226	665	1013	478.739	No	23	22	110	0	3.019	9.112	51.482	0.604	41.861	0.813	No-No
241	E13 37C embryo 2 head right 1211.20_Maximum intensity projection.tif_Drift_Corrected.tif	7	1	1	1	1	561	219	665	1013	474.063	No	3	0	0	2	0	0	0	0	0	NaN	No-No
242	E13 37C embryo 2 head right 1211.20_Maximum intensity projection.tif_Drift_Corrected.tif	7	1	2	1	1	567	228	665	1013	468.327	No	3	1	5	1	6.403	41.004	6.403	1.281	6.403	1	No-No
243	E13 37C embryo 2 head right 1211.20_Maximum intensity projection.tif_Drift_Corrected.tif	7	1	3	1	1	568	234	665	1013	464.729	No	3	2	10	0	3.601	12.967	10.004	0.72	9.799	0.979	No-No
244	E13 37C embryo 2 head right 1211.20_Maximum intensity projection.tif_Drift_Corrected.tif	7a	0	4	1	1	554	239	665	1013	462.896	No	22	0	0	21	0	0	18.805	1.76	12.544	0.667	No-No
245	E13 37C embryo 2 head right 1211.20_Maximum intensity projection.tif_Drift_Corrected.tif	7a	0	5	1	1	548	247	665	1013	458.731	No	22	1	5	20	5.92	35.046	24.725	1.184	18.275	0.739	No-No
246	E13 37C embryo 2 head right 1211.20_Maximum intensity projection.tif_Drift_Corrected.tif	7a	0	6	1	1	544	252	665	1013	456.171	No	22	2	10	19	3.791	14.369	28.516	0.758	21.976	0.771	No-No
247	E13 37C embryo 2 head right 1211.20_Maximum intensity projection.tif_Drift_Corrected.tif	7a	0	7	1	1	542	258	665	1013	452.853	No	22	3	15	18	3.744	14.019	32.26	0.749	25.682	0.796	No-No
248	E13 37C embryo 2 head right 1211.20_Maximum intensity projection.tif_Drift_Corrected.tif	7a	0	8	1	1	541	264	665	1013	449.443	No	22	4	20	17	3.601	12.967	35.861	0.72	29.153	0.813	No-No
249	E13 37C embryo 2 head right 1211.20_Maximum intensity projection.tif_Drift_Corrected.tif	7a	0	9	1	1	541	272	665	1013	444.772	No	22	5	25	16	4.736	22.43	40.597	0.947	33.536	0.826	No-No
250	E13 37C embryo 2 head right 1211.20_Maximum intensity projection.tif_Drift_Corrected.tif	7a	0	10	1	1	540	272	665	1013	444.87	No	22	6	30	15	0.592	0.35	41.189	0.118	33.749	0.819	No-No
251	E13 37C embryo 2 head right 1211.20_Maximum intensity projection.tif_Drift_Corrected.tif	7a	0	11	1	1	540	272	665	1013	444.87	No	22	7	35	14	0	0	41.189	0	33.749	0.819	No-No
252	E13 37C embryo 2 head right 1211.20_Maximum intensity projection.tif_Drift_Corrected.tif	7a	0	12	1	1	541	272	665	1013	444.772	No	22	8	40	13	0.592	0.35	41.781	0.118	33.536	0.803	No-No
253	E13 37C embryo 2 head right 1211.20_Maximum intensity projection.tif_Drift_Corrected.tif	7a	0	13	1	1	541	274	665	1013	443.604	No	22	9	45	12	1.184	1.402	42.965	0.237	34.646	0.806	No-No
254	E13 37C embryo 2 head right 1211.20_Maximum intensity projection.tif_Drift_Corrected.tif	7a	0	14	1	1	542	274	665	1013	443.506	No	22	10	50	11	0.592	0.35	43.557	0.118	34.448	0.791	No-No
255	E13 37C embryo 2 head right 1211.20_Maximum intensity projection.tif_Drift_Corrected.tif	7a	0	15	1	1	542	277	665	1013	441.755	No	22	11	55	10	1.776	3.154	45.333	0.355	36.131	0.797	No-No
256	E13 37C embryo 2 head right 1211.20_Maximum intensity projection.tif_Drift_Corrected.tif	7a	0	16	1	1	542	281	665	1013	439.419	No	22	12	60	9	2.368	5.607	47.701	0.474	38.389	0.805	No-No
257	E13 37C embryo 2 head right 1211.20_Maximum intensity projection.tif_Drift_Corrected.tif	7a	0	17	1	1	542	280	665	1013	440.003	No	22	13	65	8	0.592	0.35	48.293	0.118	37.823	0.783	No-No
258	E13 37C embryo 2 head right 1211.20_Maximum intensity projection.tif_Drift_Corrected.tif	7a	0	18	1	1	542	281	665	1013	439.419	No	22	14	70	7	0.592	0.35	48.885	0.118	38.389	0.785	No-No
259	E13 37C embryo 2 head right 1211.20_Maximum intensity projection.tif_Drift_Corrected.tif	7a	0	19	1	1	541	283	665	1013	438.35	No	22	15	75	6	1.324	1.752	50.209	0.265	39.695	0.791	No-No
260	E13 37C embryo 2 head right 1211.20_Maximum intensity projection.tif_Drift_Corrected.tif	7a	0	20	1	1	541	285	665	1013	437.183	No	22	16	80	5	1.184	1.402	51.393	0.237	40.827	0.794	No-No
261	E13 37C embryo 2 head right 1211.20_Maximum intensity projection.tif_Drift_Corrected.tif	7a	0	21	1	1	541	287	665	1013	436.016	No	22	17	85	4	1.184	1.402	52.577	0.237	41.961	0.798	No-No
262	E13 37C embryo 2 head right 1211.20_Maximum intensity projection.tif_Drift_Corrected.tif	7a	0	22	1	1	540	287	665	1013	436.116	No	22	18	90	3	0.592	0.35	53.169	0.118	42.132	0.792	No-No
263	E13 37C embryo 2 head right 1211.20_Maximum intensity projection.tif_Drift_Corrected.tif	7a	0	23	1	1	539	287	665	1013	436.217	No	22	19	95	2	0.592	0.35	53.761	0.118	42.31	0.787	No-No
264	E13 37C embryo 2 head right 1211.20_Maximum intensity projection.tif_Drift_Corrected.tif	7a	0	24	1	1	539	287	665	1013	436.217	No	22	20	100	1	0	0	53.761	0	42.31	0.787	No-No
265	E13 37C embryo 2 head right 1211.20_Maximum intensity projection.tif_Drift_Corrected.tif	7a	0	25	1	1	537	289	665	1013	435.255	No	22	21	105	0	1.674	2.804	55.435	0.335	43.808	0.79	No-No
266	E13 37C embryo 2 head right 1211.20_Maximum intensity projection.tif_Drift_Corrected.tif	7b	0	4	1	1	576	236	665	1013	462.992	No	22	0	0	21	0	0	14.886	0.976	13.422	0.902	No-No
267	E13 37C embryo 2 head right 1211.20_Maximum intensity projection.tif_Drift_Corrected.tif	7b	0	5	1	1	575	240	665	1013	460.707	No	22	1	5	20	2.441	5.958	17.327	0.488	14.941	0.862	No-No
268	E13 37C embryo 2 head right 1211.20_Maximum intensity projection.tif_Drift_Corrected.tif	7b	0	6	1	1	575	248	665	1013	456.003	No	22	2	10	19	4.736	22.43	22.063	0.947	19.064	0.864	No-No
269	E13 37C embryo 2 head right 1211.20_Maximum intensity projection.tif_Drift_Corrected.tif	7b	0	7	1	1	576	255	665	1013	451.819	No	22	3	15	18	4.186	17.523	26.249	0.837	23.088	0.88	No-No
270	E13 37C embryo 2 head right 1211.20_Maximum intensity projection.tif_Drift_Corrected.tif	7b	0	8	1	1	576	257	665	1013	450.643	No	22	4	20	17	1.184	1.402	27.433	0.237	24.185	0.882	No-No
271	E13 37C embryo 2 head right 1211.20_Maximum intensity projection.tif_Drift_Corrected.tif	7b	0	9	1	1	576	260	665	1013	448.879	No	22	5	25	16	1.776	3.154	29.209	0.355	25.845	0.885	No-No
272	E13 37C embryo 2 head right 1211.20_Maximum intensity projection.tif_Drift_Corrected.tif	7b	0	10	1	1	577	260	665	1013	448.81	No	22	6	30	15	0.592	0.35	29.801	0.118	26.055	0.874	No-No
273	E13 37C embryo 2 head right 1211.20_Maximum intensity projection.tif_Drift_Corrected.tif	7b	0	11	1	1	577	262	665	1013	447.634	No	22	7	35	14	1.184	1.402	30.985	0.237	27.161	0.877	No-No
274	E13 37C embryo 2 head right 1211.20_Maximum intensity projection.tif_Drift_Corrected.tif	7b	0	12	1	1	579	264	665	1013	446.321	No	22	8	40	13	1.674	2.804	32.66	0.335	28.692	0.879	No-No
275	E13 37C embryo 2 head right 1211.20_Maximum intensity projection.tif_Drift_Corrected.tif	7b	0	13	1	1	580	265	665	1013	445.666	No	22	9	45	12	0.837	0.701	33.497	0.167	29.464	0.88	No-No
276	E13 37C embryo 2 head right 1211.20_Maximum intensity projection.tif_Drift_Corrected.tif	7b	0	14	1	1	579	269	665	1013	443.381	No	22	10	50	11	2.441	5.958	35.938	0.488	31.46	0.875	No-No
277	E13 37C embryo 2 head right 1211.20_Maximum intensity projection.tif_Drift_Corrected.tif	7b	0	15	1	1	580	270	665	1013	442.725	No	22	11	55	10	0.837	0.701	36.775	0.167	32.219	0.876	No-No
278	E13 37C embryo 2 head right 1211.20_Maximum intensity projection.tif_Drift_Corrected.tif	7b	0	16	1	1	580	274	665	1013	440.372	No	22	12	60	9	2.368	5.607	39.143	0.474	34.448	0.88	No-No
279	E13 37C embryo 2 head right 1211.20_Maximum intensity projection.tif_Drift_Corrected.tif	7b	0	17	1	1	581	275	665	1013	439.717	No	22	13	65	8	0.837	0.701	39.98	0.167	35.203	0.881	No-No
280	E13 37C embryo 2 head right 1211.20_Maximum intensity projection.tif_Drift_Corrected.tif	7b	0	18	1	1	582	277	665	1013	438.474	No	22	14	70	7	1.324	1.752	41.304	0.265	36.517	0.884	No-No
281	E13 37C embryo 2 head right 1211.20_Maximum intensity projection.tif_Drift_Corrected.tif	7b	0	19	1	1	583	277	665	1013	438.408	No	22	15	75	6	0.592	0.35	41.896	0.118	36.723	0.877	No-No
282	E13 37C embryo 2 head right 1211.20_Maximum intensity projection.tif_Drift_Corrected.tif	7b	0	20	1	1	584	278	665	1013	437.754	No	22	16	80	5	0.837	0.701	42.733	0.167	37.488	0.877	No-No
283	E13 37C embryo 2 head right 1211.20_Maximum intensity projection.tif_Drift_Corrected.tif	7b	0	21	1	1	584	276	665	1013	438.931	No	22	17	85	4	1.184	1.402	43.917	0.237	36.388	0.829	No-No
284	E13 37C embryo 2 head right 1211.20_Maximum intensity projection.tif_Drift_Corrected.tif	7b	0	22	1	1	585	278	665	1013	437.69	No	22	18	90	3	1.324	1.752	45.241	0.265	37.707	0.833	No-No
285	E13 37C embryo 2 head right 1211.20_Maximum intensity projection.tif_Drift_Corrected.tif	7b	0	23	1	1	586	279	665	1013	437.038	No	22	19	95	2	0.837	0.701	46.078	0.167	38.48	0.835	No-No
286	E13 37C embryo 2 head right 1211.20_Maximum intensity projection.tif_Drift_Corrected.tif	7b	0	24	1	1	586	278	665	1013	437.626	No	22	20	100	1	0.592	0.35	46.67	0.118	37.934	0.813	No-No
287	E13 37C embryo 2 head right 1211.20_Maximum intensity projection.tif_Drift_Corrected.tif	7b	0	25	1	1	587	278	665	1013	437.563	No	22	21	105	0	0.592	0.35	47.262	0.118	38.169	0.808	No-No
288	E13 37C embryo 2 head right 1211.20_Maximum intensity projection.tif_Drift_Corrected.tif	8	1	2	1	1	532	162	665	1013	509.908	No	2	0	0	1	0	0	0	0	0	NaN	No-No
289	E13 37C embryo 2 head right 1211.20_Maximum intensity projection.tif_Drift_Corrected.tif	8	1	3	1	1	533	166	665	1013	507.477	No	2	1	5	0	2.441	5.958	2.441	0.488	2.441	1	No-No
290	E13 37C embryo 2 head right 1211.20_Maximum intensity projection.tif_Drift_Corrected.tif	8a	0	4	1	1	526	186	665	1013	496.451	No	22	0	0	21	0	0	14.985	2.509	14.645	0.977	No-No
291	E13 37C embryo 2 head right 1211.20_Maximum intensity projection.tif_Drift_Corrected.tif	8a	0	5	1	1	522	194	665	1013	492.183	No	22	1	5	20	5.295	28.037	20.28	1.059	19.847	0.979	No-No
292	E13 37C embryo 2 head right 1211.20_Maximum intensity projection.tif_Drift_Corrected.tif	8a	0	6	1	1	517	204	665	1013	486.876	No	22	2	10	19	6.619	43.808	26.899	1.324	26.402	0.982	No-No
293	E13 37C embryo 2 head right 1211.20_Maximum intensity projection.tif_Drift_Corrected.tif	8a	0	7	1	1	518	209	665	1013	483.858	No	22	3	15	18	3.019	9.112	29.918	0.604	29.032	0.97	No-No
294	E13 37C embryo 2 head right 1211.20_Maximum intensity projection.tif_Drift_Corrected.tif	8a	0	8	1	1	518	215	665	1013	480.365	No	22	4	20	17	3.552	12.617	33.47	0.71	32.452	0.97	No-No
295	E13 37C embryo 2 head right 1211.20_Maximum intensity projection.tif_Drift_Corrected.tif	8a	0	9	1	1	518	220	665	1013	477.454	No	22	5	25	16	2.96	8.762	36.43	0.592	35.322	0.97	No-No
296	E13 37C embryo 2 head right 1211.20_Maximum intensity projection.tif_Drift_Corrected.tif	8a	0	10	1	1	519	221	665	1013	476.764	No	22	6	30	15	0.837	0.701	37.267	0.167	35.766	0.96	No-No
297	E13 37C embryo 2 head right 1211.20_Maximum intensity projection.tif_Drift_Corrected.tif	8a	0	11	1	1	521	223	665	1013	475.386	No	22	7	35	14	1.674	2.804	38.941	0.335	36.694	0.942	No-No
298	E13 37C embryo 2 head right 1211.20_Maximum intensity projection.tif_Drift_Corrected.tif	8a	0	12	1	1	521	223	665	1013	475.386	No	22	8	40	13	0	0	38.941	0	36.694	0.942	No-No
299	E13 37C embryo 2 head right 1211.20_Maximum intensity projection.tif_Drift_Corrected.tif	8a	0	13	1	1	521	226	665	1013	473.639	No	22	9	45	12	1.776	3.154	40.717	0.355	38.444	0.944	No-No
300	E13 37C embryo 2 head right 1211.20_Maximum intensity projection.tif_Drift_Corrected.tif	8a	0	14	1	1	521	230	665	1013	471.31	No	22	10	50	11	2.368	5.607	43.085	0.474	40.779	0.946	No-No
301	E13 37C embryo 2 head right 1211.20_Maximum intensity projection.tif_Drift_Corrected.tif	8a	0	15	1	1	521	234	665	1013	468.981	No	22	11	55	10	2.368	5.607	45.453	0.474	43.119	0.949	No-No
302	E13 37C embryo 2 head right 1211.20_Maximum intensity projection.tif_Drift_Corrected.tif	8a	0	16	1	1	521	234	665	1013	468.981	No	22	12	60	9	0	0	45.453	0	43.119	0.949	No-No
303	E13 37C embryo 2 head right 1211.20_Maximum intensity projection.tif_Drift_Corrected.tif	8a	0	17	1	1	523	237	665	1013	467.02	No	22	13	65	8	2.134	4.556	47.588	0.427	44.719	0.94	No-No
304	E13 37C embryo 2 head right 1211.20_Maximum intensity projection.tif_Drift_Corrected.tif	8a	0	18	1	1	525	240	665	1013	465.061	No	22	14	70	7	2.134	4.556	49.722	0.427	46.362	0.932	No-No
305	E13 37C embryo 2 head right 1211.20_Maximum intensity projection.tif_Drift_Corrected.tif	8a	0	19	1	1	525	241	665	1013	464.478	No	22	15	75	6	0.592	0.35	50.314	0.118	46.951	0.933	No-No
306	E13 37C embryo 2 head right 1211.20_Maximum intensity projection.tif_Drift_Corrected.tif	8a	0	20	1	1	525	243	665	1013	463.313	No	22	16	80	5	1.184	1.402	51.498	0.237	48.131	0.935	No-No
307	E13 37C embryo 2 head right 1211.20_Maximum intensity projection.tif_Drift_Corrected.tif	8a	0	21	1	1	525	244	665	1013	462.731	No	22	17	85	4	0.592	0.35	52.09	0.118	48.721	0.935	No-No
308	E13 37C embryo 2 head right 1211.20_Maximum intensity projection.tif_Drift_Corrected.tif	8a	0	22	1	1	527	241	665	1013	464.268	No	22	18	90	3	2.134	4.556	54.225	0.427	46.862	0.864	No-No
309	E13 37C embryo 2 head right 1211.20_Maximum intensity projection.tif_Drift_Corrected.tif	8a	0	23	1	1	527	241	665	1013	464.268	No	22	19	95	2	0	0	54.225	0	46.862	0.864	No-No
310	E13 37C embryo 2 head right 1211.20_Maximum intensity projection.tif_Drift_Corrected.tif	8a	0	24	1	1	527	243	665	1013	463.103	No	22	20	100	1	1.184	1.402	55.409	0.237	48.043	0.867	No-No
311	E13 37C embryo 2 head right 1211.20_Maximum intensity projection.tif_Drift_Corrected.tif	8a	0	25	1	1	528	246	665	1013	461.25	No	22	21	105	0	1.872	3.505	57.281	0.374	49.784	0.869	No-No
312	E13 37C embryo 2 head right 1211.20_Maximum intensity projection.tif_Drift_Corrected.tif	8b	0	4	1	1	538	165	665	1013	507.615	No	22	0	0	21	0	0	5.459	0.604	3.971	0.727	No-No
313	E13 37C embryo 2 head right 1211.20_Maximum intensity projection.tif_Drift_Corrected.tif	8b	0	5	1	1	538	166	665	1013	507.029	No	22	1	5	20	0.592	0.35	6.051	0.118	4.269	0.705	No-No
314	E13 37C embryo 2 head right 1211.20_Maximum intensity projection.tif_Drift_Corrected.tif	8b	0	6	1	1	536	175	665	1013	501.94	No	22	2	10	19	5.458	29.789	11.509	1.092	8.052	0.7	No-No
315	E13 37C embryo 2 head right 1211.20_Maximum intensity projection.tif_Drift_Corrected.tif	8b	0	7	1	1	537	177	665	1013	500.679	No	22	3	15	18	1.324	1.752	12.833	0.265	9.36	0.729	No-No
316	E13 37C embryo 2 head right 1211.20_Maximum intensity projection.tif_Drift_Corrected.tif	8b	0	8	1	1	537	183	665	1013	497.169	No	22	4	20	17	3.552	12.617	16.385	0.71	12.78	0.78	No-No
317	E13 37C embryo 2 head right 1211.20_Maximum intensity projection.tif_Drift_Corrected.tif	8b	0	9	1	1	538	187	665	1013	494.738	No	22	5	25	16	2.441	5.958	18.826	0.488	15.22	0.808	No-No
318	E13 37C embryo 2 head right 1211.20_Maximum intensity projection.tif_Drift_Corrected.tif	8b	0	10	1	1	539	187	665	1013	494.649	No	22	6	30	15	0.592	0.35	19.418	0.118	15.369	0.791	No-No
319	E13 37C embryo 2 head right 1211.20_Maximum intensity projection.tif_Drift_Corrected.tif	8b	0	11	1	1	540	191	665	1013	492.218	No	22	7	35	14	2.441	5.958	21.859	0.488	17.809	0.815	No-No
320	E13 37C embryo 2 head right 1211.20_Maximum intensity projection.tif_Drift_Corrected.tif	8b	0	12	1	1	541	191	665	1013	492.13	No	22	8	40	13	0.592	0.35	22.451	0.118	17.976	0.801	No-No
321	E13 37C embryo 2 head right 1211.20_Maximum intensity projection.tif_Drift_Corrected.tif	8b	0	13	1	1	542	194	665	1013	490.285	No	22	9	45	12	1.872	3.505	24.323	0.374	19.847	0.816	No-No
322	E13 37C embryo 2 head right 1211.20_Maximum intensity projection.tif_Drift_Corrected.tif	8b	0	14	1	1	542	196	665	1013	489.115	No	22	10	50	11	1.184	1.402	25.507	0.237	20.981	0.823	No-No
323	E13 37C embryo 2 head right 1211.20_Maximum intensity projection.tif_Drift_Corrected.tif	8b	0	15	1	1	541	198	665	1013	488.033	No	22	11	55	10	1.324	1.752	26.831	0.265	21.968	0.819	No-No
324	E13 37C embryo 2 head right 1211.20_Maximum intensity projection.tif_Drift_Corrected.tif	8b	0	16	1	1	541	201	665	1013	486.277	No	22	12	60	9	1.776	3.154	28.607	0.355	23.695	0.828	No-No
325	E13 37C embryo 2 head right 1211.20_Maximum intensity projection.tif_Drift_Corrected.tif	8b	0	17	1	1	541	201	665	1013	486.277	No	22	13	65	8	0	0	28.607	0	23.695	0.828	No-No
326	E13 37C embryo 2 head right 1211.20_Maximum intensity projection.tif_Drift_Corrected.tif	8b	0	18	1	1	542	204	665	1013	484.432	No	22	14	70	7	1.872	3.505	30.479	0.374	25.559	0.839	No-No
327	E13 37C embryo 2 head right 1211.20_Maximum intensity projection.tif_Drift_Corrected.tif	8b	0	19	1	1	542	207	665	1013	482.676	No	22	15	75	6	1.776	3.154	32.255	0.355	27.29	0.846	No-No
328	E13 37C embryo 2 head right 1211.20_Maximum intensity projection.tif_Drift_Corrected.tif	8b	0	20	1	1	542	208	665	1013	482.091	No	22	16	80	5	0.592	0.35	32.847	0.118	27.868	0.848	No-No
329	E13 37C embryo 2 head right 1211.20_Maximum intensity projection.tif_Drift_Corrected.tif	8b	0	21	1	1	542	208	665	1013	482.091	No	22	17	85	4	0	0	32.847	0	27.868	0.848	No-No
330	E13 37C embryo 2 head right 1211.20_Maximum intensity projection.tif_Drift_Corrected.tif	8b	0	22	1	1	543	211	665	1013	480.246	No	22	18	90	3	1.872	3.505	34.719	0.374	29.73	0.856	No-No
331	E13 37C embryo 2 head right 1211.20_Maximum intensity projection.tif_Drift_Corrected.tif	8b	0	23	1	1	543	212	665	1013	479.661	No	22	19	95	2	0.592	0.35	35.311	0.118	30.308	0.858	No-No
332	E13 37C embryo 2 head right 1211.20_Maximum intensity projection.tif_Drift_Corrected.tif	8b	0	24	1	1	542	215	665	1013	477.995	No	22	20	100	1	1.872	3.505	37.183	0.374	31.93	0.859	No-No
333	E13 37C embryo 2 head right 1211.20_Maximum intensity projection.tif_Drift_Corrected.tif	8b	0	25	1	1	542	217	665	1013	476.825	No	22	21	105	0	1.184	1.402	38.367	0.237	33.094	0.863	No-No
334	E13 37C embryo 2 head right 1211.20_Maximum intensity projection.tif_Drift_Corrected.tif	9	1	1	1	1	349	456	665	1013	379.113	No	4	0	0	3	0	0	0	0	0	NaN	No-No
335	E13 37C embryo 2 head right 1211.20_Maximum intensity projection.tif_Drift_Corrected.tif	9	1	2	1	1	350	462	665	1013	375.734	No	4	1	5	2	3.601	12.967	3.601	0.72	3.601	1	No-No
336	E13 37C embryo 2 head right 1211.20_Maximum intensity projection.tif_Drift_Corrected.tif	9	1	3	1	1	355	463	665	1013	373.758	No	4	2	10	1	3.019	9.112	6.62	0.604	5.458	0.825	No-No
337	E13 37C embryo 2 head right 1211.20_Maximum intensity projection.tif_Drift_Corrected.tif	9	1	4	1	1	359	464	665	1013	372.084	No	4	3	15	0	2.441	5.958	9.06	0.488	7.581	0.837	No-No
338	E13 37C embryo 2 head right 1211.20_Maximum intensity projection.tif_Drift_Corrected.tif	9a	0	5	1	1	347	463	665	1013	376.106	No	21	0	0	20	0	0	16.189	1.426	4.31	0.266	No-No
339	E13 37C embryo 2 head right 1211.20_Maximum intensity projection.tif_Drift_Corrected.tif	9a	0	6	1	1	346	465	665	1013	375.379	No	21	1	5	19	1.324	1.752	17.513	0.265	5.616	0.321	No-No
340	E13 37C embryo 2 head right 1211.20_Maximum intensity projection.tif_Drift_Corrected.tif	9a	0	7	1	1	344	465	665	1013	375.976	No	21	2	10	18	1.184	1.402	18.697	0.237	6.095	0.326	No-No
341	E13 37C embryo 2 head right 1211.20_Maximum intensity projection.tif_Drift_Corrected.tif	9a	0	8	1	1	344	467	665	1013	374.955	No	21	3	15	17	1.184	1.402	19.881	0.237	7.153	0.36	No-No
342	E13 37C embryo 2 head right 1211.20_Maximum intensity projection.tif_Drift_Corrected.tif	9a	0	9	1	1	337	469	665	1013	376.058	No	21	4	20	16	4.31	18.575	24.191	0.862	10.474	0.433	No-No
343	E13 37C embryo 2 head right 1211.20_Maximum intensity projection.tif_Drift_Corrected.tif	9a	0	10	1	1	332	470	665	1013	377.09	No	21	5	25	15	3.019	9.112	27.209	0.604	13.037	0.479	No-No
344	E13 37C embryo 2 head right 1211.20_Maximum intensity projection.tif_Drift_Corrected.tif	9a	0	11	1	1	326	473	665	1013	377.453	No	21	6	30	14	3.971	15.771	31.181	0.794	16.932	0.543	No-No
345	E13 37C embryo 2 head right 1211.20_Maximum intensity projection.tif_Drift_Corrected.tif	9a	0	12	1	1	326	474	665	1013	376.952	No	21	7	35	13	0.592	0.35	31.773	0.118	17.29	0.544	No-No
346	E13 37C embryo 2 head right 1211.20_Maximum intensity projection.tif_Drift_Corrected.tif	9a	0	13	1	1	328	475	665	1013	375.821	No	21	8	40	12	1.324	1.752	33.096	0.265	16.765	0.507	No-No
347	E13 37C embryo 2 head right 1211.20_Maximum intensity projection.tif_Drift_Corrected.tif	9a	0	14	1	1	327	476	665	1013	375.635	No	21	9	45	11	0.837	0.701	33.934	0.167	17.601	0.519	No-No
348	E13 37C embryo 2 head right 1211.20_Maximum intensity projection.tif_Drift_Corrected.tif	9a	0	15	1	1	327	478	665	1013	374.633	No	21	10	50	10	1.184	1.402	35.118	0.237	18.419	0.524	No-No
349	E13 37C embryo 2 head right 1211.20_Maximum intensity projection.tif_Drift_Corrected.tif	9a	0	16	1	1	327	479	665	1013	374.133	No	21	11	55	9	0.592	0.35	35.71	0.118	18.842	0.528	No-No
350	E13 37C embryo 2 head right 1211.20_Maximum intensity projection.tif_Drift_Corrected.tif	9a	0	17	1	1	327	479	665	1013	374.133	No	21	12	60	8	0	0	35.71	0	18.842	0.528	No-No
351	E13 37C embryo 2 head right 1211.20_Maximum intensity projection.tif_Drift_Corrected.tif	9a	0	18	1	1	327	479	665	1013	374.133	No	21	13	65	7	0	0	35.71	0	18.842	0.528	No-No
352	E13 37C embryo 2 head right 1211.20_Maximum intensity projection.tif_Drift_Corrected.tif	9a	0	19	1	1	327	479	665	1013	374.133	No	21	14	70	6	0	0	35.71	0	18.842	0.528	No-No
353	E13 37C embryo 2 head right 1211.20_Maximum intensity projection.tif_Drift_Corrected.tif	9a	0	20	1	1	327	480	665	1013	373.633	No	21	15	75	5	0.592	0.35	36.302	0.118	19.274	0.531	No-No
354	E13 37C embryo 2 head right 1211.20_Maximum intensity projection.tif_Drift_Corrected.tif	9a	0	21	1	1	325	480	665	1013	374.268	No	21	16	80	4	1.184	1.402	37.486	0.237	20.093	0.536	No-No
355	E13 37C embryo 2 head right 1211.20_Maximum intensity projection.tif_Drift_Corrected.tif	9a	0	22	1	1	324	482	665	1013	373.59	No	21	17	85	3	1.324	1.752	38.809	0.265	21.353	0.55	No-No
356	E13 37C embryo 2 head right 1211.20_Maximum intensity projection.tif_Drift_Corrected.tif	9a	0	23	1	1	321	483	665	1013	374.056	No	21	18	90	2	1.872	3.505	40.681	0.374	23.027	0.566	No-No
357	E13 37C embryo 2 head right 1211.20_Maximum intensity projection.tif_Drift_Corrected.tif	9a	0	24	1	1	321	483	665	1013	374.056	No	21	19	95	1	0	0	40.681	0	23.027	0.566	No-No
358	E13 37C embryo 2 head right 1211.20_Maximum intensity projection.tif_Drift_Corrected.tif	9a	0	25	1	1	319	483	665	1013	374.702	No	21	20	100	0	1.184	1.402	41.865	0.237	23.894	0.571	No-No
359	E13 37C embryo 2 head right 1211.20_Maximum intensity projection.tif_Drift_Corrected.tif	9b	0	5	1	1	368	471	665	1013	365.88	No	21	0	0	20	0	0	15.81	1.35	14.331	0.906	No-No
360	E13 37C embryo 2 head right 1211.20_Maximum intensity projection.tif_Drift_Corrected.tif	9b	0	6	1	1	370	472	665	1013	364.792	No	21	1	5	19	1.324	1.752	17.134	0.265	15.629	0.912	No-No
361	E13 37C embryo 2 head right 1211.20_Maximum intensity projection.tif_Drift_Corrected.tif	9b	0	7	1	1	375	473	665	1013	362.863	No	21	2	10	18	3.019	9.112	20.153	0.604	18.39	0.913	No-No
362	E13 37C embryo 2 head right 1211.20_Maximum intensity projection.tif_Drift_Corrected.tif	9b	0	8	1	1	385	475	665	1013	359.049	No	21	3	15	17	6.037	36.448	26.19	1.207	24.098	0.92	No-No
363	E13 37C embryo 2 head right 1211.20_Maximum intensity projection.tif_Drift_Corrected.tif	9b	0	9	1	1	389	477	665	1013	356.909	No	21	4	20	16	2.648	7.009	28.837	0.53	26.745	0.927	No-No
364	E13 37C embryo 2 head right 1211.20_Maximum intensity projection.tif_Drift_Corrected.tif	9b	0	10	1	1	391	476	665	1013	356.896	No	21	5	25	15	1.324	1.752	30.161	0.265	27.539	0.913	No-No
365	E13 37C embryo 2 head right 1211.20_Maximum intensity projection.tif_Drift_Corrected.tif	9b	0	11	1	1	395	476	665	1013	355.825	No	21	6	30	14	2.368	5.607	32.529	0.474	29.695	0.913	No-No
366	E13 37C embryo 2 head right 1211.20_Maximum intensity projection.tif_Drift_Corrected.tif	9b	0	12	1	1	396	475	665	1013	356.089	No	21	7	35	13	0.837	0.701	33.366	0.167	30.012	0.899	No-No
367	E13 37C embryo 2 head right 1211.20_Maximum intensity projection.tif_Drift_Corrected.tif	9b	0	13	1	1	397	476	665	1013	355.295	No	21	8	40	12	0.837	0.701	34.204	0.167	30.784	0.9	No-No
368	E13 37C embryo 2 head right 1211.20_Maximum intensity projection.tif_Drift_Corrected.tif	9b	0	14	1	1	398	476	665	1013	355.031	No	21	9	45	11	0.592	0.35	34.796	0.118	31.331	0.9	No-No
369	E13 37C embryo 2 head right 1211.20_Maximum intensity projection.tif_Drift_Corrected.tif	9b	0	15	1	1	398	477	665	1013	354.501	No	21	10	50	10	0.592	0.35	35.388	0.118	31.56	0.892	No-No
370	E13 37C embryo 2 head right 1211.20_Maximum intensity projection.tif_Drift_Corrected.tif	9b	0	16	1	1	399	479	665	1013	353.178	No	21	11	55	9	1.324	1.752	36.711	0.265	32.582	0.888	No-No
371	E13 37C embryo 2 head right 1211.20_Maximum intensity projection.tif_Drift_Corrected.tif	9b	0	17	1	1	401	479	665	1013	352.651	No	21	12	60	8	1.184	1.402	37.895	0.237	33.661	0.888	No-No
372	E13 37C embryo 2 head right 1211.20_Maximum intensity projection.tif_Drift_Corrected.tif	9b	0	18	1	1	401	480	665	1013	352.121	No	21	13	65	7	0.592	0.35	38.487	0.118	33.905	0.881	No-No
373	E13 37C embryo 2 head right 1211.20_Maximum intensity projection.tif_Drift_Corrected.tif	9b	0	19	1	1	403	480	665	1013	351.597	No	21	14	70	6	1.184	1.402	39.671	0.237	34.983	0.882	No-No
374	E13 37C embryo 2 head right 1211.20_Maximum intensity projection.tif_Drift_Corrected.tif	9b	0	20	1	1	403	480	665	1013	351.597	No	21	15	75	5	0	0	39.671	0	34.983	0.882	No-No
375	E13 37C embryo 2 head right 1211.20_Maximum intensity projection.tif_Drift_Corrected.tif	9b	0	21	1	1	402	480	665	1013	351.858	No	21	16	80	4	0.592	0.35	40.263	0.118	34.443	0.855	No-No
376	E13 37C embryo 2 head right 1211.20_Maximum intensity projection.tif_Drift_Corrected.tif	9b	0	22	1	1	402	480	665	1013	351.858	No	21	17	85	3	0	0	40.263	0	34.443	0.855	No-No
377	E13 37C embryo 2 head right 1211.20_Maximum intensity projection.tif_Drift_Corrected.tif	9b	0	23	1	1	402	480	665	1013	351.858	No	21	18	90	2	0	0	40.263	0	34.443	0.855	No-No
378	E13 37C embryo 2 head right 1211.20_Maximum intensity projection.tif_Drift_Corrected.tif	9b	0	24	1	1	402	480	665	1013	351.858	No	21	19	95	1	0	0	40.263	0	34.443	0.855	No-No
379	E13 37C embryo 2 head right 1211.20_Maximum intensity projection.tif_Drift_Corrected.tif	9b	0	25	1	1	405	478	665	1013	352.14	No	21	20	100	0	2.134	4.556	42.398	0.427	35.619	0.84	No-No
380	E13 37C embryo 2 head right 1211.20_Maximum intensity projection.tif_Drift_Corrected.tif	10	1	1	1	1	341	485	665	1013	366.734	No	4	0	0	3	0	0	0	0	0	NaN	No-No
381	E13 37C embryo 2 head right 1211.20_Maximum intensity projection.tif_Drift_Corrected.tif	10	1	2	1	1	348	489	665	1013	362.556	No	4	1	5	2	4.773	22.78	4.773	0.955	4.773	1	No-No
382	E13 37C embryo 2 head right 1211.20_Maximum intensity projection.tif_Drift_Corrected.tif	10	1	3	1	1	349	491	665	1013	361.236	No	4	2	10	1	1.324	1.752	6.097	0.265	5.92	0.971	No-No
383	E13 37C embryo 2 head right 1211.20_Maximum intensity projection.tif_Drift_Corrected.tif	10	1	4	1	1	352	491	665	1013	360.32	No	4	3	15	0	1.776	3.154	7.873	0.355	7.418	0.942	No-No
384	E13 37C embryo 2 head right 1211.20_Maximum intensity projection.tif_Drift_Corrected.tif	10a	0	5	1	1	344	496	665	1013	360.26	No	21	0	0	20	0	0	13.458	1.117	6.75	0.502	No-No
385	E13 37C embryo 2 head right 1211.20_Maximum intensity projection.tif_Drift_Corrected.tif	10a	0	6	1	1	340	501	665	1013	359.012	No	21	1	5	19	3.791	14.369	17.248	0.758	9.49	0.55	No-No
386	E13 37C embryo 2 head right 1211.20_Maximum intensity projection.tif_Drift_Corrected.tif	10a	0	7	1	1	336	506	665	1013	357.8	No	21	2	10	18	3.791	14.369	21.039	0.758	12.78	0.607	No-No
387	E13 37C embryo 2 head right 1211.20_Maximum intensity projection.tif_Drift_Corrected.tif	10a	0	8	1	1	337	507	665	1013	356.981	No	21	3	15	17	0.837	0.701	21.876	0.167	13.238	0.605	No-No
388	E13 37C embryo 2 head right 1211.20_Maximum intensity projection.tif_Drift_Corrected.tif	10a	0	9	1	1	335	511	665	1013	355.646	No	21	4	20	16	2.648	7.009	24.524	0.53	15.797	0.644	No-No
389	E13 37C embryo 2 head right 1211.20_Maximum intensity projection.tif_Drift_Corrected.tif	10a	0	10	1	1	333	512	665	1013	355.804	No	21	5	25	15	1.324	1.752	25.847	0.265	16.671	0.645	No-No
390	E13 37C embryo 2 head right 1211.20_Maximum intensity projection.tif_Drift_Corrected.tif	10a	0	11	1	1	334	513	665	1013	354.983	No	21	6	30	14	0.837	0.701	26.685	0.167	17.086	0.64	No-No
391	E13 37C embryo 2 head right 1211.20_Maximum intensity projection.tif_Drift_Corrected.tif	10a	0	12	1	1	335	512	665	1013	355.151	No	21	7	35	13	0.837	0.701	27.522	0.167	16.374	0.595	No-No
392	E13 37C embryo 2 head right 1211.20_Maximum intensity projection.tif_Drift_Corrected.tif	10a	0	13	1	1	335	514	665	1013	354.163	No	21	8	40	12	1.184	1.402	28.706	0.237	17.532	0.611	No-No
393	E13 37C embryo 2 head right 1211.20_Maximum intensity projection.tif_Drift_Corrected.tif	10a	0	14	1	1	334	514	665	1013	354.49	No	21	9	45	11	0.592	0.35	29.298	0.118	17.661	0.603	No-No
394	E13 37C embryo 2 head right 1211.20_Maximum intensity projection.tif_Drift_Corrected.tif	10a	0	15	1	1	333	515	665	1013	354.325	No	21	10	50	10	0.837	0.701	30.135	0.167	18.381	0.61	No-No
395	E13 37C embryo 2 head right 1211.20_Maximum intensity projection.tif_Drift_Corrected.tif	10a	0	16	1	1	331	515	665	1013	354.983	No	21	11	55	9	1.184	1.402	31.319	0.237	18.721	0.598	No-No
396	E13 37C embryo 2 head right 1211.20_Maximum intensity projection.tif_Drift_Corrected.tif	10a	0	17	1	1	330	516	665	1013	354.822	No	21	12	60	8	0.837	0.701	32.156	0.167	19.473	0.606	No-No
397	E13 37C embryo 2 head right 1211.20_Maximum intensity projection.tif_Drift_Corrected.tif	10a	0	18	1	1	330	517	665	1013	354.331	No	21	13	65	7	0.592	0.35	32.748	0.118	20.032	0.612	No-No
398	E13 37C embryo 2 head right 1211.20_Maximum intensity projection.tif_Drift_Corrected.tif	10a	0	19	1	1	328	517	665	1013	354.995	No	21	14	70	6	1.184	1.402	33.932	0.237	20.448	0.603	No-No
399	E13 37C embryo 2 head right 1211.20_Maximum intensity projection.tif_Drift_Corrected.tif	10a	0	20	1	1	327	518	665	1013	354.839	No	21	15	75	5	0.837	0.701	34.769	0.167	21.221	0.61	No-No
400	E13 37C embryo 2 head right 1211.20_Maximum intensity projection.tif_Drift_Corrected.tif	10a	0	21	1	1	326	515	665	1013	356.64	No	21	16	80	4	1.872	3.505	36.641	0.374	19.856	0.542	No-No
401	E13 37C embryo 2 head right 1211.20_Maximum intensity projection.tif_Drift_Corrected.tif	10a	0	22	1	1	326	516	665	1013	356.151	No	21	17	85	3	0.592	0.35	37.233	0.118	20.388	0.548	No-No
402	E13 37C embryo 2 head right 1211.20_Maximum intensity projection.tif_Drift_Corrected.tif	10a	0	23	1	1	326	522	665	1013	353.222	No	21	18	90	2	3.552	12.617	40.785	0.71	23.636	0.58	No-No
403	E13 37C embryo 2 head right 1211.20_Maximum intensity projection.tif_Drift_Corrected.tif	10a	0	24	1	1	326	521	665	1013	353.709	No	21	19	95	1	0.592	0.35	41.377	0.118	23.088	0.558	No-No
404	E13 37C embryo 2 head right 1211.20_Maximum intensity projection.tif_Drift_Corrected.tif	10a	0	25	1	1	326	521	665	1013	353.709	No	21	20	100	0	0	0	41.377	0	23.088	0.558	No-No
405	E13 37C embryo 2 head right 1211.20_Maximum intensity projection.tif_Drift_Corrected.tif	10b	0	5	1	1	365	487	665	1013	358.478	No	21	0	0	20	0	0	15.925	1.61	14.257	0.895	No-No
406	E13 37C embryo 2 head right 1211.20_Maximum intensity projection.tif_Drift_Corrected.tif	10b	0	6	1	1	369	487	665	1013	357.311	No	21	1	5	19	2.368	5.607	18.293	0.474	16.618	0.908	No-No
407	E13 37C embryo 2 head right 1211.20_Maximum intensity projection.tif_Drift_Corrected.tif	10b	0	7	1	1	378	489	665	1013	353.69	No	21	2	10	18	5.458	29.789	23.751	1.092	22.032	0.928	No-No
408	E13 37C embryo 2 head right 1211.20_Maximum intensity projection.tif_Drift_Corrected.tif	10b	0	8	1	1	382	490	665	1013	352.038	No	21	3	15	17	2.441	5.958	26.192	0.488	24.452	0.934	No-No
409	E13 37C embryo 2 head right 1211.20_Maximum intensity projection.tif_Drift_Corrected.tif	10b	0	9	1	1	383	491	665	1013	351.235	No	21	4	20	16	0.837	0.701	27.029	0.167	25.116	0.929	No-No
410	E13 37C embryo 2 head right 1211.20_Maximum intensity projection.tif_Drift_Corrected.tif	10b	0	10	1	1	387	490	665	1013	350.639	No	21	5	25	15	2.441	5.958	29.47	0.488	27.392	0.93	No-No
411	E13 37C embryo 2 head right 1211.20_Maximum intensity projection.tif_Drift_Corrected.tif	10b	0	11	1	1	397	493	665	1013	346.32	No	21	6	30	14	6.181	38.201	35.65	1.236	33.489	0.939	No-No
412	E13 37C embryo 2 head right 1211.20_Maximum intensity projection.tif_Drift_Corrected.tif	10b	0	12	1	1	402	494	665	1013	344.445	No	21	7	35	13	3.019	9.112	38.669	0.604	36.503	0.944	No-No
413	E13 37C embryo 2 head right 1211.20_Maximum intensity projection.tif_Drift_Corrected.tif	10b	0	13	1	1	409	494	665	1013	342.592	No	21	8	40	12	4.144	17.173	42.813	0.829	40.607	0.948	No-No
414	E13 37C embryo 2 head right 1211.20_Maximum intensity projection.tif_Drift_Corrected.tif	10b	0	14	1	1	409	494	665	1013	342.592	No	21	9	45	11	0	0	42.813	0	40.607	0.948	No-No
415	E13 37C embryo 2 head right 1211.20_Maximum intensity projection.tif_Drift_Corrected.tif	10b	0	15	1	1	409	494	665	1013	342.592	No	21	10	50	10	0	0	42.813	0	40.607	0.948	No-No
416	E13 37C embryo 2 head right 1211.20_Maximum intensity projection.tif_Drift_Corrected.tif	10b	0	16	1	1	410	495	665	1013	341.799	No	21	11	55	9	0.837	0.701	43.65	0.167	41.275	0.946	No-No
417	E13 37C embryo 2 head right 1211.20_Maximum intensity projection.tif_Drift_Corrected.tif	10b	0	17	1	1	412	495	665	1013	341.278	No	21	12	60	8	1.184	1.402	44.834	0.237	42.447	0.947	No-No
418	E13 37C embryo 2 head right 1211.20_Maximum intensity projection.tif_Drift_Corrected.tif	10b	0	18	1	1	413	495	665	1013	341.019	No	21	13	65	7	0.592	0.35	45.426	0.118	43.033	0.947	No-No
419	E13 37C embryo 2 head right 1211.20_Maximum intensity projection.tif_Drift_Corrected.tif	10b	0	19	1	1	412	495	665	1013	341.278	No	21	14	70	6	0.592	0.35	46.018	0.118	42.447	0.922	No-No
420	E13 37C embryo 2 head right 1211.20_Maximum intensity projection.tif_Drift_Corrected.tif	10b	0	20	1	1	412	495	665	1013	341.278	No	21	15	75	5	0	0	46.018	0	42.447	0.922	No-No
421	E13 37C embryo 2 head right 1211.20_Maximum intensity projection.tif_Drift_Corrected.tif	10b	0	21	1	1	413	495	665	1013	341.019	No	21	16	80	4	0.592	0.35	46.61	0.118	43.033	0.923	No-No
422	E13 37C embryo 2 head right 1211.20_Maximum intensity projection.tif_Drift_Corrected.tif	10b	0	22	1	1	413	495	665	1013	341.019	No	21	17	85	3	0	0	46.61	0	43.033	0.923	No-No
423	E13 37C embryo 2 head right 1211.20_Maximum intensity projection.tif_Drift_Corrected.tif	10b	0	23	1	1	416	494	665	1013	340.779	No	21	18	90	2	1.872	3.505	48.482	0.374	44.719	0.922	No-No
424	E13 37C embryo 2 head right 1211.20_Maximum intensity projection.tif_Drift_Corrected.tif	10b	0	24	1	1	416	494	665	1013	340.779	No	21	19	95	1	0	0	48.482	0	44.719	0.922	No-No
425	E13 37C embryo 2 head right 1211.20_Maximum intensity projection.tif_Drift_Corrected.tif	10b	0	25	1	1	417	494	665	1013	340.524	No	21	20	100	0	0.592	0.35	49.074	0.118	45.306	0.923	No-No
426	E13 37C embryo 2 head right 1211.20_Maximum intensity projection.tif_Drift_Corrected.tif	11	1	1	1	1	210	360	665	1013	471.164	No	6	0	0	5	0	0	0	0	0	NaN	No-No
427	E13 37C embryo 2 head right 1211.20_Maximum intensity projection.tif_Drift_Corrected.tif	11	1	2	1	1	213	363	665	1013	468.692	No	6	1	5	4	2.512	6.308	2.512	0.502	2.512	1	No-No
428	E13 37C embryo 2 head right 1211.20_Maximum intensity projection.tif_Drift_Corrected.tif	11	1	3	1	1	219	364	665	1013	466.185	No	6	2	10	3	3.601	12.967	6.113	0.72	5.831	0.954	No-No
429	E13 37C embryo 2 head right 1211.20_Maximum intensity projection.tif_Drift_Corrected.tif	11	1	4	1	1	223	364	665	1013	464.848	No	6	3	15	2	2.368	5.607	8.481	0.474	8.052	0.949	No-No
430	E13 37C embryo 2 head right 1211.20_Maximum intensity projection.tif_Drift_Corrected.tif	11	1	5	1	1	227	370	665	1013	460.579	No	6	4	20	1	4.269	18.224	12.75	0.854	11.676	0.916	No-No
431	E13 37C embryo 2 head right 1211.20_Maximum intensity projection.tif_Drift_Corrected.tif	11	1	6	1	1	228	372	665	1013	459.268	No	6	5	25	0	1.324	1.752	14.073	0.265	12.807	0.91	No-No
432	E13 37C embryo 2 head right 1211.20_Maximum intensity projection.tif_Drift_Corrected.tif	11a	0	7	1	1	221	373	665	1013	461.128	No	19	0	0	18	0	0	18.259	0.837	10.081	0.552	No-No
433	E13 37C embryo 2 head right 1211.20_Maximum intensity projection.tif_Drift_Corrected.tif	11a	0	8	1	1	221	374	665	1013	460.642	No	19	1	5	17	0.592	0.35	18.851	0.118	10.54	0.559	No-No
434	E13 37C embryo 2 head right 1211.20_Maximum intensity projection.tif_Drift_Corrected.tif	11a	0	9	1	1	223	375	665	1013	459.481	No	19	2	10	16	1.324	1.752	20.175	0.265	11.751	0.582	No-No
435	E13 37C embryo 2 head right 1211.20_Maximum intensity projection.tif_Drift_Corrected.tif	11a	0	10	1	1	224	377	665	1013	458.17	No	19	3	15	15	1.324	1.752	21.499	0.265	13.037	0.606	No-No
436	E13 37C embryo 2 head right 1211.20_Maximum intensity projection.tif_Drift_Corrected.tif	11a	0	11	1	1	225	377	665	1013	457.833	No	19	4	20	14	0.592	0.35	22.091	0.118	13.422	0.608	No-No
437	E13 37C embryo 2 head right 1211.20_Maximum intensity projection.tif_Drift_Corrected.tif	11a	0	12	1	1	227	374	665	1013	458.624	No	19	5	25	13	2.134	4.556	24.225	0.427	13.037	0.538	No-No
438	E13 37C embryo 2 head right 1211.20_Maximum intensity projection.tif_Drift_Corrected.tif	11a	0	13	1	1	229	375	665	1013	457.467	No	19	6	30	12	1.324	1.752	25.549	0.265	14.331	0.561	No-No
439	E13 37C embryo 2 head right 1211.20_Maximum intensity projection.tif_Drift_Corrected.tif	11a	0	14	1	1	229	377	665	1013	456.49	No	19	7	35	11	1.184	1.402	26.733	0.237	15.093	0.565	No-No
440	E13 37C embryo 2 head right 1211.20_Maximum intensity projection.tif_Drift_Corrected.tif	11a	0	15	1	1	230	377	665	1013	456.156	No	19	8	40	10	0.592	0.35	27.325	0.118	15.539	0.569	No-No
441	E13 37C embryo 2 head right 1211.20_Maximum intensity projection.tif_Drift_Corrected.tif	11a	0	16	1	1	226	380	665	1013	456.036	No	19	9	45	9	2.96	8.762	30.285	0.592	15.163	0.501	No-No
442	E13 37C embryo 2 head right 1211.20_Maximum intensity projection.tif_Drift_Corrected.tif	11a	0	17	1	1	225	382	665	1013	455.402	No	19	10	50	8	1.324	1.752	31.609	0.265	15.763	0.499	No-No
443	E13 37C embryo 2 head right 1211.20_Maximum intensity projection.tif_Drift_Corrected.tif	11a	0	18	1	1	224	384	665	1013	454.771	No	19	11	55	7	1.324	1.752	32.933	0.265	16.449	0.499	No-No
444	E13 37C embryo 2 head right 1211.20_Maximum intensity projection.tif_Drift_Corrected.tif	11a	0	19	1	1	222	386	665	1013	454.484	No	19	12	60	6	1.674	2.804	34.607	0.335	16.952	0.49	No-No
445	E13 37C embryo 2 head right 1211.20_Maximum intensity projection.tif_Drift_Corrected.tif	11a	0	20	1	1	220	388	665	1013	454.203	No	19	13	65	5	1.674	2.804	36.282	0.335	17.601	0.485	No-No
446	E13 37C embryo 2 head right 1211.20_Maximum intensity projection.tif_Drift_Corrected.tif	11a	0	21	1	1	219	389	665	1013	454.065	No	19	14	70	4	0.837	0.701	37.119	0.167	17.976	0.484	No-No
447	E13 37C embryo 2 head right 1211.20_Maximum intensity projection.tif_Drift_Corrected.tif	11a	0	22	1	1	219	389	665	1013	454.065	No	19	15	75	3	0	0	37.119	0	17.976	0.484	No-No
448	E13 37C embryo 2 head right 1211.20_Maximum intensity projection.tif_Drift_Corrected.tif	11a	0	23	1	1	219	389	665	1013	454.065	No	19	16	80	2	0	0	37.119	0	17.976	0.484	No-No
449	E13 37C embryo 2 head right 1211.20_Maximum intensity projection.tif_Drift_Corrected.tif	11a	0	24	1	1	219	389	665	1013	454.065	No	19	17	85	1	0	0	37.119	0	17.976	0.484	No-No
450	E13 37C embryo 2 head right 1211.20_Maximum intensity projection.tif_Drift_Corrected.tif	11a	0	25	1	1	221	390	665	1013	452.896	No	19	18	90	0	1.324	1.752	38.443	0.265	18.916	0.492	No-No
451	E13 37C embryo 2 head right 1211.20_Maximum intensity projection.tif_Drift_Corrected.tif	11b	0	7	1	1	245	376	665	1013	451.696	No	19	0	0	18	0	0	24.412	2.068	22.782	0.933	No-No
452	E13 37C embryo 2 head right 1211.20_Maximum intensity projection.tif_Drift_Corrected.tif	11b	0	8	1	1	248	377	665	1013	450.226	No	19	1	5	17	1.872	3.505	26.284	0.374	24.645	0.938	No-No
453	E13 37C embryo 2 head right 1211.20_Maximum intensity projection.tif_Drift_Corrected.tif	11b	0	9	1	1	250	379	665	1013	448.586	No	19	2	10	16	1.674	2.804	27.959	0.335	26.216	0.938	No-No
454	E13 37C embryo 2 head right 1211.20_Maximum intensity projection.tif_Drift_Corrected.tif	11b	0	10	1	1	252	379	665	1013	447.939	No	19	3	15	15	1.184	1.402	29.143	0.237	27.29	0.936	No-No
455	E13 37C embryo 2 head right 1211.20_Maximum intensity projection.tif_Drift_Corrected.tif	11b	0	11	1	1	256	379	665	1013	446.651	No	19	4	20	14	2.368	5.607	31.511	0.474	29.464	0.935	No-No
456	E13 37C embryo 2 head right 1211.20_Maximum intensity projection.tif_Drift_Corrected.tif	11b	0	12	1	1	262	379	665	1013	444.735	No	19	5	25	13	3.552	12.617	35.063	0.71	32.775	0.935	No-No
457	E13 37C embryo 2 head right 1211.20_Maximum intensity projection.tif_Drift_Corrected.tif	11b	0	13	1	1	268	381	665	1013	441.837	No	19	6	30	12	3.744	14.019	38.807	0.749	36.517	0.941	No-No
458	E13 37C embryo 2 head right 1211.20_Maximum intensity projection.tif_Drift_Corrected.tif	11b	0	14	1	1	268	381	665	1013	441.837	No	19	7	35	11	0	0	38.807	0	36.517	0.941	No-No
459	E13 37C embryo 2 head right 1211.20_Maximum intensity projection.tif_Drift_Corrected.tif	11b	0	15	1	1	268	381	665	1013	441.837	No	19	8	40	10	0	0	38.807	0	36.517	0.941	No-No
460	E13 37C embryo 2 head right 1211.20_Maximum intensity projection.tif_Drift_Corrected.tif	11b	0	16	1	1	269	381	665	1013	441.522	No	19	9	45	9	0.592	0.35	39.399	0.118	37.075	0.941	No-No
461	E13 37C embryo 2 head right 1211.20_Maximum intensity projection.tif_Drift_Corrected.tif	11b	0	17	1	1	271	381	665	1013	440.895	No	19	10	50	8	1.184	1.402	40.583	0.237	38.192	0.941	No-No
462	E13 37C embryo 2 head right 1211.20_Maximum intensity projection.tif_Drift_Corrected.tif	11b	0	18	1	1	275	382	665	1013	439.143	No	19	11	55	7	2.441	5.958	43.024	0.488	40.624	0.944	No-No
463	E13 37C embryo 2 head right 1211.20_Maximum intensity projection.tif_Drift_Corrected.tif	11b	0	19	1	1	275	382	665	1013	439.143	No	19	12	60	6	0	0	43.024	0	40.624	0.944	No-No
464	E13 37C embryo 2 head right 1211.20_Maximum intensity projection.tif_Drift_Corrected.tif	11b	0	20	1	1	276	383	665	1013	438.328	No	19	13	65	5	0.837	0.701	43.861	0.167	41.377	0.943	No-No
465	E13 37C embryo 2 head right 1211.20_Maximum intensity projection.tif_Drift_Corrected.tif	11b	0	21	1	1	276	383	665	1013	438.328	No	19	14	70	4	0	0	43.861	0	41.377	0.943	No-No
466	E13 37C embryo 2 head right 1211.20_Maximum intensity projection.tif_Drift_Corrected.tif	11b	0	22	1	1	277	384	665	1013	437.514	No	19	15	75	3	0.837	0.701	44.698	0.167	42.132	0.943	No-No
467	E13 37C embryo 2 head right 1211.20_Maximum intensity projection.tif_Drift_Corrected.tif	11b	0	23	1	1	277	384	665	1013	437.514	No	19	16	80	2	0	0	44.698	0	42.132	0.943	No-No
468	E13 37C embryo 2 head right 1211.20_Maximum intensity projection.tif_Drift_Corrected.tif	11b	0	24	1	1	277	384	665	1013	437.514	No	19	17	85	1	0	0	44.698	0	42.132	0.943	No-No
469	E13 37C embryo 2 head right 1211.20_Maximum intensity projection.tif_Drift_Corrected.tif	11b	0	25	1	1	279	384	665	1013	436.893	No	19	18	90	0	1.184	1.402	45.882	0.237	43.248	0.943	No-No
470	E13 37C embryo 2 head right 1211.20_Maximum intensity projection.tif_Drift_Corrected.tif	12	1	1	1	1	150	218	665	1013	560.762	No	6	0	0	5	0	0	0	0	0	NaN	No-No
471	E13 37C embryo 2 head right 1211.20_Maximum intensity projection.tif_Drift_Corrected.tif	12	1	2	1	1	157	222	665	1013	556.526	No	6	1	5	4	4.773	22.78	4.773	0.955	4.773	1	No-No
472	E13 37C embryo 2 head right 1211.20_Maximum intensity projection.tif_Drift_Corrected.tif	12	1	3	1	1	163	224	665	1013	553.615	No	6	2	10	3	3.744	14.019	8.517	0.749	8.476	0.995	No-No
473	E13 37C embryo 2 head right 1211.20_Maximum intensity projection.tif_Drift_Corrected.tif	12	1	4	1	1	169	228	665	1013	549.713	No	6	3	15	2	4.269	18.224	12.786	0.854	12.711	0.994	No-No
474	E13 37C embryo 2 head right 1211.20_Maximum intensity projection.tif_Drift_Corrected.tif	12	1	5	1	1	172	231	665	1013	547.263	No	6	4	20	1	2.512	6.308	15.298	0.502	15.128	0.989	No-No
475	E13 37C embryo 2 head right 1211.20_Maximum intensity projection.tif_Drift_Corrected.tif	12	1	6	1	1	175	237	665	1013	543.312	No	6	5	25	0	3.971	15.771	19.269	0.794	18.589	0.965	No-No
476	E13 37C embryo 2 head right 1211.20_Maximum intensity projection.tif_Drift_Corrected.tif	12a	0	7	1	1	174	250	665	1013	537.14	No	19	0	0	18	0	0	26.988	1.544	23.68	0.877	No-No
477	E13 37C embryo 2 head right 1211.20_Maximum intensity projection.tif_Drift_Corrected.tif	12a	0	8	1	1	174	253	665	1013	535.648	No	19	1	5	17	1.776	3.154	28.764	0.355	25.123	0.873	No-No
478	E13 37C embryo 2 head right 1211.20_Maximum intensity projection.tif_Drift_Corrected.tif	12a	0	9	1	1	175	260	665	1013	531.848	No	19	2	10	16	4.186	17.523	32.95	0.837	28.935	0.878	No-No
479	E13 37C embryo 2 head right 1211.20_Maximum intensity projection.tif_Drift_Corrected.tif	12a	0	10	1	1	175	260	665	1013	531.848	No	19	3	15	15	0	0	32.95	0	28.935	0.878	No-No
480	E13 37C embryo 2 head right 1211.20_Maximum intensity projection.tif_Drift_Corrected.tif	12a	0	11	1	1	175	262	665	1013	530.856	No	19	4	20	14	1.184	1.402	34.134	0.237	29.959	0.878	No-No
481	E13 37C embryo 2 head right 1211.20_Maximum intensity projection.tif_Drift_Corrected.tif	12a	0	12	1	1	176	263	665	1013	530.037	No	19	5	25	13	0.837	0.701	34.971	0.167	30.767	0.88	No-No
482	E13 37C embryo 2 head right 1211.20_Maximum intensity projection.tif_Drift_Corrected.tif	12a	0	13	1	1	172	263	665	1013	531.334	No	19	6	30	12	2.368	5.607	37.339	0.474	29.653	0.794	No-No
483	E13 37C embryo 2 head right 1211.20_Maximum intensity projection.tif_Drift_Corrected.tif	12a	0	14	1	1	171	263	665	1013	531.659	No	19	7	35	11	0.592	0.35	37.931	0.118	29.398	0.775	No-No
484	E13 37C embryo 2 head right 1211.20_Maximum intensity projection.tif_Drift_Corrected.tif	12a	0	15	1	1	173	266	665	1013	529.525	No	19	8	40	10	2.134	4.556	40.065	0.427	31.51	0.786	No-No
485	E13 37C embryo 2 head right 1211.20_Maximum intensity projection.tif_Drift_Corrected.tif	12a	0	16	1	1	175	268	665	1013	527.885	No	19	9	45	9	1.674	2.804	41.74	0.335	33.094	0.793	No-No
486	E13 37C embryo 2 head right 1211.20_Maximum intensity projection.tif_Drift_Corrected.tif	12a	0	17	1	1	178	268	665	1013	526.911	No	19	10	50	8	1.776	3.154	43.516	0.355	33.925	0.78	No-No
487	E13 37C embryo 2 head right 1211.20_Maximum intensity projection.tif_Drift_Corrected.tif	12a	0	18	1	1	181	269	665	1013	525.445	No	19	11	55	7	1.872	3.505	45.388	0.374	35.332	0.778	No-No
488	E13 37C embryo 2 head right 1211.20_Maximum intensity projection.tif_Drift_Corrected.tif	12a	0	19	1	1	185	270	665	1013	523.66	No	19	12	60	6	2.441	5.958	47.829	0.488	37.108	0.776	No-No
489	E13 37C embryo 2 head right 1211.20_Maximum intensity projection.tif_Drift_Corrected.tif	12a	0	20	1	1	187	272	665	1013	522.024	No	19	13	65	5	1.674	2.804	49.503	0.335	38.752	0.783	No-No
490	E13 37C embryo 2 head right 1211.20_Maximum intensity projection.tif_Drift_Corrected.tif	12a	0	21	1	1	187	272	665	1013	522.024	No	19	14	70	4	0	0	49.503	0	38.752	0.783	No-No
491	E13 37C embryo 2 head right 1211.20_Maximum intensity projection.tif_Drift_Corrected.tif	12a	0	22	1	1	186	268	665	1013	524.335	No	19	15	75	3	2.441	5.958	51.944	0.488	36.474	0.702	No-No
492	E13 37C embryo 2 head right 1211.20_Maximum intensity projection.tif_Drift_Corrected.tif	12a	0	23	1	1	185	271	665	1013	523.163	No	19	16	80	2	1.872	3.505	53.816	0.374	37.6	0.699	No-No
493	E13 37C embryo 2 head right 1211.20_Maximum intensity projection.tif_Drift_Corrected.tif	12a	0	24	1	1	187	272	665	1013	522.024	No	19	17	85	1	1.324	1.752	55.14	0.265	38.752	0.703	No-No
494	E13 37C embryo 2 head right 1211.20_Maximum intensity projection.tif_Drift_Corrected.tif	12a	0	25	1	1	189	273	665	1013	520.885	No	19	18	90	0	1.324	1.752	56.464	0.265	39.915	0.707	No-No
495	E13 37C embryo 2 head right 1211.20_Maximum intensity projection.tif_Drift_Corrected.tif	12b	0	7	1	1	187	236	665	1013	540.056	No	19	0	0	18	0	0	26.397	1.426	24.358	0.923	No-No
496	E13 37C embryo 2 head right 1211.20_Maximum intensity projection.tif_Drift_Corrected.tif	12b	0	8	1	1	190	240	665	1013	537.109	No	19	1	5	17	2.96	8.762	29.357	0.592	27.025	0.921	No-No
497	E13 37C embryo 2 head right 1211.20_Maximum intensity projection.tif_Drift_Corrected.tif	12b	0	9	1	1	191	244	665	1013	534.782	No	19	2	10	16	2.441	5.958	31.798	0.488	28.741	0.904	No-No
498	E13 37C embryo 2 head right 1211.20_Maximum intensity projection.tif_Drift_Corrected.tif	12b	0	10	1	1	192	244	665	1013	534.471	No	19	3	15	15	0.592	0.35	32.39	0.118	29.243	0.903	No-No
499	E13 37C embryo 2 head right 1211.20_Maximum intensity projection.tif_Drift_Corrected.tif	12b	0	11	1	1	195	245	665	1013	533.038	No	19	4	20	14	1.872	3.505	34.262	0.374	31.067	0.907	No-No
500	E13 37C embryo 2 head right 1211.20_Maximum intensity projection.tif_Drift_Corrected.tif	12b	0	12	1	1	198	242	665	1013	533.631	No	19	5	25	13	2.512	6.308	36.774	0.502	31.77	0.864	No-No
501	E13 37C embryo 2 head right 1211.20_Maximum intensity projection.tif_Drift_Corrected.tif	12b	0	13	1	1	201	244	665	1013	531.699	No	19	6	30	12	2.134	4.556	38.909	0.427	33.889	0.871	No-No
502	E13 37C embryo 2 head right 1211.20_Maximum intensity projection.tif_Drift_Corrected.tif	12b	0	14	1	1	206	244	665	1013	530.176	No	19	7	35	11	2.96	8.762	41.869	0.592	36.551	0.873	No-No
503	E13 37C embryo 2 head right 1211.20_Maximum intensity projection.tif_Drift_Corrected.tif	12b	0	15	1	1	208	246	665	1013	528.553	No	19	8	40	10	1.674	2.804	43.543	0.335	38.128	0.876	No-No
504	E13 37C embryo 2 head right 1211.20_Maximum intensity projection.tif_Drift_Corrected.tif	12b	0	16	1	1	208	246	665	1013	528.553	No	19	9	45	9	0	0	43.543	0	38.128	0.876	No-No
505	E13 37C embryo 2 head right 1211.20_Maximum intensity projection.tif_Drift_Corrected.tif	12b	0	17	1	1	213	249	665	1013	525.515	No	19	10	50	8	3.452	11.916	46.995	0.69	41.567	0.884	No-No
506	E13 37C embryo 2 head right 1211.20_Maximum intensity projection.tif_Drift_Corrected.tif	12b	0	18	1	1	217	250	665	1013	523.802	No	19	11	55	7	2.441	5.958	49.436	0.488	43.956	0.889	No-No
507	E13 37C embryo 2 head right 1211.20_Maximum intensity projection.tif_Drift_Corrected.tif	12b	0	19	1	1	222	249	665	1013	522.822	No	19	12	60	6	3.019	9.112	52.454	0.604	46.407	0.885	No-No
508	E13 37C embryo 2 head right 1211.20_Maximum intensity projection.tif_Drift_Corrected.tif	12b	0	20	1	1	225	250	665	1013	521.42	No	19	13	65	5	1.872	3.505	54.326	0.374	48.273	0.889	No-No
509	E13 37C embryo 2 head right 1211.20_Maximum intensity projection.tif_Drift_Corrected.tif	12b	0	21	1	1	226	252	665	1013	520.099	No	19	14	70	4	1.324	1.752	55.65	0.265	49.289	0.886	No-No
510	E13 37C embryo 2 head right 1211.20_Maximum intensity projection.tif_Drift_Corrected.tif	12b	0	22	1	1	228	253	665	1013	518.995	No	19	15	75	3	1.324	1.752	56.974	0.265	50.612	0.888	No-No
511	E13 37C embryo 2 head right 1211.20_Maximum intensity projection.tif_Drift_Corrected.tif	12b	0	23	1	1	232	255	665	1013	516.79	No	19	16	80	2	2.648	7.009	59.621	0.53	53.257	0.893	No-No
512	E13 37C embryo 2 head right 1211.20_Maximum intensity projection.tif_Drift_Corrected.tif	12b	0	24	1	1	236	258	665	1013	514.075	No	19	17	85	1	2.96	8.762	62.581	0.592	56.15	0.897	No-No
513	E13 37C embryo 2 head right 1211.20_Maximum intensity projection.tif_Drift_Corrected.tif	12b	0	25	1	1	237	259	665	1013	513.268	No	19	18	90	0	0.837	0.701	63.419	0.167	56.937	0.898	No-No
514	E13 37C embryo 2 head right 1211.20_Maximum intensity projection.tif_Drift_Corrected.tif	13	1	3	1	1	398	110	665	1013	557.455	No	5	0	0	4	0	0	0	0	0	NaN	No-No
515	E13 37C embryo 2 head right 1211.20_Maximum intensity projection.tif_Drift_Corrected.tif	13	1	4	1	1	400	112	665	1013	555.984	No	5	1	5	3	1.674	2.804	1.674	0.335	1.674	1	No-No
516	E13 37C embryo 2 head right 1211.20_Maximum intensity projection.tif_Drift_Corrected.tif	13	1	5	1	1	402	121	665	1013	550.539	No	5	2	10	2	5.458	29.789	7.132	1.092	6.929	0.972	No-No
517	E13 37C embryo 2 head right 1211.20_Maximum intensity projection.tif_Drift_Corrected.tif	13	1	6	1	1	402	134	665	1013	543.161	No	5	3	15	1	7.696	59.228	14.828	1.539	14.404	0.971	No-No
518	E13 37C embryo 2 head right 1211.20_Maximum intensity projection.tif_Drift_Corrected.tif	13	1	7	1	1	403	136	665	1013	541.857	No	5	4	20	0	1.324	1.752	16.152	0.265	15.674	0.97	No-No
519	E13 37C embryo 2 head right 1211.20_Maximum intensity projection.tif_Drift_Corrected.tif	13a	0	8	1	1	401	141	665	1013	539.364	No	18	0	0	17	0	0	19.34	0.638	18.438	0.953	No-No
520	E13 37C embryo 2 head right 1211.20_Maximum intensity projection.tif_Drift_Corrected.tif	13a	0	9	1	1	400	143	665	1013	538.403	No	18	1	5	16	1.324	1.752	20.664	0.265	19.572	0.947	No-No
521	E13 37C embryo 2 head right 1211.20_Maximum intensity projection.tif_Drift_Corrected.tif	13a	0	10	1	1	401	146	665	1013	536.531	No	18	2	10	15	1.872	3.505	22.536	0.374	21.386	0.949	No-No
522	E13 37C embryo 2 head right 1211.20_Maximum intensity projection.tif_Drift_Corrected.tif	13a	0	11	1	1	402	150	665	1013	534.094	No	18	3	15	14	2.441	5.958	24.977	0.488	23.798	0.953	No-No
523	E13 37C embryo 2 head right 1211.20_Maximum intensity projection.tif_Drift_Corrected.tif	13a	0	12	1	1	400	152	665	1013	533.308	No	18	4	20	13	1.674	2.804	26.651	0.335	24.892	0.934	No-No
524	E13 37C embryo 2 head right 1211.20_Maximum intensity projection.tif_Drift_Corrected.tif	13a	0	13	1	1	396	153	665	1013	533.445	No	18	5	25	12	2.441	5.958	29.092	0.488	25.484	0.876	No-No
525	E13 37C embryo 2 head right 1211.20_Maximum intensity projection.tif_Drift_Corrected.tif	13a	0	14	1	1	392	156	665	1013	532.464	No	18	6	30	11	2.96	8.762	32.052	0.592	27.463	0.857	No-No
526	E13 37C embryo 2 head right 1211.20_Maximum intensity projection.tif_Drift_Corrected.tif	13a	0	15	1	1	390	160	665	1013	530.57	No	18	7	35	10	2.648	7.009	34.7	0.53	29.976	0.864	No-No
527	E13 37C embryo 2 head right 1211.20_Maximum intensity projection.tif_Drift_Corrected.tif	13a	0	16	1	1	389	161	665	1013	530.189	No	18	8	40	9	0.837	0.701	35.537	0.167	30.659	0.863	No-No
528	E13 37C embryo 2 head right 1211.20_Maximum intensity projection.tif_Drift_Corrected.tif	13a	0	17	1	1	388	162	665	1013	529.809	No	18	9	45	8	0.837	0.701	36.374	0.167	31.348	0.862	No-No
529	E13 37C embryo 2 head right 1211.20_Maximum intensity projection.tif_Drift_Corrected.tif	13a	0	18	1	1	385	165	665	1013	528.674	No	18	10	50	7	2.512	6.308	38.886	0.502	33.457	0.86	No-No
530	E13 37C embryo 2 head right 1211.20_Maximum intensity projection.tif_Drift_Corrected.tif	13a	0	19	1	1	385	167	665	1013	527.55	No	18	11	55	6	1.184	1.402	40.07	0.237	34.61	0.864	No-No
531	E13 37C embryo 2 head right 1211.20_Maximum intensity projection.tif_Drift_Corrected.tif	13a	0	20	1	1	385	168	665	1013	526.988	No	18	12	60	5	0.592	0.35	40.662	0.118	35.188	0.865	No-No
532	E13 37C embryo 2 head right 1211.20_Maximum intensity projection.tif_Drift_Corrected.tif	13a	0	21	1	1	384	171	665	1013	525.49	No	18	13	65	4	1.872	3.505	42.534	0.374	37.051	0.871	No-No
[truncated: 2,035 more rows]

## Sheet: Video 2 - non-dividing cells
	Image_ID	Track	Seed	Frame	Slice	Ch	X	Y	Follicle_COMX	Follicle_COMY	Distance_from_COM_(um)	Inside?	T_Length	Track_Index	Track_Time	Track_Index_Rev	Distance_(um)	Distance^2_(um)	Acc_Dist_(um)	Speed_(um/min)	Euclidean_D_(um)	Persistence	Class
[truncated: 1,250 more rows]

[truncated: 7 more sheets: Video 2 - mitosis positions, Video 3 - dividing cells, Video 3 - non-dividing cells, Video 3 - mitosis positions, Fig 3C Speed, Fig 3D Euclidean distance, Fig 3E ]
