# Supplementary material for: Rapid mechanosensitive migration and dispersal of newly divided mesenchymal cells aid their recruitment into dermal condensates
Source: PLoS Biol. 2023 Sep 25;21(9):e3002316. doi: 10.1371/journal.pbio.3002316 (PMC10553821; doi:10.1371/journal.pbio.3002316)
Supplement: S4 Data — (XLSX) [file pbio.3002316.s023.xlsx]

## Sheet: Relaxed skin tracking tables
Relaxed skin 1 - dividing cells																									Relaxed skin 1 - non-dividing cells
	Image_ID	Track	Seed	Frame	Slice	Ch	X	Y	Follicle_COMX	Follicle_COMY	Distance_from_COM_(um)	Inside?	T_Length	Track_Index	Track_Time	Track_Index_Rev	Distance_(um)	Distance^2_(um)	Acc_Dist_(um)	Speed_(um/min)	Euclidean_D_(um)	Persistence	Class			Image_ID	Track	Seed	Frame	Slice	Ch	X	Y	Follicle_COMX	Follicle_COMY	Distance_from_COM_(um)	Inside?	T_Length	Track_Index	Track_Time	Track_Index_Rev	Distance_(um)	Distance^2_(um)	Acc_Dist_(um)	Speed_(um/min)	Euclidean_D_(um)	Persistence	Class
1	skin 1 imaging.tif_Drift_Corrected.tif	1	1	1	1	1	227	441	479	474	105.473	No	4	0	0	3	0	0	0	0	0	NaN	No-No		1	skin 1 imaging.tif_Drift_Corrected.tif	1	0	1	1	1	83	111	638	398	259.298	No	22	0	0	21	0	0	0	0	0	NaN	No-No
2	skin 1 imaging.tif_Drift_Corrected.tif	1	1	2	1	1	233	458	479	474	102.306	No	4	1	10	2	7.482	55.973	7.482	0.748	7.482	1	No-No		2	skin 1 imaging.tif_Drift_Corrected.tif	1	0	2	1	1	85	125	638	398	255.937	No	22	1	10	20	5.869	34.445	5.869	0.587	5.869	1	No-No
3	skin 1 imaging.tif_Drift_Corrected.tif	1	1	3	1	1	236	458	479	474	101.063	No	4	2	20	1	1.245	1.55	8.727	0.124	7.983	0.915	No-No		3	skin 1 imaging.tif_Drift_Corrected.tif	1	0	3	1	1	85	128	638	398	255.388	No	22	2	20	19	1.245	1.55	7.114	0.124	7.104	0.999	No-No
4	skin 1 imaging.tif_Drift_Corrected.tif	1	1	4	1	1	238	458	479	474	100.235	No	4	3	30	0	0.83	0.689	9.557	0.083	8.403	0.879	No-No		4	skin 1 imaging.tif_Drift_Corrected.tif	1	0	4	1	1	86	128	638	398	255.015	No	22	3	30	18	0.415	0.172	7.529	0.041	7.164	0.952	No-No
5	skin 1 imaging.tif_Drift_Corrected.tif	1a	0	5	1	1	240	449	479	474	99.726	No	18	0	0	17	0	0	13.383	0.383	6.335	0.473	No-No		5	skin 1 imaging.tif_Drift_Corrected.tif	1	0	5	1	1	89	125	638	398	254.45	No	22	4	40	17	1.761	3.1	9.29	0.176	6.321	0.68	No-No
6	skin 1 imaging.tif_Drift_Corrected.tif	1a	0	6	1	1	240	449	479	474	99.726	No	18	1	10	16	0	0	13.383	0	6.335	0.473	No-No		6	skin 1 imaging.tif_Drift_Corrected.tif	1	0	6	1	1	89	125	638	398	254.45	No	22	5	50	16	0	0	9.29	0	6.321	0.68	No-No
7	skin 1 imaging.tif_Drift_Corrected.tif	1a	0	7	1	1	242	441	479	474	99.304	No	18	2	20	15	3.422	11.711	16.805	0.342	6.225	0.37	No-No		7	skin 1 imaging.tif_Drift_Corrected.tif	1	0	7	1	1	89	124	638	398	254.635	No	22	6	60	15	0.415	0.172	9.705	0.041	5.942	0.612	No-No
8	skin 1 imaging.tif_Drift_Corrected.tif	1a	0	8	1	1	246	438	479	474	97.842	No	18	3	30	14	2.075	4.306	18.88	0.207	7.983	0.423	No-No		8	skin 1 imaging.tif_Drift_Corrected.tif	1	0	8	1	1	92	122	638	398	253.894	No	22	7	70	14	1.496	2.239	11.201	0.15	5.898	0.527	No-No
9	skin 1 imaging.tif_Drift_Corrected.tif	1a	0	9	1	1	247	443	479	474	97.136	No	18	4	40	13	2.116	4.478	20.996	0.212	8.341	0.397	No-No		9	skin 1 imaging.tif_Drift_Corrected.tif	1	0	9	1	1	93	122	638	398	253.524	No	22	8	80	13	0.415	0.172	11.616	0.041	6.169	0.531	No-No
10	skin 1 imaging.tif_Drift_Corrected.tif	1a	0	10	1	1	247	442	479	474	97.192	No	18	5	50	12	0.415	0.172	21.411	0.041	8.31	0.388	No-No		10	skin 1 imaging.tif_Drift_Corrected.tif	1	0	10	1	1	94	120	638	398	253.531	No	22	9	90	12	0.928	0.861	12.544	0.093	5.898	0.47	No-No
11	skin 1 imaging.tif_Drift_Corrected.tif	1a	0	11	1	1	248	442	479	474	96.781	No	18	6	60	11	0.415	0.172	21.826	0.041	8.725	0.4	No-No		11	skin 1 imaging.tif_Drift_Corrected.tif	1	0	11	1	1	94	120	638	398	253.531	No	22	10	100	11	0	0	12.544	0	5.898	0.47	No-No
12	skin 1 imaging.tif_Drift_Corrected.tif	1a	0	12	1	1	240	442	479	474	100.07	No	18	7	70	10	3.32	11.022	25.146	0.332	5.411	0.215	No-No		12	skin 1 imaging.tif_Drift_Corrected.tif	1	0	12	1	1	93	118	638	398	254.279	No	22	11	110	10	0.928	0.861	13.472	0.093	5.066	0.376	No-No
13	skin 1 imaging.tif_Drift_Corrected.tif	1a	0	13	1	1	241	444	479	474	99.552	No	18	8	80	9	0.928	0.861	26.074	0.093	5.942	0.228	No-No		13	skin 1 imaging.tif_Drift_Corrected.tif	1	0	13	1	1	93	118	638	398	254.279	No	22	12	120	9	0	0	13.472	0	5.066	0.376	No-No
14	skin 1 imaging.tif_Drift_Corrected.tif	1a	0	14	1	1	239	444	479	474	100.375	No	18	9	90	8	0.83	0.689	26.904	0.083	5.133	0.191	No-No		14	skin 1 imaging.tif_Drift_Corrected.tif	1	0	14	1	1	91	118	638	398	255.017	No	22	13	130	8	0.83	0.689	14.302	0.083	4.412	0.308	No-No
15	skin 1 imaging.tif_Drift_Corrected.tif	1a	0	15	1	1	241	443	479	474	99.604	No	18	10	100	7	0.928	0.861	27.832	0.093	5.869	0.211	No-No		15	skin 1 imaging.tif_Drift_Corrected.tif	1	0	15	1	1	88	116	638	398	256.504	No	22	14	140	7	1.496	2.239	15.798	0.15	2.934	0.186	No-No
16	skin 1 imaging.tif_Drift_Corrected.tif	1a	0	16	1	1	223	444	479	474	106.967	No	18	11	110	6	7.482	55.973	35.313	0.748	2.075	0.059	No-No		16	skin 1 imaging.tif_Drift_Corrected.tif	1	0	16	1	1	86	116	638	398	257.242	No	22	15	150	6	0.83	0.689	16.628	0.083	2.42	0.146	No-No
17	skin 1 imaging.tif_Drift_Corrected.tif	1a	0	17	1	1	218	444	479	474	109.028	No	18	12	120	5	2.075	4.306	37.388	0.207	3.937	0.105	No-No		17	skin 1 imaging.tif_Drift_Corrected.tif	1	0	17	1	1	84	116	638	398	257.982	No	22	16	160	5	0.83	0.689	17.458	0.083	2.116	0.121	No-No
18	skin 1 imaging.tif_Drift_Corrected.tif	1a	0	18	1	1	213	444	479	474	111.09	No	18	13	130	4	2.075	4.306	39.463	0.207	5.942	0.151	No-No		18	skin 1 imaging.tif_Drift_Corrected.tif	1	0	18	1	1	85	117	638	398	257.424	No	22	17	170	4	0.587	0.344	18.045	0.059	2.625	0.145	No-No
19	skin 1 imaging.tif_Drift_Corrected.tif	1a	0	19	1	1	212	442	479	474	111.598	No	18	14	140	3	0.928	0.861	40.391	0.093	6.239	0.154	No-No		19	skin 1 imaging.tif_Drift_Corrected.tif	1	0	19	1	1	86	117	638	398	257.054	No	22	18	180	3	0.415	0.172	18.46	0.041	2.784	0.151	No-No
20	skin 1 imaging.tif_Drift_Corrected.tif	1a	0	20	1	1	212	441	479	474	111.648	No	18	15	150	2	0.415	0.172	40.806	0.041	6.225	0.153	No-No		20	skin 1 imaging.tif_Drift_Corrected.tif	1	0	20	1	1	88	118	638	398	256.126	No	22	19	190	2	0.928	0.861	19.388	0.093	3.57	0.184	No-No
21	skin 1 imaging.tif_Drift_Corrected.tif	1a	0	21	1	1	212	441	479	474	111.648	No	18	16	160	1	0	0	40.806	0	6.225	0.153	No-No		21	skin 1 imaging.tif_Drift_Corrected.tif	1	0	21	1	1	89	118	638	398	255.756	No	22	20	200	1	0.415	0.172	19.803	0.041	3.826	0.193	No-No
22	skin 1 imaging.tif_Drift_Corrected.tif	1a	0	22	1	1	212	441	479	474	111.648	No	18	17	170	0	0	0	40.806	0	6.225	0.153	No-No		22	skin 1 imaging.tif_Drift_Corrected.tif	1	0	22	1	1	84	119	638	398	257.42	No	22	21	210	0	2.116	4.478	21.919	0.212	3.346	0.153	No-No
23	skin 1 imaging.tif_Drift_Corrected.tif	1b	0	5	1	1	240	465	479	474	99.255	No	18	0	0	17	0	0	12.578	0.302	11.327	0.901	No-No		23	skin 1 imaging.tif_Drift_Corrected.tif	2	0	1	1	1	174	49	638	398	240.949	No	22	0	0	21	0	0	0	0	0	NaN	No-No
24	skin 1 imaging.tif_Drift_Corrected.tif	1b	0	6	1	1	244	473	479	474	97.526	No	18	1	10	16	3.712	13.778	16.29	0.371	15.038	0.923	No-No		24	skin 1 imaging.tif_Drift_Corrected.tif	2	0	2	1	1	172	60	638	398	238.905	No	22	1	10	20	4.64	21.528	4.64	0.464	4.64	1	No-No
25	skin 1 imaging.tif_Drift_Corrected.tif	1b	0	7	1	1	244	473	479	474	97.526	No	18	2	20	15	0	0	16.29	0	15.038	0.923	No-No		25	skin 1 imaging.tif_Drift_Corrected.tif	2	0	3	1	1	172	64	638	398	237.934	No	22	2	20	19	1.66	2.756	6.3	0.166	6.28	0.997	No-No
26	skin 1 imaging.tif_Drift_Corrected.tif	1b	0	8	1	1	244	473	479	474	97.526	No	18	3	30	14	0	0	16.29	0	15.038	0.923	No-No		26	skin 1 imaging.tif_Drift_Corrected.tif	2	0	4	1	1	172	64	638	398	237.934	No	22	3	30	18	0	0	6.3	0	6.28	0.997	No-No
27	skin 1 imaging.tif_Drift_Corrected.tif	1b	0	9	1	1	243	470	479	474	97.954	No	18	4	40	13	1.312	1.722	17.602	0.131	13.745	0.781	No-No		27	skin 1 imaging.tif_Drift_Corrected.tif	2	0	5	1	1	173	62	638	398	238.082	No	22	4	40	17	0.928	0.861	7.228	0.093	5.411	0.749	No-No
28	skin 1 imaging.tif_Drift_Corrected.tif	1b	0	10	1	1	245	472	479	474	97.114	No	18	5	50	12	1.174	1.378	18.776	0.117	14.876	0.792	No-No		28	skin 1 imaging.tif_Drift_Corrected.tif	2	0	6	1	1	173	62	638	398	238.082	No	22	5	50	16	0	0	7.228	0	5.411	0.749	No-No
29	skin 1 imaging.tif_Drift_Corrected.tif	1b	0	11	1	1	244	473	479	474	97.526	No	18	6	60	11	0.587	0.344	19.363	0.059	15.038	0.777	No-No		29	skin 1 imaging.tif_Drift_Corrected.tif	2	0	7	1	1	174	62	638	398	237.745	No	22	6	60	15	0.415	0.172	7.643	0.041	5.395	0.706	No-No
30	skin 1 imaging.tif_Drift_Corrected.tif	1b	0	12	1	1	244	474	479	474	97.525	No	18	7	70	10	0.415	0.172	19.778	0.041	15.405	0.779	No-No		30	skin 1 imaging.tif_Drift_Corrected.tif	2	0	8	1	1	176	59	638	398	237.808	No	22	7	70	14	1.496	2.239	9.139	0.15	4.232	0.463	No-No
31	skin 1 imaging.tif_Drift_Corrected.tif	1b	0	13	1	1	246	476	479	474	96.699	No	18	8	80	9	1.174	1.378	20.951	0.117	16.527	0.789	No-No		31	skin 1 imaging.tif_Drift_Corrected.tif	2	0	9	1	1	176	59	638	398	237.808	No	22	8	80	13	0	0	9.139	0	4.232	0.463	No-No
32	skin 1 imaging.tif_Drift_Corrected.tif	1b	0	14	1	1	246	478	479	474	96.709	No	18	9	90	8	0.83	0.689	21.781	0.083	17.261	0.792	No-No		32	skin 1 imaging.tif_Drift_Corrected.tif	2	0	10	1	1	178	58	638	398	237.386	No	22	9	90	12	0.928	0.861	10.067	0.093	4.087	0.406	No-No
33	skin 1 imaging.tif_Drift_Corrected.tif	1b	0	15	1	1	246	478	479	474	96.709	No	18	10	100	7	0	0	21.781	0	17.261	0.792	No-No		33	skin 1 imaging.tif_Drift_Corrected.tif	2	0	11	1	1	178	58	638	398	237.386	No	22	10	100	11	0	0	10.067	0	4.087	0.406	No-No
34	skin 1 imaging.tif_Drift_Corrected.tif	1b	0	16	1	1	246	478	479	474	96.709	No	18	11	110	6	0	0	21.781	0	17.261	0.792	No-No		34	skin 1 imaging.tif_Drift_Corrected.tif	2	0	12	1	1	178	58	638	398	237.386	No	22	11	110	10	0	0	10.067	0	4.087	0.406	No-No
35	skin 1 imaging.tif_Drift_Corrected.tif	1b	0	17	1	1	247	479	479	474	96.302	No	18	12	120	5	0.587	0.344	22.368	0.059	17.821	0.797	No-No		35	skin 1 imaging.tif_Drift_Corrected.tif	2	0	13	1	1	177	58	638	398	237.72	No	22	12	120	9	0.415	0.172	10.482	0.041	3.937	0.376	No-No
36	skin 1 imaging.tif_Drift_Corrected.tif	1b	0	18	1	1	247	481	479	474	96.324	No	18	13	130	4	0.83	0.689	23.198	0.083	18.559	0.8	No-No		36	skin 1 imaging.tif_Drift_Corrected.tif	2	0	14	1	1	175	58	638	398	238.388	No	22	13	130	8	0.83	0.689	11.312	0.083	3.758	0.332	No-No
37	skin 1 imaging.tif_Drift_Corrected.tif	1b	0	19	1	1	246	484	479	474	96.784	No	18	14	140	3	1.312	1.722	24.511	0.131	19.509	0.796	No-No		37	skin 1 imaging.tif_Drift_Corrected.tif	2	0	15	1	1	174	58	638	398	238.723	No	22	14	140	7	0.415	0.172	11.727	0.041	3.735	0.318	No-No
38	skin 1 imaging.tif_Drift_Corrected.tif	1b	0	20	1	1	248	487	479	474	96.017	No	18	15	150	2	1.496	2.239	26.007	0.15	20.985	0.807	No-No		38	skin 1 imaging.tif_Drift_Corrected.tif	2	0	16	1	1	172	58	638	398	239.393	No	22	15	150	6	0.83	0.689	12.557	0.083	3.826	0.305	No-No
39	skin 1 imaging.tif_Drift_Corrected.tif	1b	0	21	1	1	247	486	479	474	96.409	No	18	16	160	1	0.587	0.344	26.594	0.059	20.436	0.768	No-No		39	skin 1 imaging.tif_Drift_Corrected.tif	2	0	17	1	1	170	57	638	398	240.308	No	22	16	160	5	0.928	0.861	13.485	0.093	3.712	0.275	No-No
40	skin 1 imaging.tif_Drift_Corrected.tif	1b	0	22	1	1	247	486	479	474	96.409	No	18	17	170	0	0	0	26.594	0	20.436	0.768	No-No		40	skin 1 imaging.tif_Drift_Corrected.tif	2	0	18	1	1	170	57	638	398	240.308	No	22	17	170	4	0	0	13.485	0	3.712	0.275	No-No
41	skin 1 imaging.tif_Drift_Corrected.tif	2	1	1	1	1	250	420	479	474	97.641	No	5	0	0	4	0	0	0	0	0	NaN	No-No		41	skin 1 imaging.tif_Drift_Corrected.tif	2	0	19	1	1	168	57	638	398	240.979	No	22	18	180	3	0.83	0.689	14.315	0.083	4.15	0.29	No-No
42	skin 1 imaging.tif_Drift_Corrected.tif	2	1	2	1	1	255	431	479	474	94.657	No	5	1	10	3	5.014	25.145	5.014	0.501	5.014	1	No-No		42	skin 1 imaging.tif_Drift_Corrected.tif	2	0	20	1	1	168	57	638	398	240.979	No	22	19	190	2	0	0	14.315	0	4.15	0.29	No-No
43	skin 1 imaging.tif_Drift_Corrected.tif	2	1	3	1	1	256	433	479	474	94.096	No	5	2	20	2	0.928	0.861	5.942	0.093	5.942	1	No-No		43	skin 1 imaging.tif_Drift_Corrected.tif	2	0	21	1	1	170	58	638	398	240.064	No	22	20	200	1	0.928	0.861	15.243	0.093	4.087	0.268	No-No
44	skin 1 imaging.tif_Drift_Corrected.tif	2	1	4	1	1	257	433	479	474	93.688	No	5	3	30	1	0.415	0.172	6.357	0.041	6.127	0.964	No-No		44	skin 1 imaging.tif_Drift_Corrected.tif	2	0	22	1	1	170	58	638	398	240.064	No	22	21	210	0	0	0	15.243	0	4.087	0.268	No-No
45	skin 1 imaging.tif_Drift_Corrected.tif	2	1	5	1	1	258	433	479	474	93.28	No	5	4	40	0	0.415	0.172	6.772	0.041	6.335	0.935	No-No		45	skin 1 imaging.tif_Drift_Corrected.tif	3	0	1	1	1	269	148	638	398	184.971	No	22	0	0	21	0	0	0	0	0	NaN	No-No
46	skin 1 imaging.tif_Drift_Corrected.tif	2a	0	6	1	1	274	423	479	474	87.668	No	17	0	0	16	0	0	14.603	0.783	10.038	0.687	No-No		46	skin 1 imaging.tif_Drift_Corrected.tif	3	0	2	1	1	266	154	638	398	184.626	No	22	1	10	20	2.784	7.75	2.784	0.278	2.784	1	No-No
47	skin 1 imaging.tif_Drift_Corrected.tif	2a	0	7	1	1	289	414	479	474	82.688	No	17	1	10	15	7.26	52.701	21.862	0.726	16.375	0.749	No-No		47	skin 1 imaging.tif_Drift_Corrected.tif	3	0	3	1	1	266	156	638	398	184.172	No	22	2	20	19	0.83	0.689	3.614	0.083	3.546	0.981	No-No
48	skin 1 imaging.tif_Drift_Corrected.tif	2a	0	8	1	1	295	408	479	474	81.124	No	17	2	20	14	3.521	12.4	25.384	0.352	19.328	0.761	No-No		48	skin 1 imaging.tif_Drift_Corrected.tif	3	0	4	1	1	266	156	638	398	184.172	No	22	3	30	18	0	0	3.614	0	3.546	0.981	No-No
49	skin 1 imaging.tif_Drift_Corrected.tif	2a	0	9	1	1	295	408	479	474	81.124	No	17	3	30	13	0	0	25.384	0	19.328	0.761	No-No		49	skin 1 imaging.tif_Drift_Corrected.tif	3	0	5	1	1	266	154	638	398	184.626	No	22	4	40	17	0.83	0.689	4.444	0.083	2.784	0.626	No-No
50	skin 1 imaging.tif_Drift_Corrected.tif	2a	0	10	1	1	294	410	479	474	81.239	No	17	4	40	12	0.928	0.861	26.312	0.093	18.726	0.712	No-No		50	skin 1 imaging.tif_Drift_Corrected.tif	3	0	6	1	1	266	152	638	398	185.083	No	22	5	50	16	0.83	0.689	5.274	0.083	2.075	0.393	No-No
51	skin 1 imaging.tif_Drift_Corrected.tif	2a	0	11	1	1	294	410	479	474	81.239	No	17	5	50	11	0	0	26.312	0	18.726	0.712	No-No		51	skin 1 imaging.tif_Drift_Corrected.tif	3	0	7	1	1	266	152	638	398	185.083	No	22	6	60	15	0	0	5.274	0	2.075	0.393	No-No
52	skin 1 imaging.tif_Drift_Corrected.tif	2a	0	12	1	1	293	409	479	474	81.768	No	17	6	60	10	0.587	0.344	26.898	0.059	18.42	0.685	No-No		52	skin 1 imaging.tif_Drift_Corrected.tif	3	0	8	1	1	265	150	638	398	185.887	No	22	7	70	14	0.928	0.861	6.202	0.093	1.856	0.299	No-No
53	skin 1 imaging.tif_Drift_Corrected.tif	2a	0	13	1	1	295	409	479	474	80.985	No	17	7	70	9	0.83	0.689	27.728	0.083	19.225	0.693	No-No		53	skin 1 imaging.tif_Drift_Corrected.tif	3	0	9	1	1	265	150	638	398	185.887	No	22	8	80	13	0	0	6.202	0	1.856	0.299	No-No
54	skin 1 imaging.tif_Drift_Corrected.tif	2a	0	14	1	1	296	409	479	474	80.593	No	17	8	80	8	0.415	0.172	28.143	0.041	19.628	0.697	No-No		54	skin 1 imaging.tif_Drift_Corrected.tif	3	0	10	1	1	264	148	638	398	186.693	No	22	9	90	12	0.928	0.861	7.13	0.093	2.075	0.291	No-No
55	skin 1 imaging.tif_Drift_Corrected.tif	2a	0	15	1	1	297	409	479	474	80.202	No	17	9	90	7	0.415	0.172	28.558	0.041	20.032	0.701	No-No		55	skin 1 imaging.tif_Drift_Corrected.tif	3	0	11	1	1	262	148	638	398	187.383	No	22	10	100	11	0.83	0.689	7.96	0.083	2.905	0.365	No-No
56	skin 1 imaging.tif_Drift_Corrected.tif	2a	0	16	1	1	307	409	479	474	76.307	No	17	10	100	6	4.15	17.222	32.708	0.415	24.091	0.737	No-No		56	skin 1 imaging.tif_Drift_Corrected.tif	3	0	12	1	1	262	146	638	398	187.844	No	22	11	110	10	0.83	0.689	8.79	0.083	3.021	0.344	No-No
57	skin 1 imaging.tif_Drift_Corrected.tif	2a	0	17	1	1	313	409	479	474	73.983	No	17	11	110	5	2.49	6.2	35.198	0.249	26.541	0.754	No-No		57	skin 1 imaging.tif_Drift_Corrected.tif	3	0	13	1	1	262	146	638	398	187.844	No	22	12	120	9	0	0	8.79	0	3.021	0.344	No-No
58	skin 1 imaging.tif_Drift_Corrected.tif	2a	0	18	1	1	322	409	479	474	70.518	No	17	12	120	4	3.735	13.95	38.933	0.373	30.227	0.776	No-No		58	skin 1 imaging.tif_Drift_Corrected.tif	3	0	14	1	1	260	144	638	398	188.996	No	22	13	130	8	1.174	1.378	9.964	0.117	4.087	0.41	No-No
59	skin 1 imaging.tif_Drift_Corrected.tif	2a	0	19	1	1	322	409	479	474	70.518	No	17	13	130	3	0	0	38.933	0	30.227	0.776	No-No		59	skin 1 imaging.tif_Drift_Corrected.tif	3	0	15	1	1	259	144	638	398	189.34	No	22	14	140	7	0.415	0.172	10.379	0.041	4.47	0.431	No-No
60	skin 1 imaging.tif_Drift_Corrected.tif	2a	0	20	1	1	322	409	479	474	70.518	No	17	14	140	2	0	0	38.933	0	30.227	0.776	No-No		60	skin 1 imaging.tif_Drift_Corrected.tif	3	0	16	1	1	259	144	638	398	189.34	No	22	15	150	6	0	0	10.379	0	4.47	0.431	No-No
61	skin 1 imaging.tif_Drift_Corrected.tif	2a	0	21	1	1	322	408	479	474	70.678	No	17	15	150	1	0.415	0.172	39.348	0.041	30.292	0.77	No-No		61	skin 1 imaging.tif_Drift_Corrected.tif	3	0	17	1	1	256	142	638	398	190.837	No	22	16	160	5	1.496	2.239	11.875	0.15	5.942	0.5	No-No
62	skin 1 imaging.tif_Drift_Corrected.tif	2a	0	22	1	1	321	409	479	474	70.902	No	17	16	160	0	0.587	0.344	39.935	0.059	29.817	0.747	No-No		62	skin 1 imaging.tif_Drift_Corrected.tif	3	0	18	1	1	255	142	638	398	191.182	No	22	17	170	4	0.415	0.172	12.29	0.041	6.321	0.514	No-No
63	skin 1 imaging.tif_Drift_Corrected.tif	2b	0	6	1	1	250	437	479	474	96.267	No	17	0	0	16	0	0	10.484	0.371	7.055	0.673	No-No		63	skin 1 imaging.tif_Drift_Corrected.tif	3	0	19	1	1	252	141	638	398	192.448	No	22	18	180	3	1.312	1.722	13.602	0.131	7.63	0.561	No-No
64	skin 1 imaging.tif_Drift_Corrected.tif	2b	0	7	1	1	245	441	479	474	98.071	No	17	1	10	15	2.657	7.061	13.142	0.266	8.959	0.682	No-No		64	skin 1 imaging.tif_Drift_Corrected.tif	3	0	20	1	1	252	141	638	398	192.448	No	22	19	190	2	0	0	13.602	0	7.63	0.561	No-No
65	skin 1 imaging.tif_Drift_Corrected.tif	2b	0	8	1	1	243	442	479	474	98.836	No	17	2	20	14	0.928	0.861	14.07	0.093	9.581	0.681	No-No		65	skin 1 imaging.tif_Drift_Corrected.tif	3	0	21	1	1	252	141	638	398	192.448	No	22	20	200	1	0	0	13.602	0	7.63	0.561	No-No
66	skin 1 imaging.tif_Drift_Corrected.tif	2b	0	9	1	1	243	442	479	474	98.836	No	17	3	30	13	0	0	14.07	0	9.581	0.681	No-No		66	skin 1 imaging.tif_Drift_Corrected.tif	3	0	22	1	1	252	140	638	398	192.678	No	22	21	210	0	0.415	0.172	14.017	0.041	7.797	0.556	No-No
67	skin 1 imaging.tif_Drift_Corrected.tif	2b	0	10	1	1	242	442	479	474	99.248	No	17	4	40	12	0.415	0.172	14.485	0.041	9.715	0.671	No-No		67	skin 1 imaging.tif_Drift_Corrected.tif	4	0	1	1	1	295	58	638	398	200.428	No	22	0	0	21	0	0	0	0	0	NaN	No-No
68	skin 1 imaging.tif_Drift_Corrected.tif	2b	0	11	1	1	238	442	479	474	100.893	No	17	5	50	11	1.66	2.756	16.145	0.166	10.4	0.644	No-No		68	skin 1 imaging.tif_Drift_Corrected.tif	4	0	2	1	1	291	66	638	398	199.301	No	22	1	10	20	3.712	13.778	3.712	0.371	3.712	1	No-No
69	skin 1 imaging.tif_Drift_Corrected.tif	2b	0	12	1	1	234	443	479	474	102.486	No	17	6	60	10	1.711	2.928	17.856	0.171	11.627	0.651	No-No		69	skin 1 imaging.tif_Drift_Corrected.tif	4	0	3	1	1	290	66	638	398	199.601	No	22	2	20	19	0.415	0.172	4.127	0.041	3.915	0.949	No-No
70	skin 1 imaging.tif_Drift_Corrected.tif	2b	0	13	1	1	231	445	479	474	103.621	No	17	7	70	9	1.496	2.239	19.352	0.15	13.031	0.673	No-No		70	skin 1 imaging.tif_Drift_Corrected.tif	4	0	4	1	1	290	66	638	398	199.601	No	22	3	30	18	0	0	4.127	0	3.915	0.949	No-No
71	skin 1 imaging.tif_Drift_Corrected.tif	2b	0	14	1	1	230	445	479	474	104.034	No	17	8	80	8	0.415	0.172	19.767	0.041	13.286	0.672	No-No		71	skin 1 imaging.tif_Drift_Corrected.tif	4	0	5	1	1	288	66	638	398	200.202	No	22	4	40	17	0.83	0.689	4.957	0.083	4.412	0.89	No-No
72	skin 1 imaging.tif_Drift_Corrected.tif	2b	0	15	1	1	227	445	479	474	105.27	No	17	9	90	7	1.245	1.55	21.012	0.124	14.098	0.671	No-No		72	skin 1 imaging.tif_Drift_Corrected.tif	4	0	6	1	1	288	65	638	398	200.488	No	22	5	50	16	0.415	0.172	5.372	0.041	4.108	0.765	No-No
73	skin 1 imaging.tif_Drift_Corrected.tif	2b	0	16	1	1	221	444	479	474	107.791	No	17	10	100	6	2.524	6.372	23.536	0.252	15.622	0.664	No-No		73	skin 1 imaging.tif_Drift_Corrected.tif	4	0	7	1	1	289	65	638	398	200.188	No	22	6	60	15	0.415	0.172	5.787	0.041	3.826	0.661	No-No
74	skin 1 imaging.tif_Drift_Corrected.tif	2b	0	17	1	1	218	444	479	474	109.028	No	17	11	110	5	1.245	1.55	24.781	0.124	16.6	0.67	No-No		74	skin 1 imaging.tif_Drift_Corrected.tif	4	0	8	1	1	290	62	638	398	200.75	No	22	7	70	14	1.312	1.722	7.099	0.131	2.657	0.374	No-No
75	skin 1 imaging.tif_Drift_Corrected.tif	2b	0	18	1	1	215	444	479	474	110.265	No	17	12	120	4	1.245	1.55	26.026	0.124	17.612	0.677	No-No		75	skin 1 imaging.tif_Drift_Corrected.tif	4	0	9	1	1	290	62	638	398	200.75	No	22	8	80	13	0	0	7.099	0	2.657	0.374	No-No
76	skin 1 imaging.tif_Drift_Corrected.tif	2b	0	19	1	1	211	444	479	474	111.915	No	17	13	130	3	1.66	2.756	27.686	0.166	19.004	0.686	No-No		76	skin 1 imaging.tif_Drift_Corrected.tif	4	0	10	1	1	290	63	638	398	200.462	No	22	9	90	12	0.415	0.172	7.514	0.041	2.934	0.391	No-No
77	skin 1 imaging.tif_Drift_Corrected.tif	2b	0	20	1	1	211	440	479	474	112.112	No	17	14	140	2	1.66	2.756	29.346	0.166	18.189	0.62	No-No		77	skin 1 imaging.tif_Drift_Corrected.tif	4	0	11	1	1	290	63	638	398	200.462	No	22	10	100	11	0	0	7.514	0	2.934	0.391	No-No
78	skin 1 imaging.tif_Drift_Corrected.tif	2b	0	21	1	1	211	440	479	474	112.112	No	17	15	150	1	0	0	29.346	0	18.189	0.62	No-No		78	skin 1 imaging.tif_Drift_Corrected.tif	4	0	12	1	1	290	63	638	398	200.462	No	22	11	110	10	0	0	7.514	0	2.934	0.391	No-No
79	skin 1 imaging.tif_Drift_Corrected.tif	2b	0	22	1	1	207	444	479	474	113.564	No	17	16	160	0	2.348	5.511	31.694	0.235	20.436	0.645	No-No		79	skin 1 imaging.tif_Drift_Corrected.tif	4	0	13	1	1	288	62	638	398	201.348	No	22	12	120	9	0.928	0.861	8.442	0.093	3.346	0.396	No-No
80	skin 1 imaging.tif_Drift_Corrected.tif	3	1	1	1	1	512	463	480	474	14.043	Yes	5	0	0	4	0	0	0	0	0	NaN	Yes-Yes		80	skin 1 imaging.tif_Drift_Corrected.tif	4	0	14	1	1	284	58	638	398	203.695	No	22	13	130	8	2.348	5.511	10.79	0.235	4.565	0.423	No-No
81	skin 1 imaging.tif_Drift_Corrected.tif	3	1	2	1	1	511	464	480	474	13.518	Yes	5	1	10	3	0.587	0.344	0.587	0.059	0.587	1	Yes-Yes		81	skin 1 imaging.tif_Drift_Corrected.tif	4	0	15	1	1	282	56	638	398	204.869	No	22	14	140	7	1.174	1.378	11.964	0.117	5.458	0.456	No-No
82	skin 1 imaging.tif_Drift_Corrected.tif	3	1	3	1	1	509	464	480	474	12.73	Yes	5	2	20	2	0.83	0.689	1.417	0.083	1.312	0.926	Yes-Yes		82	skin 1 imaging.tif_Drift_Corrected.tif	4	0	16	1	1	280	55	638	398	205.755	No	22	15	150	6	0.928	0.861	12.892	0.093	6.348	0.492	No-No
83	skin 1 imaging.tif_Drift_Corrected.tif	3	1	4	1	1	509	464	480	474	12.73	Yes	5	3	30	1	0	0	1.417	0	1.312	0.926	Yes-Yes		83	skin 1 imaging.tif_Drift_Corrected.tif	4	0	17	1	1	280	55	638	398	205.755	No	22	16	160	5	0	0	12.892	0	6.348	0.492	No-No
84	skin 1 imaging.tif_Drift_Corrected.tif	3	1	5	1	1	509	461	480	474	13.189	Yes	5	4	40	0	1.245	1.55	2.662	0.124	1.496	0.562	Yes-Yes		84	skin 1 imaging.tif_Drift_Corrected.tif	4	0	18	1	1	280	55	638	398	205.755	No	22	17	170	4	0	0	12.892	0	6.348	0.492	No-No
85	skin 1 imaging.tif_Drift_Corrected.tif	3a	0	6	1	1	496	469	480	474	6.957	Yes	17	0	0	16	0	0	8.997	0.633	7.092	0.788	Yes-Yes		85	skin 1 imaging.tif_Drift_Corrected.tif	4	0	19	1	1	280	55	638	398	205.755	No	22	18	180	3	0	0	12.892	0	6.348	0.492	No-No
86	skin 1 imaging.tif_Drift_Corrected.tif	3a	0	7	1	1	491	472	480	474	4.64	Yes	17	1	10	15	2.42	5.856	11.416	0.242	9.482	0.831	Yes-Yes		86	skin 1 imaging.tif_Drift_Corrected.tif	4	0	20	1	1	278	55	638	398	206.355	No	22	19	190	2	0.83	0.689	13.722	0.083	7.164	0.522	No-No
87	skin 1 imaging.tif_Drift_Corrected.tif	3a	0	8	1	1	481	476	480	474	0.928	Yes	17	2	20	14	4.47	19.978	15.886	0.447	13.95	0.878	Yes-Yes		87	skin 1 imaging.tif_Drift_Corrected.tif	4	0	21	1	1	277	54	638	398	206.942	No	22	20	200	1	0.587	0.344	14.308	0.059	7.652	0.535	No-No
88	skin 1 imaging.tif_Drift_Corrected.tif	3a	0	9	1	1	481	476	480	474	0.928	Yes	17	3	30	13	0	0	15.886	0	13.95	0.878	Yes-Yes		88	skin 1 imaging.tif_Drift_Corrected.tif	4	0	22	1	1	276	54	638	398	207.243	No	22	21	210	0	0.415	0.172	14.723	0.041	8.058	0.547	No-No
89	skin 1 imaging.tif_Drift_Corrected.tif	3a	0	10	1	1	479	478	479	474	1.66	Yes	17	4	40	12	1.174	1.378	17.06	0.117	15.043	0.882	Yes-Yes		89	skin 1 imaging.tif_Drift_Corrected.tif	5	0	1	1	1	475	70	638	398	152.002	No	22	0	0	21	0	0	0	0	0	NaN	No-No
90	skin 1 imaging.tif_Drift_Corrected.tif	3a	0	11	1	1	479	478	479	474	1.66	Yes	17	5	50	11	0	0	17.06	0	15.043	0.882	Yes-Yes		90	skin 1 imaging.tif_Drift_Corrected.tif	5	0	2	1	1	468	72	638	398	152.58	No	22	1	10	20	3.021	9.128	3.021	0.302	3.021	1	No-No
91	skin 1 imaging.tif_Drift_Corrected.tif	3a	0	12	1	1	478	480	479	474	2.524	Yes	17	6	60	10	0.928	0.861	17.988	0.093	15.775	0.877	Yes-Yes		91	skin 1 imaging.tif_Drift_Corrected.tif	5	0	3	1	1	466	72	638	398	152.966	No	22	2	20	19	0.83	0.689	3.851	0.083	3.826	0.993	No-No
92	skin 1 imaging.tif_Drift_Corrected.tif	3a	0	13	1	1	475	482	479	474	3.712	Yes	17	7	70	9	1.496	2.239	19.484	0.15	17.261	0.886	Yes-Yes		92	skin 1 imaging.tif_Drift_Corrected.tif	5	0	4	1	1	464	72	638	398	153.355	No	22	3	30	18	0.83	0.689	4.681	0.083	4.64	0.991	No-No
93	skin 1 imaging.tif_Drift_Corrected.tif	3a	0	14	1	1	473	485	479	474	5.2	Yes	17	8	80	8	1.496	2.239	20.981	0.15	18.583	0.886	Yes-Yes		93	skin 1 imaging.tif_Drift_Corrected.tif	5	0	5	1	1	462	70	638	398	154.478	No	22	4	40	17	1.174	1.378	5.855	0.117	5.395	0.921	No-No
94	skin 1 imaging.tif_Drift_Corrected.tif	3a	0	15	1	1	471	490	479	474	7.424	Yes	17	9	90	7	2.235	4.995	23.215	0.223	20.373	0.878	Yes-Yes		94	skin 1 imaging.tif_Drift_Corrected.tif	5	0	6	1	1	462	70	638	398	154.478	No	22	5	50	16	0	0	5.855	0	5.395	0.921	No-No
95	skin 1 imaging.tif_Drift_Corrected.tif	3a	0	16	1	1	467	493	479	474	9.326	Yes	17	10	100	6	2.075	4.306	25.29	0.207	22.445	0.887	Yes-Yes		95	skin 1 imaging.tif_Drift_Corrected.tif	5	0	7	1	1	462	70	638	398	154.478	No	22	6	60	15	0	0	5.855	0	5.395	0.921	No-No
96	skin 1 imaging.tif_Drift_Corrected.tif	3a	0	17	1	1	465	494	479	474	10.131	Yes	17	11	110	5	0.928	0.861	26.218	0.093	23.366	0.891	Yes-Yes		96	skin 1 imaging.tif_Drift_Corrected.tif	5	0	8	1	1	462	70	638	398	154.478	No	22	7	70	14	0	0	5.855	0	5.395	0.921	No-No
97	skin 1 imaging.tif_Drift_Corrected.tif	3a	0	18	1	1	465	495	479	474	10.474	Yes	17	12	120	4	0.415	0.172	26.633	0.041	23.597	0.886	Yes-Yes		97	skin 1 imaging.tif_Drift_Corrected.tif	5	0	9	1	1	462	69	638	398	154.844	No	22	8	80	13	0.415	0.172	6.27	0.041	5.411	0.863	No-No
98	skin 1 imaging.tif_Drift_Corrected.tif	3a	0	19	1	1	465	495	479	474	10.474	Yes	17	13	130	3	0	0	26.633	0	23.597	0.886	Yes-Yes		98	skin 1 imaging.tif_Drift_Corrected.tif	5	0	10	1	1	462	68	638	398	155.21	No	22	9	90	12	0.415	0.172	6.685	0.041	5.458	0.817	No-No
99	skin 1 imaging.tif_Drift_Corrected.tif	3a	0	20	1	1	465	495	479	474	10.474	Yes	17	14	140	2	0	0	26.633	0	23.597	0.886	Yes-Yes		99	skin 1 imaging.tif_Drift_Corrected.tif	5	0	11	1	1	459	69	638	398	155.435	No	22	10	100	11	1.312	1.722	7.997	0.131	6.653	0.832	No-No
100	skin 1 imaging.tif_Drift_Corrected.tif	3a	0	21	1	1	465	495	479	474	10.474	Yes	17	15	150	1	0	0	26.633	0	23.597	0.886	Yes-Yes		100	skin 1 imaging.tif_Drift_Corrected.tif	5	0	12	1	1	458	70	638	398	155.27	No	22	11	110	10	0.587	0.344	8.584	0.059	7.055	0.822	No-No
101	skin 1 imaging.tif_Drift_Corrected.tif	3a	0	22	1	1	464	496	479	474	11.05	Yes	17	16	160	0	0.587	0.344	27.22	0.059	24.174	0.888	Yes-Yes		101	skin 1 imaging.tif_Drift_Corrected.tif	5	0	13	1	1	458	70	638	398	155.27	No	22	12	120	9	0	0	8.584	0	7.055	0.822	No-No
102	skin 1 imaging.tif_Drift_Corrected.tif	3b	0	6	1	1	528	457	480	474	21.132	Yes	17	0	0	16	0	0	10.72	0.806	7.092	0.662	Yes-No		102	skin 1 imaging.tif_Drift_Corrected.tif	5	0	14	1	1	458	70	638	398	155.27	No	22	13	130	8	0	0	8.584	0	7.055	0.822	No-No
103	skin 1 imaging.tif_Drift_Corrected.tif	3b	0	7	1	1	529	454	480	474	21.964	Yes	17	1	10	15	1.312	1.722	12.032	0.131	7.983	0.663	Yes-No		103	skin 1 imaging.tif_Drift_Corrected.tif	5	0	15	1	1	458	70	638	398	155.27	No	22	14	140	7	0	0	8.584	0	7.055	0.822	No-No
104	skin 1 imaging.tif_Drift_Corrected.tif	3b	0	8	1	1	532	455	480	474	22.975	Yes	17	2	20	14	1.312	1.722	13.344	0.131	8.939	0.67	Yes-No		104	skin 1 imaging.tif_Drift_Corrected.tif	5	0	16	1	1	460	68	638	398	155.602	No	22	15	150	6	1.174	1.378	9.758	0.117	6.28	0.644	No-No
105	skin 1 imaging.tif_Drift_Corrected.tif	3b	0	9	1	1	545	444	480	474	29.709	Yes	17	3	30	13	7.067	49.945	20.412	0.707	15.803	0.774	Yes-No		105	skin 1 imaging.tif_Drift_Corrected.tif	5	0	17	1	1	460	68	638	398	155.602	No	22	16	160	5	0	0	9.758	0	6.28	0.644	No-No
106	skin 1 imaging.tif_Drift_Corrected.tif	3b	0	10	1	1	559	434	480	474	36.748	No	17	4	40	12	7.14	50.979	27.552	0.714	22.919	0.832	Yes-No		106	skin 1 imaging.tif_Drift_Corrected.tif	5	0	18	1	1	461	68	638	398	155.406	No	22	17	170	4	0.415	0.172	10.173	0.041	5.869	0.577	No-No
107	skin 1 imaging.tif_Drift_Corrected.tif	3b	0	11	1	1	563	432	480	474	38.604	No	17	5	50	11	1.856	3.445	29.407	0.186	24.768	0.842	Yes-No		107	skin 1 imaging.tif_Drift_Corrected.tif	5	0	19	1	1	462	66	638	398	155.943	No	22	18	180	3	0.928	0.861	11.101	0.093	5.645	0.508	No-No
108	skin 1 imaging.tif_Drift_Corrected.tif	3b	0	12	1	1	565	432	480	474	39.346	No	17	6	60	10	0.83	0.689	30.237	0.083	25.481	0.843	Yes-No		108	skin 1 imaging.tif_Drift_Corrected.tif	5	0	20	1	1	462	66	638	398	155.943	No	22	19	190	2	0	0	11.101	0	5.645	0.508	No-No
109	skin 1 imaging.tif_Drift_Corrected.tif	3b	0	13	1	1	566	433	480	474	39.538	No	17	7	70	9	0.587	0.344	30.824	0.059	25.636	0.832	Yes-No		109	skin 1 imaging.tif_Drift_Corrected.tif	5	0	21	1	1	460	66	638	398	156.333	No	22	20	200	1	0.83	0.689	11.931	0.083	6.443	0.54	No-No
110	skin 1 imaging.tif_Drift_Corrected.tif	3b	0	14	1	1	566	433	480	474	39.538	No	17	8	80	8	0	0	30.824	0	25.636	0.832	Yes-No		110	skin 1 imaging.tif_Drift_Corrected.tif	5	0	22	1	1	460	66	638	398	156.333	No	22	21	210	0	0	0	11.931	0	6.443	0.54	No-No
111	skin 1 imaging.tif_Drift_Corrected.tif	3b	0	15	1	1	567	433	480	474	39.913	No	17	9	90	7	0.415	0.172	31.239	0.041	26	0.832	Yes-No		111	skin 1 imaging.tif_Drift_Corrected.tif	6	0	1	1	1	475	97	638	398	142.055	No	22	0	0	21	0	0	0	0	0	NaN	No-No
112	skin 1 imaging.tif_Drift_Corrected.tif	3b	0	16	1	1	573	430	480	474	42.697	No	17	10	100	6	2.784	7.75	34.023	0.278	28.782	0.846	Yes-No		112	skin 1 imaging.tif_Drift_Corrected.tif	6	0	2	1	1	469	98	638	398	142.896	No	22	1	10	20	2.524	6.372	2.524	0.252	2.524	1	No-No
113	skin 1 imaging.tif_Drift_Corrected.tif	3b	0	17	1	1	575	429	480	474	43.624	No	17	11	110	5	0.928	0.861	34.951	0.093	29.709	0.85	Yes-No		113	skin 1 imaging.tif_Drift_Corrected.tif	6	0	3	1	1	463	96	638	398	144.852	No	22	2	20	19	2.625	6.889	5.149	0.262	4.997	0.971	No-No
114	skin 1 imaging.tif_Drift_Corrected.tif	3b	0	18	1	1	579	429	480	474	45.13	No	17	12	120	4	1.66	2.756	36.611	0.166	31.18	0.852	Yes-No		114	skin 1 imaging.tif_Drift_Corrected.tif	6	0	4	1	1	462	95	638	398	145.419	No	22	3	30	18	0.587	0.344	5.736	0.059	5.458	0.952	No-No
115	skin 1 imaging.tif_Drift_Corrected.tif	3b	0	19	1	1	581	427	480	474	46.231	No	17	13	130	3	1.174	1.378	37.785	0.117	32.298	0.855	Yes-No		115	skin 1 imaging.tif_Drift_Corrected.tif	6	0	5	1	1	459	95	638	398	146.048	No	22	4	40	17	1.245	1.55	6.981	0.124	6.692	0.959	No-No
116	skin 1 imaging.tif_Drift_Corrected.tif	3b	0	20	1	1	581	425	480	474	46.587	No	17	14	140	2	0.83	0.689	38.615	0.083	32.69	0.847	Yes-No		116	skin 1 imaging.tif_Drift_Corrected.tif	6	0	6	1	1	456	96	638	398	146.33	No	22	5	50	16	1.312	1.722	8.293	0.131	7.896	0.952	No-No
117	skin 1 imaging.tif_Drift_Corrected.tif	3b	0	21	1	1	581	424	480	474	46.77	No	17	15	150	1	0.415	0.172	39.03	0.041	32.893	0.843	Yes-No		117	skin 1 imaging.tif_Drift_Corrected.tif	6	0	7	1	1	452	97	638	398	146.84	No	22	6	60	15	1.711	2.928	10.004	0.171	9.545	0.954	No-No
118	skin 1 imaging.tif_Drift_Corrected.tif	3b	0	22	1	1	579	426	480	474	45.659	No	17	16	160	0	1.174	1.378	40.204	0.117	31.763	0.79	Yes-No		118	skin 1 imaging.tif_Drift_Corrected.tif	6	0	8	1	1	452	97	638	398	146.84	No	22	7	70	14	0	0	10.004	0	9.545	0.954	No-No
119	skin 1 imaging.tif_Drift_Corrected.tif	4	1	1	1	1	216	337	479	474	123.066	No	6	0	0	5	0	0	0	0	0	NaN	No-No		119	skin 1 imaging.tif_Drift_Corrected.tif	6	0	9	1	1	449	97	638	398	147.499	No	22	8	80	13	1.245	1.55	11.249	0.124	10.79	0.959	No-No
120	skin 1 imaging.tif_Drift_Corrected.tif	4	1	2	1	1	218	348	479	474	120.276	No	6	1	10	4	4.64	21.528	4.64	0.464	4.64	1	No-No		120	skin 1 imaging.tif_Drift_Corrected.tif	6	0	10	1	1	444	96	638	398	148.961	No	22	9	90	12	2.116	4.478	13.365	0.212	12.872	0.963	No-No
121	skin 1 imaging.tif_Drift_Corrected.tif	4	1	3	1	1	220	349	479	474	119.348	No	6	2	20	3	0.928	0.861	5.568	0.093	5.249	0.943	No-No		121	skin 1 imaging.tif_Drift_Corrected.tif	6	0	11	1	1	443	96	638	398	149.186	No	22	10	100	11	0.415	0.172	13.78	0.041	13.286	0.964	No-No
122	skin 1 imaging.tif_Drift_Corrected.tif	4	1	4	1	1	220	349	479	474	119.348	No	6	3	30	2	0	0	5.568	0	5.249	0.943	No-No		122	skin 1 imaging.tif_Drift_Corrected.tif	6	0	12	1	1	440	98	638	398	149.172	No	22	11	110	10	1.496	2.239	15.277	0.15	14.531	0.951	No-No
123	skin 1 imaging.tif_Drift_Corrected.tif	4	1	5	1	1	220	349	479	474	119.348	No	6	4	40	1	0	0	5.568	0	5.249	0.943	No-No		123	skin 1 imaging.tif_Drift_Corrected.tif	6	0	13	1	1	440	98	638	398	149.172	No	22	12	120	9	0	0	15.277	0	14.531	0.951	No-No
124	skin 1 imaging.tif_Drift_Corrected.tif	4	1	6	1	1	220	350	479	474	119.169	No	6	5	50	0	0.415	0.172	5.983	0.041	5.645	0.943	No-No		124	skin 1 imaging.tif_Drift_Corrected.tif	6	0	14	1	1	438	99	638	398	149.285	No	22	13	130	8	0.928	0.861	16.205	0.093	15.377	0.949	No-No
125	skin 1 imaging.tif_Drift_Corrected.tif	4a	0	7	1	1	212	339	479	474	124.163	No	16	0	0	15	0	0	11.627	0.564	1.856	0.16	No-No		125	skin 1 imaging.tif_Drift_Corrected.tif	6	0	15	1	1	438	99	638	398	149.285	No	22	14	140	7	0	0	16.205	0	15.377	0.949	No-No
126	skin 1 imaging.tif_Drift_Corrected.tif	4a	0	8	1	1	210	341	479	474	124.535	No	16	1	10	14	1.174	1.378	12.801	0.117	2.993	0.234	No-No		126	skin 1 imaging.tif_Drift_Corrected.tif	6	0	16	1	1	438	100	638	398	148.94	No	22	15	150	6	0.415	0.172	16.62	0.041	15.405	0.927	No-No
127	skin 1 imaging.tif_Drift_Corrected.tif	4a	0	9	1	1	210	341	479	474	124.535	No	16	2	20	13	0	0	12.801	0	2.993	0.234	No-No		127	skin 1 imaging.tif_Drift_Corrected.tif	6	0	17	1	1	438	100	638	398	148.94	No	22	16	160	5	0	0	16.62	0	15.405	0.927	No-No
128	skin 1 imaging.tif_Drift_Corrected.tif	4a	0	10	1	1	212	341	479	474	123.791	No	16	3	30	12	0.83	0.689	13.631	0.083	2.348	0.172	No-No		128	skin 1 imaging.tif_Drift_Corrected.tif	6	0	18	1	1	438	100	638	398	148.94	No	22	17	170	4	0	0	16.62	0	15.405	0.927	No-No
129	skin 1 imaging.tif_Drift_Corrected.tif	4a	0	11	1	1	213	341	479	474	123.42	No	16	4	40	11	0.415	0.172	14.046	0.041	2.075	0.148	No-No		129	skin 1 imaging.tif_Drift_Corrected.tif	6	0	19	1	1	438	100	638	398	148.94	No	22	18	180	3	0	0	16.62	0	15.405	0.927	No-No
130	skin 1 imaging.tif_Drift_Corrected.tif	4a	0	12	1	1	212	340	479	474	123.977	No	16	5	50	10	0.587	0.344	14.633	0.059	2.075	0.142	No-No		130	skin 1 imaging.tif_Drift_Corrected.tif	6	0	20	1	1	438	100	638	398	148.94	No	22	19	190	2	0	0	16.62	0	15.405	0.927	No-No
131	skin 1 imaging.tif_Drift_Corrected.tif	4a	0	13	1	1	211	337	479	474	124.909	No	16	6	60	9	1.312	1.722	15.945	0.131	2.075	0.13	No-No		131	skin 1 imaging.tif_Drift_Corrected.tif	6	0	21	1	1	437	101	638	398	148.828	No	22	20	200	1	0.587	0.344	17.207	0.059	15.857	0.922	No-No
132	skin 1 imaging.tif_Drift_Corrected.tif	4a	0	14	1	1	208	333	479	474	126.777	No	16	7	70	8	2.075	4.306	18.02	0.207	3.712	0.206	No-No		132	skin 1 imaging.tif_Drift_Corrected.tif	6	0	22	1	1	437	101	638	398	148.828	No	22	21	210	0	0	0	17.207	0	15.857	0.922	No-No
133	skin 1 imaging.tif_Drift_Corrected.tif	4a	0	15	1	1	203	331	479	474	129.001	No	16	8	80	7	2.235	4.995	20.255	0.223	5.942	0.293	No-No		133	skin 1 imaging.tif_Drift_Corrected.tif	7	0	1	1	1	93	236	638	398	235.956	No	22	0	0	21	0	0	0	0	0	NaN	No-No
134	skin 1 imaging.tif_Drift_Corrected.tif	4a	0	16	1	1	203	329	479	474	129.385	No	16	9	90	6	0.83	0.689	21.085	0.083	6.335	0.3	No-No		134	skin 1 imaging.tif_Drift_Corrected.tif	7	0	2	1	1	96	252	638	398	232.948	No	22	1	10	20	6.756	45.64	6.756	0.676	6.756	1	No-No
135	skin 1 imaging.tif_Drift_Corrected.tif	4a	0	17	1	1	193	328	479	474	133.261	No	16	10	100	5	4.171	17.395	25.256	0.417	10.25	0.406	No-No		135	skin 1 imaging.tif_Drift_Corrected.tif	7	0	3	1	1	93	254	638	398	233.937	No	22	2	20	19	1.496	2.239	8.252	0.15	7.47	0.905	No-No
136	skin 1 imaging.tif_Drift_Corrected.tif	4a	0	18	1	1	191	328	479	474	134.001	No	16	11	110	4	0.83	0.689	26.086	0.083	11.027	0.423	No-No		136	skin 1 imaging.tif_Drift_Corrected.tif	7	0	4	1	1	96	257	638	398	232.417	No	22	3	30	18	1.761	3.1	10.013	0.176	8.803	0.879	No-No
137	skin 1 imaging.tif_Drift_Corrected.tif	4a	0	19	1	1	190	327	479	474	134.559	No	16	12	120	3	0.587	0.344	26.673	0.059	11.561	0.433	No-No		137	skin 1 imaging.tif_Drift_Corrected.tif	7	0	5	1	1	96	258	638	398	232.312	No	22	4	40	17	0.415	0.172	10.428	0.041	9.214	0.884	No-No
138	skin 1 imaging.tif_Drift_Corrected.tif	4a	0	20	1	1	190	327	479	474	134.559	No	16	13	130	2	0	0	26.673	0	11.561	0.433	No-No		138	skin 1 imaging.tif_Drift_Corrected.tif	7	0	6	1	1	94	260	638	398	232.911	No	22	5	50	16	1.174	1.378	11.602	0.117	9.969	0.859	No-No
139	skin 1 imaging.tif_Drift_Corrected.tif	4a	0	21	1	1	193	327	479	474	133.45	No	16	14	140	1	1.245	1.55	27.918	0.124	10.408	0.373	No-No		139	skin 1 imaging.tif_Drift_Corrected.tif	7	0	7	1	1	94	260	638	398	232.911	No	22	6	60	15	0	0	11.602	0	9.969	0.859	No-No
140	skin 1 imaging.tif_Drift_Corrected.tif	4a	0	22	1	1	190	324	479	474	135.128	No	16	15	150	0	1.761	3.1	29.679	0.176	12.064	0.406	No-No		140	skin 1 imaging.tif_Drift_Corrected.tif	7	0	8	1	1	94	260	638	398	232.911	No	22	7	70	14	0	0	11.602	0	9.969	0.859	No-No
141	skin 1 imaging.tif_Drift_Corrected.tif	4b	0	7	1	1	233	366	479	474	111.495	No	16	0	0	15	0	0	14.538	0.856	13.95	0.96	No-No		141	skin 1 imaging.tif_Drift_Corrected.tif	7	0	9	1	1	93	257	638	398	233.622	No	22	8	80	13	1.312	1.722	12.914	0.131	8.715	0.675	No-No
142	skin 1 imaging.tif_Drift_Corrected.tif	4b	0	8	1	1	237	368	479	474	109.642	No	16	1	10	14	1.856	3.445	16.394	0.186	15.539	0.948	No-No		142	skin 1 imaging.tif_Drift_Corrected.tif	7	0	10	1	1	93	257	638	398	233.622	No	22	9	90	12	0	0	12.914	0	8.715	0.675	No-No
143	skin 1 imaging.tif_Drift_Corrected.tif	4b	0	9	1	1	237	368	479	474	109.642	No	16	2	20	13	0	0	16.394	0	15.539	0.948	No-No		143	skin 1 imaging.tif_Drift_Corrected.tif	7	0	11	1	1	93	257	638	398	233.622	No	22	10	100	11	0	0	12.914	0	8.715	0.675	No-No
144	skin 1 imaging.tif_Drift_Corrected.tif	4b	0	10	1	1	238	369	479	474	109.095	No	16	3	30	12	0.587	0.344	16.981	0.059	16.116	0.949	No-No		144	skin 1 imaging.tif_Drift_Corrected.tif	7	0	12	1	1	92	255	638	398	234.232	No	22	11	110	10	0.928	0.861	13.842	0.093	7.896	0.57	No-No
145	skin 1 imaging.tif_Drift_Corrected.tif	4b	0	11	1	1	238	369	479	474	109.095	No	16	4	40	11	0	0	16.981	0	16.116	0.949	No-No		145	skin 1 imaging.tif_Drift_Corrected.tif	7	0	13	1	1	93	256	638	398	233.726	No	22	12	120	9	0.587	0.344	14.429	0.059	8.3	0.575	No-No
146	skin 1 imaging.tif_Drift_Corrected.tif	4b	0	12	1	1	238	368	479	474	109.262	No	16	5	50	10	0.415	0.172	17.396	0.041	15.775	0.907	No-No		146	skin 1 imaging.tif_Drift_Corrected.tif	7	0	14	1	1	93	258	638	398	233.518	No	22	13	130	8	0.83	0.689	15.259	0.083	9.13	0.598	No-No
147	skin 1 imaging.tif_Drift_Corrected.tif	4b	0	13	1	1	238	368	479	474	109.262	No	16	6	60	9	0	0	17.396	0	15.775	0.907	No-No		147	skin 1 imaging.tif_Drift_Corrected.tif	7	0	15	1	1	92	258	638	398	233.92	No	22	14	140	7	0.415	0.172	15.674	0.041	9.139	0.583	No-No
148	skin 1 imaging.tif_Drift_Corrected.tif	4b	0	14	1	1	238	368	479	474	109.262	No	16	7	70	8	0	0	17.396	0	15.775	0.907	No-No		148	skin 1 imaging.tif_Drift_Corrected.tif	7	0	16	1	1	90	258	638	398	234.724	No	22	15	150	6	0.83	0.689	16.504	0.083	9.214	0.558	No-No
149	skin 1 imaging.tif_Drift_Corrected.tif	4b	0	15	1	1	241	370	479	474	107.788	No	16	8	80	7	1.496	2.239	18.892	0.15	17.181	0.909	No-No		149	skin 1 imaging.tif_Drift_Corrected.tif	7	0	17	1	1	88	258	638	398	235.529	No	22	16	160	5	0.83	0.689	17.334	0.083	9.363	0.54	No-No
150	skin 1 imaging.tif_Drift_Corrected.tif	4b	0	16	1	1	241	370	479	474	107.788	No	16	9	90	6	0	0	18.892	0	17.181	0.909	No-No		150	skin 1 imaging.tif_Drift_Corrected.tif	7	0	18	1	1	87	258	638	398	235.931	No	22	17	170	4	0.415	0.172	17.749	0.041	9.463	0.533	No-No
151	skin 1 imaging.tif_Drift_Corrected.tif	4b	0	17	1	1	242	372	479	474	107.077	No	16	10	100	5	0.928	0.861	19.82	0.093	18.094	0.913	No-No		151	skin 1 imaging.tif_Drift_Corrected.tif	7	0	19	1	1	87	258	638	398	235.931	No	22	18	180	3	0	0	17.749	0	9.463	0.533	No-No
152	skin 1 imaging.tif_Drift_Corrected.tif	4b	0	18	1	1	245	375	479	474	105.444	No	16	11	110	4	1.761	3.1	21.581	0.176	19.838	0.919	No-No		152	skin 1 imaging.tif_Drift_Corrected.tif	7	0	20	1	1	87	258	638	398	235.931	No	22	19	190	2	0	0	17.749	0	9.463	0.533	No-No
153	skin 1 imaging.tif_Drift_Corrected.tif	4b	0	19	1	1	251	380	479	474	102.346	No	16	12	120	3	3.241	10.506	24.822	0.324	23.009	0.927	No-No		153	skin 1 imaging.tif_Drift_Corrected.tif	7	0	21	1	1	87	261	638	398	235.627	No	22	20	200	1	1.245	1.55	18.994	0.124	10.67	0.562	No-No
154	skin 1 imaging.tif_Drift_Corrected.tif	4b	0	20	1	1	261	390	479	474	96.954	No	16	13	130	2	5.869	34.445	30.691	0.587	28.854	0.94	No-No		154	skin 1 imaging.tif_Drift_Corrected.tif	7	0	22	1	1	86	263	638	398	235.831	No	22	21	210	0	0.928	0.861	19.922	0.093	11.575	0.581	No-No
155	skin 1 imaging.tif_Drift_Corrected.tif	4b	0	21	1	1	268	398	479	474	93.072	No	16	14	140	1	4.412	19.461	35.103	0.441	33.265	0.948	No-No		155	skin 1 imaging.tif_Drift_Corrected.tif	8	0	1	1	1	246	209	638	398	180.601	No	22	0	0	21	0	0	0	0	0	NaN	No-No
156	skin 1 imaging.tif_Drift_Corrected.tif	4b	0	22	1	1	271	403	479	474	91.21	No	16	15	150	0	2.42	5.856	37.523	0.242	35.654	0.95	No-No		156	skin 1 imaging.tif_Drift_Corrected.tif	8	0	2	1	1	244	214	638	398	180.462	No	22	1	10	20	2.235	4.995	2.235	0.223	2.235	1	No-No
157	skin 1 imaging.tif_Drift_Corrected.tif	5	1	1	1	1	130	39	479	474	231.444	No	7	0	0	6	0	0	0	0	0	NaN	No-No		157	skin 1 imaging.tif_Drift_Corrected.tif	8	0	3	1	1	244	217	638	398	179.938	No	22	2	20	19	1.245	1.55	3.48	0.124	3.422	0.983	No-No
158	skin 1 imaging.tif_Drift_Corrected.tif	5	1	2	1	1	130	52	479	474	227.261	No	7	1	10	5	5.395	29.106	5.395	0.539	5.395	1	No-No		158	skin 1 imaging.tif_Drift_Corrected.tif	8	0	4	1	1	243	218	638	398	180.143	No	22	3	30	18	0.587	0.344	4.067	0.059	3.937	0.968	No-No
159	skin 1 imaging.tif_Drift_Corrected.tif	5	1	3	1	1	128	57	479	474	226.2	No	7	2	20	4	2.235	4.995	7.63	0.223	7.516	0.985	No-No		159	skin 1 imaging.tif_Drift_Corrected.tif	8	0	5	1	1	243	218	638	398	180.143	No	22	4	40	17	0	0	4.067	0	3.937	0.968	No-No
160	skin 1 imaging.tif_Drift_Corrected.tif	5	1	4	1	1	124	55	479	474	227.905	No	7	3	30	3	1.856	3.445	9.486	0.186	7.092	0.748	No-No		160	skin 1 imaging.tif_Drift_Corrected.tif	8	0	6	1	1	244	218	638	398	179.765	No	22	5	50	16	0.415	0.172	4.482	0.041	3.826	0.854	No-No
161	skin 1 imaging.tif_Drift_Corrected.tif	5	1	5	1	1	124	53	479	474	228.539	No	7	4	40	2	0.83	0.689	10.316	0.083	6.321	0.613	No-No		161	skin 1 imaging.tif_Drift_Corrected.tif	8	0	7	1	1	244	218	638	398	179.765	No	22	6	60	15	0	0	4.482	0	3.826	0.854	No-No
162	skin 1 imaging.tif_Drift_Corrected.tif	5	1	6	1	1	124	51	479	474	229.174	No	7	5	50	1	0.83	0.689	11.146	0.083	5.568	0.5	No-No		162	skin 1 imaging.tif_Drift_Corrected.tif	8	0	8	1	1	245	218	638	398	179.388	No	22	7	70	14	0.415	0.172	4.897	0.041	3.758	0.767	No-No
163	skin 1 imaging.tif_Drift_Corrected.tif	5	1	7	1	1	124	48	479	474	230.129	No	7	6	60	0	1.245	1.55	12.391	0.124	4.489	0.362	No-No		163	skin 1 imaging.tif_Drift_Corrected.tif	8	0	9	1	1	243	220	638	398	179.8	No	22	8	80	13	1.174	1.378	6.071	0.117	4.732	0.779	No-No
164	skin 1 imaging.tif_Drift_Corrected.tif	5a	0	8	1	1	120	50	479	474	230.561	No	15	0	0	14	0	0	14.247	0.186	6.169	0.433	No-No		164	skin 1 imaging.tif_Drift_Corrected.tif	8	0	10	1	1	240	220	638	398	180.936	No	22	9	90	12	1.245	1.55	7.316	0.124	5.2	0.711	No-No
165	skin 1 imaging.tif_Drift_Corrected.tif	5a	0	9	1	1	117	55	479	474	229.793	No	15	1	10	13	2.42	5.856	16.667	0.242	8.555	0.513	No-No		165	skin 1 imaging.tif_Drift_Corrected.tif	8	0	11	1	1	239	221	638	398	181.146	No	22	10	100	11	0.587	0.344	7.902	0.059	5.765	0.73	No-No
166	skin 1 imaging.tif_Drift_Corrected.tif	5a	0	10	1	1	113	58	479	474	229.946	No	15	2	20	12	2.075	4.306	18.742	0.207	10.58	0.565	No-No		166	skin 1 imaging.tif_Drift_Corrected.tif	8	0	12	1	1	236	221	638	398	182.285	No	22	11	110	10	1.245	1.55	9.147	0.124	6.483	0.709	No-No
167	skin 1 imaging.tif_Drift_Corrected.tif	5a	0	11	1	1	109	58	479	474	231.046	No	15	3	30	11	1.66	2.756	20.402	0.166	11.753	0.576	No-No		167	skin 1 imaging.tif_Drift_Corrected.tif	8	0	13	1	1	218	224	638	398	188.666	No	22	12	120	9	7.573	57.351	16.72	0.757	13.182	0.788	No-No
168	skin 1 imaging.tif_Drift_Corrected.tif	5a	0	12	1	1	108	58	479	474	231.322	No	15	4	40	10	0.415	0.172	20.817	0.041	12.064	0.58	No-No		168	skin 1 imaging.tif_Drift_Corrected.tif	8	0	14	1	1	218	224	638	398	188.666	No	22	13	130	8	0	0	16.72	0	13.182	0.788	No-No
169	skin 1 imaging.tif_Drift_Corrected.tif	5a	0	13	1	1	107	58	479	474	231.598	No	15	5	50	9	0.415	0.172	21.232	0.041	12.381	0.583	No-No		169	skin 1 imaging.tif_Drift_Corrected.tif	8	0	15	1	1	217	224	638	398	189.049	No	22	14	140	7	0.415	0.172	17.135	0.041	13.55	0.791	No-No
170	skin 1 imaging.tif_Drift_Corrected.tif	5a	0	14	1	1	107	56	479	474	232.218	No	15	6	60	8	0.83	0.689	22.062	0.083	11.869	0.538	No-No		170	skin 1 imaging.tif_Drift_Corrected.tif	8	0	16	1	1	215	225	638	398	189.659	No	22	15	150	6	0.928	0.861	18.063	0.093	14.477	0.801	No-No
171	skin 1 imaging.tif_Drift_Corrected.tif	5a	0	15	1	1	111	49	479	474	233.306	No	15	7	70	7	3.346	11.195	25.407	0.335	8.91	0.351	No-No		171	skin 1 imaging.tif_Drift_Corrected.tif	8	0	17	1	1	212	225	638	398	190.812	No	22	16	160	5	1.245	1.55	19.308	0.124	15.594	0.808	No-No
172	skin 1 imaging.tif_Drift_Corrected.tif	5a	0	16	1	1	108	42	479	474	236.319	No	15	8	80	6	3.161	9.989	28.568	0.316	9.214	0.323	No-No		172	skin 1 imaging.tif_Drift_Corrected.tif	8	0	18	1	1	212	225	638	398	190.812	No	22	17	170	4	0	0	19.308	0	15.594	0.808	No-No
173	skin 1 imaging.tif_Drift_Corrected.tif	5a	0	17	1	1	97	38	479	474	240.564	No	15	9	90	5	4.857	23.595	33.425	0.486	13.701	0.41	No-No		173	skin 1 imaging.tif_Drift_Corrected.tif	8	0	19	1	1	210	226	638	398	191.426	No	22	18	180	3	0.928	0.861	20.236	0.093	16.522	0.816	No-No
174	skin 1 imaging.tif_Drift_Corrected.tif	5a	0	18	1	1	93	39	479	474	241.351	No	15	10	100	4	1.711	2.928	35.136	0.171	15.355	0.437	No-No		174	skin 1 imaging.tif_Drift_Corrected.tif	8	0	20	1	1	207	226	638	398	192.582	No	22	19	190	2	1.245	1.55	21.481	0.124	17.656	0.822	No-No
175	skin 1 imaging.tif_Drift_Corrected.tif	5a	0	19	1	1	89	40	479	474	242.147	No	15	11	110	3	1.711	2.928	36.848	0.171	17.02	0.462	No-No		175	skin 1 imaging.tif_Drift_Corrected.tif	8	0	21	1	1	206	226	638	398	192.967	No	22	20	200	1	0.415	0.172	21.896	0.041	18.037	0.824	No-No
176	skin 1 imaging.tif_Drift_Corrected.tif	5a	0	20	1	1	90	38	479	474	242.488	No	15	12	120	2	0.928	0.861	37.776	0.093	16.605	0.44	No-No		176	skin 1 imaging.tif_Drift_Corrected.tif	8	0	22	1	1	204	226	638	398	193.739	No	22	21	210	0	0.83	0.689	22.726	0.083	18.804	0.827	No-No
177	skin 1 imaging.tif_Drift_Corrected.tif	5a	0	21	1	1	90	38	479	474	242.488	No	15	13	130	1	0	0	37.776	0	16.605	0.44	No-No		177	skin 1 imaging.tif_Drift_Corrected.tif	9	0	1	1	1	364	160	638	398	150.617	No	22	0	0	21	0	0	0	0	0	NaN	No-No
178	skin 1 imaging.tif_Drift_Corrected.tif	5a	0	22	1	1	89	36	479	474	243.384	No	15	14	140	0	0.928	0.861	38.704	0.093	17.06	0.441	No-No		178	skin 1 imaging.tif_Drift_Corrected.tif	9	0	2	1	1	364	162	638	398	150.074	No	22	1	10	20	0.83	0.689	0.83	0.083	0.83	1	No-No
179	skin 1 imaging.tif_Drift_Corrected.tif	5b	0	8	1	1	130	39	479	474	231.444	No	15	0	0	14	0	0	16.88	0.449	0	0	No-No		179	skin 1 imaging.tif_Drift_Corrected.tif	9	0	3	1	1	364	162	638	398	150.074	No	22	2	20	19	0	0	0.83	0	0.83	1	No-No
180	skin 1 imaging.tif_Drift_Corrected.tif	5b	0	9	1	1	133	36	479	474	231.643	No	15	1	10	13	1.761	3.1	18.64	0.176	1.761	0.094	No-No		180	skin 1 imaging.tif_Drift_Corrected.tif	9	0	4	1	1	363	162	638	398	150.389	No	22	3	30	18	0.415	0.172	1.245	0.041	0.928	0.745	No-No
181	skin 1 imaging.tif_Drift_Corrected.tif	5b	0	10	1	1	131	36	479	474	232.158	No	15	2	20	12	0.83	0.689	19.47	0.083	1.312	0.067	No-No		181	skin 1 imaging.tif_Drift_Corrected.tif	9	0	5	1	1	363	159	638	398	151.202	No	22	4	40	17	1.245	1.55	2.49	0.124	0.587	0.236	No-No
182	skin 1 imaging.tif_Drift_Corrected.tif	5b	0	11	1	1	131	36	479	474	232.158	No	15	3	30	11	0	0	19.47	0	1.312	0.067	No-No		182	skin 1 imaging.tif_Drift_Corrected.tif	9	0	6	1	1	364	158	638	398	151.163	No	22	5	50	16	0.587	0.344	3.077	0.059	0.83	0.27	No-No
183	skin 1 imaging.tif_Drift_Corrected.tif	5b	0	12	1	1	132	38	479	474	231.25	No	15	4	40	10	0.928	0.861	20.398	0.093	0.928	0.045	No-No		183	skin 1 imaging.tif_Drift_Corrected.tif	9	0	7	1	1	365	158	638	398	150.851	No	22	6	60	15	0.415	0.172	3.492	0.041	0.928	0.266	No-No
184	skin 1 imaging.tif_Drift_Corrected.tif	5b	0	13	1	1	130	39	479	474	231.444	No	15	5	50	9	0.928	0.861	21.326	0.093	0	0	No-No		184	skin 1 imaging.tif_Drift_Corrected.tif	9	0	8	1	1	370	158	638	398	149.298	No	22	7	70	14	2.075	4.306	5.567	0.207	2.625	0.471	No-No
185	skin 1 imaging.tif_Drift_Corrected.tif	5b	0	14	1	1	131	39	479	474	231.185	No	15	6	60	8	0.415	0.172	21.741	0.041	0.415	0.019	No-No		185	skin 1 imaging.tif_Drift_Corrected.tif	9	0	9	1	1	374	157	638	398	148.345	No	22	8	80	13	1.711	2.928	7.278	0.171	4.333	0.595	No-No
186	skin 1 imaging.tif_Drift_Corrected.tif	5b	0	15	1	1	130	39	479	474	231.444	No	15	7	70	7	0.415	0.172	22.156	0.041	0	0	No-No		186	skin 1 imaging.tif_Drift_Corrected.tif	9	0	10	1	1	377	157	638	398	147.428	No	22	9	90	12	1.245	1.55	8.523	0.124	5.537	0.65	No-No
187	skin 1 imaging.tif_Drift_Corrected.tif	5b	0	16	1	1	129	37	479	474	232.351	No	15	8	80	6	0.928	0.861	23.084	0.093	0.928	0.04	No-No		187	skin 1 imaging.tif_Drift_Corrected.tif	9	0	11	1	1	378	159	638	398	146.561	No	22	10	100	11	0.928	0.861	9.451	0.093	5.825	0.616	No-No
188	skin 1 imaging.tif_Drift_Corrected.tif	5b	0	17	1	1	129	38	479	474	232.028	No	15	9	90	5	0.415	0.172	23.499	0.041	0.587	0.025	No-No		188	skin 1 imaging.tif_Drift_Corrected.tif	9	0	12	1	1	378	159	638	398	146.561	No	22	11	110	10	0	0	9.451	0	5.825	0.616	No-No
189	skin 1 imaging.tif_Drift_Corrected.tif	5b	0	18	1	1	130	40	479	474	231.121	No	15	10	100	4	0.928	0.861	24.427	0.093	0.415	0.017	No-No		189	skin 1 imaging.tif_Drift_Corrected.tif	9	0	13	1	1	378	159	638	398	146.561	No	22	12	120	9	0	0	9.451	0	5.825	0.616	No-No
190	skin 1 imaging.tif_Drift_Corrected.tif	5b	0	19	1	1	129	39	479	474	231.704	No	15	11	110	3	0.587	0.344	25.014	0.059	0.415	0.017	No-No		190	skin 1 imaging.tif_Drift_Corrected.tif	9	0	14	1	1	378	159	638	398	146.561	No	22	13	130	8	0	0	9.451	0	5.825	0.616	No-No
191	skin 1 imaging.tif_Drift_Corrected.tif	5b	0	20	1	1	128	39	479	474	231.965	No	15	12	120	2	0.415	0.172	25.429	0.041	0.83	0.033	No-No		191	skin 1 imaging.tif_Drift_Corrected.tif	9	0	15	1	1	378	160	638	398	146.28	No	22	14	140	7	0.415	0.172	9.866	0.041	5.81	0.589	No-No
192	skin 1 imaging.tif_Drift_Corrected.tif	5b	0	21	1	1	128	38	479	474	232.288	No	15	13	130	1	0.415	0.172	25.844	0.041	0.928	0.036	No-No		192	skin 1 imaging.tif_Drift_Corrected.tif	9	0	16	1	1	376	160	638	398	146.894	No	22	15	150	6	0.83	0.689	10.696	0.083	4.98	0.466	No-No
193	skin 1 imaging.tif_Drift_Corrected.tif	5b	0	22	1	1	130	38	479	474	231.768	No	15	14	140	0	0.83	0.689	26.674	0.083	0.415	0.016	No-No		193	skin 1 imaging.tif_Drift_Corrected.tif	9	0	17	1	1	391	161	638	398	142.06	No	22	16	160	5	6.239	38.923	16.935	0.624	11.213	0.662	No-No
194	skin 1 imaging.tif_Drift_Corrected.tif	6	1	1	1	1	358	117	479	474	156.434	No	9	0	0	8	0	0	0	0	0	NaN	No-No		194	skin 1 imaging.tif_Drift_Corrected.tif	9	0	18	1	1	399	163	638	398	139.1	No	22	17	170	4	3.422	11.711	20.357	0.342	14.578	0.716	No-No
195	skin 1 imaging.tif_Drift_Corrected.tif	6	1	2	1	1	353	123	479	474	154.766	No	9	1	10	7	3.241	10.506	3.241	0.324	3.241	1	No-No		195	skin 1 imaging.tif_Drift_Corrected.tif	9	0	19	1	1	409	166	638	398	135.283	No	22	18	180	3	4.333	18.773	24.69	0.433	18.84	0.763	No-No
196	skin 1 imaging.tif_Drift_Corrected.tif	6	1	3	1	1	353	121	479	474	155.548	No	9	2	20	6	0.83	0.689	4.071	0.083	2.657	0.653	No-No		196	skin 1 imaging.tif_Drift_Corrected.tif	9	0	20	1	1	409	166	638	398	135.283	No	22	19	190	2	0	0	24.69	0	18.84	0.763	No-No
197	skin 1 imaging.tif_Drift_Corrected.tif	6	1	4	1	1	353	117	479	474	157.112	No	9	3	30	5	1.66	2.756	5.731	0.166	2.075	0.362	No-No		197	skin 1 imaging.tif_Drift_Corrected.tif	9	0	21	1	1	409	166	638	398	135.283	No	22	20	200	1	0	0	24.69	0	18.84	0.763	No-No
198	skin 1 imaging.tif_Drift_Corrected.tif	6	1	5	1	1	353	117	479	474	157.112	No	9	4	40	4	0	0	5.731	0	2.075	0.362	No-No		198	skin 1 imaging.tif_Drift_Corrected.tif	9	0	22	1	1	410	166	638	398	134.992	No	22	21	210	0	0.415	0.172	25.105	0.041	19.252	0.767	No-No
199	skin 1 imaging.tif_Drift_Corrected.tif	6	1	6	1	1	353	117	479	474	157.112	No	9	5	50	3	0	0	5.731	0	2.075	0.362	No-No		199	skin 1 imaging.tif_Drift_Corrected.tif	10	0	1	1	1	128	280	638	398	217.241	No	22	0	0	21	0	0	0	0	0	NaN	No-No
200	skin 1 imaging.tif_Drift_Corrected.tif	6	1	7	1	1	353	117	479	474	157.112	No	9	6	60	2	0	0	5.731	0	2.075	0.362	No-No		200	skin 1 imaging.tif_Drift_Corrected.tif	10	0	2	1	1	130	296	638	398	215.028	No	22	1	10	20	6.692	44.778	6.692	0.669	6.692	1	No-No
201	skin 1 imaging.tif_Drift_Corrected.tif	6	1	8	1	1	352	114	479	474	158.424	No	9	7	70	1	1.312	1.722	7.044	0.131	2.784	0.395	No-No		201	skin 1 imaging.tif_Drift_Corrected.tif	10	0	3	1	1	132	297	638	398	214.132	No	22	2	20	19	0.928	0.861	7.62	0.093	7.248	0.951	No-No
202	skin 1 imaging.tif_Drift_Corrected.tif	6	1	9	1	1	350	113	479	474	159.093	No	9	8	80	0	0.928	0.861	7.972	0.093	3.712	0.466	No-No		202	skin 1 imaging.tif_Drift_Corrected.tif	10	0	4	1	1	134	298	638	398	213.237	No	22	3	30	18	0.928	0.861	8.548	0.093	7.874	0.921	No-No
203	skin 1 imaging.tif_Drift_Corrected.tif	6a	0	10	1	1	331	115	479	474	161.149	No	13	0	0	12	0	0	15.9	0.793	11.236	0.707	No-No		203	skin 1 imaging.tif_Drift_Corrected.tif	10	0	5	1	1	134	298	638	398	213.237	No	22	4	40	17	0	0	8.548	0	7.874	0.921	No-No
204	skin 1 imaging.tif_Drift_Corrected.tif	6a	0	11	1	1	328	113	479	474	162.393	No	13	1	10	11	1.496	2.239	17.396	0.15	12.56	0.722	No-No		204	skin 1 imaging.tif_Drift_Corrected.tif	10	0	6	1	1	134	298	638	398	213.237	No	22	5	50	16	0	0	8.548	0	7.874	0.921	No-No
205	skin 1 imaging.tif_Drift_Corrected.tif	6a	0	12	1	1	328	113	479	474	162.393	No	13	2	20	10	0	0	17.396	0	12.56	0.722	No-No		205	skin 1 imaging.tif_Drift_Corrected.tif	10	0	7	1	1	132	299	638	398	213.971	No	22	6	60	15	0.928	0.861	9.476	0.093	8.058	0.85	No-No
206	skin 1 imaging.tif_Drift_Corrected.tif	6a	0	13	1	1	325	111	479	474	163.641	No	13	3	30	9	1.496	2.239	18.893	0.15	13.92	0.737	No-No		206	skin 1 imaging.tif_Drift_Corrected.tif	10	0	8	1	1	128	301	638	398	215.444	No	22	7	70	14	1.856	3.445	11.332	0.186	8.715	0.769	No-No
207	skin 1 imaging.tif_Drift_Corrected.tif	6a	0	14	1	1	325	111	479	474	163.641	No	13	4	40	8	0	0	18.893	0	13.92	0.737	No-No		207	skin 1 imaging.tif_Drift_Corrected.tif	10	0	9	1	1	126	299	638	398	216.416	No	22	8	80	13	1.174	1.378	12.505	0.117	7.929	0.634	No-No
208	skin 1 imaging.tif_Drift_Corrected.tif	6a	0	15	1	1	324	111	479	474	163.804	No	13	5	50	7	0.415	0.172	19.308	0.041	14.328	0.742	No-No		208	skin 1 imaging.tif_Drift_Corrected.tif	10	0	10	1	1	125	299	638	398	216.823	No	22	9	90	12	0.415	0.172	12.92	0.041	7.983	0.618	No-No
209	skin 1 imaging.tif_Drift_Corrected.tif	6a	0	16	1	1	322	111	479	474	164.131	No	13	6	60	6	0.83	0.689	20.138	0.083	15.146	0.752	No-No		209	skin 1 imaging.tif_Drift_Corrected.tif	10	0	11	1	1	124	300	638	398	217.153	No	22	10	100	11	0.587	0.344	13.507	0.059	8.464	0.627	No-No
210	skin 1 imaging.tif_Drift_Corrected.tif	6a	0	17	1	1	322	111	479	474	164.131	No	13	7	70	5	0	0	20.138	0	15.146	0.752	No-No		210	skin 1 imaging.tif_Drift_Corrected.tif	10	0	12	1	1	120	300	638	398	218.783	No	22	11	110	10	1.66	2.756	15.167	0.166	8.939	0.589	No-No
211	skin 1 imaging.tif_Drift_Corrected.tif	6a	0	18	1	1	322	111	479	474	164.131	No	13	8	80	4	0	0	20.138	0	15.146	0.752	No-No		211	skin 1 imaging.tif_Drift_Corrected.tif	10	0	13	1	1	119	300	638	398	219.191	No	22	12	120	9	0.415	0.172	15.582	0.041	9.102	0.584	No-No
212	skin 1 imaging.tif_Drift_Corrected.tif	6a	0	19	1	1	320	112	479	474	164.083	No	13	9	90	3	0.928	0.861	21.066	0.093	15.906	0.755	No-No		212	skin 1 imaging.tif_Drift_Corrected.tif	10	0	14	1	1	119	299	638	398	219.268	No	22	13	130	8	0.415	0.172	15.997	0.041	8.725	0.545	No-No
213	skin 1 imaging.tif_Drift_Corrected.tif	6a	0	20	1	1	321	109	479	474	165.058	No	13	10	100	2	1.312	1.722	22.378	0.131	15.71	0.702	No-No		213	skin 1 imaging.tif_Drift_Corrected.tif	10	0	15	1	1	119	299	638	398	219.268	No	22	14	140	7	0	0	15.997	0	8.725	0.545	No-No
214	skin 1 imaging.tif_Drift_Corrected.tif	6a	0	21	1	1	321	109	479	474	165.058	No	13	11	110	1	0	0	22.378	0	15.71	0.702	No-No		214	skin 1 imaging.tif_Drift_Corrected.tif	10	0	16	1	1	119	299	638	398	219.268	No	22	15	150	6	0	0	15.997	0	8.725	0.545	No-No
215	skin 1 imaging.tif_Drift_Corrected.tif	6a	0	22	1	1	321	109	479	474	165.058	No	13	12	120	0	0	0	22.378	0	15.71	0.702	No-No		215	skin 1 imaging.tif_Drift_Corrected.tif	10	0	17	1	1	118	298	638	398	219.754	No	22	16	160	5	0.587	0.344	16.584	0.059	8.545	0.515	No-No
216	skin 1 imaging.tif_Drift_Corrected.tif	6b	0	10	1	1	359	118	479	474	155.907	No	13	0	0	12	0	0	12.244	0.427	0.587	0.048	No-No		216	skin 1 imaging.tif_Drift_Corrected.tif	10	0	18	1	1	117	298	638	398	220.162	No	22	17	170	4	0.415	0.172	16.999	0.041	8.754	0.515	No-No
217	skin 1 imaging.tif_Drift_Corrected.tif	6b	0	11	1	1	367	120	479	474	154.087	No	13	1	10	11	3.422	11.711	15.666	0.342	3.937	0.251	No-No		217	skin 1 imaging.tif_Drift_Corrected.tif	10	0	19	1	1	116	298	638	398	220.569	No	22	18	180	3	0.415	0.172	17.414	0.041	8.978	0.516	No-No
218	skin 1 imaging.tif_Drift_Corrected.tif	6b	0	12	1	1	369	120	479	474	153.839	No	13	2	20	10	0.83	0.689	16.496	0.083	4.732	0.287	No-No		218	skin 1 imaging.tif_Drift_Corrected.tif	10	0	20	1	1	112	296	638	398	222.356	No	22	19	190	2	1.856	3.445	19.27	0.186	9.39	0.487	No-No
219	skin 1 imaging.tif_Drift_Corrected.tif	6b	0	13	1	1	369	119	479	474	154.236	No	13	3	30	9	0.415	0.172	16.911	0.041	4.64	0.274	No-No		219	skin 1 imaging.tif_Drift_Corrected.tif	10	0	21	1	1	110	296	638	398	223.171	No	22	20	200	1	0.83	0.689	20.1	0.083	9.995	0.497	No-No
220	skin 1 imaging.tif_Drift_Corrected.tif	6b	0	14	1	1	369	119	479	474	154.236	No	13	4	40	8	0	0	16.911	0	4.64	0.274	No-No		220	skin 1 imaging.tif_Drift_Corrected.tif	10	0	22	1	1	110	296	638	398	223.171	No	22	21	210	0	0	0	20.1	0	9.995	0.497	No-No
221	skin 1 imaging.tif_Drift_Corrected.tif	6b	0	15	1	1	369	119	479	474	154.236	No	13	5	50	7	0	0	16.911	0	4.64	0.274	No-No		221	skin 1 imaging.tif_Drift_Corrected.tif	11	0	1	1	1	320	318	638	398	136.082	No	22	0	0	21	0	0	0	0	0	NaN	No-No
222	skin 1 imaging.tif_Drift_Corrected.tif	6b	0	16	1	1	369	119	479	474	154.236	No	13	6	60	6	0	0	16.911	0	4.64	0.274	No-No		222	skin 1 imaging.tif_Drift_Corrected.tif	11	0	2	1	1	319	322	638	398	136.09	No	22	1	10	20	1.711	2.928	1.711	0.171	1.711	1	No-No
223	skin 1 imaging.tif_Drift_Corrected.tif	6b	0	17	1	1	369	119	479	474	154.236	No	13	7	70	5	0	0	16.911	0	4.64	0.274	No-No		223	skin 1 imaging.tif_Drift_Corrected.tif	11	0	3	1	1	319	322	638	398	136.09	No	22	2	20	19	0	0	1.711	0	1.711	1	No-No
224	skin 1 imaging.tif_Drift_Corrected.tif	6b	0	18	1	1	373	121	479	474	152.957	No	13	8	80	4	1.856	3.445	18.767	0.186	6.443	0.343	No-No		224	skin 1 imaging.tif_Drift_Corrected.tif	11	0	4	1	1	320	324	638	398	135.496	No	22	3	30	18	0.928	0.861	2.639	0.093	2.49	0.944	No-No
225	skin 1 imaging.tif_Drift_Corrected.tif	6b	0	19	1	1	375	122	479	474	152.322	No	13	9	90	3	0.928	0.861	19.695	0.093	7.354	0.373	No-No		225	skin 1 imaging.tif_Drift_Corrected.tif	11	0	5	1	1	318	322	638	398	136.494	No	22	4	40	17	1.174	1.378	3.813	0.117	1.856	0.487	No-No
226	skin 1 imaging.tif_Drift_Corrected.tif	6b	0	20	1	1	375	122	479	474	152.322	No	13	10	100	2	0	0	19.695	0	7.354	0.373	No-No		226	skin 1 imaging.tif_Drift_Corrected.tif	11	0	6	1	1	318	322	638	398	136.494	No	22	5	50	16	0	0	3.813	0	1.856	0.487	No-No
227	skin 1 imaging.tif_Drift_Corrected.tif	6b	0	21	1	1	375	122	479	474	152.322	No	13	11	110	1	0	0	19.695	0	7.354	0.373	No-No		227	skin 1 imaging.tif_Drift_Corrected.tif	11	0	7	1	1	318	322	638	398	136.494	No	22	6	60	15	0	0	3.813	0	1.856	0.487	No-No
228	skin 1 imaging.tif_Drift_Corrected.tif	6b	0	22	1	1	374	122	479	474	152.441	No	13	12	120	0	0.415	0.172	20.11	0.041	6.957	0.346	No-No		228	skin 1 imaging.tif_Drift_Corrected.tif	11	0	8	1	1	317	320	638	398	137.091	No	22	7	70	14	0.928	0.861	4.741	0.093	1.496	0.316	No-No
229	skin 1 imaging.tif_Drift_Corrected.tif	7	1	1	1	1	520	413	480	474	30.272	Yes	9	0	0	8	0	0	0	0	0	NaN	Yes-Yes		229	skin 1 imaging.tif_Drift_Corrected.tif	11	0	9	1	1	320	322	638	398	135.687	No	22	8	80	13	1.496	2.239	6.237	0.15	1.66	0.266	No-No
230	skin 1 imaging.tif_Drift_Corrected.tif	7	1	2	1	1	517	413	480	474	29.608	Yes	9	1	10	7	1.245	1.55	1.245	0.124	1.245	1	Yes-Yes		230	skin 1 imaging.tif_Drift_Corrected.tif	11	0	10	1	1	320	322	638	398	135.687	No	22	9	90	12	0	0	6.237	0	1.66	0.266	No-No
231	skin 1 imaging.tif_Drift_Corrected.tif	7	1	3	1	1	513	411	480	474	29.515	Yes	9	2	20	6	1.856	3.445	3.101	0.186	3.021	0.974	Yes-Yes		231	skin 1 imaging.tif_Drift_Corrected.tif	11	0	11	1	1	320	324	638	398	135.496	No	22	10	100	11	0.83	0.689	7.067	0.083	2.49	0.352	No-No
232	skin 1 imaging.tif_Drift_Corrected.tif	7	1	4	1	1	513	411	480	474	29.515	Yes	9	3	30	5	0	0	3.101	0	3.021	0.974	Yes-Yes		232	skin 1 imaging.tif_Drift_Corrected.tif	11	0	12	1	1	320	324	638	398	135.496	No	22	11	110	10	0	0	7.067	0	2.49	0.352	No-No
233	skin 1 imaging.tif_Drift_Corrected.tif	7	1	5	1	1	512	411	480	474	29.324	Yes	9	4	40	4	0.415	0.172	3.516	0.041	3.422	0.973	Yes-Yes		233	skin 1 imaging.tif_Drift_Corrected.tif	11	0	13	1	1	320	322	638	398	135.687	No	22	12	120	9	0.83	0.689	7.897	0.083	1.66	0.21	No-No
234	skin 1 imaging.tif_Drift_Corrected.tif	7	1	6	1	1	511	410	480	474	29.512	Yes	9	5	50	3	0.587	0.344	4.103	0.059	3.937	0.96	Yes-Yes		234	skin 1 imaging.tif_Drift_Corrected.tif	11	0	14	1	1	320	322	638	398	135.687	No	22	13	130	8	0	0	7.897	0	1.66	0.21	No-No
235	skin 1 imaging.tif_Drift_Corrected.tif	7	1	7	1	1	510	409	480	474	29.709	Yes	9	6	60	2	0.587	0.344	4.69	0.059	4.47	0.953	Yes-Yes		235	skin 1 imaging.tif_Drift_Corrected.tif	11	0	15	1	1	320	322	638	398	135.687	No	22	14	140	7	0	0	7.897	0	1.66	0.21	No-No
236	skin 1 imaging.tif_Drift_Corrected.tif	7	1	8	1	1	509	409	480	474	29.538	Yes	9	7	70	1	0.415	0.172	5.105	0.041	4.857	0.952	Yes-Yes		236	skin 1 imaging.tif_Drift_Corrected.tif	11	0	16	1	1	320	324	638	398	135.496	No	22	15	150	6	0.83	0.689	8.727	0.083	2.49	0.285	No-No
237	skin 1 imaging.tif_Drift_Corrected.tif	7	1	9	1	1	509	409	480	474	29.538	Yes	9	8	80	0	0	0	5.105	0	4.857	0.952	Yes-Yes		237	skin 1 imaging.tif_Drift_Corrected.tif	11	0	17	1	1	320	324	638	398	135.496	No	22	16	160	5	0	0	8.727	0	2.49	0.285	No-No
238	skin 1 imaging.tif_Drift_Corrected.tif	7a	0	10	1	1	500	410	480	474	27.827	Yes	13	0	0	12	0	0	8.863	0.376	8.393	0.947	Yes-Yes		238	skin 1 imaging.tif_Drift_Corrected.tif	11	0	18	1	1	322	327	638	398	134.409	No	22	17	170	4	1.496	2.239	10.223	0.15	3.826	0.374	No-No
239	skin 1 imaging.tif_Drift_Corrected.tif	7a	0	11	1	1	499	409	480	474	28.104	Yes	13	1	10	11	0.587	0.344	9.45	0.059	8.872	0.939	Yes-Yes		239	skin 1 imaging.tif_Drift_Corrected.tif	11	0	19	1	1	322	328	638	398	134.319	No	22	18	180	3	0.415	0.172	10.638	0.041	4.232	0.398	No-No
240	skin 1 imaging.tif_Drift_Corrected.tif	7a	0	12	1	1	499	411	480	474	27.308	Yes	13	2	20	10	0.83	0.689	10.28	0.083	8.754	0.852	Yes-Yes		240	skin 1 imaging.tif_Drift_Corrected.tif	11	0	20	1	1	324	328	638	398	133.509	No	22	19	190	2	0.83	0.689	11.468	0.083	4.47	0.39	No-No
241	skin 1 imaging.tif_Drift_Corrected.tif	7a	0	13	1	1	499	411	480	474	27.308	Yes	13	3	30	9	0	0	10.28	0	8.754	0.852	Yes-Yes		241	skin 1 imaging.tif_Drift_Corrected.tif	11	0	21	1	1	324	328	638	398	133.509	No	22	20	200	1	0	0	11.468	0	4.47	0.39	No-No
242	skin 1 imaging.tif_Drift_Corrected.tif	7a	0	14	1	1	496	412	480	474	26.573	Yes	13	4	40	8	1.312	1.722	11.592	0.131	9.969	0.86	Yes-Yes		242	skin 1 imaging.tif_Drift_Corrected.tif	11	0	22	1	1	324	329	638	398	133.419	No	22	21	210	0	0.415	0.172	11.883	0.041	4.857	0.409	No-No
243	skin 1 imaging.tif_Drift_Corrected.tif	7a	0	15	1	1	496	412	480	474	26.573	Yes	13	5	50	7	0	0	11.592	0	9.969	0.86	Yes-Yes		243	skin 1 imaging.tif_Drift_Corrected.tif	12	0	1	1	1	138	338	638	398	208.989	No	22	0	0	21	0	0	0	0	0	NaN	No-No
244	skin 1 imaging.tif_Drift_Corrected.tif	7a	0	16	1	1	494	413	480	474	25.973	Yes	13	6	60	6	0.928	0.861	12.52	0.093	10.79	0.862	Yes-Yes		244	skin 1 imaging.tif_Drift_Corrected.tif	12	0	2	1	1	145	350	638	398	205.562	No	22	1	10	20	5.765	33.239	5.765	0.577	5.765	1	No-No
245	skin 1 imaging.tif_Drift_Corrected.tif	7a	0	17	1	1	494	414	480	474	25.569	Yes	13	7	70	5	0.415	0.172	12.935	0.041	10.798	0.835	Yes-Yes		245	skin 1 imaging.tif_Drift_Corrected.tif	12	0	3	1	1	145	354	638	398	205.408	No	22	2	20	19	1.66	2.756	7.425	0.166	7.248	0.976	No-No
246	skin 1 imaging.tif_Drift_Corrected.tif	7a	0	18	1	1	496	414	480	474	25.77	Yes	13	8	80	4	0.83	0.689	13.765	0.083	9.969	0.724	Yes-Yes		246	skin 1 imaging.tif_Drift_Corrected.tif	12	0	4	1	1	146	356	638	398	204.923	No	22	3	30	18	0.928	0.861	8.353	0.093	8.175	0.979	No-No
247	skin 1 imaging.tif_Drift_Corrected.tif	7a	0	19	1	1	490	416	480	474	24.425	Yes	13	9	90	3	2.625	6.889	16.39	0.262	12.512	0.763	Yes-Yes		247	skin 1 imaging.tif_Drift_Corrected.tif	12	0	5	1	1	146	356	638	398	204.923	No	22	4	40	17	0	0	8.353	0	8.175	0.979	No-No
248	skin 1 imaging.tif_Drift_Corrected.tif	7a	0	20	1	1	489	416	480	474	24.358	Yes	13	10	100	2	0.415	0.172	16.805	0.041	12.925	0.769	Yes-Yes		248	skin 1 imaging.tif_Drift_Corrected.tif	12	0	6	1	1	146	358	638	398	204.854	No	22	5	50	16	0.83	0.689	9.183	0.083	8.939	0.973	No-No
249	skin 1 imaging.tif_Drift_Corrected.tif	7a	0	21	1	1	487	416	480	474	24.245	Yes	13	11	110	1	0.83	0.689	17.635	0.083	13.751	0.78	Yes-Yes		249	skin 1 imaging.tif_Drift_Corrected.tif	12	0	7	1	1	146	360	638	398	204.788	No	22	6	60	15	0.83	0.689	10.013	0.083	9.715	0.97	No-No
250	skin 1 imaging.tif_Drift_Corrected.tif	7a	0	22	1	1	482	418	480	474	23.255	Yes	13	12	120	0	2.235	4.995	19.869	0.223	15.906	0.801	Yes-Yes		250	skin 1 imaging.tif_Drift_Corrected.tif	12	0	8	1	1	146	360	638	398	204.788	No	22	7	70	14	0	0	10.013	0	9.715	0.97	No-No
251	skin 1 imaging.tif_Drift_Corrected.tif	7b	0	10	1	1	523	409	480	474	32.343	Yes	13	0	0	12	0	0	10.915	0.581	2.075	0.19	Yes-Yes		251	skin 1 imaging.tif_Drift_Corrected.tif	12	0	9	1	1	146	360	638	398	204.788	No	22	8	80	13	0	0	10.013	0	9.715	0.97	No-No
252	skin 1 imaging.tif_Drift_Corrected.tif	7b	0	11	1	1	523	412	480	474	31.313	Yes	13	1	10	11	1.245	1.55	12.16	0.124	1.312	0.108	Yes-Yes		252	skin 1 imaging.tif_Drift_Corrected.tif	12	0	10	1	1	146	360	638	398	204.788	No	22	9	90	12	0	0	10.013	0	9.715	0.97	No-No
253	skin 1 imaging.tif_Drift_Corrected.tif	7b	0	12	1	1	524	415	480	474	30.544	Yes	13	2	20	10	1.312	1.722	13.472	0.131	1.856	0.138	Yes-Yes		253	skin 1 imaging.tif_Drift_Corrected.tif	12	0	11	1	1	146	360	638	398	204.788	No	22	10	100	11	0	0	10.013	0	9.715	0.97	No-No
254	skin 1 imaging.tif_Drift_Corrected.tif	7b	0	13	1	1	526	416	480	474	30.721	Yes	13	3	30	9	0.928	0.861	14.4	0.093	2.784	0.193	Yes-Yes		254	skin 1 imaging.tif_Drift_Corrected.tif	12	0	12	1	1	145	360	638	398	205.202	No	22	11	110	10	0.415	0.172	10.428	0.041	9.581	0.919	No-No
255	skin 1 imaging.tif_Drift_Corrected.tif	7b	0	14	1	1	526	416	480	474	30.721	Yes	13	4	40	8	0	0	14.4	0	2.784	0.193	Yes-Yes		255	skin 1 imaging.tif_Drift_Corrected.tif	12	0	13	1	1	145	359	638	398	205.234	No	22	12	120	9	0.415	0.172	10.843	0.041	9.186	0.847	No-No
256	skin 1 imaging.tif_Drift_Corrected.tif	7b	0	15	1	1	526	416	480	474	30.721	Yes	13	5	50	7	0	0	14.4	0	2.784	0.193	Yes-Yes		256	skin 1 imaging.tif_Drift_Corrected.tif	12	0	14	1	1	145	359	638	398	205.234	No	22	13	130	8	0	0	10.843	0	9.186	0.847	No-No
257	skin 1 imaging.tif_Drift_Corrected.tif	7b	0	16	1	1	527	416	480	474	30.981	Yes	13	6	60	6	0.415	0.172	14.815	0.041	3.161	0.213	Yes-Yes		257	skin 1 imaging.tif_Drift_Corrected.tif	12	0	15	1	1	144	357	638	398	205.715	No	22	14	140	7	0.928	0.861	11.771	0.093	8.269	0.702	No-No
258	skin 1 imaging.tif_Drift_Corrected.tif	7b	0	17	1	1	527	415	480	474	31.304	Yes	13	7	70	5	0.415	0.172	15.23	0.041	3.021	0.198	Yes-Yes		258	skin 1 imaging.tif_Drift_Corrected.tif	12	0	16	1	1	144	357	638	398	205.715	No	22	15	150	6	0	0	11.771	0	8.269	0.702	No-No
259	skin 1 imaging.tif_Drift_Corrected.tif	7b	0	18	1	1	529	416	480	474	31.51	Yes	13	8	80	4	0.928	0.861	16.158	0.093	3.937	0.244	Yes-Yes		259	skin 1 imaging.tif_Drift_Corrected.tif	12	0	17	1	1	144	356	638	398	205.75	No	22	16	160	5	0.415	0.172	12.186	0.041	7.874	0.646	No-No
260	skin 1 imaging.tif_Drift_Corrected.tif	7b	0	19	1	1	529	416	480	474	31.51	Yes	13	9	90	3	0	0	16.158	0	3.937	0.244	Yes-Yes		260	skin 1 imaging.tif_Drift_Corrected.tif	12	0	18	1	1	144	356	638	398	205.75	No	22	17	170	4	0	0	12.186	0	7.874	0.646	No-No
261	skin 1 imaging.tif_Drift_Corrected.tif	7b	0	20	1	1	529	416	480	474	31.51	Yes	13	10	100	2	0	0	16.158	0	3.937	0.244	Yes-Yes		261	skin 1 imaging.tif_Drift_Corrected.tif	12	0	19	1	1	144	356	638	398	205.75	No	22	18	180	3	0	0	12.186	0	7.874	0.646	No-No
262	skin 1 imaging.tif_Drift_Corrected.tif	7b	0	21	1	1	529	415	480	474	31.828	Yes	13	11	110	1	0.415	0.172	16.573	0.041	3.826	0.231	Yes-Yes		262	skin 1 imaging.tif_Drift_Corrected.tif	12	0	20	1	1	146	354	638	398	204.995	No	22	19	190	2	1.174	1.378	13.36	0.117	7.424	0.556	No-No
263	skin 1 imaging.tif_Drift_Corrected.tif	7b	0	22	1	1	529	414	480	474	32.148	Yes	13	12	120	0	0.415	0.172	16.988	0.041	3.758	0.221	Yes-Yes		263	skin 1 imaging.tif_Drift_Corrected.tif	12	0	21	1	1	146	354	638	398	204.995	No	22	20	200	1	0	0	13.36	0	7.424	0.556	No-No
264	skin 1 imaging.tif_Drift_Corrected.tif	8	1	1	1	1	544	469	480	474	26.641	Yes	9	0	0	8	0	0	0	0	0	NaN	Yes-Yes		264	skin 1 imaging.tif_Drift_Corrected.tif	12	0	22	1	1	146	354	638	398	204.995	No	22	21	210	0	0	0	13.36	0	7.424	0.556	No-No
265	skin 1 imaging.tif_Drift_Corrected.tif	8	1	2	1	1	540	472	480	474	24.914	Yes	9	1	10	7	2.075	4.306	2.075	0.207	2.075	1	Yes-Yes		265	skin 1 imaging.tif_Drift_Corrected.tif	13	0	1	1	1	200	367	638	398	182.225	No	22	0	0	21	0	0	0	0	0	NaN	No-No
266	skin 1 imaging.tif_Drift_Corrected.tif	8	1	3	1	1	538	471	480	474	24.102	Yes	9	2	20	6	0.928	0.861	3.003	0.093	2.625	0.874	Yes-Yes		266	skin 1 imaging.tif_Drift_Corrected.tif	13	0	2	1	1	202	377	638	398	181.15	No	22	1	10	20	4.232	17.911	4.232	0.423	4.232	1	No-No
267	skin 1 imaging.tif_Drift_Corrected.tif	8	1	4	1	1	537	471	480	474	23.688	Yes	9	3	30	5	0.415	0.172	3.418	0.041	3.021	0.884	Yes-Yes		267	skin 1 imaging.tif_Drift_Corrected.tif	13	0	3	1	1	203	378	638	398	180.716	No	22	2	20	19	0.587	0.344	4.819	0.059	4.732	0.982	No-No
268	skin 1 imaging.tif_Drift_Corrected.tif	8	1	5	1	1	538	473	480	474	24.074	Yes	9	4	40	4	0.928	0.861	4.346	0.093	2.993	0.689	Yes-Yes		268	skin 1 imaging.tif_Drift_Corrected.tif	13	0	4	1	1	204	381	638	398	180.248	No	22	3	30	18	1.312	1.722	6.131	0.131	6.042	0.985	No-No
269	skin 1 imaging.tif_Drift_Corrected.tif	8	1	6	1	1	539	474	480	474	24.485	Yes	9	5	50	3	0.587	0.344	4.933	0.059	2.934	0.595	Yes-Yes		269	skin 1 imaging.tif_Drift_Corrected.tif	13	0	5	1	1	204	381	638	398	180.248	No	22	4	40	17	0	0	6.131	0	6.042	0.985	No-No
270	skin 1 imaging.tif_Drift_Corrected.tif	8	1	7	1	1	538	476	480	474	24.084	Yes	9	6	60	2	0.928	0.861	5.861	0.093	3.826	0.653	Yes-Yes		270	skin 1 imaging.tif_Drift_Corrected.tif	13	0	6	1	1	204	384	638	398	180.204	No	22	5	50	16	1.245	1.55	7.376	0.124	7.248	0.983	No-No
271	skin 1 imaging.tif_Drift_Corrected.tif	8	1	8	1	1	536	480	480	474	23.373	Yes	9	7	70	1	1.856	3.445	7.717	0.186	5.645	0.731	Yes-Yes		271	skin 1 imaging.tif_Drift_Corrected.tif	13	0	7	1	1	205	387	638	398	179.753	No	22	6	60	15	1.312	1.722	8.689	0.131	8.555	0.985	No-No
272	skin 1 imaging.tif_Drift_Corrected.tif	8	1	9	1	1	534	483	480	474	22.719	Yes	9	8	80	0	1.496	2.239	9.213	0.15	7.14	0.775	Yes-Yes		272	skin 1 imaging.tif_Drift_Corrected.tif	13	0	8	1	1	205	387	638	398	179.753	No	22	7	70	14	0	0	8.689	0	8.555	0.985	No-No
273	skin 1 imaging.tif_Drift_Corrected.tif	8a	0	10	1	1	540	469	480	474	24.986	Yes	13	0	0	12	0	0	15.534	0.632	1.66	0.107	Yes-Yes		273	skin 1 imaging.tif_Drift_Corrected.tif	13	0	9	1	1	205	386	638	398	179.764	No	22	8	80	13	0.415	0.172	9.104	0.041	8.153	0.896	No-No
274	skin 1 imaging.tif_Drift_Corrected.tif	8a	0	11	1	1	542	467	480	474	25.893	Yes	13	1	10	11	1.174	1.378	16.708	0.117	1.174	0.07	Yes-Yes		274	skin 1 imaging.tif_Drift_Corrected.tif	13	0	10	1	1	205	383	638	398	179.803	No	22	9	90	12	1.245	1.55	10.349	0.124	6.957	0.672	No-No
275	skin 1 imaging.tif_Drift_Corrected.tif	8a	0	12	1	1	543	466	480	474	26.355	Yes	13	2	20	10	0.587	0.344	17.295	0.059	1.312	0.076	Yes-Yes		275	skin 1 imaging.tif_Drift_Corrected.tif	13	0	11	1	1	205	382	638	398	179.818	No	22	10	100	11	0.415	0.172	10.764	0.041	6.562	0.61	No-No
276	skin 1 imaging.tif_Drift_Corrected.tif	8a	0	13	1	1	544	465	480	474	26.821	Yes	13	3	30	9	0.587	0.344	17.882	0.059	1.66	0.093	Yes-Yes		276	skin 1 imaging.tif_Drift_Corrected.tif	13	0	12	1	1	207	382	638	398	178.988	No	22	11	110	10	0.83	0.689	11.594	0.083	6.869	0.593	No-No
277	skin 1 imaging.tif_Drift_Corrected.tif	8a	0	14	1	1	546	464	480	474	27.703	Yes	13	4	40	8	0.928	0.861	18.81	0.093	2.235	0.119	Yes-Yes		277	skin 1 imaging.tif_Drift_Corrected.tif	13	0	13	1	1	208	380	638	398	178.606	No	22	12	120	9	0.928	0.861	12.522	0.093	6.335	0.506	No-No
278	skin 1 imaging.tif_Drift_Corrected.tif	8a	0	15	1	1	547	464	480	474	28.113	Yes	13	5	50	7	0.415	0.172	19.225	0.041	2.42	0.126	Yes-Yes		278	skin 1 imaging.tif_Drift_Corrected.tif	13	0	14	1	1	208	380	638	398	178.606	No	22	13	130	8	0	0	12.522	0	6.335	0.506	No-No
279	skin 1 imaging.tif_Drift_Corrected.tif	8a	0	16	1	1	547	464	480	474	28.113	Yes	13	6	60	6	0	0	19.225	0	2.42	0.126	Yes-Yes		279	skin 1 imaging.tif_Drift_Corrected.tif	13	0	15	1	1	208	380	638	398	178.606	No	22	14	140	7	0	0	12.522	0	6.335	0.506	No-No
280	skin 1 imaging.tif_Drift_Corrected.tif	8a	0	17	1	1	548	465	480	474	28.466	Yes	13	7	70	5	0.587	0.344	19.812	0.059	2.348	0.118	Yes-Yes		280	skin 1 imaging.tif_Drift_Corrected.tif	13	0	16	1	1	208	380	638	398	178.606	No	22	15	150	6	0	0	12.522	0	6.335	0.506	No-No
281	skin 1 imaging.tif_Drift_Corrected.tif	8a	0	18	1	1	548	467	480	474	28.369	Yes	13	8	80	4	0.83	0.689	20.642	0.083	1.856	0.09	Yes-Yes		281	skin 1 imaging.tif_Drift_Corrected.tif	13	0	17	1	1	208	378	638	398	178.643	No	22	16	160	5	0.83	0.689	13.352	0.083	5.645	0.423	No-No
282	skin 1 imaging.tif_Drift_Corrected.tif	8a	0	19	1	1	547	466	480	474	28.003	Yes	13	9	90	3	0.587	0.344	21.228	0.059	1.761	0.083	Yes-Yes		282	skin 1 imaging.tif_Drift_Corrected.tif	13	0	18	1	1	208	380	638	398	178.606	No	22	17	170	4	0.83	0.689	14.182	0.083	6.335	0.447	No-No
283	skin 1 imaging.tif_Drift_Corrected.tif	8a	0	20	1	1	547	466	480	474	28.003	Yes	13	10	100	2	0	0	21.228	0	1.761	0.083	Yes-Yes		283	skin 1 imaging.tif_Drift_Corrected.tif	13	0	19	1	1	208	380	638	398	178.606	No	22	18	180	3	0	0	14.182	0	6.335	0.447	No-No
284	skin 1 imaging.tif_Drift_Corrected.tif	8a	0	21	1	1	547	466	480	474	28.003	Yes	13	11	110	1	0	0	21.228	0	1.761	0.083	Yes-Yes		284	skin 1 imaging.tif_Drift_Corrected.tif	13	0	20	1	1	208	380	638	398	178.606	No	22	19	190	2	0	0	14.182	0	6.335	0.447	No-No
285	skin 1 imaging.tif_Drift_Corrected.tif	8a	0	22	1	1	547	465	480	474	28.055	Yes	13	12	120	0	0.415	0.172	21.643	0.041	2.075	0.096	Yes-Yes		285	skin 1 imaging.tif_Drift_Corrected.tif	13	0	21	1	1	208	381	638	398	178.589	No	22	20	200	1	0.415	0.172	14.597	0.041	6.692	0.458	No-No
286	skin 1 imaging.tif_Drift_Corrected.tif	8b	0	10	1	1	522	497	480	474	19.872	Yes	13	0	0	12	0	0	16.865	0.765	14.778	0.876	Yes-Yes		286	skin 1 imaging.tif_Drift_Corrected.tif	13	0	22	1	1	208	381	638	398	178.589	No	22	21	210	0	0	0	14.597	0	6.692	0.458	No-No
287	skin 1 imaging.tif_Drift_Corrected.tif	8b	0	11	1	1	524	495	480	474	20.233	Yes	13	1	10	11	1.174	1.378	18.039	0.117	13.613	0.755	Yes-Yes		287	skin 1 imaging.tif_Drift_Corrected.tif	14	0	1	1	1	590	41	638	398	149.488	No	22	0	0	21	0	0	0	0	0	NaN	No-No
288	skin 1 imaging.tif_Drift_Corrected.tif	8b	0	12	1	1	524	498	480	474	20.8	Yes	13	2	20	10	1.245	1.55	19.284	0.124	14.62	0.758	Yes-Yes		288	skin 1 imaging.tif_Drift_Corrected.tif	14	0	2	1	1	583	38	638	398	151.133	No	22	1	10	20	3.161	9.989	3.161	0.316	3.161	1	No-No
289	skin 1 imaging.tif_Drift_Corrected.tif	8b	0	13	1	1	525	500	480	474	21.568	Yes	13	3	30	9	0.928	0.861	20.212	0.093	15.089	0.747	Yes-Yes		289	skin 1 imaging.tif_Drift_Corrected.tif	14	0	3	1	1	576	33	638	398	153.645	No	22	2	20	19	3.57	12.745	6.731	0.357	6.692	0.994	No-No
290	skin 1 imaging.tif_Drift_Corrected.tif	8b	0	14	1	1	523	502	480	474	21.295	Yes	13	4	40	8	1.174	1.378	21.386	0.117	16.233	0.759	Yes-Yes		290	skin 1 imaging.tif_Drift_Corrected.tif	14	0	4	1	1	575	32	638	398	154.124	No	22	3	30	18	0.587	0.344	7.317	0.059	7.26	0.992	No-No
291	skin 1 imaging.tif_Drift_Corrected.tif	8b	0	15	1	1	522	505	480	474	21.664	Yes	13	5	50	7	1.312	1.722	22.698	0.131	17.509	0.771	Yes-Yes		291	skin 1 imaging.tif_Drift_Corrected.tif	14	0	5	1	1	575	32	638	398	154.124	No	22	4	40	17	0	0	7.317	0	7.26	0.992	No-No
292	skin 1 imaging.tif_Drift_Corrected.tif	8b	0	16	1	1	516	511	480	474	21.424	Yes	13	6	60	6	3.521	12.4	26.22	0.352	20.948	0.799	Yes-Yes		292	skin 1 imaging.tif_Drift_Corrected.tif	14	0	6	1	1	576	32	638	398	154.054	No	22	5	50	16	0.415	0.172	7.732	0.041	6.907	0.893	No-No
293	skin 1 imaging.tif_Drift_Corrected.tif	8b	0	17	1	1	510	514	480	474	20.75	Yes	13	7	70	5	2.784	7.75	29.003	0.278	23.406	0.807	Yes-Yes		293	skin 1 imaging.tif_Drift_Corrected.tif	14	0	7	1	1	576	31	638	398	154.463	No	22	6	60	15	0.415	0.172	8.147	0.041	7.14	0.876	No-No
294	skin 1 imaging.tif_Drift_Corrected.tif	8b	0	18	1	1	507	516	480	474	20.721	Yes	13	8	80	4	1.496	2.239	30.5	0.15	24.824	0.814	Yes-Yes		294	skin 1 imaging.tif_Drift_Corrected.tif	14	0	8	1	1	574	30	638	398	155.012	No	22	7	70	14	0.928	0.861	9.075	0.093	8.058	0.888	No-No
295	skin 1 imaging.tif_Drift_Corrected.tif	8b	0	19	1	1	505	516	480	474	20.284	Yes	13	9	90	3	0.83	0.689	31.33	0.083	25.346	0.809	Yes-Yes		295	skin 1 imaging.tif_Drift_Corrected.tif	14	0	9	1	1	573	30	638	398	155.084	No	22	8	80	13	0.415	0.172	9.49	0.041	8.403	0.885	No-No
296	skin 1 imaging.tif_Drift_Corrected.tif	8b	0	20	1	1	503	515	480	474	19.509	Yes	13	10	100	2	0.928	0.861	32.258	0.093	25.572	0.793	Yes-Yes		296	skin 1 imaging.tif_Drift_Corrected.tif	14	0	10	1	1	573	30	638	398	155.084	No	22	9	90	12	0	0	9.49	0	8.403	0.885	No-No
297	skin 1 imaging.tif_Drift_Corrected.tif	8b	0	21	1	1	501	516	480	474	19.487	Yes	13	11	110	1	0.928	0.861	33.186	0.093	26.437	0.797	Yes-Yes		297	skin 1 imaging.tif_Drift_Corrected.tif	14	0	11	1	1	569	30	638	398	155.381	No	22	10	100	11	1.66	2.756	11.15	0.166	9.838	0.882	No-No
298	skin 1 imaging.tif_Drift_Corrected.tif	8b	0	22	1	1	499	517	480	474	19.509	Yes	13	12	120	0	0.928	0.861	34.114	0.093	27.305	0.8	Yes-Yes		298	skin 1 imaging.tif_Drift_Corrected.tif	14	0	12	1	1	569	30	638	398	155.381	No	22	11	110	10	0	0	11.15	0	9.838	0.882	No-No
299	skin 1 imaging.tif_Drift_Corrected.tif	9	1	3	1	1	17	200	479	474	222.913	No	10	0	0	9	0	0	0	0	0	NaN	No-No		299	skin 1 imaging.tif_Drift_Corrected.tif	14	0	13	1	1	569	30	638	398	155.381	No	22	12	120	9	0	0	11.15	0	9.838	0.882	No-No
300	skin 1 imaging.tif_Drift_Corrected.tif	9	1	4	1	1	15	200	479	474	223.628	No	10	1	10	8	0.83	0.689	0.83	0.083	0.83	1	No-No		300	skin 1 imaging.tif_Drift_Corrected.tif	14	0	14	1	1	567	32	638	398	154.722	No	22	13	130	8	1.174	1.378	12.324	0.117	10.25	0.832	No-No
301	skin 1 imaging.tif_Drift_Corrected.tif	9	1	5	1	1	14	200	479	474	223.985	No	10	2	20	7	0.415	0.172	1.245	0.041	1.245	1	No-No		301	skin 1 imaging.tif_Drift_Corrected.tif	14	0	15	1	1	565	32	638	398	154.882	No	22	14	140	7	0.83	0.689	13.154	0.083	11.027	0.838	No-No
302	skin 1 imaging.tif_Drift_Corrected.tif	9	1	6	1	1	14	200	479	474	223.985	No	10	3	30	6	0	0	1.245	0	1.245	1	No-No		302	skin 1 imaging.tif_Drift_Corrected.tif	14	0	16	1	1	565	32	638	398	154.882	No	22	15	150	6	0	0	13.154	0	11.027	0.838	No-No
303	skin 1 imaging.tif_Drift_Corrected.tif	9	1	7	1	1	14	202	479	474	223.565	No	10	4	40	5	0.83	0.689	2.075	0.083	1.496	0.721	No-No		303	skin 1 imaging.tif_Drift_Corrected.tif	14	0	17	1	1	564	34	638	398	154.15	No	22	16	160	5	0.928	0.861	14.082	0.093	11.174	0.794	No-No
304	skin 1 imaging.tif_Drift_Corrected.tif	9	1	8	1	1	14	202	479	474	223.565	No	10	5	50	4	0	0	2.075	0	1.496	0.721	No-No		304	skin 1 imaging.tif_Drift_Corrected.tif	14	0	18	1	1	564	34	638	398	154.15	No	22	17	170	4	0	0	14.082	0	11.174	0.794	No-No
305	skin 1 imaging.tif_Drift_Corrected.tif	9	1	9	1	1	14	202	479	474	223.565	No	10	6	60	3	0	0	2.075	0	1.496	0.721	No-No		305	skin 1 imaging.tif_Drift_Corrected.tif	14	0	19	1	1	564	34	638	398	154.15	No	22	18	180	3	0	0	14.082	0	11.174	0.794	No-No
306	skin 1 imaging.tif_Drift_Corrected.tif	9	1	10	1	1	13	203	479	474	223.714	No	10	7	70	2	0.587	0.344	2.662	0.059	2.075	0.78	No-No		306	skin 1 imaging.tif_Drift_Corrected.tif	14	0	20	1	1	564	34	638	398	154.15	No	22	19	190	2	0	0	14.082	0	11.174	0.794	No-No
307	skin 1 imaging.tif_Drift_Corrected.tif	9	1	11	1	1	13	203	479	474	223.714	No	10	8	80	1	0	0	2.662	0	2.075	0.78	No-No		307	skin 1 imaging.tif_Drift_Corrected.tif	14	0	21	1	1	562	35	638	398	153.911	No	22	20	200	1	0.928	0.861	15.01	0.093	11.884	0.792	No-No
308	skin 1 imaging.tif_Drift_Corrected.tif	9	1	12	1	1	11	204	479	474	224.225	No	10	9	90	0	0.928	0.861	3.59	0.093	2.993	0.834	No-No		308	skin 1 imaging.tif_Drift_Corrected.tif	14	0	22	1	1	562	35	638	398	153.911	No	22	21	210	0	0	0	15.01	0	11.884	0.792	No-No
309	skin 1 imaging.tif_Drift_Corrected.tif	9a	0	13	1	1	4	213	479	474	224.923	No	2	0	0	1	0	0	8.322	0.473	7.63	0.917	No-No		309	skin 1 imaging.tif_Drift_Corrected.tif	15	0	1	1	1	633	46	638	398	146.095	No	22	0	0	21	0	0	0	0	0	NaN	No-No
310	skin 1 imaging.tif_Drift_Corrected.tif	9a	0	14	1	1	3	214	479	474	225.088	No	2	1	10	0	0.587	0.344	8.908	0.059	8.217	0.922	No-No		310	skin 1 imaging.tif_Drift_Corrected.tif	15	0	2	1	1	627	42	638	398	147.81	No	22	1	10	20	2.993	8.956	2.993	0.299	2.993	1	No-No
311	skin 1 imaging.tif_Drift_Corrected.tif	9b	0	13	1	1	19	194	479	474	223.484	No	10	0	0	9	0	0	8.904	0.531	2.625	0.295	No-No		311	skin 1 imaging.tif_Drift_Corrected.tif	15	0	3	1	1	621	39	638	398	149.152	No	22	2	20	19	2.784	7.75	5.777	0.278	5.765	0.998	No-No
312	skin 1 imaging.tif_Drift_Corrected.tif	9b	0	14	1	1	26	191	479	474	221.665	No	10	1	10	8	3.161	9.989	12.065	0.316	5.282	0.438	No-No		312	skin 1 imaging.tif_Drift_Corrected.tif	15	0	4	1	1	621	32	638	398	152.054	No	22	3	30	18	2.905	8.439	8.682	0.29	7.652	0.881	No-No
313	skin 1 imaging.tif_Drift_Corrected.tif	9b	0	15	1	1	34	182	479	474	220.883	No	10	2	20	7	4.997	24.973	17.062	0.5	10.275	0.602	No-No		313	skin 1 imaging.tif_Drift_Corrected.tif	15	0	5	1	1	621	32	638	398	152.054	No	22	4	40	17	0	0	8.682	0	7.652	0.881	No-No
314	skin 1 imaging.tif_Drift_Corrected.tif	9b	0	16	1	1	42	177	479	474	219.275	No	10	3	30	6	3.915	15.328	20.977	0.392	14.098	0.672	No-No		314	skin 1 imaging.tif_Drift_Corrected.tif	15	0	6	1	1	621	32	638	398	152.054	No	22	5	50	16	0	0	8.682	0	7.652	0.881	No-No
315	skin 1 imaging.tif_Drift_Corrected.tif	9b	0	17	1	1	43	176	479	474	219.166	No	10	4	40	5	0.587	0.344	21.564	0.059	14.684	0.681	No-No		315	skin 1 imaging.tif_Drift_Corrected.tif	15	0	7	1	1	621	30	638	398	152.883	No	22	6	60	15	0.83	0.689	9.512	0.083	8.3	0.873	No-No
316	skin 1 imaging.tif_Drift_Corrected.tif	9b	0	18	1	1	47	174	479	474	218.269	No	10	5	50	4	1.856	3.445	23.42	0.186	16.475	0.703	No-No		316	skin 1 imaging.tif_Drift_Corrected.tif	15	0	8	1	1	621	30	638	398	152.883	No	22	7	70	14	0	0	9.512	0	8.3	0.873	No-No
317	skin 1 imaging.tif_Drift_Corrected.tif	9b	0	19	1	1	47	174	479	474	218.269	No	10	6	60	3	0	0	23.42	0	16.475	0.703	No-No		317	skin 1 imaging.tif_Drift_Corrected.tif	15	0	9	1	1	621	29	638	398	153.297	No	22	8	80	13	0.415	0.172	9.927	0.041	8.636	0.87	No-No
318	skin 1 imaging.tif_Drift_Corrected.tif	9b	0	20	1	1	50	173	479	474	217.486	No	10	7	70	2	1.312	1.722	24.733	0.131	17.695	0.715	No-No		318	skin 1 imaging.tif_Drift_Corrected.tif	15	0	10	1	1	621	29	638	398	153.297	No	22	9	90	12	0	0	9.927	0	8.636	0.87	No-No
319	skin 1 imaging.tif_Drift_Corrected.tif	9b	0	21	1	1	52	171	479	474	217.286	No	10	8	80	1	1.174	1.378	25.906	0.117	18.863	0.728	No-No		319	skin 1 imaging.tif_Drift_Corrected.tif	15	0	11	1	1	620	28	638	398	153.732	No	22	10	100	11	0.587	0.344	10.513	0.059	9.214	0.876	No-No
320	skin 1 imaging.tif_Drift_Corrected.tif	9b	0	22	1	1	52	171	479	474	217.286	No	10	9	90	0	0	0	25.906	0	18.863	0.728	No-No		320	skin 1 imaging.tif_Drift_Corrected.tif	15	0	12	1	1	619	28	638	398	153.752	No	22	11	110	10	0.415	0.172	10.928	0.041	9.463	0.866	No-No
321	skin 1 imaging.tif_Drift_Corrected.tif	10	1	1	1	1	66	231	479	474	198.862	No	12	0	0	11	0	0	0	0	0	NaN	No-No		321	skin 1 imaging.tif_Drift_Corrected.tif	15	0	13	1	1	620	24	638	398	155.39	No	22	12	120	9	1.711	2.928	12.639	0.171	10.605	0.839	No-No
322	skin 1 imaging.tif_Drift_Corrected.tif	10	1	2	1	1	64	237	479	474	198.331	No	12	1	10	10	2.625	6.889	2.625	0.262	2.625	1	No-No		322	skin 1 imaging.tif_Drift_Corrected.tif	15	0	14	1	1	621	26	638	398	154.541	No	22	13	130	8	0.928	0.861	13.567	0.093	9.679	0.713	No-No
323	skin 1 imaging.tif_Drift_Corrected.tif	10	1	3	1	1	64	237	479	474	198.331	No	12	2	20	9	0	0	2.625	0	2.625	1	No-No		323	skin 1 imaging.tif_Drift_Corrected.tif	15	0	15	1	1	619	26	638	398	154.581	No	22	14	140	7	0.83	0.689	14.397	0.083	10.131	0.704	No-No
324	skin 1 imaging.tif_Drift_Corrected.tif	10	1	4	1	1	63	239	479	474	198.282	No	12	3	30	8	0.928	0.861	3.553	0.093	3.546	0.998	No-No		324	skin 1 imaging.tif_Drift_Corrected.tif	15	0	16	1	1	619	26	638	398	154.581	No	22	15	150	6	0	0	14.397	0	10.131	0.704	No-No
325	skin 1 imaging.tif_Drift_Corrected.tif	10	1	5	1	1	63	239	479	474	198.282	No	12	4	40	7	0	0	3.553	0	3.546	0.998	No-No		325	skin 1 imaging.tif_Drift_Corrected.tif	15	0	17	1	1	619	26	638	398	154.581	No	22	16	160	5	0	0	14.397	0	10.131	0.704	No-No
326	skin 1 imaging.tif_Drift_Corrected.tif	10	1	6	1	1	64	240	479	474	197.716	No	12	5	50	6	0.587	0.344	4.14	0.059	3.826	0.924	No-No		326	skin 1 imaging.tif_Drift_Corrected.tif	15	0	18	1	1	619	26	638	398	154.581	No	22	17	170	4	0	0	14.397	0	10.131	0.704	No-No
327	skin 1 imaging.tif_Drift_Corrected.tif	10	1	7	1	1	64	240	479	474	197.716	No	12	6	60	5	0	0	4.14	0	3.826	0.924	No-No		327	skin 1 imaging.tif_Drift_Corrected.tif	15	0	19	1	1	622	26	638	398	154.523	No	22	18	180	3	1.245	1.55	15.642	0.124	9.473	0.606	No-No
328	skin 1 imaging.tif_Drift_Corrected.tif	10	1	8	1	1	63	240	479	474	198.078	No	12	7	70	4	0.415	0.172	4.555	0.041	3.937	0.864	No-No		328	skin 1 imaging.tif_Drift_Corrected.tif	15	0	20	1	1	622	26	638	398	154.523	No	22	19	190	2	0	0	15.642	0	9.473	0.606	No-No
329	skin 1 imaging.tif_Drift_Corrected.tif	10	1	9	1	1	63	240	479	474	198.078	No	12	8	80	3	0	0	4.555	0	3.937	0.864	No-No		329	skin 1 imaging.tif_Drift_Corrected.tif	15	0	21	1	1	621	26	638	398	154.541	No	22	20	200	1	0.415	0.172	16.057	0.041	9.679	0.603	No-No
330	skin 1 imaging.tif_Drift_Corrected.tif	10	1	10	1	1	63	240	479	474	198.078	No	12	9	90	2	0	0	4.555	0	3.937	0.864	No-No		330	skin 1 imaging.tif_Drift_Corrected.tif	15	0	22	1	1	621	24	638	398	155.37	No	22	21	210	0	0.83	0.689	16.887	0.083	10.4	0.616	No-No
331	skin 1 imaging.tif_Drift_Corrected.tif	10	1	11	1	1	62	239	479	474	198.643	No	12	10	100	1	0.587	0.344	5.141	0.059	3.712	0.722	No-No		331	skin 1 imaging.tif_Drift_Corrected.tif	16	0	1	1	1	797	90	638	398	143.847	No	22	0	0	21	0	0	0	0	0	NaN	No-No
332	skin 1 imaging.tif_Drift_Corrected.tif	10	1	12	1	1	62	238	479	474	198.847	No	12	11	110	0	0.415	0.172	5.556	0.041	3.346	0.602	No-No		332	skin 1 imaging.tif_Drift_Corrected.tif	16	0	2	1	1	785	86	638	398	143.132	No	22	1	10	20	5.249	27.556	5.249	0.525	5.249	1	No-No
333	skin 1 imaging.tif_Drift_Corrected.tif	10a	0	13	1	1	54	241	479	474	201.142	No	10	0	0	9	0	0	9.102	0.355	6.483	0.712	No-No		333	skin 1 imaging.tif_Drift_Corrected.tif	16	0	3	1	1	779	80	638	398	144.361	No	22	2	20	19	3.521	12.4	8.771	0.352	8.545	0.974	No-No
334	skin 1 imaging.tif_Drift_Corrected.tif	10a	0	14	1	1	48	245	479	474	202.545	No	10	1	10	8	2.993	8.956	12.095	0.299	9.463	0.782	No-No		334	skin 1 imaging.tif_Drift_Corrected.tif	16	0	4	1	1	774	78	638	398	144.296	No	22	3	30	18	2.235	4.995	11.006	0.223	10.766	0.978	No-No
335	skin 1 imaging.tif_Drift_Corrected.tif	10a	0	15	1	1	54	244	479	474	200.546	No	10	2	20	7	2.524	6.372	14.619	0.252	7.342	0.502	No-No		335	skin 1 imaging.tif_Drift_Corrected.tif	16	0	5	1	1	772	76	638	398	144.739	No	22	4	40	17	1.174	1.378	12.179	0.117	11.891	0.976	No-No
336	skin 1 imaging.tif_Drift_Corrected.tif	10a	0	16	1	1	55	242	479	474	200.579	No	10	3	30	6	0.928	0.861	15.547	0.093	6.456	0.415	No-No		336	skin 1 imaging.tif_Drift_Corrected.tif	16	0	6	1	1	768	76	638	398	144.11	No	22	5	50	16	1.66	2.756	13.839	0.166	13.364	0.966	No-No
337	skin 1 imaging.tif_Drift_Corrected.tif	10a	0	17	1	1	53	243	479	474	201.109	No	10	4	40	5	0.928	0.861	16.475	0.093	7.342	0.446	No-No		337	skin 1 imaging.tif_Drift_Corrected.tif	16	0	7	1	1	768	76	638	398	144.11	No	22	6	60	15	0	0	13.839	0	13.364	0.966	No-No
338	skin 1 imaging.tif_Drift_Corrected.tif	10a	0	18	1	1	52	244	479	474	201.277	No	10	5	50	4	0.587	0.344	17.062	0.059	7.929	0.465	No-No		338	skin 1 imaging.tif_Drift_Corrected.tif	16	0	8	1	1	767	76	638	398	143.955	No	22	7	70	14	0.415	0.172	14.254	0.041	13.739	0.964	No-No
339	skin 1 imaging.tif_Drift_Corrected.tif	10a	0	19	1	1	52	244	479	474	201.277	No	10	6	60	3	0	0	17.062	0	7.929	0.465	No-No		339	skin 1 imaging.tif_Drift_Corrected.tif	16	0	9	1	1	766	72	638	398	145.345	No	22	8	80	13	1.711	2.928	15.966	0.171	14.876	0.932	No-No
340	skin 1 imaging.tif_Drift_Corrected.tif	10a	0	20	1	1	53	240	479	474	201.705	No	10	7	70	2	1.711	2.928	18.773	0.171	6.562	0.35	No-No		340	skin 1 imaging.tif_Drift_Corrected.tif	16	0	10	1	1	766	72	638	398	145.345	No	22	9	90	12	0	0	15.966	0	14.876	0.932	No-No
341	skin 1 imaging.tif_Drift_Corrected.tif	10a	0	21	1	1	53	240	479	474	201.705	No	10	8	80	1	0	0	18.773	0	6.562	0.35	No-No		341	skin 1 imaging.tif_Drift_Corrected.tif	16	0	11	1	1	764	73	638	398	144.656	No	22	10	100	11	0.928	0.861	16.893	0.093	15.405	0.912	No-No
342	skin 1 imaging.tif_Drift_Corrected.tif	10a	0	22	1	1	53	240	479	474	201.705	No	10	9	90	0	0	0	18.773	0	6.562	0.35	No-No		342	skin 1 imaging.tif_Drift_Corrected.tif	16	0	12	1	1	761	73	638	398	144.211	No	22	11	110	10	1.245	1.55	18.138	0.124	16.522	0.911	No-No
343	skin 1 imaging.tif_Drift_Corrected.tif	10b	0	13	1	1	64	233	479	474	199.159	No	10	0	0	9	0	0	7.791	0.223	1.174	0.151	No-No		343	skin 1 imaging.tif_Drift_Corrected.tif	16	0	13	1	1	760	73	638	398	144.065	No	22	12	120	9	0.415	0.172	18.553	0.041	16.898	0.911	No-No
344	skin 1 imaging.tif_Drift_Corrected.tif	10b	0	14	1	1	62	229	479	474	200.713	No	10	1	10	8	1.856	3.445	9.647	0.186	1.856	0.192	No-No		344	skin 1 imaging.tif_Drift_Corrected.tif	16	0	14	1	1	760	73	638	398	144.065	No	22	13	130	8	0	0	18.553	0	16.898	0.911	No-No
345	skin 1 imaging.tif_Drift_Corrected.tif	10b	0	15	1	1	62	226	479	474	201.347	No	10	2	20	7	1.245	1.55	10.892	0.124	2.657	0.244	No-No		345	skin 1 imaging.tif_Drift_Corrected.tif	16	0	15	1	1	760	73	638	398	144.065	No	22	14	140	7	0	0	18.553	0	16.898	0.911	No-No
346	skin 1 imaging.tif_Drift_Corrected.tif	10b	0	16	1	1	61	222	479	474	202.556	No	10	3	30	6	1.711	2.928	12.603	0.171	4.273	0.339	No-No		346	skin 1 imaging.tif_Drift_Corrected.tif	16	0	16	1	1	760	73	638	398	144.065	No	22	15	150	6	0	0	18.553	0	16.898	0.911	No-No
347	skin 1 imaging.tif_Drift_Corrected.tif	10b	0	17	1	1	63	213	479	474	203.806	No	10	4	40	5	3.826	14.639	16.429	0.383	7.573	0.461	No-No		347	skin 1 imaging.tif_Drift_Corrected.tif	16	0	17	1	1	760	73	638	398	144.065	No	22	16	160	5	0	0	18.553	0	16.898	0.911	No-No
348	skin 1 imaging.tif_Drift_Corrected.tif	10b	0	18	1	1	63	210	479	474	204.47	No	10	5	50	4	1.245	1.55	17.674	0.124	8.803	0.498	No-No		348	skin 1 imaging.tif_Drift_Corrected.tif	16	0	18	1	1	761	73	638	398	144.211	No	22	17	170	4	0.415	0.172	18.968	0.041	16.522	0.871	No-No
349	skin 1 imaging.tif_Drift_Corrected.tif	10b	0	19	1	1	63	209	479	474	204.693	No	10	6	60	3	0.415	0.172	18.089	0.041	9.214	0.509	No-No		349	skin 1 imaging.tif_Drift_Corrected.tif	16	0	19	1	1	761	75	638	398	143.435	No	22	18	180	3	0.83	0.689	19.798	0.083	16.185	0.817	No-No
350	skin 1 imaging.tif_Drift_Corrected.tif	10b	0	20	1	1	65	206	479	474	204.667	No	10	7	70	2	1.496	2.239	19.586	0.15	10.383	0.53	No-No		350	skin 1 imaging.tif_Drift_Corrected.tif	16	0	20	1	1	759	74	638	398	143.531	No	22	19	190	2	0.928	0.861	20.726	0.093	17.111	0.826	No-No
351	skin 1 imaging.tif_Drift_Corrected.tif	10b	0	21	1	1	65	206	479	474	204.667	No	10	8	80	1	0	0	19.586	0	10.383	0.53	No-No		351	skin 1 imaging.tif_Drift_Corrected.tif	16	0	21	1	1	759	74	638	398	143.531	No	22	20	200	1	0	0	20.726	0	17.111	0.826	No-No
352	skin 1 imaging.tif_Drift_Corrected.tif	10b	0	22	1	1	65	207	479	474	204.442	No	10	9	90	0	0.415	0.172	20.001	0.041	9.969	0.498	No-No		352	skin 1 imaging.tif_Drift_Corrected.tif	16	0	22	1	1	757	74	638	398	143.242	No	22	21	210	0	0.83	0.689	21.556	0.083	17.879	0.829	No-No
353	skin 1 imaging.tif_Drift_Corrected.tif	11	1	1	1	1	437	293	479	474	77.111	No	14	0	0	13	0	0	0	0	0	NaN	No-No		353	skin 1 imaging.tif_Drift_Corrected.tif	17	0	1	1	1	1008	78	638	398	203.011	No	22	0	0	21	0	0	0	0	0	NaN	No-No
354	skin 1 imaging.tif_Drift_Corrected.tif	11	1	2	1	1	434	294	479	474	76.999	No	14	1	10	12	1.312	1.722	1.312	0.131	1.312	1	No-No		354	skin 1 imaging.tif_Drift_Corrected.tif	17	0	2	1	1	983	76	638	398	195.847	No	22	1	10	20	10.408	108.33	10.408	1.041	10.408	1	No-No
355	skin 1 imaging.tif_Drift_Corrected.tif	11	1	3	1	1	434	292	479	474	77.805	No	14	2	20	11	0.83	0.689	2.142	0.083	1.312	0.613	No-No		355	skin 1 imaging.tif_Drift_Corrected.tif	17	0	3	1	1	970	72	638	398	193.098	No	22	2	20	19	5.645	31.862	16.053	0.564	15.965	0.995	No-No
356	skin 1 imaging.tif_Drift_Corrected.tif	11	1	4	1	1	434	292	479	474	77.805	No	14	3	30	10	0	0	2.142	0	1.312	0.613	No-No		356	skin 1 imaging.tif_Drift_Corrected.tif	17	0	4	1	1	968	72	638	398	192.506	No	22	3	30	18	0.83	0.689	16.883	0.083	16.786	0.994	No-No
357	skin 1 imaging.tif_Drift_Corrected.tif	11	1	5	1	1	435	293	479	474	77.303	No	14	4	40	9	0.587	0.344	2.729	0.059	0.83	0.304	No-No		357	skin 1 imaging.tif_Drift_Corrected.tif	17	0	5	1	1	967	72	638	398	192.211	No	22	4	40	17	0.415	0.172	17.298	0.041	17.196	0.994	No-No
358	skin 1 imaging.tif_Drift_Corrected.tif	11	1	6	1	1	436	293	479	474	77.206	No	14	5	50	8	0.415	0.172	3.144	0.041	0.415	0.132	No-No		358	skin 1 imaging.tif_Drift_Corrected.tif	17	0	6	1	1	965	74	638	398	191.037	No	22	5	50	16	1.174	1.378	18.472	0.117	17.922	0.97	No-No
359	skin 1 imaging.tif_Drift_Corrected.tif	11	1	7	1	1	437	291	479	474	77.919	No	14	6	60	7	0.928	0.861	4.072	0.093	0.83	0.204	No-No		359	skin 1 imaging.tif_Drift_Corrected.tif	17	0	7	1	1	961	74	638	398	189.862	No	22	6	60	15	1.66	2.756	20.132	0.166	19.576	0.972	No-No
360	skin 1 imaging.tif_Drift_Corrected.tif	11	1	8	1	1	435	288	479	474	79.32	No	14	7	70	6	1.496	2.239	5.569	0.15	2.235	0.401	No-No		360	skin 1 imaging.tif_Drift_Corrected.tif	17	0	8	1	1	959	76	638	398	188.688	No	22	7	70	14	1.174	1.378	21.305	0.117	20.352	0.955	No-No
361	skin 1 imaging.tif_Drift_Corrected.tif	11	1	9	1	1	435	288	479	474	79.32	No	14	8	80	5	0	0	5.569	0	2.235	0.401	No-No		361	skin 1 imaging.tif_Drift_Corrected.tif	17	0	9	1	1	959	76	638	398	188.688	No	22	8	80	13	0	0	21.305	0	20.352	0.955	No-No
362	skin 1 imaging.tif_Drift_Corrected.tif	11	1	10	1	1	436	286	479	474	80.035	No	14	9	90	4	0.928	0.861	6.496	0.093	2.934	0.452	No-No		362	skin 1 imaging.tif_Drift_Corrected.tif	17	0	10	1	1	957	76	638	398	188.103	No	22	9	90	12	0.83	0.689	22.135	0.083	21.181	0.957	No-No
363	skin 1 imaging.tif_Drift_Corrected.tif	11	1	11	1	1	438	288	479	474	79.043	No	14	10	100	3	1.174	1.378	7.67	0.117	2.116	0.276	No-No		363	skin 1 imaging.tif_Drift_Corrected.tif	17	0	11	1	1	955	77	638	398	187.224	No	22	10	100	11	0.928	0.861	23.063	0.093	21.999	0.954	No-No
364	skin 1 imaging.tif_Drift_Corrected.tif	11	1	12	1	1	438	289	479	474	78.638	No	14	11	110	2	0.415	0.172	8.085	0.041	1.711	0.212	No-No		364	skin 1 imaging.tif_Drift_Corrected.tif	17	0	12	1	1	955	77	638	398	187.224	No	22	11	110	10	0	0	23.063	0	21.999	0.954	No-No
365	skin 1 imaging.tif_Drift_Corrected.tif	11	1	13	1	1	436	289	479	474	78.822	No	14	12	120	1	0.83	0.689	8.915	0.083	1.711	0.192	No-No		365	skin 1 imaging.tif_Drift_Corrected.tif	17	0	13	1	1	955	77	638	398	187.224	No	22	12	120	9	0	0	23.063	0	21.999	0.954	No-No
366	skin 1 imaging.tif_Drift_Corrected.tif	11	1	14	1	1	435	288	479	474	79.32	No	14	13	130	0	0.587	0.344	9.502	0.059	2.235	0.235	No-No		366	skin 1 imaging.tif_Drift_Corrected.tif	17	0	14	1	1	955	77	638	398	187.224	No	22	13	130	8	0	0	23.063	0	21.999	0.954	No-No
367	skin 1 imaging.tif_Drift_Corrected.tif	11a	0	15	1	1	423	295	479	474	77.835	No	8	0	0	7	0	0	15.268	0.577	5.869	0.384	No-No		367	skin 1 imaging.tif_Drift_Corrected.tif	17	0	15	1	1	955	77	638	398	187.224	No	22	14	140	7	0	0	23.063	0	21.999	0.954	No-No
368	skin 1 imaging.tif_Drift_Corrected.tif	11a	0	16	1	1	421	301	479	474	75.722	No	8	1	10	6	2.625	6.889	17.892	0.262	7.424	0.415	No-No		368	skin 1 imaging.tif_Drift_Corrected.tif	17	0	16	1	1	955	77	638	398	187.224	No	22	15	150	6	0	0	23.063	0	21.999	0.954	No-No
369	skin 1 imaging.tif_Drift_Corrected.tif	11a	0	17	1	1	421	302	479	474	75.329	No	8	2	20	5	0.415	0.172	18.307	0.041	7.618	0.416	No-No		369	skin 1 imaging.tif_Drift_Corrected.tif	17	0	17	1	1	954	78	638	398	186.637	No	22	16	160	5	0.587	0.344	23.65	0.059	22.41	0.948	No-No
370	skin 1 imaging.tif_Drift_Corrected.tif	11a	0	18	1	1	423	302	479	474	75.068	No	8	3	30	4	0.83	0.689	19.137	0.083	6.907	0.361	No-No		370	skin 1 imaging.tif_Drift_Corrected.tif	17	0	18	1	1	954	78	638	398	186.637	No	22	17	170	4	0	0	23.65	0	22.41	0.948	No-No
371	skin 1 imaging.tif_Drift_Corrected.tif	11a	0	19	1	1	422	305	479	474	74.017	No	8	4	40	3	1.312	1.722	20.45	0.131	7.972	0.39	No-No		371	skin 1 imaging.tif_Drift_Corrected.tif	17	0	19	1	1	954	78	638	398	186.637	No	22	18	180	3	0	0	23.65	0	22.41	0.948	No-No
372	skin 1 imaging.tif_Drift_Corrected.tif	11a	0	20	1	1	421	305	479	474	74.15	No	8	5	50	2	0.415	0.172	20.865	0.041	8.3	0.398	No-No		372	skin 1 imaging.tif_Drift_Corrected.tif	17	0	20	1	1	954	78	638	398	186.637	No	22	19	190	2	0	0	23.65	0	22.41	0.948	No-No
373	skin 1 imaging.tif_Drift_Corrected.tif	11a	0	21	1	1	420	305	479	474	74.286	No	8	6	60	1	0.415	0.172	21.28	0.041	8.636	0.406	No-No		373	skin 1 imaging.tif_Drift_Corrected.tif	17	0	21	1	1	953	78	638	398	186.346	No	22	20	200	1	0.415	0.172	24.065	0.041	22.825	0.948	No-No
374	skin 1 imaging.tif_Drift_Corrected.tif	11a	0	22	1	1	420	305	479	474	74.286	No	8	7	70	0	0	0	21.28	0	8.636	0.406	No-No		374	skin 1 imaging.tif_Drift_Corrected.tif	17	0	22	1	1	951	79	638	398	185.468	No	22	21	210	0	0.928	0.861	24.993	0.093	23.659	0.947	No-No
375	skin 1 imaging.tif_Drift_Corrected.tif	11b	0	15	1	1	445	290	479	474	77.653	No	8	0	0	7	0	0	13.734	0.423	3.546	0.258	No-No		375	skin 1 imaging.tif_Drift_Corrected.tif	18	0	1	1	1	783	486	638	398	70.39	No	22	0	0	21	0	0	0	0	0	NaN	No-No
376	skin 1 imaging.tif_Drift_Corrected.tif	11b	0	16	1	1	445	291	479	474	77.245	No	8	1	10	6	0.415	0.172	14.149	0.041	3.422	0.242	No-No		376	skin 1 imaging.tif_Drift_Corrected.tif	18	0	2	1	1	780	483	638	398	68.681	No	22	1	10	20	1.761	3.1	1.761	0.176	1.761	1	No-No
377	skin 1 imaging.tif_Drift_Corrected.tif	11b	0	17	1	1	446	291	479	474	77.17	No	8	2	20	5	0.415	0.172	14.564	0.041	3.826	0.263	No-No		377	skin 1 imaging.tif_Drift_Corrected.tif	18	0	3	1	1	775	478	638	398	65.839	No	22	2	20	19	2.934	8.611	4.695	0.293	4.695	1	No-No
378	skin 1 imaging.tif_Drift_Corrected.tif	11b	0	18	1	1	446	291	479	474	77.17	No	8	3	30	4	0	0	14.564	0	3.826	0.263	No-No		378	skin 1 imaging.tif_Drift_Corrected.tif	18	0	4	1	1	775	478	638	398	65.839	No	22	3	30	18	0	0	4.695	0	4.695	1	No-No
379	skin 1 imaging.tif_Drift_Corrected.tif	11b	0	19	1	1	448	291	479	474	77.027	No	8	4	40	3	0.83	0.689	15.394	0.083	4.64	0.301	No-No		379	skin 1 imaging.tif_Drift_Corrected.tif	18	0	5	1	1	775	478	638	398	65.839	No	22	4	40	17	0	0	4.695	0	4.695	1	No-No
380	skin 1 imaging.tif_Drift_Corrected.tif	11b	0	20	1	1	448	291	479	474	77.027	No	8	5	50	2	0	0	15.394	0	4.64	0.301	No-No		380	skin 1 imaging.tif_Drift_Corrected.tif	18	0	6	1	1	780	475	638	398	67.036	No	22	5	50	16	2.42	5.856	7.115	0.242	4.732	0.665	No-No
381	skin 1 imaging.tif_Drift_Corrected.tif	11b	0	21	1	1	448	291	479	474	77.027	No	8	6	60	1	0	0	15.394	0	4.64	0.301	No-No		381	skin 1 imaging.tif_Drift_Corrected.tif	18	0	7	1	1	782	471	638	398	67	No	22	6	60	15	1.856	3.445	8.971	0.186	6.239	0.695	No-No
382	skin 1 imaging.tif_Drift_Corrected.tif	11b	0	22	1	1	447	290	479	474	77.506	No	8	7	70	0	0.587	0.344	15.981	0.059	4.333	0.271	No-No		382	skin 1 imaging.tif_Drift_Corrected.tif	18	0	8	1	1	784	469	638	398	67.375	No	22	7	70	14	1.174	1.378	10.145	0.117	7.067	0.697	No-No
383	skin 1 imaging.tif_Drift_Corrected.tif	12	1	1	1	1	195	122	479	474	187.697	No	15	0	0	14	0	0	0	0	0	NaN	No-No		383	skin 1 imaging.tif_Drift_Corrected.tif	18	0	9	1	1	784	469	638	398	67.375	No	22	8	80	13	0	0	10.145	0	7.067	0.697	No-No
384	skin 1 imaging.tif_Drift_Corrected.tif	12	1	2	1	1	197	129	479	474	184.919	No	15	1	10	13	3.021	9.128	3.021	0.302	3.021	1	No-No		384	skin 1 imaging.tif_Drift_Corrected.tif	18	0	10	1	1	786	466	638	398	67.593	No	22	9	90	12	1.496	2.239	11.641	0.15	8.393	0.721	No-No
385	skin 1 imaging.tif_Drift_Corrected.tif	12	1	3	1	1	197	132	479	474	183.957	No	15	2	20	12	1.245	1.55	4.266	0.124	4.232	0.992	No-No		385	skin 1 imaging.tif_Drift_Corrected.tif	18	0	11	1	1	786	466	638	398	67.593	No	22	10	100	11	0	0	11.641	0	8.393	0.721	No-No
386	skin 1 imaging.tif_Drift_Corrected.tif	12	1	4	1	1	197	133	479	474	183.637	No	15	3	30	11	0.415	0.172	4.681	0.041	4.64	0.991	No-No		386	skin 1 imaging.tif_Drift_Corrected.tif	18	0	12	1	1	786	466	638	398	67.593	No	22	11	110	10	0	0	11.641	0	8.393	0.721	No-No
387	skin 1 imaging.tif_Drift_Corrected.tif	12	1	5	1	1	199	132	479	474	183.43	No	15	4	40	10	0.928	0.861	5.609	0.093	4.47	0.797	No-No		387	skin 1 imaging.tif_Drift_Corrected.tif	18	0	13	1	1	786	466	638	398	67.593	No	22	12	120	9	0	0	11.641	0	8.393	0.721	No-No
388	skin 1 imaging.tif_Drift_Corrected.tif	12	1	6	1	1	200	132	479	474	183.167	No	15	5	50	9	0.415	0.172	6.024	0.041	4.64	0.77	No-No		388	skin 1 imaging.tif_Drift_Corrected.tif	18	0	14	1	1	783	466	638	398	66.463	No	22	13	130	8	1.245	1.55	12.886	0.124	8.3	0.644	No-No
389	skin 1 imaging.tif_Drift_Corrected.tif	12	1	7	1	1	200	130	479	474	183.811	No	15	6	60	8	0.83	0.689	6.854	0.083	3.915	0.571	No-No		389	skin 1 imaging.tif_Drift_Corrected.tif	18	0	15	1	1	783	466	638	398	66.463	No	22	14	140	7	0	0	12.886	0	8.3	0.644	No-No
390	skin 1 imaging.tif_Drift_Corrected.tif	12	1	8	1	1	200	130	479	474	183.811	No	15	7	70	7	0	0	6.854	0	3.915	0.571	No-No		390	skin 1 imaging.tif_Drift_Corrected.tif	18	0	16	1	1	783	466	638	398	66.463	No	22	15	150	6	0	0	12.886	0	8.3	0.644	No-No
391	skin 1 imaging.tif_Drift_Corrected.tif	12	1	9	1	1	200	130	479	474	183.811	No	15	8	80	6	0	0	6.854	0	3.915	0.571	No-No		391	skin 1 imaging.tif_Drift_Corrected.tif	18	0	17	1	1	783	466	638	398	66.463	No	22	16	160	5	0	0	12.886	0	8.3	0.644	No-No
392	skin 1 imaging.tif_Drift_Corrected.tif	12	1	10	1	1	199	128	479	474	184.717	No	15	9	90	5	0.928	0.861	7.782	0.093	2.993	0.385	No-No		392	skin 1 imaging.tif_Drift_Corrected.tif	18	0	18	1	1	783	466	638	398	66.463	No	22	17	170	4	0	0	12.886	0	8.3	0.644	No-No
393	skin 1 imaging.tif_Drift_Corrected.tif	12	1	11	1	1	198	127	479	474	185.301	No	15	10	100	4	0.587	0.344	8.369	0.059	2.42	0.289	No-No		393	skin 1 imaging.tif_Drift_Corrected.tif	18	0	19	1	1	783	466	638	398	66.463	No	22	18	180	3	0	0	12.886	0	8.3	0.644	No-No
394	skin 1 imaging.tif_Drift_Corrected.tif	12	1	12	1	1	198	127	479	474	185.301	No	15	11	110	3	0	0	8.369	0	2.42	0.289	No-No		394	skin 1 imaging.tif_Drift_Corrected.tif	18	0	20	1	1	784	466	638	398	66.84	No	22	19	190	2	0.415	0.172	13.301	0.041	8.31	0.625	No-No
395	skin 1 imaging.tif_Drift_Corrected.tif	12	1	13	1	1	196	127	479	474	185.825	No	15	12	120	2	0.83	0.689	9.199	0.083	2.116	0.23	No-No		395	skin 1 imaging.tif_Drift_Corrected.tif	18	0	21	1	1	784	464	638	398	66.493	No	22	20	200	1	0.83	0.689	14.131	0.083	9.139	0.647	No-No
396	skin 1 imaging.tif_Drift_Corrected.tif	12	1	14	1	1	193	128	479	474	186.294	No	15	13	130	1	1.312	1.722	10.511	0.131	2.625	0.25	No-No		396	skin 1 imaging.tif_Drift_Corrected.tif	18	0	22	1	1	783	464	638	398	66.115	No	22	21	210	0	0.415	0.172	14.546	0.041	9.13	0.628	No-No
397	skin 1 imaging.tif_Drift_Corrected.tif	12	1	15	1	1	192	128	479	474	186.559	No	15	14	140	0	0.415	0.172	10.926	0.041	2.784	0.255	No-No		397	skin 1 imaging.tif_Drift_Corrected.tif	19	0	1	1	1	590	478	638	398	38.718	No	22	0	0	21	0	0	0	0	0	NaN	No-No
398	skin 1 imaging.tif_Drift_Corrected.tif	12a	0	16	1	1	185	134	479	474	186.536	No	7	0	0	6	0	0	14.753	0.383	6.483	0.439	No-No		398	skin 1 imaging.tif_Drift_Corrected.tif	19	0	2	1	1	591	476	638	398	37.792	No	22	1	10	20	0.928	0.861	0.928	0.093	0.928	1	No-No
399	skin 1 imaging.tif_Drift_Corrected.tif	12a	0	17	1	1	187	134	479	474	185.994	No	7	1	10	5	0.83	0.689	15.583	0.083	5.985	0.384	No-No		399	skin 1 imaging.tif_Drift_Corrected.tif	19	0	3	1	1	591	474	638	398	37.084	No	22	2	20	19	0.83	0.689	1.758	0.083	1.711	0.973	No-No
400	skin 1 imaging.tif_Drift_Corrected.tif	12a	0	18	1	1	187	133	479	474	186.309	No	7	2	20	4	0.415	0.172	15.998	0.041	5.645	0.353	No-No		400	skin 1 imaging.tif_Drift_Corrected.tif	19	0	4	1	1	590	472	638	398	36.605	No	22	3	30	18	0.928	0.861	2.686	0.093	2.49	0.927	No-No
401	skin 1 imaging.tif_Drift_Corrected.tif	12a	0	19	1	1	187	133	479	474	186.309	No	7	3	30	3	0	0	15.998	0	5.645	0.353	No-No		401	skin 1 imaging.tif_Drift_Corrected.tif	19	0	5	1	1	588	470	638	398	36.378	No	22	4	40	17	1.174	1.378	3.86	0.117	3.422	0.887	No-No
402	skin 1 imaging.tif_Drift_Corrected.tif	12a	0	20	1	1	188	133	479	474	186.04	No	7	4	40	2	0.415	0.172	16.413	0.041	5.411	0.33	No-No		402	skin 1 imaging.tif_Drift_Corrected.tif	19	0	6	1	1	588	470	638	398	36.378	No	22	5	50	16	0	0	3.86	0	3.422	0.887	No-No
403	skin 1 imaging.tif_Drift_Corrected.tif	12a	0	21	1	1	188	133	479	474	186.04	No	7	5	50	1	0	0	16.413	0	5.411	0.33	No-No		403	skin 1 imaging.tif_Drift_Corrected.tif	19	0	7	1	1	588	471	638	398	36.72	No	22	6	60	15	0.415	0.172	4.275	0.041	3.021	0.707	No-No
404	skin 1 imaging.tif_Drift_Corrected.tif	12a	0	22	1	1	186	135	479	474	185.951	No	7	6	60	0	1.174	1.378	17.586	0.117	6.562	0.373	No-No		404	skin 1 imaging.tif_Drift_Corrected.tif	19	0	8	1	1	588	471	638	398	36.72	No	22	7	70	14	0	0	4.275	0	3.021	0.707	No-No
405	skin 1 imaging.tif_Drift_Corrected.tif	12b	0	16	1	1	207	116	479	474	186.588	No	7	0	0	6	0	0	18.898	0.797	5.568	0.295	No-No		405	skin 1 imaging.tif_Drift_Corrected.tif	19	0	9	1	1	587	470	638	398	36.617	No	22	8	80	13	0.587	0.344	4.862	0.059	3.546	0.729	No-No
406	skin 1 imaging.tif_Drift_Corrected.tif	12b	0	17	1	1	210	114	479	474	186.501	No	7	1	10	5	1.496	2.239	20.395	0.15	7.055	0.346	No-No		406	skin 1 imaging.tif_Drift_Corrected.tif	19	0	10	1	1	587	469	638	398	36.279	No	22	9	90	12	0.415	0.172	5.277	0.041	3.937	0.746	No-No
407	skin 1 imaging.tif_Drift_Corrected.tif	12b	0	18	1	1	211	110	479	474	187.587	No	7	2	20	4	1.711	2.928	22.106	0.171	8.3	0.375	No-No		407	skin 1 imaging.tif_Drift_Corrected.tif	19	0	11	1	1	587	469	638	398	36.279	No	22	10	100	11	0	0	5.277	0	3.937	0.746	No-No
408	skin 1 imaging.tif_Drift_Corrected.tif	12b	0	19	1	1	212	110	479	474	187.342	No	7	3	30	3	0.415	0.172	22.521	0.041	8.636	0.383	No-No		408	skin 1 imaging.tif_Drift_Corrected.tif	19	0	12	1	1	588	470	638	398	36.378	No	22	11	110	10	0.587	0.344	5.864	0.059	3.422	0.584	No-No
409	skin 1 imaging.tif_Drift_Corrected.tif	12b	0	20	1	1	213	110	479	474	187.096	No	7	4	40	2	0.415	0.172	22.936	0.041	8.978	0.391	No-No		409	skin 1 imaging.tif_Drift_Corrected.tif	19	0	13	1	1	587	468	638	398	35.943	No	22	12	120	9	0.928	0.861	6.791	0.093	4.333	0.638	No-No
410	skin 1 imaging.tif_Drift_Corrected.tif	12b	0	21	1	1	214	110	479	474	186.852	No	7	5	50	1	0.415	0.172	23.351	0.041	9.326	0.399	No-No		410	skin 1 imaging.tif_Drift_Corrected.tif	19	0	14	1	1	589	469	638	398	35.801	No	22	13	130	8	0.928	0.861	7.719	0.093	3.758	0.487	No-No
411	skin 1 imaging.tif_Drift_Corrected.tif	12b	0	22	1	1	215	110	479	474	186.608	No	7	6	60	0	0.415	0.172	23.766	0.041	9.679	0.407	No-No		411	skin 1 imaging.tif_Drift_Corrected.tif	19	0	15	1	1	589	470	638	398	36.143	No	22	14	140	7	0.415	0.172	8.134	0.041	3.346	0.411	No-No
412	skin 1 imaging.tif_Drift_Corrected.tif	13	1	1	1	1	112	212	479	474	187.134	No	18	0	0	17	0	0	0	0	0	NaN	No-No		412	skin 1 imaging.tif_Drift_Corrected.tif	19	0	16	1	1	592	471	638	398	35.808	No	22	15	150	6	1.312	1.722	9.447	0.131	3.021	0.32	No-No
413	skin 1 imaging.tif_Drift_Corrected.tif	13	1	2	1	1	112	220	479	474	185.224	No	18	1	10	16	3.32	11.022	3.32	0.332	3.32	1	No-No		413	skin 1 imaging.tif_Drift_Corrected.tif	19	0	17	1	1	592	471	638	398	35.808	No	22	16	160	5	0	0	9.447	0	3.021	0.32	No-No
414	skin 1 imaging.tif_Drift_Corrected.tif	13	1	3	1	1	112	224	479	474	184.285	No	18	2	20	15	1.66	2.756	4.98	0.166	4.98	1	No-No		414	skin 1 imaging.tif_Drift_Corrected.tif	19	0	18	1	1	591	471	638	398	36.031	No	22	17	170	4	0.415	0.172	9.862	0.041	2.934	0.298	No-No
415	skin 1 imaging.tif_Drift_Corrected.tif	13	1	4	1	1	112	224	479	474	184.285	No	18	3	30	14	0	0	4.98	0	4.98	1	No-No		415	skin 1 imaging.tif_Drift_Corrected.tif	19	0	19	1	1	590	471	638	398	36.257	No	22	18	180	3	0.415	0.172	10.277	0.041	2.905	0.283	No-No
416	skin 1 imaging.tif_Drift_Corrected.tif	13	1	5	1	1	112	224	479	474	184.285	No	18	4	40	13	0	0	4.98	0	4.98	1	No-No		416	skin 1 imaging.tif_Drift_Corrected.tif	19	0	20	1	1	589	471	638	398	36.487	No	22	19	190	2	0.415	0.172	10.692	0.041	2.934	0.274	No-No
417	skin 1 imaging.tif_Drift_Corrected.tif	13	1	6	1	1	113	224	479	474	183.942	No	18	5	50	12	0.415	0.172	5.395	0.041	4.997	0.926	No-No		417	skin 1 imaging.tif_Drift_Corrected.tif	19	0	21	1	1	587	472	638	398	37.297	No	22	20	200	1	0.928	0.861	11.62	0.093	2.784	0.24	No-No
418	skin 1 imaging.tif_Drift_Corrected.tif	13	1	7	1	1	115	222	479	474	183.728	No	18	6	60	11	1.174	1.378	6.569	0.117	4.333	0.66	No-No		418	skin 1 imaging.tif_Drift_Corrected.tif	19	0	22	1	1	587	472	638	398	37.297	No	22	21	210	0	0	0	11.62	0	2.784	0.24	No-No
419	skin 1 imaging.tif_Drift_Corrected.tif	13	1	8	1	1	115	222	479	474	183.728	No	18	7	70	10	0	0	6.569	0	4.333	0.66	No-No		419	skin 1 imaging.tif_Drift_Corrected.tif	20	0	1	1	1	641	480	638	398	34.053	No	22	0	0	21	0	0	0	0	0	NaN	No-No
420	skin 1 imaging.tif_Drift_Corrected.tif	13	1	9	1	1	115	222	479	474	183.728	No	18	8	80	9	0	0	6.569	0	4.333	0.66	No-No		420	skin 1 imaging.tif_Drift_Corrected.tif	20	0	2	1	1	637	478	638	398	33.203	No	22	1	10	20	1.856	3.445	1.856	0.186	1.856	1	No-No
421	skin 1 imaging.tif_Drift_Corrected.tif	13	1	10	1	1	115	223	479	474	183.492	No	18	9	90	8	0.415	0.172	6.984	0.041	4.732	0.678	No-No		421	skin 1 imaging.tif_Drift_Corrected.tif	20	0	3	1	1	636	476	638	398	32.381	No	22	2	20	19	0.928	0.861	2.784	0.093	2.657	0.955	No-No
422	skin 1 imaging.tif_Drift_Corrected.tif	13	1	11	1	1	114	222	479	474	184.07	No	18	10	100	7	0.587	0.344	7.571	0.059	4.232	0.559	No-No		422	skin 1 imaging.tif_Drift_Corrected.tif	20	0	4	1	1	635	474	638	398	31.565	Yes	22	3	30	18	0.928	0.861	3.712	0.093	3.521	0.949	No-No
423	skin 1 imaging.tif_Drift_Corrected.tif	13	1	12	1	1	114	222	479	474	184.07	No	18	11	110	6	0	0	7.571	0	4.232	0.559	No-No		423	skin 1 imaging.tif_Drift_Corrected.tif	20	0	5	1	1	635	474	638	398	31.565	Yes	22	4	40	17	0	0	3.712	0	3.521	0.949	No-No
424	skin 1 imaging.tif_Drift_Corrected.tif	13	1	13	1	1	114	224	479	474	183.599	No	18	12	120	5	0.83	0.689	8.401	0.083	5.049	0.601	No-No		424	skin 1 imaging.tif_Drift_Corrected.tif	20	0	6	1	1	635	474	638	398	31.565	Yes	22	5	50	16	0	0	3.712	0	3.521	0.949	No-No
425	skin 1 imaging.tif_Drift_Corrected.tif	13	1	14	1	1	114	224	479	474	183.599	No	18	13	130	4	0	0	8.401	0	5.049	0.601	No-No		425	skin 1 imaging.tif_Drift_Corrected.tif	20	0	7	1	1	636	474	638	398	31.551	Yes	22	6	60	15	0.415	0.172	4.127	0.041	3.241	0.785	No-No
426	skin 1 imaging.tif_Drift_Corrected.tif	13	1	15	1	1	112	224	479	474	184.285	No	18	14	140	3	0.83	0.689	9.231	0.083	4.98	0.54	No-No		426	skin 1 imaging.tif_Drift_Corrected.tif	20	0	8	1	1	636	474	638	398	31.551	Yes	22	7	70	14	0	0	4.127	0	3.241	0.785	No-No
427	skin 1 imaging.tif_Drift_Corrected.tif	13	1	16	1	1	111	224	479	474	184.628	No	18	15	150	2	0.415	0.172	9.646	0.041	4.997	0.518	No-No		427	skin 1 imaging.tif_Drift_Corrected.tif	20	0	9	1	1	637	473	638	398	31.128	Yes	22	8	80	13	0.587	0.344	4.714	0.059	3.346	0.71	No-No
428	skin 1 imaging.tif_Drift_Corrected.tif	13	1	17	1	1	111	226	479	474	184.163	No	18	16	160	1	0.83	0.689	10.476	0.083	5.825	0.556	No-No		428	skin 1 imaging.tif_Drift_Corrected.tif	20	0	10	1	1	637	473	638	398	31.128	Yes	22	9	90	12	0	0	4.714	0	3.346	0.71	No-No
429	skin 1 imaging.tif_Drift_Corrected.tif	13	1	18	1	1	111	224	479	474	184.628	No	18	17	170	0	0.83	0.689	11.306	0.083	4.997	0.442	No-No		429	skin 1 imaging.tif_Drift_Corrected.tif	20	0	11	1	1	633	473	638	398	31.194	Yes	22	10	100	11	1.66	2.756	6.374	0.166	4.412	0.692	No-No
430	skin 1 imaging.tif_Drift_Corrected.tif	13a	0	19	1	1	107	230	479	474	184.626	No	4	0	0	3	0	0	14.298	0.299	7.753	0.542	No-No		430	skin 1 imaging.tif_Drift_Corrected.tif	20	0	12	1	1	630	474	638	398	31.714	Yes	22	11	110	10	1.312	1.722	7.686	0.131	5.2	0.677	No-No
431	skin 1 imaging.tif_Drift_Corrected.tif	13a	0	20	1	1	106	235	479	474	183.845	No	4	1	10	2	2.116	4.478	16.414	0.212	9.864	0.601	No-No		431	skin 1 imaging.tif_Drift_Corrected.tif	20	0	13	1	1	628	475	638	398	32.223	No	22	12	120	9	0.928	0.861	8.614	0.093	5.78	0.671	No-No
432	skin 1 imaging.tif_Drift_Corrected.tif	13a	0	21	1	1	104	250	479	474	181.275	No	4	2	20	1	6.28	39.44	22.694	0.628	16.116	0.71	No-No		432	skin 1 imaging.tif_Drift_Corrected.tif	20	0	14	1	1	627	478	638	398	33.512	No	22	13	130	8	1.312	1.722	9.926	0.131	5.869	0.591	No-No
433	skin 1 imaging.tif_Drift_Corrected.tif	13a	0	22	1	1	103	257	479	474	180.162	No	4	3	30	0	2.934	8.611	25.629	0.293	19.045	0.743	No-No		433	skin 1 imaging.tif_Drift_Corrected.tif	20	0	15	1	1	627	478	638	398	33.512	No	22	14	140	7	0	0	9.926	0	5.869	0.591	No-No
434	skin 1 imaging.tif_Drift_Corrected.tif	13b	0	19	1	1	119	211	479	474	185.022	No	4	0	0	3	0	0	17.64	0.633	2.934	0.166	No-No		434	skin 1 imaging.tif_Drift_Corrected.tif	20	0	16	1	1	629	478	638	398	33.409	No	22	15	150	6	0.83	0.689	10.756	0.083	5.049	0.469	No-No
435	skin 1 imaging.tif_Drift_Corrected.tif	13b	0	20	1	1	123	207	479	474	184.675	No	4	1	10	2	2.348	5.511	19.988	0.235	5.014	0.251	No-No		435	skin 1 imaging.tif_Drift_Corrected.tif	20	0	17	1	1	629	478	638	398	33.409	No	22	16	160	5	0	0	10.756	0	5.049	0.469	No-No
436	skin 1 imaging.tif_Drift_Corrected.tif	13b	0	21	1	1	125	207	479	474	184.012	No	4	2	20	1	0.83	0.689	20.818	0.083	5.78	0.278	No-No		436	skin 1 imaging.tif_Drift_Corrected.tif	20	0	18	1	1	629	478	638	398	33.409	No	22	17	170	4	0	0	10.756	0	5.049	0.469	No-No
437	skin 1 imaging.tif_Drift_Corrected.tif	13b	0	22	1	1	126	207	479	474	183.68	No	4	3	30	0	0.415	0.172	21.233	0.041	6.169	0.291	No-No		437	skin 1 imaging.tif_Drift_Corrected.tif	20	0	19	1	1	629	478	638	398	33.409	No	22	18	180	3	0	0	10.756	0	5.049	0.469	No-No
438	skin 1 imaging.tif_Drift_Corrected.tif	14	1	1	1	1	295	114	479	474	167.783	No	20	0	0	19	0	0	0	0	0	NaN	No-No		438	skin 1 imaging.tif_Drift_Corrected.tif	20	0	20	1	1	627	478	638	398	33.512	No	22	19	190	2	0.83	0.689	11.586	0.083	5.869	0.507	No-No
439	skin 1 imaging.tif_Drift_Corrected.tif	14	1	2	1	1	293	116	479	474	167.426	No	20	1	10	18	1.174	1.378	1.174	0.117	1.174	1	No-No		439	skin 1 imaging.tif_Drift_Corrected.tif	20	0	21	1	1	627	478	638	398	33.512	No	22	20	200	1	0	0	11.586	0	5.869	0.507	No-No
440	skin 1 imaging.tif_Drift_Corrected.tif	14	1	3	1	1	292	117	479	474	167.25	No	20	2	20	17	0.587	0.344	1.761	0.059	1.761	1	No-No		440	skin 1 imaging.tif_Drift_Corrected.tif	20	0	22	1	1	627	478	638	398	33.512	No	22	21	210	0	0	0	11.586	0	5.869	0.507	No-No
441	skin 1 imaging.tif_Drift_Corrected.tif	14	1	4	1	1	292	117	479	474	167.25	No	20	3	30	16	0	0	1.761	0	1.761	1	No-No		441	skin 1 imaging.tif_Drift_Corrected.tif	21	0	1	1	1	708	467	638	398	40.791	No	22	0	0	21	0	0	0	0	0	NaN	No-No
442	skin 1 imaging.tif_Drift_Corrected.tif	14	1	5	1	1	292	117	479	474	167.25	No	20	4	40	15	0	0	1.761	0	1.761	1	No-No		442	skin 1 imaging.tif_Drift_Corrected.tif	21	0	2	1	1	703	465	638	398	38.74	No	22	1	10	20	2.235	4.995	2.235	0.223	2.235	1	No-No
443	skin 1 imaging.tif_Drift_Corrected.tif	14	1	6	1	1	292	117	479	474	167.25	No	20	5	50	14	0	0	1.761	0	1.761	1	No-No		443	skin 1 imaging.tif_Drift_Corrected.tif	21	0	3	1	1	699	462	638	398	36.692	No	22	2	20	19	2.075	4.306	4.31	0.207	4.273	0.991	No-No
444	skin 1 imaging.tif_Drift_Corrected.tif	14	1	7	1	1	292	118	479	474	166.882	No	20	6	60	13	0.415	0.172	2.176	0.041	2.075	0.954	No-No		444	skin 1 imaging.tif_Drift_Corrected.tif	21	0	4	1	1	699	462	638	398	36.692	No	22	3	30	18	0	0	4.31	0	4.273	0.991	No-No
445	skin 1 imaging.tif_Drift_Corrected.tif	14	1	8	1	1	292	118	479	474	166.882	No	20	7	70	12	0	0	2.176	0	2.075	0.954	No-No		445	skin 1 imaging.tif_Drift_Corrected.tif	21	0	5	1	1	700	458	638	398	35.806	No	22	4	40	17	1.711	2.928	6.021	0.171	4.997	0.83	No-No
446	skin 1 imaging.tif_Drift_Corrected.tif	14	1	9	1	1	292	118	479	474	166.882	No	20	8	80	11	0	0	2.176	0	2.075	0.954	No-No		446	skin 1 imaging.tif_Drift_Corrected.tif	21	0	6	1	1	700	458	638	398	35.806	No	22	5	50	16	0	0	6.021	0	4.997	0.83	No-No
447	skin 1 imaging.tif_Drift_Corrected.tif	14	1	10	1	1	291	117	479	474	167.443	No	20	9	90	10	0.587	0.344	2.763	0.059	2.075	0.751	No-No		447	skin 1 imaging.tif_Drift_Corrected.tif	21	0	7	1	1	700	460	638	398	36.388	No	22	6	60	15	0.83	0.689	6.851	0.083	4.412	0.644	No-No
448	skin 1 imaging.tif_Drift_Corrected.tif	14	1	11	1	1	291	117	479	474	167.443	No	20	10	100	9	0	0	2.763	0	2.075	0.751	No-No		448	skin 1 imaging.tif_Drift_Corrected.tif	21	0	8	1	1	701	458	638	398	36.105	No	22	7	70	14	0.928	0.861	7.779	0.093	4.732	0.608	No-No
449	skin 1 imaging.tif_Drift_Corrected.tif	14	1	12	1	1	291	118	479	474	167.076	No	20	11	110	8	0.415	0.172	3.178	0.041	2.348	0.739	No-No		449	skin 1 imaging.tif_Drift_Corrected.tif	21	0	9	1	1	701	458	638	398	36.105	No	22	8	80	13	0	0	7.779	0	4.732	0.608	No-No
450	skin 1 imaging.tif_Drift_Corrected.tif	14	1	13	1	1	291	118	479	474	167.076	No	20	12	120	7	0	0	3.178	0	2.348	0.739	No-No		450	skin 1 imaging.tif_Drift_Corrected.tif	21	0	10	1	1	698	458	638	398	35.214	No	22	9	90	12	1.245	1.55	9.024	0.124	5.583	0.619	No-No
451	skin 1 imaging.tif_Drift_Corrected.tif	14	1	14	1	1	289	118	479	474	167.465	No	20	13	130	6	0.83	0.689	4.008	0.083	2.993	0.747	No-No		451	skin 1 imaging.tif_Drift_Corrected.tif	21	0	11	1	1	698	458	638	398	35.214	No	22	10	100	11	0	0	9.024	0	5.583	0.619	No-No
452	skin 1 imaging.tif_Drift_Corrected.tif	14	1	15	1	1	289	118	479	474	167.465	No	20	14	140	5	0	0	4.008	0	2.993	0.747	No-No		452	skin 1 imaging.tif_Drift_Corrected.tif	21	0	12	1	1	698	458	638	398	35.214	No	22	11	110	10	0	0	9.024	0	5.583	0.619	No-No
453	skin 1 imaging.tif_Drift_Corrected.tif	14	1	16	1	1	289	118	479	474	167.465	No	20	15	150	4	0	0	4.008	0	2.993	0.747	No-No		453	skin 1 imaging.tif_Drift_Corrected.tif	21	0	13	1	1	697	459	638	398	35.219	No	22	12	120	9	0.587	0.344	9.611	0.059	5.645	0.587	No-No
454	skin 1 imaging.tif_Drift_Corrected.tif	14	1	17	1	1	287	118	479	474	167.857	No	20	16	160	3	0.83	0.689	4.838	0.083	3.712	0.767	No-No		454	skin 1 imaging.tif_Drift_Corrected.tif	21	0	14	1	1	695	464	638	398	36.191	No	22	13	130	8	2.235	4.995	11.846	0.223	5.537	0.467	No-No
455	skin 1 imaging.tif_Drift_Corrected.tif	14	1	18	1	1	287	118	479	474	167.857	No	20	17	170	2	0	0	4.838	0	3.712	0.767	No-No		455	skin 1 imaging.tif_Drift_Corrected.tif	21	0	15	1	1	693	468	638	398	36.944	No	22	14	140	7	1.856	3.445	13.702	0.186	6.239	0.455	No-No
456	skin 1 imaging.tif_Drift_Corrected.tif	14	1	19	1	1	287	118	479	474	167.857	No	20	18	180	1	0	0	4.838	0	3.712	0.767	No-No		456	skin 1 imaging.tif_Drift_Corrected.tif	21	0	16	1	1	692	470	638	398	37.35	No	22	15	150	6	0.928	0.861	14.63	0.093	6.756	0.462	No-No
457	skin 1 imaging.tif_Drift_Corrected.tif	14	1	20	1	1	288	120	479	474	166.93	No	20	19	190	0	0.928	0.861	5.766	0.093	3.826	0.664	No-No		457	skin 1 imaging.tif_Drift_Corrected.tif	21	0	17	1	1	691	472	638	398	37.774	No	22	16	160	5	0.928	0.861	15.558	0.093	7.354	0.473	No-No
458	skin 1 imaging.tif_Drift_Corrected.tif	14a	0	21	1	1	282	128	479	474	165.233	No	2	0	0	1	0	0	9.916	0.415	7.929	0.8	No-No		458	skin 1 imaging.tif_Drift_Corrected.tif	21	0	18	1	1	689	474	638	398	37.983	No	22	17	170	4	1.174	1.378	16.731	0.117	8.403	0.502	No-No
459	skin 1 imaging.tif_Drift_Corrected.tif	14a	0	22	1	1	279	133	479	474	164.059	No	2	1	10	0	2.42	5.856	12.335	0.242	10.308	0.836	No-No		459	skin 1 imaging.tif_Drift_Corrected.tif	21	0	19	1	1	689	474	638	398	37.983	No	22	18	180	3	0	0	16.731	0	8.403	0.502	No-No
460	skin 1 imaging.tif_Drift_Corrected.tif	14b	0	21	1	1	291	110	479	474	170.018	No	2	0	0	1	0	0	10.098	0.433	2.348	0.232	No-No		460	skin 1 imaging.tif_Drift_Corrected.tif	21	0	20	1	1	689	474	638	398	37.983	No	22	19	190	2	0	0	16.731	0	8.403	0.502	No-No
461	skin 1 imaging.tif_Drift_Corrected.tif	14b	0	22	1	1	291	110	479	474	170.018	No	2	1	10	0	0	0	10.098	0	2.348	0.232	No-No		461	skin 1 imaging.tif_Drift_Corrected.tif	21	0	21	1	1	690	474	638	398	38.216	No	22	20	200	1	0.415	0.172	17.146	0.041	8.015	0.467	No-No
462	skin 1 imaging.tif_Drift_Corrected.tif	15	1	1	1	1	332	452	479	474	61.684	No	6	0	0	5	0	0	0	0	0	NaN	No-No		462	skin 1 imaging.tif_Drift_Corrected.tif	21	0	22	1	1	687	475	638	398	37.877	No	22	21	210	0	1.312	1.722	18.459	0.131	9.326	0.505	No-No
463	skin 1 imaging.tif_Drift_Corrected.tif	15	1	2	1	1	333	456	479	474	61.049	No	6	1	10	4	1.711	2.928	1.711	0.171	1.711	1	No-No		463	skin 1 imaging.tif_Drift_Corrected.tif	22	0	1	1	1	913	441	638	398	115.512	No	22	0	0	21	0	0	0	0	0	NaN	No-No
464	skin 1 imaging.tif_Drift_Corrected.tif	15	1	3	1	1	334	457	479	474	60.587	No	6	2	20	3	0.587	0.344	2.298	0.059	2.235	0.973	No-No		464	skin 1 imaging.tif_Drift_Corrected.tif	22	0	2	1	1	906	438	638	398	112.452	No	22	1	10	20	3.161	9.989	3.161	0.316	3.161	1	No-No
465	skin 1 imaging.tif_Drift_Corrected.tif	15	1	4	1	1	335	457	479	474	60.175	No	6	3	30	2	0.415	0.172	2.713	0.041	2.42	0.892	No-No		465	skin 1 imaging.tif_Drift_Corrected.tif	22	0	3	1	1	900	432	638	398	109.642	No	22	2	20	19	3.521	12.4	6.682	0.352	6.562	0.982	No-No
466	skin 1 imaging.tif_Drift_Corrected.tif	15	1	5	1	1	336	458	479	474	59.715	No	6	4	40	1	0.587	0.344	3.3	0.059	2.993	0.907	No-No		466	skin 1 imaging.tif_Drift_Corrected.tif	22	0	4	1	1	898	426	638	398	108.524	No	22	3	30	18	2.625	6.889	9.307	0.262	8.803	0.946	No-No
467	skin 1 imaging.tif_Drift_Corrected.tif	15	1	6	1	1	336	458	479	474	59.715	No	6	5	50	0	0	0	3.3	0	2.993	0.907	No-No		467	skin 1 imaging.tif_Drift_Corrected.tif	22	0	5	1	1	897	426	638	398	108.111	No	22	4	40	17	0.415	0.172	9.722	0.041	9.102	0.936	No-No
468	skin 1 imaging.tif_Drift_Corrected.tif	15a	0	7	1	1	329	462	479	474	62.449	No	16	0	0	15	0	0	6.646	0.335	4.333	0.652	No-No		468	skin 1 imaging.tif_Drift_Corrected.tif	22	0	6	1	1	897	426	638	398	108.111	No	22	5	50	16	0	0	9.722	0	9.102	0.936	No-No
469	skin 1 imaging.tif_Drift_Corrected.tif	15a	0	8	1	1	319	471	479	474	66.412	No	16	1	10	14	5.583	31.173	12.229	0.558	9.554	0.781	No-No		469	skin 1 imaging.tif_Drift_Corrected.tif	22	0	7	1	1	897	426	638	398	108.111	No	22	6	60	15	0	0	9.722	0	9.102	0.936	No-No
470	skin 1 imaging.tif_Drift_Corrected.tif	15a	0	9	1	1	316	472	479	474	67.65	No	16	2	20	13	1.312	1.722	13.541	0.131	10.629	0.785	No-No		470	skin 1 imaging.tif_Drift_Corrected.tif	22	0	8	1	1	895	425	638	398	107.242	No	22	7	70	14	0.928	0.861	10.65	0.093	9.995	0.938	No-No
471	skin 1 imaging.tif_Drift_Corrected.tif	15a	0	10	1	1	315	473	479	474	68.061	No	16	3	30	12	0.587	0.344	14.128	0.059	11.213	0.794	No-No		471	skin 1 imaging.tif_Drift_Corrected.tif	22	0	9	1	1	895	425	638	398	107.242	No	22	8	80	13	0	0	10.65	0	9.995	0.938	No-No
472	skin 1 imaging.tif_Drift_Corrected.tif	15a	0	11	1	1	315	474	479	474	68.06	No	16	4	40	11	0.415	0.172	14.543	0.041	11.538	0.793	No-No		472	skin 1 imaging.tif_Drift_Corrected.tif	22	0	10	1	1	894	424	638	398	106.787	No	22	9	90	12	0.587	0.344	11.236	0.059	10.58	0.942	No-No
473	skin 1 imaging.tif_Drift_Corrected.tif	15a	0	12	1	1	313	475	479	474	68.891	No	16	5	50	10	0.928	0.861	15.471	0.093	12.381	0.8	No-No		473	skin 1 imaging.tif_Drift_Corrected.tif	22	0	11	1	1	894	424	638	398	106.787	No	22	10	100	11	0	0	11.236	0	10.58	0.942	No-No
474	skin 1 imaging.tif_Drift_Corrected.tif	15a	0	13	1	1	312	478	479	474	69.325	No	16	6	60	9	1.312	1.722	16.784	0.131	13.613	0.811	No-No		474	skin 1 imaging.tif_Drift_Corrected.tif	22	0	12	1	1	894	424	638	398	106.787	No	22	11	110	10	0	0	11.236	0	10.58	0.942	No-No
475	skin 1 imaging.tif_Drift_Corrected.tif	15a	0	14	1	1	310	478	479	474	70.155	No	16	7	70	8	0.83	0.689	17.614	0.083	14.134	0.802	No-No		475	skin 1 imaging.tif_Drift_Corrected.tif	22	0	13	1	1	893	421	638	398	106.255	No	22	12	120	9	1.312	1.722	12.549	0.131	11.738	0.935	No-No
476	skin 1 imaging.tif_Drift_Corrected.tif	15a	0	15	1	1	309	478	479	474	70.57	No	16	8	80	7	0.415	0.172	18.029	0.041	14.406	0.799	No-No		476	skin 1 imaging.tif_Drift_Corrected.tif	22	0	14	1	1	893	421	638	398	106.255	No	22	13	130	8	0	0	12.549	0	11.738	0.935	No-No
477	skin 1 imaging.tif_Drift_Corrected.tif	15a	0	16	1	1	310	479	479	474	70.166	No	16	9	90	6	0.587	0.344	18.615	0.059	14.454	0.776	No-No		477	skin 1 imaging.tif_Drift_Corrected.tif	22	0	15	1	1	893	421	638	398	106.255	No	22	14	140	7	0	0	12.549	0	11.738	0.935	No-No
478	skin 1 imaging.tif_Drift_Corrected.tif	15a	0	17	1	1	310	481	479	474	70.195	No	16	10	100	5	0.83	0.689	19.445	0.083	15.106	0.777	No-No		478	skin 1 imaging.tif_Drift_Corrected.tif	22	0	16	1	1	893	422	638	398	106.293	No	22	15	150	6	0.415	0.172	12.964	0.041	11.448	0.883	No-No
479	skin 1 imaging.tif_Drift_Corrected.tif	15a	0	18	1	1	309	481	479	474	70.61	No	16	11	110	4	0.415	0.172	19.86	0.041	15.361	0.773	No-No		479	skin 1 imaging.tif_Drift_Corrected.tif	22	0	17	1	1	892	421	638	398	105.841	No	22	16	160	5	0.587	0.344	13.551	0.059	12.035	0.888	No-No
480	skin 1 imaging.tif_Drift_Corrected.tif	15a	0	19	1	1	307	481	479	474	71.439	No	16	12	120	3	0.83	0.689	20.69	0.083	15.89	0.768	No-No		480	skin 1 imaging.tif_Drift_Corrected.tif	22	0	18	1	1	891	421	638	398	105.428	No	22	17	170	4	0.415	0.172	13.966	0.041	12.339	0.884	No-No
481	skin 1 imaging.tif_Drift_Corrected.tif	15a	0	20	1	1	307	479	479	474	71.41	No	16	13	130	2	0.83	0.689	21.52	0.083	15.271	0.71	No-No		481	skin 1 imaging.tif_Drift_Corrected.tif	22	0	19	1	1	890	419	638	398	104.942	No	22	18	180	3	0.928	0.861	14.894	0.093	13.208	0.887	No-No
482	skin 1 imaging.tif_Drift_Corrected.tif	15a	0	21	1	1	306	480	479	474	71.838	No	16	14	140	1	0.587	0.344	22.107	0.059	15.857	0.717	No-No		482	skin 1 imaging.tif_Drift_Corrected.tif	22	0	20	1	1	890	419	638	398	104.942	No	22	19	190	2	0	0	14.894	0	13.208	0.887	No-No
483	skin 1 imaging.tif_Drift_Corrected.tif	15a	0	22	1	1	306	480	479	474	71.838	No	16	15	150	0	0	0	22.107	0	15.857	0.717	No-No		483	skin 1 imaging.tif_Drift_Corrected.tif	22	0	21	1	1	890	419	638	398	104.942	No	22	20	200	1	0	0	14.894	0	13.208	0.887	No-No
484	skin 1 imaging.tif_Drift_Corrected.tif	15b	0	7	1	1	344	456	479	474	56.521	No	16	0	0	15	0	0	6.722	0.342	5.249	0.781	No-No		484	skin 1 imaging.tif_Drift_Corrected.tif	22	0	22	1	1	890	418	638	398	104.909	No	22	21	210	0	0.415	0.172	15.309	0.041	13.499	0.882	No-No
485	skin 1 imaging.tif_Drift_Corrected.tif	15b	0	8	1	1	346	456	479	474	55.698	No	16	1	10	14	0.83	0.689	7.552	0.083	6.042	0.8	No-No		485	skin 1 imaging.tif_Drift_Corrected.tif	23	0	1	1	1	607	352	638	398	23.02	Yes	22	0	0	21	0	0	0	0	0	NaN	Yes-Yes
486	skin 1 imaging.tif_Drift_Corrected.tif	15b	0	9	1	1	347	456	479	474	55.287	No	16	2	20	13	0.415	0.172	7.967	0.041	6.443	0.809	No-No		486	skin 1 imaging.tif_Drift_Corrected.tif	23	0	2	1	1	603	350	638	398	24.653	Yes	22	1	10	20	1.856	3.445	1.856	0.186	1.856	1	Yes-Yes
487	skin 1 imaging.tif_Drift_Corrected.tif	15b	0	10	1	1	350	457	479	474	53.998	No	16	3	30	12	1.312	1.722	9.279	0.131	7.753	0.835	No-No		487	skin 1 imaging.tif_Drift_Corrected.tif	23	0	3	1	1	599	349	638	398	25.99	Yes	22	2	20	19	1.711	2.928	3.567	0.171	3.546	0.994	Yes-Yes
488	skin 1 imaging.tif_Drift_Corrected.tif	15b	0	11	1	1	352	456	479	474	53.232	No	16	4	40	11	0.928	0.861	10.207	0.093	8.464	0.829	No-No		488	skin 1 imaging.tif_Drift_Corrected.tif	23	0	4	1	1	599	349	638	398	25.99	Yes	22	3	30	18	0	0	3.567	0	3.546	0.994	Yes-Yes
489	skin 1 imaging.tif_Drift_Corrected.tif	15b	0	12	1	1	352	455	479	474	53.292	No	16	5	50	10	0.415	0.172	10.622	0.041	8.393	0.79	No-No		489	skin 1 imaging.tif_Drift_Corrected.tif	23	0	5	1	1	599	348	638	398	26.316	Yes	22	4	40	17	0.415	0.172	3.982	0.041	3.712	0.932	Yes-Yes
490	skin 1 imaging.tif_Drift_Corrected.tif	15b	0	13	1	1	351	454	479	474	53.764	No	16	6	60	9	0.587	0.344	11.209	0.059	7.929	0.707	No-No		490	skin 1 imaging.tif_Drift_Corrected.tif	23	0	6	1	1	599	348	638	398	26.316	Yes	22	5	50	16	0	0	3.982	0	3.712	0.932	Yes-Yes
491	skin 1 imaging.tif_Drift_Corrected.tif	15b	0	14	1	1	351	454	479	474	53.764	No	16	7	70	8	0	0	11.209	0	7.929	0.707	No-No		491	skin 1 imaging.tif_Drift_Corrected.tif	23	0	7	1	1	600	349	638	398	25.733	Yes	22	6	60	15	0.587	0.344	4.569	0.059	3.161	0.692	Yes-Yes
492	skin 1 imaging.tif_Drift_Corrected.tif	15b	0	15	1	1	352	454	479	474	53.355	No	16	8	80	7	0.415	0.172	11.624	0.041	8.341	0.718	No-No		492	skin 1 imaging.tif_Drift_Corrected.tif	23	0	8	1	1	600	349	638	398	25.733	Yes	22	7	70	14	0	0	4.569	0	3.161	0.692	Yes-Yes
493	skin 1 imaging.tif_Drift_Corrected.tif	15b	0	16	1	1	353	455	479	474	52.881	No	16	9	90	6	0.587	0.344	12.211	0.059	8.803	0.721	No-No		493	skin 1 imaging.tif_Drift_Corrected.tif	23	0	9	1	1	600	349	638	398	25.733	Yes	22	8	80	13	0	0	4.569	0	3.161	0.692	Yes-Yes
494	skin 1 imaging.tif_Drift_Corrected.tif	15b	0	17	1	1	353	457	479	474	52.764	No	16	10	100	5	0.83	0.689	13.041	0.083	8.959	0.687	No-No		494	skin 1 imaging.tif_Drift_Corrected.tif	23	0	10	1	1	600	349	638	398	25.733	Yes	22	9	90	12	0	0	4.569	0	3.161	0.692	Yes-Yes
495	skin 1 imaging.tif_Drift_Corrected.tif	15b	0	18	1	1	353	457	479	474	52.764	No	16	11	110	4	0	0	13.041	0	8.959	0.687	No-No		495	skin 1 imaging.tif_Drift_Corrected.tif	23	0	11	1	1	599	350	638	398	25.666	Yes	22	10	100	11	0.587	0.344	5.156	0.059	3.422	0.664	Yes-Yes
496	skin 1 imaging.tif_Drift_Corrected.tif	15b	0	19	1	1	353	457	479	474	52.764	No	16	12	120	3	0	0	13.041	0	8.959	0.687	No-No		496	skin 1 imaging.tif_Drift_Corrected.tif	23	0	12	1	1	597	352	638	398	25.572	Yes	22	11	110	10	1.174	1.378	6.33	0.117	4.15	0.656	Yes-Yes
497	skin 1 imaging.tif_Drift_Corrected.tif	15b	0	20	1	1	353	457	479	474	52.764	No	16	13	130	2	0	0	13.041	0	8.959	0.687	No-No		497	skin 1 imaging.tif_Drift_Corrected.tif	23	0	13	1	1	597	352	638	398	25.572	Yes	22	12	120	9	0	0	6.33	0	4.15	0.656	Yes-Yes
498	skin 1 imaging.tif_Drift_Corrected.tif	15b	0	21	1	1	353	457	479	474	52.764	No	16	14	140	1	0	0	13.041	0	8.959	0.687	No-No		498	skin 1 imaging.tif_Drift_Corrected.tif	23	0	14	1	1	597	353	638	398	25.264	Yes	22	13	130	8	0.415	0.172	6.745	0.041	4.171	0.618	Yes-Yes
499	skin 1 imaging.tif_Drift_Corrected.tif	15b	0	22	1	1	353	456	479	474	52.821	No	16	15	150	0	0.415	0.172	13.456	0.041	8.872	0.659	No-No		499	skin 1 imaging.tif_Drift_Corrected.tif	23	0	15	1	1	597	353	638	398	25.264	Yes	22	14	140	7	0	0	6.745	0	4.171	0.618	Yes-Yes
500	skin 1 imaging.tif_Drift_Corrected.tif	16	1	1	1	1	470	461	479	474	6.562	Yes	7	0	0	6	0	0	0	0	0	NaN	Yes-Yes		500	skin 1 imaging.tif_Drift_Corrected.tif	23	0	16	1	1	598	354	638	398	24.678	Yes	22	15	150	6	0.587	0.344	7.332	0.059	3.826	0.522	Yes-Yes
501	skin 1 imaging.tif_Drift_Corrected.tif	16	1	2	1	1	470	463	479	474	5.898	Yes	7	1	10	5	0.83	0.689	0.83	0.083	0.83	1	Yes-Yes		501	skin 1 imaging.tif_Drift_Corrected.tif	23	0	17	1	1	598	354	638	398	24.678	Yes	22	16	160	5	0	0	7.332	0	3.826	0.522	Yes-Yes
502	skin 1 imaging.tif_Drift_Corrected.tif	16	1	3	1	1	470	461	479	474	6.562	Yes	7	2	20	4	0.83	0.689	1.66	0.083	0	0	Yes-Yes		502	skin 1 imaging.tif_Drift_Corrected.tif	23	0	18	1	1	599	357	638	398	23.483	Yes	22	17	170	4	1.312	1.722	8.644	0.131	3.915	0.453	Yes-Yes
503	skin 1 imaging.tif_Drift_Corrected.tif	16	1	4	1	1	470	461	479	474	6.562	Yes	7	3	30	3	0	0	1.66	0	0	0	Yes-Yes		503	skin 1 imaging.tif_Drift_Corrected.tif	23	0	19	1	1	599	358	638	398	23.184	Yes	22	18	180	3	0.415	0.172	9.059	0.041	4.15	0.458	Yes-Yes
504	skin 1 imaging.tif_Drift_Corrected.tif	16	1	5	1	1	472	461	479	474	6.127	Yes	7	4	40	2	0.83	0.689	2.49	0.083	0.83	0.333	Yes-Yes		504	skin 1 imaging.tif_Drift_Corrected.tif	23	0	20	1	1	599	358	638	398	23.184	Yes	22	19	190	2	0	0	9.059	0	4.15	0.458	Yes-Yes
505	skin 1 imaging.tif_Drift_Corrected.tif	16	1	6	1	1	475	461	479	474	5.645	Yes	7	5	50	1	1.245	1.55	3.735	0.124	2.075	0.556	Yes-Yes		505	skin 1 imaging.tif_Drift_Corrected.tif	23	0	21	1	1	599	362	638	398	22.026	Yes	22	20	200	1	1.66	2.756	10.719	0.166	5.315	0.496	Yes-Yes
506	skin 1 imaging.tif_Drift_Corrected.tif	16	1	7	1	1	477	460	479	474	5.869	Yes	7	6	60	0	0.928	0.861	4.663	0.093	2.934	0.629	Yes-Yes		506	skin 1 imaging.tif_Drift_Corrected.tif	23	0	22	1	1	599	362	638	398	22.026	Yes	22	21	210	0	0	0	10.719	0	5.315	0.496	Yes-Yes
507	skin 1 imaging.tif_Drift_Corrected.tif	16a	0	8	1	1	466	461	479	474	7.63	Yes	15	0	0	14	0	0	9.247	0.458	1.66	0.18	Yes-Yes		507	skin 1 imaging.tif_Drift_Corrected.tif	24	0	1	1	1	713	266	638	398	63.005	No	22	0	0	21	0	0	0	0	0	NaN	No-No
508	skin 1 imaging.tif_Drift_Corrected.tif	16a	0	9	1	1	466	460	479	474	7.929	Yes	15	1	10	13	0.415	0.172	9.662	0.041	1.711	0.177	Yes-Yes		508	skin 1 imaging.tif_Drift_Corrected.tif	24	0	2	1	1	705	260	638	398	63.663	No	22	1	10	20	4.15	17.222	4.15	0.415	4.15	1	No-No
509	skin 1 imaging.tif_Drift_Corrected.tif	16a	0	10	1	1	466	461	479	474	7.63	Yes	15	2	20	12	0.415	0.172	10.077	0.041	1.66	0.165	Yes-Yes		509	skin 1 imaging.tif_Drift_Corrected.tif	24	0	3	1	1	703	254	638	398	65.566	No	22	2	20	19	2.625	6.889	6.775	0.262	6.483	0.957	No-No
510	skin 1 imaging.tif_Drift_Corrected.tif	16a	0	11	1	1	467	462	479	474	7.043	Yes	15	3	30	11	0.587	0.344	10.664	0.059	1.312	0.123	Yes-Yes		510	skin 1 imaging.tif_Drift_Corrected.tif	24	0	4	1	1	703	253	638	398	65.945	No	22	3	30	18	0.415	0.172	7.19	0.041	6.807	0.947	No-No
511	skin 1 imaging.tif_Drift_Corrected.tif	16a	0	12	1	1	468	463	479	474	6.456	Yes	15	4	40	10	0.587	0.344	11.251	0.059	1.174	0.104	Yes-Yes		511	skin 1 imaging.tif_Drift_Corrected.tif	24	0	5	1	1	703	253	638	398	65.945	No	22	4	40	17	0	0	7.19	0	6.807	0.947	No-No
512	skin 1 imaging.tif_Drift_Corrected.tif	16a	0	13	1	1	470	463	479	474	5.898	Yes	15	5	50	9	0.83	0.689	12.081	0.083	0.83	0.069	Yes-Yes		512	skin 1 imaging.tif_Drift_Corrected.tif	24	0	6	1	1	703	253	638	398	65.945	No	22	5	50	16	0	0	7.19	0	6.807	0.947	No-No
513	skin 1 imaging.tif_Drift_Corrected.tif	16a	0	14	1	1	470	463	479	474	5.898	Yes	15	6	60	8	0	0	12.081	0	0.83	0.069	Yes-Yes		513	skin 1 imaging.tif_Drift_Corrected.tif	24	0	7	1	1	701	252	638	398	65.99	No	22	6	60	15	0.928	0.861	8.118	0.093	7.652	0.943	No-No
514	skin 1 imaging.tif_Drift_Corrected.tif	16a	0	15	1	1	470	463	479	474	5.898	Yes	15	7	70	7	0	0	12.081	0	0.83	0.069	Yes-Yes		514	skin 1 imaging.tif_Drift_Corrected.tif	24	0	8	1	1	701	252	638	398	65.99	No	22	7	70	14	0	0	8.118	0	7.652	0.943	No-No
515	skin 1 imaging.tif_Drift_Corrected.tif	16a	0	16	1	1	451	463	479	474	12.485	Yes	15	8	80	6	7.885	62.173	19.966	0.788	7.929	0.397	Yes-Yes		515	skin 1 imaging.tif_Drift_Corrected.tif	24	0	9	1	1	701	252	638	398	65.99	No	22	8	80	13	0	0	8.118	0	7.652	0.943	No-No
516	skin 1 imaging.tif_Drift_Corrected.tif	16a	0	17	1	1	445	463	479	474	14.83	Yes	15	9	90	5	2.49	6.2	22.456	0.249	10.408	0.463	Yes-Yes		516	skin 1 imaging.tif_Drift_Corrected.tif	24	0	10	1	1	701	251	638	398	66.371	No	22	9	90	12	0.415	0.172	8.533	0.041	7.972	0.934	No-No
517	skin 1 imaging.tif_Drift_Corrected.tif	16a	0	18	1	1	441	462	479	474	16.538	Yes	15	10	100	4	1.711	2.928	24.167	0.171	12.042	0.498	Yes-Yes		517	skin 1 imaging.tif_Drift_Corrected.tif	24	0	11	1	1	699	250	638	398	66.432	No	22	10	100	11	0.928	0.861	9.461	0.093	8.823	0.933	No-No
518	skin 1 imaging.tif_Drift_Corrected.tif	16a	0	19	1	1	438	462	479	474	17.729	Yes	15	11	110	3	1.245	1.55	25.412	0.124	13.286	0.523	Yes-Yes		518	skin 1 imaging.tif_Drift_Corrected.tif	24	0	12	1	1	699	250	638	398	66.432	No	22	11	110	10	0	0	9.461	0	8.823	0.933	No-No
519	skin 1 imaging.tif_Drift_Corrected.tif	16a	0	20	1	1	433	463	479	474	19.628	Yes	15	12	120	2	2.116	4.478	27.528	0.212	15.377	0.559	Yes-Yes		519	skin 1 imaging.tif_Drift_Corrected.tif	24	0	13	1	1	699	250	638	398	66.432	No	22	12	120	9	0	0	9.461	0	8.823	0.933	No-No
520	skin 1 imaging.tif_Drift_Corrected.tif	16a	0	21	1	1	432	463	479	474	20.032	Yes	15	13	130	1	0.415	0.172	27.943	0.041	15.792	0.565	Yes-Yes		520	skin 1 imaging.tif_Drift_Corrected.tif	24	0	14	1	1	701	250	638	398	66.753	No	22	13	130	8	0.83	0.689	10.291	0.083	8.3	0.807	No-No
521	skin 1 imaging.tif_Drift_Corrected.tif	16a	0	22	1	1	432	463	479	474	20.032	Yes	15	14	140	0	0	0	27.943	0	15.792	0.565	Yes-Yes		521	skin 1 imaging.tif_Drift_Corrected.tif	24	0	15	1	1	700	250	638	398	66.592	No	22	14	140	7	0.415	0.172	10.706	0.041	8.555	0.799	No-No
522	skin 1 imaging.tif_Drift_Corrected.tif	16b	0	8	1	1	489	457	480	474	7.983	Yes	15	0	0	14	0	0	9.796	0.513	8.058	0.823	Yes-Yes		522	skin 1 imaging.tif_Drift_Corrected.tif	24	0	16	1	1	701	248	638	398	67.518	No	22	15	150	6	0.928	0.861	11.634	0.093	8.978	0.772	No-No
523	skin 1 imaging.tif_Drift_Corrected.tif	16b	0	9	1	1	495	455	480	474	10.046	Yes	15	1	10	13	2.625	6.889	12.421	0.262	10.67	0.859	Yes-Yes		523	skin 1 imaging.tif_Drift_Corrected.tif	24	0	17	1	1	701	248	638	398	67.518	No	22	16	160	5	0	0	11.634	0	8.978	0.772	No-No
524	skin 1 imaging.tif_Drift_Corrected.tif	16b	0	10	1	1	499	453	480	474	11.753	Yes	15	2	20	12	1.856	3.445	14.277	0.186	12.485	0.874	Yes-Yes		524	skin 1 imaging.tif_Drift_Corrected.tif	24	0	18	1	1	701	248	638	398	67.518	No	22	17	170	4	0	0	11.634	0	8.978	0.772	No-No
525	skin 1 imaging.tif_Drift_Corrected.tif	16b	0	11	1	1	503	452	480	474	13.209	Yes	15	3	30	11	1.711	2.928	15.988	0.171	14.195	0.888	Yes-Yes		525	skin 1 imaging.tif_Drift_Corrected.tif	24	0	19	1	1	701	250	638	398	66.753	No	22	18	180	3	0.83	0.689	12.464	0.083	8.3	0.666	No-No
526	skin 1 imaging.tif_Drift_Corrected.tif	16b	0	12	1	1	506	453	480	474	13.87	Yes	15	4	40	10	1.312	1.722	17.3	0.131	15.304	0.885	Yes-Yes		526	skin 1 imaging.tif_Drift_Corrected.tif	24	0	20	1	1	701	250	638	398	66.753	No	22	19	190	2	0	0	12.464	0	8.3	0.666	No-No
527	skin 1 imaging.tif_Drift_Corrected.tif	16b	0	13	1	1	509	453	480	474	14.859	Yes	15	5	50	9	1.245	1.55	18.545	0.124	16.522	0.891	Yes-Yes		527	skin 1 imaging.tif_Drift_Corrected.tif	24	0	21	1	1	701	250	638	398	66.753	No	22	20	200	1	0	0	12.464	0	8.3	0.666	No-No
528	skin 1 imaging.tif_Drift_Corrected.tif	16b	0	14	1	1	511	453	480	474	15.539	Yes	15	6	60	8	0.83	0.689	19.375	0.083	17.336	0.895	Yes-Yes		528	skin 1 imaging.tif_Drift_Corrected.tif	24	0	22	1	1	700	250	638	398	66.592	No	22	21	210	0	0.415	0.172	12.879	0.041	8.555	0.664	No-No
529	skin 1 imaging.tif_Drift_Corrected.tif	16b	0	15	1	1	511	454	480	474	15.31	Yes	15	7	70	7	0.415	0.172	19.79	0.041	17.261	0.872	Yes-Yes		529	skin 1 imaging.tif_Drift_Corrected.tif	25	0	1	1	1	993	422	638	398	147.661	No	22	0	0	21	0	0	0	0	0	NaN	No-No
530	skin 1 imaging.tif_Drift_Corrected.tif	16b	0	16	1	1	513	455	480	474	15.803	Yes	15	8	80	6	0.928	0.861	20.718	0.093	18.018	0.87	Yes-Yes		530	skin 1 imaging.tif_Drift_Corrected.tif	25	0	2	1	1	982	415	638	398	142.934	No	22	1	10	20	5.411	29.278	5.411	0.541	5.411	1	No-No
531	skin 1 imaging.tif_Drift_Corrected.tif	16b	0	17	1	1	513	455	480	474	15.803	Yes	15	9	90	5	0	0	20.718	0	18.018	0.87	Yes-Yes		531	skin 1 imaging.tif_Drift_Corrected.tif	25	0	3	1	1	975	409	638	398	139.929	No	22	2	20	19	3.826	14.639	9.237	0.383	9.214	0.998	No-No
532	skin 1 imaging.tif_Drift_Corrected.tif	16b	0	18	1	1	513	455	480	474	15.803	Yes	15	10	100	4	0	0	20.718	0	18.018	0.87	Yes-Yes		532	skin 1 imaging.tif_Drift_Corrected.tif	25	0	4	1	1	970	407	638	398	137.831	No	22	3	30	18	2.235	4.995	11.472	0.223	11.396	0.993	No-No
533	skin 1 imaging.tif_Drift_Corrected.tif	16b	0	19	1	1	513	455	480	474	15.803	Yes	15	11	110	3	0	0	20.718	0	18.018	0.87	Yes-Yes		533	skin 1 imaging.tif_Drift_Corrected.tif	25	0	5	1	1	966	406	638	398	136.161	No	22	4	40	17	1.711	2.928	13.183	0.171	13.025	0.988	No-No
534	skin 1 imaging.tif_Drift_Corrected.tif	16b	0	20	1	1	512	454	480	474	15.66	Yes	15	12	120	2	0.587	0.344	21.305	0.059	17.67	0.829	Yes-Yes		534	skin 1 imaging.tif_Drift_Corrected.tif	25	0	6	1	1	966	406	638	398	136.161	No	22	5	50	16	0	0	13.183	0	13.025	0.988	No-No
535	skin 1 imaging.tif_Drift_Corrected.tif	16b	0	21	1	1	513	455	480	474	15.803	Yes	15	13	130	1	0.587	0.344	21.892	0.059	18.018	0.823	Yes-Yes		535	skin 1 imaging.tif_Drift_Corrected.tif	25	0	7	1	1	966	406	638	398	136.161	No	22	6	60	15	0	0	13.183	0	13.025	0.988	No-No
536	skin 1 imaging.tif_Drift_Corrected.tif	16b	0	22	1	1	515	454	480	474	16.729	Yes	15	14	140	0	0.928	0.861	22.82	0.093	18.9	0.828	Yes-Yes		536	skin 1 imaging.tif_Drift_Corrected.tif	25	0	8	1	1	963	402	638	398	134.885	No	22	7	70	14	2.075	4.306	15.258	0.207	14.963	0.981	No-No
537	skin 1 imaging.tif_Drift_Corrected.tif	17	1	1	1	1	937	167	480	474	228.476	No	3	0	0	2	0	0	0	0	0	NaN	No-No		537	skin 1 imaging.tif_Drift_Corrected.tif	25	0	9	1	1	963	402	638	398	134.885	No	22	8	80	13	0	0	15.258	0	14.963	0.981	No-No
538	skin 1 imaging.tif_Drift_Corrected.tif	17	1	2	1	1	942	162	480	474	231.356	No	3	1	10	1	2.934	8.611	2.934	0.293	2.934	1	No-No		538	skin 1 imaging.tif_Drift_Corrected.tif	25	0	10	1	1	963	401	638	398	134.881	No	22	9	90	12	0.415	0.172	15.673	0.041	15.197	0.97	No-No
539	skin 1 imaging.tif_Drift_Corrected.tif	17	1	3	1	1	938	154	480	474	231.867	No	3	2	20	0	3.712	13.778	6.646	0.371	5.411	0.814	No-No		539	skin 1 imaging.tif_Drift_Corrected.tif	25	0	11	1	1	963	400	638	398	134.878	No	22	10	100	11	0.415	0.172	16.088	0.041	15.439	0.96	No-No
540	skin 1 imaging.tif_Drift_Corrected.tif	17a	0	4	1	1	948	143	480	474	237.888	No	19	0	0	18	0	0	12.816	0.617	10.956	0.855	No-No		540	skin 1 imaging.tif_Drift_Corrected.tif	25	0	12	1	1	959	398	638	398	133.215	No	22	11	110	10	1.856	3.445	17.944	0.186	17.271	0.963	No-No
541	skin 1 imaging.tif_Drift_Corrected.tif	17a	0	5	1	1	949	141	480	474	238.706	No	19	1	10	17	0.928	0.861	13.744	0.093	11.884	0.865	No-No		541	skin 1 imaging.tif_Drift_Corrected.tif	25	0	13	1	1	957	398	638	398	132.385	No	22	12	120	9	0.83	0.689	18.774	0.083	17.956	0.956	No-No
542	skin 1 imaging.tif_Drift_Corrected.tif	17a	0	6	1	1	956	135	480	474	242.517	No	19	2	20	16	3.826	14.639	17.57	0.383	15.444	0.879	No-No		542	skin 1 imaging.tif_Drift_Corrected.tif	25	0	14	1	1	957	398	638	398	132.385	No	22	13	130	8	0	0	18.774	0	17.956	0.956	No-No
543	skin 1 imaging.tif_Drift_Corrected.tif	17a	0	7	1	1	963	125	480	474	247.296	No	19	3	30	15	5.066	25.662	22.636	0.507	20.499	0.906	No-No		543	skin 1 imaging.tif_Drift_Corrected.tif	25	0	15	1	1	948	400	638	398	128.653	No	22	14	140	7	3.826	14.639	22.6	0.383	20.787	0.92	No-No
544	skin 1 imaging.tif_Drift_Corrected.tif	17a	0	8	1	1	965	122	480	474	248.699	No	19	4	40	14	1.496	2.239	24.132	0.15	21.995	0.911	No-No		544	skin 1 imaging.tif_Drift_Corrected.tif	25	0	16	1	1	931	405	638	398	121.63	No	22	15	150	6	7.354	54.079	29.954	0.735	26.68	0.891	No-No
545	skin 1 imaging.tif_Drift_Corrected.tif	17a	0	9	1	1	968	119	480	474	250.438	No	19	5	50	13	1.761	3.1	25.893	0.176	23.713	0.916	No-No		545	skin 1 imaging.tif_Drift_Corrected.tif	25	0	17	1	1	922	409	638	398	117.948	No	22	16	160	5	4.087	16.706	34.041	0.409	29.955	0.88	No-No
546	skin 1 imaging.tif_Drift_Corrected.tif	17a	0	10	1	1	968	115	480	474	251.418	No	19	6	60	12	1.66	2.756	27.553	0.166	25.124	0.912	No-No		546	skin 1 imaging.tif_Drift_Corrected.tif	25	0	18	1	1	919	411	638	398	116.74	No	22	17	170	4	1.496	2.239	35.537	0.15	31.047	0.874	No-No
547	skin 1 imaging.tif_Drift_Corrected.tif	17a	0	11	1	1	968	110	480	474	252.653	No	19	7	70	11	2.075	4.306	29.628	0.207	26.927	0.909	No-No		547	skin 1 imaging.tif_Drift_Corrected.tif	25	0	19	1	1	919	411	638	398	116.74	No	22	18	180	3	0	0	35.537	0	31.047	0.874	No-No
548	skin 1 imaging.tif_Drift_Corrected.tif	17a	0	12	1	1	968	110	480	474	252.653	No	19	8	80	10	0	0	29.628	0	26.927	0.909	No-No		548	skin 1 imaging.tif_Drift_Corrected.tif	25	0	20	1	1	918	411	638	398	116.325	No	22	19	190	2	0.415	0.172	35.952	0.041	31.458	0.875	No-No
549	skin 1 imaging.tif_Drift_Corrected.tif	17a	0	13	1	1	969	108	480	474	253.482	No	19	9	90	9	0.928	0.861	30.556	0.093	27.855	0.912	No-No		549	skin 1 imaging.tif_Drift_Corrected.tif	25	0	21	1	1	918	411	638	398	116.325	No	22	20	200	1	0	0	35.952	0	31.458	0.875	No-No
550	skin 1 imaging.tif_Drift_Corrected.tif	17a	0	14	1	1	968	108	480	474	253.15	No	19	10	100	8	0.415	0.172	30.971	0.041	27.659	0.893	No-No		550	skin 1 imaging.tif_Drift_Corrected.tif	25	0	22	1	1	915	411	638	398	115.082	No	22	21	210	0	1.245	1.55	37.197	0.124	32.69	0.879	No-No
551	skin 1 imaging.tif_Drift_Corrected.tif	17a	0	15	1	1	968	105	480	474	253.899	No	19	11	110	7	1.245	1.55	32.216	0.124	28.767	0.893	No-No		551	skin 1 imaging.tif_Drift_Corrected.tif	26	0	1	1	1	841	507	638	398	95.621	No	22	0	0	21	0	0	0	0	0	NaN	No-No
552	skin 1 imaging.tif_Drift_Corrected.tif	17a	0	16	1	1	968	105	480	474	253.899	No	19	12	120	6	0	0	32.216	0	28.767	0.893	No-No		552	skin 1 imaging.tif_Drift_Corrected.tif	26	0	2	1	1	838	504	638	398	93.937	No	22	1	10	20	1.761	3.1	1.761	0.176	1.761	1	No-No
553	skin 1 imaging.tif_Drift_Corrected.tif	17a	0	17	1	1	968	105	480	474	253.899	No	19	13	130	5	0	0	32.216	0	28.767	0.893	No-No		553	skin 1 imaging.tif_Drift_Corrected.tif	26	0	3	1	1	835	500	638	398	92.064	No	22	2	20	19	2.075	4.306	3.836	0.207	3.826	0.998	No-No
554	skin 1 imaging.tif_Drift_Corrected.tif	17a	0	18	1	1	968	105	480	474	253.899	No	19	14	140	4	0	0	32.216	0	28.767	0.893	No-No		554	skin 1 imaging.tif_Drift_Corrected.tif	26	0	4	1	1	833	496	638	398	90.57	No	22	3	30	18	1.856	3.445	5.692	0.186	5.645	0.992	No-No
555	skin 1 imaging.tif_Drift_Corrected.tif	17a	0	19	1	1	968	102	480	474	254.652	No	19	15	150	3	1.245	1.55	33.461	0.124	29.886	0.893	No-No		555	skin 1 imaging.tif_Drift_Corrected.tif	26	0	5	1	1	833	496	638	398	90.57	No	22	4	40	17	0	0	5.692	0	5.645	0.992	No-No
556	skin 1 imaging.tif_Drift_Corrected.tif	17a	0	20	1	1	967	104	480	474	253.819	No	19	16	160	2	0.928	0.861	34.389	0.093	28.958	0.842	No-No		556	skin 1 imaging.tif_Drift_Corrected.tif	26	0	6	1	1	834	494	638	398	90.573	No	22	5	50	16	0.928	0.861	6.62	0.093	6.127	0.926	No-No
557	skin 1 imaging.tif_Drift_Corrected.tif	17a	0	21	1	1	967	104	480	474	253.819	No	19	17	170	1	0	0	34.389	0	28.958	0.842	No-No		557	skin 1 imaging.tif_Drift_Corrected.tif	26	0	7	1	1	834	494	638	398	90.573	No	22	6	60	15	0	0	6.62	0	6.127	0.926	No-No
558	skin 1 imaging.tif_Drift_Corrected.tif	17a	0	22	1	1	967	104	480	474	253.819	No	19	18	180	0	0	0	34.389	0	28.958	0.842	No-No		558	skin 1 imaging.tif_Drift_Corrected.tif	26	0	8	1	1	834	492	638	398	90.211	No	22	7	70	14	0.83	0.689	7.45	0.083	6.869	0.922	No-No
559	skin 1 imaging.tif_Drift_Corrected.tif	17b	0	4	1	1	919	157	480	474	224.718	No	19	0	0	18	0	0	14.629	0.798	8.545	0.584	No-No		559	skin 1 imaging.tif_Drift_Corrected.tif	26	0	9	1	1	835	491	638	398	90.407	No	22	8	80	13	0.587	0.344	8.036	0.059	7.092	0.882	No-No
560	skin 1 imaging.tif_Drift_Corrected.tif	17b	0	5	1	1	916	157	480	474	223.71	No	19	1	10	17	1.245	1.55	15.874	0.124	9.653	0.608	No-No		560	skin 1 imaging.tif_Drift_Corrected.tif	26	0	10	1	1	839	486	638	398	91.059	No	22	9	90	12	2.657	7.061	10.694	0.266	8.754	0.819	No-No
561	skin 1 imaging.tif_Drift_Corrected.tif	17b	0	6	1	1	914	157	480	474	223.039	No	19	2	20	16	0.83	0.689	16.704	0.083	10.408	0.623	No-No		561	skin 1 imaging.tif_Drift_Corrected.tif	26	0	11	1	1	845	485	638	398	93.184	No	22	10	100	11	2.524	6.372	13.218	0.252	9.28	0.702	No-No
562	skin 1 imaging.tif_Drift_Corrected.tif	17b	0	7	1	1	912	156	480	474	222.615	No	19	3	30	15	0.928	0.861	17.632	0.093	11.335	0.643	No-No		562	skin 1 imaging.tif_Drift_Corrected.tif	26	0	12	1	1	847	484	638	398	93.791	No	22	11	110	10	0.928	0.861	14.146	0.093	9.864	0.697	No-No
563	skin 1 imaging.tif_Drift_Corrected.tif	17b	0	8	1	1	912	156	480	474	222.615	No	19	4	40	14	0	0	17.632	0	11.335	0.643	No-No		563	skin 1 imaging.tif_Drift_Corrected.tif	26	0	13	1	1	847	484	638	398	93.791	No	22	12	120	9	0	0	14.146	0	9.864	0.697	No-No
564	skin 1 imaging.tif_Drift_Corrected.tif	17b	0	9	1	1	910	155	480	474	222.194	No	19	5	50	13	0.928	0.861	18.56	0.093	12.262	0.661	No-No		564	skin 1 imaging.tif_Drift_Corrected.tif	26	0	14	1	1	844	485	638	398	92.802	No	22	13	130	8	1.312	1.722	15.458	0.131	9.214	0.596	No-No
565	skin 1 imaging.tif_Drift_Corrected.tif	17b	0	10	1	1	907	156	480	474	220.947	No	19	6	60	12	1.312	1.722	19.872	0.131	13.261	0.667	No-No		565	skin 1 imaging.tif_Drift_Corrected.tif	26	0	15	1	1	843	485	638	398	92.419	No	22	14	140	7	0.415	0.172	15.873	0.041	9.168	0.578	No-No
566	skin 1 imaging.tif_Drift_Corrected.tif	17b	0	11	1	1	907	156	480	474	220.947	No	19	7	70	11	0	0	19.872	0	13.261	0.667	No-No		566	skin 1 imaging.tif_Drift_Corrected.tif	26	0	16	1	1	843	485	638	398	92.419	No	22	15	150	6	0	0	15.873	0	9.168	0.578	No-No
567	skin 1 imaging.tif_Drift_Corrected.tif	17b	0	12	1	1	905	157	480	474	220.034	No	19	8	80	10	0.928	0.861	20.8	0.093	13.913	0.669	No-No		567	skin 1 imaging.tif_Drift_Corrected.tif	26	0	17	1	1	844	482	638	398	92.324	No	22	16	160	5	1.312	1.722	17.186	0.131	10.449	0.608	No-No
568	skin 1 imaging.tif_Drift_Corrected.tif	17b	0	13	1	1	905	157	480	474	220.034	No	19	9	90	9	0	0	20.8	0	13.913	0.669	No-No		568	skin 1 imaging.tif_Drift_Corrected.tif	26	0	18	1	1	845	482	638	398	92.709	No	22	17	170	4	0.415	0.172	17.601	0.041	10.507	0.597	No-No
569	skin 1 imaging.tif_Drift_Corrected.tif	17b	0	14	1	1	902	159	480	474	218.54	No	19	10	100	8	1.496	2.239	22.297	0.15	14.9	0.668	No-No		569	skin 1 imaging.tif_Drift_Corrected.tif	26	0	19	1	1	846	482	638	398	93.093	No	22	18	180	3	0.415	0.172	18.016	0.041	10.58	0.587	No-No
570	skin 1 imaging.tif_Drift_Corrected.tif	17b	0	15	1	1	902	159	480	474	218.54	No	19	11	110	7	0	0	22.297	0	14.9	0.668	No-No		570	skin 1 imaging.tif_Drift_Corrected.tif	26	0	20	1	1	846	482	638	398	93.093	No	22	19	190	2	0	0	18.016	0	10.58	0.587	No-No
571	skin 1 imaging.tif_Drift_Corrected.tif	17b	0	16	1	1	901	159	480	474	218.207	No	19	12	120	6	0.415	0.172	22.712	0.041	15.304	0.674	No-No		571	skin 1 imaging.tif_Drift_Corrected.tif	26	0	21	1	1	847	482	638	398	93.478	No	22	20	200	1	0.415	0.172	18.431	0.041	10.67	0.579	No-No
572	skin 1 imaging.tif_Drift_Corrected.tif	17b	0	17	1	1	901	158	480	474	218.456	No	19	13	130	5	0.415	0.172	23.127	0.041	15.4	0.666	No-No		572	skin 1 imaging.tif_Drift_Corrected.tif	26	0	22	1	1	847	482	638	398	93.478	No	22	21	210	0	0	0	18.431	0	10.67	0.579	No-No
573	skin 1 imaging.tif_Drift_Corrected.tif	17b	0	18	1	1	901	158	480	474	218.456	No	19	14	140	4	0	0	23.127	0	15.4	0.666	No-No		573	skin 1 imaging.tif_Drift_Corrected.tif	27	0	1	1	1	70	619	638	398	252.934	No	22	0	0	21	0	0	0	0	0	NaN	No-No
574	skin 1 imaging.tif_Drift_Corrected.tif	17b	0	19	1	1	903	157	480	474	219.369	No	19	15	150	3	0.928	0.861	24.055	0.093	14.708	0.611	No-No		574	skin 1 imaging.tif_Drift_Corrected.tif	27	0	2	1	1	86	643	638	398	250.63	No	22	1	10	20	11.97	143.291	11.97	1.197	11.97	1	No-No
575	skin 1 imaging.tif_Drift_Corrected.tif	17b	0	20	1	1	895	156	480	474	216.974	No	19	16	160	2	3.346	11.195	27.4	0.335	18.018	0.658	No-No		575	skin 1 imaging.tif_Drift_Corrected.tif	27	0	3	1	1	90	649	638	398	250.14	No	22	2	20	19	2.993	8.956	14.963	0.299	14.963	1	No-No
576	skin 1 imaging.tif_Drift_Corrected.tif	17b	0	21	1	1	883	158	480	474	212.529	No	19	17	170	1	5.049	25.489	32.449	0.505	22.719	0.7	No-No		576	skin 1 imaging.tif_Drift_Corrected.tif	27	0	4	1	1	92	653	638	398	250.084	No	22	3	30	18	1.856	3.445	16.819	0.186	16.806	0.999	No-No
577	skin 1 imaging.tif_Drift_Corrected.tif	17b	0	22	1	1	883	158	480	474	212.529	No	19	18	180	0	0	0	32.449	0	22.719	0.7	No-No		577	skin 1 imaging.tif_Drift_Corrected.tif	27	0	5	1	1	96	655	638	398	248.935	No	22	4	40	17	1.856	3.445	18.675	0.186	18.429	0.987	No-No
578	skin 1 imaging.tif_Drift_Corrected.tif	18	1	1	1	1	1044	267	480	474	249.327	No	9	0	0	8	0	0	0	0	0	NaN	No-No		578	skin 1 imaging.tif_Drift_Corrected.tif	27	0	6	1	1	100	655	638	398	247.436	No	22	5	50	16	1.66	2.756	20.335	0.166	19.448	0.956	No-No
579	skin 1 imaging.tif_Drift_Corrected.tif	18	1	2	1	1	1024	259	480	474	242.752	No	9	1	10	7	8.939	79.912	8.939	0.894	8.939	1	No-No		579	skin 1 imaging.tif_Drift_Corrected.tif	27	0	7	1	1	100	655	638	398	247.436	No	22	6	60	15	0	0	20.335	0	19.448	0.956	No-No
580	skin 1 imaging.tif_Drift_Corrected.tif	18	1	3	1	1	1016	255	480	474	240.291	No	9	2	20	6	3.712	13.778	12.651	0.371	12.642	0.999	No-No		580	skin 1 imaging.tif_Drift_Corrected.tif	27	0	8	1	1	102	655	638	398	246.688	No	22	7	70	14	0.83	0.689	21.165	0.083	19.989	0.944	No-No
581	skin 1 imaging.tif_Drift_Corrected.tif	18	1	4	1	1	1015	252	480	474	240.381	No	9	3	30	5	1.312	1.722	13.964	0.131	13.55	0.97	No-No		581	skin 1 imaging.tif_Drift_Corrected.tif	27	0	9	1	1	103	655	638	398	246.314	No	22	8	80	13	0.415	0.172	21.58	0.041	20.267	0.939	No-No
582	skin 1 imaging.tif_Drift_Corrected.tif	18	1	5	1	1	1011	248	480	474	239.494	No	9	4	40	4	2.348	5.511	16.311	0.235	15.803	0.969	No-No		582	skin 1 imaging.tif_Drift_Corrected.tif	27	0	10	1	1	103	655	638	398	246.314	No	22	9	90	12	0	0	21.58	0	20.267	0.939	No-No
583	skin 1 imaging.tif_Drift_Corrected.tif	18	1	6	1	1	1007	246	480	474	238.296	No	9	5	50	3	1.856	3.445	18.167	0.186	17.656	0.972	No-No		583	skin 1 imaging.tif_Drift_Corrected.tif	27	0	11	1	1	103	656	638	398	246.494	No	22	10	100	11	0.415	0.172	21.995	0.041	20.575	0.935	No-No
584	skin 1 imaging.tif_Drift_Corrected.tif	18	1	7	1	1	1003	243	480	474	237.273	No	9	6	60	2	2.075	4.306	20.242	0.207	19.716	0.974	No-No		584	skin 1 imaging.tif_Drift_Corrected.tif	27	0	12	1	1	101	656	638	398	247.242	No	22	11	110	10	0.83	0.689	22.825	0.083	20.032	0.878	No-No
585	skin 1 imaging.tif_Drift_Corrected.tif	18	1	8	1	1	1002	243	480	474	236.894	No	9	7	70	1	0.415	0.172	20.657	0.041	20.075	0.972	No-No		585	skin 1 imaging.tif_Drift_Corrected.tif	27	0	13	1	1	101	656	638	398	247.242	No	22	12	120	9	0	0	22.825	0	20.032	0.878	No-No
586	skin 1 imaging.tif_Drift_Corrected.tif	18	1	9	1	1	1002	242	480	474	237.062	No	9	8	80	0	0.415	0.172	21.072	0.041	20.284	0.963	No-No		586	skin 1 imaging.tif_Drift_Corrected.tif	27	0	14	1	1	106	654	638	398	245.012	No	22	13	130	8	2.235	4.995	25.06	0.223	20.837	0.831	No-No
587	skin 1 imaging.tif_Drift_Corrected.tif	18a	0	10	1	1	1007	249	480	474	237.804	No	13	0	0	12	0	0	24.642	0.357	17.076	0.693	No-No		587	skin 1 imaging.tif_Drift_Corrected.tif	27	0	15	1	1	114	652	638	398	241.661	No	22	14	140	7	3.422	11.711	28.482	0.342	22.825	0.801	No-No
588	skin 1 imaging.tif_Drift_Corrected.tif	18a	0	11	1	1	1007	249	480	474	237.804	No	13	1	10	11	0	0	24.642	0	17.076	0.693	No-No		588	skin 1 imaging.tif_Drift_Corrected.tif	27	0	16	1	1	118	652	638	398	240.168	No	22	15	150	6	1.66	2.756	30.142	0.166	24.174	0.802	No-No
589	skin 1 imaging.tif_Drift_Corrected.tif	18a	0	12	1	1	1006	252	480	474	236.936	No	13	2	20	10	1.312	1.722	25.954	0.131	16.954	0.653	No-No		589	skin 1 imaging.tif_Drift_Corrected.tif	27	0	17	1	1	118	652	638	398	240.168	No	22	16	160	5	0	0	30.142	0	24.174	0.802	No-No
590	skin 1 imaging.tif_Drift_Corrected.tif	18a	0	13	1	1	1007	254	480	474	236.997	No	13	3	30	9	0.928	0.861	26.882	0.093	16.275	0.605	No-No		590	skin 1 imaging.tif_Drift_Corrected.tif	27	0	18	1	1	118	652	638	398	240.168	No	22	17	170	4	0	0	30.142	0	24.174	0.802	No-No
591	skin 1 imaging.tif_Drift_Corrected.tif	18a	0	14	1	1	1005	252	480	474	236.553	No	13	4	40	8	1.174	1.378	28.056	0.117	17.341	0.618	No-No		591	skin 1 imaging.tif_Drift_Corrected.tif	27	0	19	1	1	120	652	638	398	239.423	No	22	18	180	3	0.83	0.689	30.972	0.083	24.862	0.803	No-No
592	skin 1 imaging.tif_Drift_Corrected.tif	18a	0	15	1	1	1008	243	480	474	239.173	No	13	5	50	7	3.937	15.5	31.993	0.394	17.956	0.561	No-No		592	skin 1 imaging.tif_Drift_Corrected.tif	27	0	20	1	1	120	652	638	398	239.423	No	22	19	190	2	0	0	30.972	0	24.862	0.803	No-No
593	skin 1 imaging.tif_Drift_Corrected.tif	18a	0	16	1	1	1007	241	480	474	239.127	No	13	6	60	6	0.928	0.861	32.921	0.093	18.767	0.57	No-No		593	skin 1 imaging.tif_Drift_Corrected.tif	27	0	21	1	1	121	652	638	398	239.05	No	22	20	200	1	0.415	0.172	31.387	0.041	25.209	0.803	No-No
594	skin 1 imaging.tif_Drift_Corrected.tif	18a	0	17	1	1	1007	241	480	474	239.127	No	13	7	70	5	0	0	32.921	0	18.767	0.57	No-No		594	skin 1 imaging.tif_Drift_Corrected.tif	27	0	22	1	1	121	652	638	398	239.05	No	22	21	210	0	0	0	31.387	0	25.209	0.803	No-No
595	skin 1 imaging.tif_Drift_Corrected.tif	18a	0	18	1	1	1007	240	480	474	239.295	No	13	8	80	4	0.415	0.172	33.336	0.041	19.009	0.57	No-No		595	skin 1 imaging.tif_Drift_Corrected.tif	28	0	1	1	1	281	537	638	398	158.989	No	22	0	0	21	0	0	0	0	0	NaN	No-No
596	skin 1 imaging.tif_Drift_Corrected.tif	18a	0	19	1	1	1007	240	480	474	239.295	No	13	9	90	3	0	0	33.336	0	19.009	0.57	No-No		596	skin 1 imaging.tif_Drift_Corrected.tif	28	0	2	1	1	287	547	638	398	158.246	No	22	1	10	20	4.84	23.423	4.84	0.484	4.84	1	No-No
597	skin 1 imaging.tif_Drift_Corrected.tif	18a	0	20	1	1	1007	238	480	474	239.633	No	13	10	100	2	0.83	0.689	34.166	0.083	19.509	0.571	No-No		597	skin 1 imaging.tif_Drift_Corrected.tif	28	0	3	1	1	289	553	638	398	158.477	No	22	2	20	19	2.625	6.889	7.464	0.262	7.424	0.995	No-No
598	skin 1 imaging.tif_Drift_Corrected.tif	18a	0	21	1	1	1006	237	480	474	239.425	No	13	11	110	1	0.587	0.344	34.753	0.059	20.092	0.578	No-No		598	skin 1 imaging.tif_Drift_Corrected.tif	28	0	4	1	1	289	553	638	398	158.477	No	22	3	30	18	0	0	7.464	0	7.424	0.995	No-No
599	skin 1 imaging.tif_Drift_Corrected.tif	18a	0	22	1	1	1006	237	480	474	239.425	No	13	12	120	0	0	0	34.753	0	20.092	0.578	No-No		599	skin 1 imaging.tif_Drift_Corrected.tif	28	0	5	1	1	290	555	638	398	158.437	No	22	4	40	17	0.928	0.861	8.392	0.093	8.352	0.995	No-No
600	skin 1 imaging.tif_Drift_Corrected.tif	18b	0	10	1	1	995	225	480	474	237.395	No	13	0	0	12	0	0	28.702	0.763	26.783	0.933	No-No		600	skin 1 imaging.tif_Drift_Corrected.tif	28	0	6	1	1	290	557	638	398	158.78	No	22	5	50	16	0.83	0.689	9.222	0.083	9.102	0.987	No-No
601	skin 1 imaging.tif_Drift_Corrected.tif	18b	0	11	1	1	992	222	480	474	236.822	No	13	1	10	11	1.761	3.1	30.463	0.176	28.539	0.937	No-No		601	skin 1 imaging.tif_Drift_Corrected.tif	28	0	7	1	1	290	557	638	398	158.78	No	22	6	60	15	0	0	9.222	0	9.102	0.987	No-No
602	skin 1 imaging.tif_Drift_Corrected.tif	18b	0	12	1	1	989	221	480	474	235.89	No	13	2	20	10	1.312	1.722	31.775	0.131	29.756	0.936	No-No		602	skin 1 imaging.tif_Drift_Corrected.tif	28	0	8	1	1	290	557	638	398	158.78	No	22	7	70	14	0	0	9.222	0	9.102	0.987	No-No
603	skin 1 imaging.tif_Drift_Corrected.tif	18b	0	13	1	1	987	220	480	474	235.333	No	13	3	30	9	0.928	0.861	32.703	0.093	30.659	0.938	No-No		603	skin 1 imaging.tif_Drift_Corrected.tif	28	0	9	1	1	290	557	638	398	158.78	No	22	8	80	13	0	0	9.222	0	9.102	0.987	No-No
604	skin 1 imaging.tif_Drift_Corrected.tif	18b	0	14	1	1	983	219	480	474	234.037	No	13	4	40	8	1.711	2.928	34.414	0.171	32.213	0.936	No-No		604	skin 1 imaging.tif_Drift_Corrected.tif	28	0	10	1	1	290	555	638	398	158.437	No	22	9	90	12	0.83	0.689	10.052	0.083	8.352	0.831	No-No
605	skin 1 imaging.tif_Drift_Corrected.tif	18b	0	15	1	1	982	219	480	474	233.667	No	13	5	50	7	0.415	0.172	34.829	0.041	32.54	0.934	No-No		605	skin 1 imaging.tif_Drift_Corrected.tif	28	0	11	1	1	290	555	638	398	158.437	No	22	10	100	11	0	0	10.052	0	8.352	0.831	No-No
606	skin 1 imaging.tif_Drift_Corrected.tif	18b	0	16	1	1	982	218	480	474	233.855	No	13	6	60	6	0.415	0.172	35.244	0.041	32.796	0.931	No-No		606	skin 1 imaging.tif_Drift_Corrected.tif	28	0	12	1	1	290	555	638	398	158.437	No	22	11	110	10	0	0	10.052	0	8.352	0.831	No-No
607	skin 1 imaging.tif_Drift_Corrected.tif	18b	0	17	1	1	984	218	480	474	234.595	No	13	7	70	5	0.83	0.689	36.074	0.083	32.148	0.891	No-No		607	skin 1 imaging.tif_Drift_Corrected.tif	28	0	13	1	1	292	554	638	398	157.51	No	22	12	120	9	0.928	0.861	10.98	0.093	8.403	0.765	No-No
608	skin 1 imaging.tif_Drift_Corrected.tif	18b	0	18	1	1	984	218	480	474	234.595	No	13	8	80	4	0	0	36.074	0	32.148	0.891	No-No		608	skin 1 imaging.tif_Drift_Corrected.tif	28	0	14	1	1	293	554	638	398	157.132	No	22	13	130	8	0.415	0.172	11.395	0.041	8.636	0.758	No-No
609	skin 1 imaging.tif_Drift_Corrected.tif	18b	0	19	1	1	983	219	480	474	234.037	No	13	9	90	3	0.587	0.344	36.661	0.059	32.213	0.879	No-No		609	skin 1 imaging.tif_Drift_Corrected.tif	28	0	15	1	1	293	554	638	398	157.132	No	22	14	140	7	0	0	11.395	0	8.636	0.758	No-No
610	skin 1 imaging.tif_Drift_Corrected.tif	18b	0	20	1	1	982	219	480	474	233.667	No	13	10	100	2	0.415	0.172	37.076	0.041	32.54	0.878	No-No		610	skin 1 imaging.tif_Drift_Corrected.tif	28	0	16	1	1	290	557	638	398	158.78	No	22	15	150	6	1.761	3.1	13.156	0.176	9.102	0.692	No-No
611	skin 1 imaging.tif_Drift_Corrected.tif	18b	0	21	1	1	981	218	480	474	233.486	No	13	11	110	1	0.587	0.344	37.663	0.059	33.122	0.879	No-No		611	skin 1 imaging.tif_Drift_Corrected.tif	28	0	17	1	1	290	557	638	398	158.78	No	22	16	160	5	0	0	13.156	0	9.102	0.692	No-No
612	skin 1 imaging.tif_Drift_Corrected.tif	18b	0	22	1	1	979	217	480	474	232.937	No	13	12	120	0	0.928	0.861	38.591	0.093	34.033	0.882	No-No		612	skin 1 imaging.tif_Drift_Corrected.tif	28	0	18	1	1	290	559	638	398	159.127	No	22	17	170	4	0.83	0.689	13.986	0.083	9.864	0.705	No-No
613	skin 1 imaging.tif_Drift_Corrected.tif	19	1	1	1	1	627	411	480	474	66.371	No	9	0	0	8	0	0	0	0	0	NaN	No-No		613	skin 1 imaging.tif_Drift_Corrected.tif	28	0	19	1	1	290	559	638	398	159.127	No	22	18	180	3	0	0	13.986	0	9.864	0.705	No-No
614	skin 1 imaging.tif_Drift_Corrected.tif	19	1	2	1	1	624	410	480	474	65.396	No	9	1	10	7	1.312	1.722	1.312	0.131	1.312	1	No-No		614	skin 1 imaging.tif_Drift_Corrected.tif	28	0	20	1	1	289	562	638	398	160.029	No	22	19	190	2	1.312	1.722	15.298	0.131	10.893	0.712	No-No
615	skin 1 imaging.tif_Drift_Corrected.tif	19	1	3	1	1	621	409	480	474	64.433	No	9	2	20	6	1.312	1.722	2.625	0.131	2.625	1	No-No		615	skin 1 imaging.tif_Drift_Corrected.tif	28	0	21	1	1	289	562	638	398	160.029	No	22	20	200	1	0	0	15.298	0	10.893	0.712	No-No
616	skin 1 imaging.tif_Drift_Corrected.tif	19	1	4	1	1	621	409	480	474	64.433	No	9	3	30	5	0	0	2.625	0	2.625	1	No-No		616	skin 1 imaging.tif_Drift_Corrected.tif	28	0	22	1	1	287	563	638	398	160.957	No	22	21	210	0	0.928	0.861	16.226	0.093	11.074	0.682	No-No
617	skin 1 imaging.tif_Drift_Corrected.tif	19	1	5	1	1	621	409	480	474	64.433	No	9	4	40	4	0	0	2.625	0	2.625	1	No-No		617	skin 1 imaging.tif_Drift_Corrected.tif	29	0	1	1	1	486	535	638	398	84.921	Yes	22	0	0	21	0	0	0	0	0	NaN	Yes-Yes
618	skin 1 imaging.tif_Drift_Corrected.tif	19	1	6	1	1	622	407	480	474	65.16	No	9	5	50	3	0.928	0.861	3.553	0.093	2.657	0.748	No-No		618	skin 1 imaging.tif_Drift_Corrected.tif	29	0	2	1	1	486	539	638	398	86.041	Yes	22	1	10	20	1.66	2.756	1.66	0.166	1.66	1	Yes-Yes
619	skin 1 imaging.tif_Drift_Corrected.tif	19	1	7	1	1	625	405	480	474	66.641	No	9	6	60	2	1.496	2.239	5.049	0.15	2.625	0.52	No-No		619	skin 1 imaging.tif_Drift_Corrected.tif	29	0	3	1	1	486	539	638	398	86.041	Yes	22	2	20	19	0	0	1.66	0	1.66	1	Yes-Yes
620	skin 1 imaging.tif_Drift_Corrected.tif	19	1	8	1	1	625	405	480	474	66.641	No	9	7	70	1	0	0	5.049	0	2.625	0.52	No-No		620	skin 1 imaging.tif_Drift_Corrected.tif	29	0	4	1	1	486	539	638	398	86.041	Yes	22	3	30	18	0	0	1.66	0	1.66	1	Yes-Yes
621	skin 1 imaging.tif_Drift_Corrected.tif	19	1	9	1	1	625	404	480	474	66.82	No	9	8	80	0	0.415	0.172	5.464	0.041	3.021	0.553	No-No		621	skin 1 imaging.tif_Drift_Corrected.tif	29	0	5	1	1	486	539	638	398	86.041	Yes	22	4	40	17	0	0	1.66	0	1.66	1	Yes-Yes
622	skin 1 imaging.tif_Drift_Corrected.tif	19a	0	10	1	1	613	422	480	474	59.264	No	13	0	0	12	0	0	14.442	0.898	7.389	0.512	No-No		622	skin 1 imaging.tif_Drift_Corrected.tif	29	0	6	1	1	486	539	638	398	86.041	Yes	22	5	50	16	0	0	1.66	0	1.66	1	Yes-Yes
623	skin 1 imaging.tif_Drift_Corrected.tif	19a	0	11	1	1	611	428	480	474	57.619	No	13	1	10	11	2.625	6.889	17.066	0.262	9.688	0.568	No-No		623	skin 1 imaging.tif_Drift_Corrected.tif	29	0	7	1	1	486	542	638	398	86.893	Yes	22	6	60	15	1.245	1.55	2.905	0.124	2.905	1	Yes-Yes
624	skin 1 imaging.tif_Drift_Corrected.tif	19a	0	12	1	1	610	429	480	474	57.091	No	13	2	20	10	0.587	0.344	17.653	0.059	10.275	0.582	No-No		624	skin 1 imaging.tif_Drift_Corrected.tif	29	0	8	1	1	486	542	638	398	86.893	Yes	22	7	70	14	0	0	2.905	0	2.905	1	Yes-Yes
625	skin 1 imaging.tif_Drift_Corrected.tif	19a	0	13	1	1	611	429	480	474	57.483	No	13	3	30	9	0.415	0.172	18.068	0.041	9.995	0.553	No-No		625	skin 1 imaging.tif_Drift_Corrected.tif	29	0	9	1	1	486	542	638	398	86.893	Yes	22	8	80	13	0	0	2.905	0	2.905	1	Yes-Yes
626	skin 1 imaging.tif_Drift_Corrected.tif	19a	0	14	1	1	611	431	480	474	57.219	No	13	4	40	8	0.83	0.689	18.898	0.083	10.629	0.562	No-No		626	skin 1 imaging.tif_Drift_Corrected.tif	29	0	10	1	1	484	543	638	398	87.781	Yes	22	9	90	12	0.928	0.861	3.833	0.093	3.422	0.893	Yes-Yes
627	skin 1 imaging.tif_Drift_Corrected.tif	19a	0	15	1	1	613	432	480	474	57.882	No	13	5	50	7	0.928	0.861	19.826	0.093	10.474	0.528	No-No		627	skin 1 imaging.tif_Drift_Corrected.tif	29	0	11	1	1	484	543	638	398	87.781	Yes	22	10	100	11	0	0	3.833	0	3.422	0.893	Yes-Yes
628	skin 1 imaging.tif_Drift_Corrected.tif	19a	0	16	1	1	614	435	480	474	57.917	No	13	6	60	6	1.312	1.722	21.139	0.131	11.327	0.536	No-No		628	skin 1 imaging.tif_Drift_Corrected.tif	29	0	12	1	1	484	543	638	398	87.781	Yes	22	11	110	10	0	0	3.833	0	3.422	0.893	Yes-Yes
629	skin 1 imaging.tif_Drift_Corrected.tif	19a	0	17	1	1	613	436	480	474	57.404	No	13	7	70	5	0.587	0.344	21.726	0.059	11.891	0.547	No-No		629	skin 1 imaging.tif_Drift_Corrected.tif	29	0	13	1	1	484	543	638	398	87.781	Yes	22	12	120	9	0	0	3.833	0	3.422	0.893	Yes-Yes
630	skin 1 imaging.tif_Drift_Corrected.tif	19a	0	18	1	1	613	436	480	474	57.404	No	13	8	80	4	0	0	21.726	0	11.891	0.547	No-No		630	skin 1 imaging.tif_Drift_Corrected.tif	29	0	14	1	1	486	543	638	398	87.179	Yes	22	13	130	8	0.83	0.689	4.663	0.083	3.32	0.712	Yes-Yes
631	skin 1 imaging.tif_Drift_Corrected.tif	19a	0	19	1	1	612	436	480	474	57.005	No	13	9	90	3	0.415	0.172	22.141	0.041	12.099	0.546	No-No		631	skin 1 imaging.tif_Drift_Corrected.tif	29	0	15	1	1	488	544	638	398	86.869	Yes	22	14	140	7	0.928	0.861	5.591	0.093	3.826	0.684	Yes-Yes
632	skin 1 imaging.tif_Drift_Corrected.tif	19a	0	20	1	1	612	436	480	474	57.005	No	13	10	100	2	0	0	22.141	0	12.099	0.546	No-No		632	skin 1 imaging.tif_Drift_Corrected.tif	29	0	16	1	1	492	544	638	398	85.687	Yes	22	15	150	6	1.66	2.756	7.251	0.166	4.489	0.619	Yes-Yes
633	skin 1 imaging.tif_Drift_Corrected.tif	19a	0	21	1	1	613	437	480	474	57.291	No	13	11	110	1	0.587	0.344	22.727	0.059	12.255	0.539	No-No		633	skin 1 imaging.tif_Drift_Corrected.tif	29	0	17	1	1	492	544	638	398	85.687	Yes	22	16	160	5	0	0	7.251	0	4.489	0.619	Yes-Yes
634	skin 1 imaging.tif_Drift_Corrected.tif	19a	0	22	1	1	613	439	480	474	57.074	No	13	12	120	0	0.83	0.689	23.557	0.083	12.992	0.551	No-No		634	skin 1 imaging.tif_Drift_Corrected.tif	29	0	18	1	1	492	544	638	398	85.687	Yes	22	17	170	4	0	0	7.251	0	4.489	0.619	Yes-Yes
635	skin 1 imaging.tif_Drift_Corrected.tif	19b	0	10	1	1	638	391	480	474	74.067	No	13	0	0	12	0	0	13.094	0.763	9.473	0.723	No-No		635	skin 1 imaging.tif_Drift_Corrected.tif	29	0	19	1	1	492	544	638	398	85.687	Yes	22	18	180	3	0	0	7.251	0	4.489	0.619	Yes-Yes
636	skin 1 imaging.tif_Drift_Corrected.tif	19b	0	11	1	1	638	385	480	474	75.257	No	13	1	10	11	2.49	6.2	15.584	0.249	11.716	0.752	No-No		636	skin 1 imaging.tif_Drift_Corrected.tif	29	0	20	1	1	492	543	638	398	85.394	Yes	22	19	190	2	0.415	0.172	7.666	0.041	4.15	0.541	Yes-Yes
637	skin 1 imaging.tif_Drift_Corrected.tif	19b	0	12	1	1	639	383	480	474	76.028	No	13	2	20	10	0.928	0.861	16.512	0.093	12.642	0.766	No-No		637	skin 1 imaging.tif_Drift_Corrected.tif	29	0	21	1	1	491	543	638	398	85.689	Yes	22	20	200	1	0.415	0.172	8.081	0.041	3.915	0.484	Yes-Yes
638	skin 1 imaging.tif_Drift_Corrected.tif	19b	0	13	1	1	641	383	480	474	76.749	No	13	3	30	9	0.83	0.689	17.342	0.083	12.992	0.749	No-No		638	skin 1 imaging.tif_Drift_Corrected.tif	29	0	22	1	1	490	543	638	398	85.985	Yes	22	21	210	0	0.415	0.172	8.496	0.041	3.712	0.437	Yes-Yes
639	skin 1 imaging.tif_Drift_Corrected.tif	19b	0	14	1	1	641	383	480	474	76.749	No	13	4	40	8	0	0	17.342	0	12.992	0.749	No-No		639	skin 1 imaging.tif_Drift_Corrected.tif	30	0	1	1	1	95	690	638	398	255.861	No	22	0	0	21	0	0	0	0	0	NaN	No-No
640	skin 1 imaging.tif_Drift_Corrected.tif	19b	0	15	1	1	642	384	480	474	76.908	No	13	5	50	7	0.587	0.344	17.929	0.059	12.818	0.715	No-No		640	skin 1 imaging.tif_Drift_Corrected.tif	30	0	2	1	1	110	712	638	398	254.94	No	22	1	10	20	11.05	122.108	11.05	1.105	11.05	1	No-No
641	skin 1 imaging.tif_Drift_Corrected.tif	19b	0	16	1	1	643	384	480	474	77.271	No	13	6	60	6	0.415	0.172	18.344	0.041	13.025	0.71	No-No		641	skin 1 imaging.tif_Drift_Corrected.tif	30	0	3	1	1	115	715	638	398	253.802	No	22	2	20	19	2.42	5.856	13.47	0.242	13.286	0.986	No-No
642	skin 1 imaging.tif_Drift_Corrected.tif	19b	0	17	1	1	643	384	480	474	77.271	No	13	7	70	5	0	0	18.344	0	13.025	0.71	No-No		642	skin 1 imaging.tif_Drift_Corrected.tif	30	0	4	1	1	115	720	638	398	254.883	No	22	3	30	18	2.075	4.306	15.545	0.207	14.963	0.963	No-No
643	skin 1 imaging.tif_Drift_Corrected.tif	19b	0	18	1	1	646	382	480	474	78.763	No	13	8	80	4	1.496	2.239	19.84	0.15	14.388	0.725	No-No		643	skin 1 imaging.tif_Drift_Corrected.tif	30	0	5	1	1	119	721	638	398	253.69	No	22	4	40	17	1.711	2.928	17.256	0.171	16.27	0.943	No-No
644	skin 1 imaging.tif_Drift_Corrected.tif	19b	0	19	1	1	649	378	480	474	80.661	No	13	9	90	3	2.075	4.306	21.915	0.207	16.459	0.751	No-No		644	skin 1 imaging.tif_Drift_Corrected.tif	30	0	6	1	1	120	723	638	398	253.778	No	22	5	50	16	0.928	0.861	18.184	0.093	17.181	0.945	No-No
645	skin 1 imaging.tif_Drift_Corrected.tif	19b	0	20	1	1	649	377	480	474	80.867	No	13	10	100	2	0.415	0.172	22.33	0.041	16.806	0.753	No-No		645	skin 1 imaging.tif_Drift_Corrected.tif	30	0	7	1	1	126	725	638	398	252.118	No	22	6	60	15	2.625	6.889	20.809	0.262	19.403	0.932	No-No
646	skin 1 imaging.tif_Drift_Corrected.tif	19b	0	21	1	1	649	377	480	474	80.867	No	13	11	110	1	0	0	22.33	0	16.806	0.753	No-No		646	skin 1 imaging.tif_Drift_Corrected.tif	30	0	8	1	1	126	725	638	398	252.118	No	22	7	70	14	0	0	20.809	0	19.403	0.932	No-No
647	skin 1 imaging.tif_Drift_Corrected.tif	19b	0	22	1	1	649	377	480	474	80.867	No	13	12	120	0	0	0	22.33	0	16.806	0.753	No-No		647	skin 1 imaging.tif_Drift_Corrected.tif	30	0	9	1	1	128	725	638	398	251.419	No	22	8	80	13	0.83	0.689	21.639	0.083	19.963	0.923	No-No
648	skin 1 imaging.tif_Drift_Corrected.tif	20	1	1	1	1	637	183	480	474	137.22	No	10	0	0	9	0	0	0	0	0	NaN	No-No		648	skin 1 imaging.tif_Drift_Corrected.tif	30	0	10	1	1	128	725	638	398	251.419	No	22	9	90	12	0	0	21.639	0	19.963	0.923	No-No
649	skin 1 imaging.tif_Drift_Corrected.tif	20	1	2	1	1	630	177	480	474	138.083	No	10	1	10	8	3.826	14.639	3.826	0.383	3.826	1	No-No		649	skin 1 imaging.tif_Drift_Corrected.tif	30	0	11	1	1	130	725	638	398	250.721	No	22	10	100	11	0.83	0.689	22.469	0.083	20.541	0.914	No-No
650	skin 1 imaging.tif_Drift_Corrected.tif	20	1	3	1	1	625	173	480	474	138.654	No	10	2	20	7	2.657	7.061	6.483	0.266	6.483	1	No-No		650	skin 1 imaging.tif_Drift_Corrected.tif	30	0	12	1	1	131	723	638	398	249.923	No	22	11	110	10	0.928	0.861	23.397	0.093	20.267	0.866	No-No
651	skin 1 imaging.tif_Drift_Corrected.tif	20	1	4	1	1	625	173	480	474	138.654	No	10	3	30	6	0	0	6.483	0	6.483	1	No-No		651	skin 1 imaging.tif_Drift_Corrected.tif	30	0	13	1	1	131	723	638	398	249.923	No	22	12	120	9	0	0	23.397	0	20.267	0.866	No-No
652	skin 1 imaging.tif_Drift_Corrected.tif	20	1	5	1	1	625	173	480	474	138.654	No	10	4	40	5	0	0	6.483	0	6.483	1	No-No		652	skin 1 imaging.tif_Drift_Corrected.tif	30	0	14	1	1	131	723	638	398	249.923	No	22	13	130	8	0	0	23.397	0	20.267	0.866	No-No
653	skin 1 imaging.tif_Drift_Corrected.tif	20	1	6	1	1	624	173	480	474	138.474	No	10	5	50	4	0.415	0.172	6.898	0.041	6.807	0.987	No-No		653	skin 1 imaging.tif_Drift_Corrected.tif	30	0	15	1	1	130	723	638	398	250.273	No	22	14	140	7	0.415	0.172	23.812	0.041	19.963	0.838	No-No
654	skin 1 imaging.tif_Drift_Corrected.tif	20	1	7	1	1	621	172	480	474	138.317	No	10	6	60	3	1.312	1.722	8.211	0.131	8.058	0.981	No-No		654	skin 1 imaging.tif_Drift_Corrected.tif	30	0	16	1	1	130	723	638	398	250.273	No	22	15	150	6	0	0	23.812	0	19.963	0.838	No-No
655	skin 1 imaging.tif_Drift_Corrected.tif	20	1	8	1	1	623	172	480	474	138.67	No	10	7	70	2	0.83	0.689	9.041	0.083	7.389	0.817	No-No		655	skin 1 imaging.tif_Drift_Corrected.tif	30	0	17	1	1	130	723	638	398	250.273	No	22	16	160	5	0	0	23.812	0	19.963	0.838	No-No
656	skin 1 imaging.tif_Drift_Corrected.tif	20	1	9	1	1	623	172	480	474	138.67	No	10	8	80	1	0	0	9.041	0	7.389	0.817	No-No		656	skin 1 imaging.tif_Drift_Corrected.tif	30	0	18	1	1	130	724	638	398	250.496	No	22	17	170	4	0.415	0.172	24.227	0.041	20.25	0.836	No-No
657	skin 1 imaging.tif_Drift_Corrected.tif	20	1	10	1	1	622	170	480	474	139.245	No	10	9	90	0	0.928	0.861	9.969	0.093	8.238	0.826	No-No		657	skin 1 imaging.tif_Drift_Corrected.tif	30	0	19	1	1	130	724	638	398	250.496	No	22	18	180	3	0	0	24.227	0	20.25	0.836	No-No
658	skin 1 imaging.tif_Drift_Corrected.tif	20a	0	11	1	1	621	162	480	474	142.088	No	12	0	0	11	0	0	13.315	0.335	10.956	0.823	No-No		658	skin 1 imaging.tif_Drift_Corrected.tif	30	0	20	1	1	127	723	638	398	251.322	No	22	19	190	2	1.312	1.722	25.539	0.131	19.076	0.747	No-No
659	skin 1 imaging.tif_Drift_Corrected.tif	20a	0	12	1	1	621	159	480	474	143.224	No	12	1	10	10	1.245	1.55	14.56	0.124	11.97	0.822	No-No		659	skin 1 imaging.tif_Drift_Corrected.tif	30	0	21	1	1	126	723	638	398	251.672	No	22	20	200	1	0.415	0.172	25.954	0.041	18.79	0.724	No-No
660	skin 1 imaging.tif_Drift_Corrected.tif	20a	0	13	1	1	619	158	480	474	143.266	No	12	2	20	9	0.928	0.861	15.488	0.093	12.784	0.825	No-No		660	skin 1 imaging.tif_Drift_Corrected.tif	30	0	22	1	1	126	723	638	398	251.672	No	22	21	210	0	0	0	25.954	0	18.79	0.724	No-No
661	skin 1 imaging.tif_Drift_Corrected.tif	20a	0	14	1	1	618	157	480	474	143.48	No	12	3	30	8	0.587	0.344	16.074	0.059	13.364	0.831	No-No		661	skin 1 imaging.tif_Drift_Corrected.tif	31	0	1	1	1	181	669	638	398	220.494	No	22	0	0	21	0	0	0	0	0	NaN	No-No
662	skin 1 imaging.tif_Drift_Corrected.tif	20a	0	15	1	1	616	157	480	474	143.151	No	12	4	40	7	0.83	0.689	16.904	0.083	13.87	0.82	No-No		662	skin 1 imaging.tif_Drift_Corrected.tif	31	0	2	1	1	200	689	638	398	218.23	No	22	1	10	20	11.448	131.063	11.448	1.145	11.448	1	No-No
663	skin 1 imaging.tif_Drift_Corrected.tif	20a	0	16	1	1	615	158	480	474	142.606	No	12	5	50	6	0.587	0.344	17.491	0.059	13.82	0.79	No-No		663	skin 1 imaging.tif_Drift_Corrected.tif	31	0	3	1	1	200	693	638	398	219.153	No	22	2	20	19	1.66	2.756	13.108	0.166	12.703	0.969	No-No
664	skin 1 imaging.tif_Drift_Corrected.tif	20a	0	17	1	1	615	161	480	474	141.462	No	12	6	60	5	1.245	1.55	18.736	0.124	12.912	0.689	No-No		664	skin 1 imaging.tif_Drift_Corrected.tif	31	0	4	1	1	200	693	638	398	219.153	No	22	3	30	18	0	0	13.108	0	12.703	0.969	No-No
665	skin 1 imaging.tif_Drift_Corrected.tif	20a	0	18	1	1	615	161	480	474	141.462	No	12	7	70	4	0	0	18.736	0	12.912	0.689	No-No		665	skin 1 imaging.tif_Drift_Corrected.tif	31	0	5	1	1	202	697	638	398	219.4	No	22	4	40	17	1.856	3.445	14.964	0.186	14.525	0.971	No-No
666	skin 1 imaging.tif_Drift_Corrected.tif	20a	0	19	1	1	615	159	480	474	142.225	No	12	8	80	3	0.83	0.689	19.566	0.083	13.511	0.691	No-No		666	skin 1 imaging.tif_Drift_Corrected.tif	31	0	6	1	1	205	699	638	398	218.847	No	22	5	50	16	1.496	2.239	16.461	0.15	15.944	0.969	No-No
667	skin 1 imaging.tif_Drift_Corrected.tif	20a	0	20	1	1	618	158	480	474	143.1	No	12	9	90	2	1.312	1.722	20.879	0.131	13.031	0.624	No-No		667	skin 1 imaging.tif_Drift_Corrected.tif	31	0	7	1	1	210	701	638	398	217.625	No	22	6	60	15	2.235	4.995	18.695	0.223	17.922	0.959	No-No
668	skin 1 imaging.tif_Drift_Corrected.tif	20a	0	21	1	1	619	156	480	474	144.026	No	12	10	100	1	0.928	0.861	21.807	0.093	13.467	0.618	No-No		668	skin 1 imaging.tif_Drift_Corrected.tif	31	0	8	1	1	210	701	638	398	217.625	No	22	7	70	14	0	0	18.695	0	17.922	0.959	No-No
669	skin 1 imaging.tif_Drift_Corrected.tif	20a	0	22	1	1	621	152	480	474	145.88	No	12	11	110	0	1.856	3.445	23.663	0.186	14.477	0.612	No-No		669	skin 1 imaging.tif_Drift_Corrected.tif	31	0	9	1	1	210	701	638	398	217.625	No	22	8	80	13	0	0	18.695	0	17.922	0.959	No-No
670	skin 1 imaging.tif_Drift_Corrected.tif	20b	0	11	1	1	625	182	480	474	135.298	No	12	0	0	11	0	0	15.102	0.513	4.997	0.331	No-No		670	skin 1 imaging.tif_Drift_Corrected.tif	31	0	10	1	1	210	701	638	398	217.625	No	22	9	90	12	0	0	18.695	0	17.922	0.959	No-No
671	skin 1 imaging.tif_Drift_Corrected.tif	20b	0	12	1	1	627	182	480	474	135.669	No	12	1	10	10	0.83	0.689	15.932	0.083	4.171	0.262	No-No		671	skin 1 imaging.tif_Drift_Corrected.tif	31	0	11	1	1	210	702	638	398	217.865	No	22	10	100	11	0.415	0.172	19.11	0.041	18.232	0.954	No-No
672	skin 1 imaging.tif_Drift_Corrected.tif	20b	0	13	1	1	629	182	480	474	136.045	No	12	2	20	9	0.83	0.689	16.762	0.083	3.346	0.2	No-No		672	skin 1 imaging.tif_Drift_Corrected.tif	31	0	12	1	1	210	702	638	398	217.865	No	22	11	110	10	0	0	19.11	0	18.232	0.954	No-No
673	skin 1 imaging.tif_Drift_Corrected.tif	20b	0	14	1	1	628	181	480	474	136.227	No	12	3	30	8	0.587	0.344	17.349	0.059	3.826	0.221	No-No		673	skin 1 imaging.tif_Drift_Corrected.tif	31	0	13	1	1	210	703	638	398	218.106	No	22	12	120	9	0.415	0.172	19.525	0.041	18.545	0.95	No-No
674	skin 1 imaging.tif_Drift_Corrected.tif	20b	0	15	1	1	626	182	480	474	135.483	No	12	4	40	7	0.928	0.861	18.277	0.093	4.584	0.251	No-No		674	skin 1 imaging.tif_Drift_Corrected.tif	31	0	14	1	1	210	703	638	398	218.106	No	22	13	130	8	0	0	19.525	0	18.545	0.95	No-No
675	skin 1 imaging.tif_Drift_Corrected.tif	20b	0	16	1	1	625	186	480	474	133.814	No	12	5	50	6	1.711	2.928	19.988	0.171	5.133	0.257	No-No		675	skin 1 imaging.tif_Drift_Corrected.tif	31	0	15	1	1	211	705	638	398	218.251	No	22	14	140	7	0.928	0.861	20.453	0.093	19.448	0.951	No-No
676	skin 1 imaging.tif_Drift_Corrected.tif	20b	0	17	1	1	626	189	480	474	132.891	No	12	6	60	5	1.312	1.722	21.3	0.131	5.2	0.244	No-No		676	skin 1 imaging.tif_Drift_Corrected.tif	31	0	16	1	1	211	705	638	398	218.251	No	22	15	150	6	0	0	20.453	0	19.448	0.951	No-No
677	skin 1 imaging.tif_Drift_Corrected.tif	20b	0	18	1	1	629	192	480	474	132.362	No	12	7	70	4	1.761	3.1	23.061	0.176	4.997	0.217	No-No		677	skin 1 imaging.tif_Drift_Corrected.tif	31	0	17	1	1	213	706	638	398	217.821	No	22	16	160	5	0.928	0.861	21.381	0.093	20.301	0.949	No-No
678	skin 1 imaging.tif_Drift_Corrected.tif	20b	0	19	1	1	629	196	480	474	130.896	No	12	8	80	3	1.66	2.756	24.721	0.166	6.335	0.256	No-No		678	skin 1 imaging.tif_Drift_Corrected.tif	31	0	18	1	1	214	710	638	398	218.465	No	22	17	170	4	1.711	2.928	23.092	0.171	21.842	0.946	No-No
679	skin 1 imaging.tif_Drift_Corrected.tif	20b	0	20	1	1	628	200	480	474	129.238	No	12	9	90	2	1.711	2.928	26.432	0.171	7.983	0.302	No-No		679	skin 1 imaging.tif_Drift_Corrected.tif	31	0	19	1	1	215	710	638	398	218.131	No	22	18	180	3	0.415	0.172	23.507	0.041	22.104	0.94	No-No
680	skin 1 imaging.tif_Drift_Corrected.tif	20b	0	21	1	1	624	205	480	474	126.624	No	12	10	100	1	2.657	7.061	29.089	0.266	10.605	0.365	No-No		680	skin 1 imaging.tif_Drift_Corrected.tif	31	0	20	1	1	215	710	638	398	218.131	No	22	19	190	2	0	0	23.507	0	22.104	0.94	No-No
681	skin 1 imaging.tif_Drift_Corrected.tif	20b	0	22	1	1	621	210	480	474	124.207	No	12	11	110	0	2.42	5.856	31.509	0.242	13.025	0.413	No-No		681	skin 1 imaging.tif_Drift_Corrected.tif	31	0	21	1	1	216	710	638	398	217.797	No	22	20	200	1	0.415	0.172	23.922	0.041	22.372	0.935	No-No
682	skin 1 imaging.tif_Drift_Corrected.tif	21	1	1	1	1	691	420	480	474	90.387	No	13	0	0	12	0	0	0	0	0	NaN	No-No		682	skin 1 imaging.tif_Drift_Corrected.tif	31	0	22	1	1	218	713	638	398	217.875	No	22	21	210	0	1.496	2.239	25.419	0.15	23.858	0.939	No-No
683	skin 1 imaging.tif_Drift_Corrected.tif	21	1	2	1	1	686	419	480	474	88.485	No	13	1	10	11	2.116	4.478	2.116	0.212	2.116	1	No-No		683	skin 1 imaging.tif_Drift_Corrected.tif	32	0	1	1	1	478	647	638	398	122.829	No	22	0	0	21	0	0	0	0	0	NaN	No-No
684	skin 1 imaging.tif_Drift_Corrected.tif	21	1	3	1	1	681	417	480	474	86.704	No	13	2	20	10	2.235	4.995	4.351	0.223	4.333	0.996	No-No		684	skin 1 imaging.tif_Drift_Corrected.tif	32	0	2	1	1	484	651	638	398	122.916	No	22	1	10	20	2.993	8.956	2.993	0.299	2.993	1	No-No
685	skin 1 imaging.tif_Drift_Corrected.tif	21	1	4	1	1	680	419	480	474	86.081	No	13	3	30	9	0.928	0.861	5.279	0.093	4.584	0.868	No-No		685	skin 1 imaging.tif_Drift_Corrected.tif	32	0	3	1	1	484	651	638	398	122.916	No	22	2	20	19	0	0	2.993	0	2.993	1	No-No
686	skin 1 imaging.tif_Drift_Corrected.tif	21	1	5	1	1	678	421	480	474	85.063	No	13	4	40	8	1.174	1.378	6.453	0.117	5.411	0.839	No-No		686	skin 1 imaging.tif_Drift_Corrected.tif	32	0	4	1	1	484	651	638	398	122.916	No	22	3	30	18	0	0	2.993	0	2.993	1	No-No
687	skin 1 imaging.tif_Drift_Corrected.tif	21	1	6	1	1	678	422	480	474	84.957	No	13	5	50	7	0.415	0.172	6.868	0.041	5.458	0.795	No-No		687	skin 1 imaging.tif_Drift_Corrected.tif	32	0	5	1	1	484	651	638	398	122.916	No	22	4	40	17	0	0	2.993	0	2.993	1	No-No
688	skin 1 imaging.tif_Drift_Corrected.tif	21	1	7	1	1	678	423	480	474	84.852	No	13	6	60	6	0.415	0.172	7.283	0.041	5.537	0.76	No-No		688	skin 1 imaging.tif_Drift_Corrected.tif	32	0	6	1	1	482	651	638	398	123.35	No	22	5	50	16	0.83	0.689	3.823	0.083	2.348	0.614	No-No
689	skin 1 imaging.tif_Drift_Corrected.tif	21	1	8	1	1	678	423	480	474	84.852	No	13	7	70	5	0	0	7.283	0	5.537	0.76	No-No		689	skin 1 imaging.tif_Drift_Corrected.tif	32	0	7	1	1	482	650	638	398	122.997	No	22	6	60	15	0.415	0.172	4.238	0.041	2.075	0.49	No-No
690	skin 1 imaging.tif_Drift_Corrected.tif	21	1	9	1	1	676	426	480	474	83.744	No	13	8	80	4	1.496	2.239	8.779	0.15	6.705	0.764	No-No		690	skin 1 imaging.tif_Drift_Corrected.tif	32	0	8	1	1	484	650	638	398	122.562	No	22	7	70	14	0.83	0.689	5.068	0.083	2.784	0.549	No-No
691	skin 1 imaging.tif_Drift_Corrected.tif	21	1	10	1	1	676	428	480	474	83.55	No	13	9	90	3	0.83	0.689	9.609	0.083	7.055	0.734	No-No		691	skin 1 imaging.tif_Drift_Corrected.tif	32	0	9	1	1	484	650	638	398	122.562	No	22	8	80	13	0	0	5.068	0	2.784	0.549	No-No
692	skin 1 imaging.tif_Drift_Corrected.tif	21	1	11	1	1	675	430	480	474	82.96	No	13	10	100	2	0.928	0.861	10.537	0.093	7.83	0.743	No-No		692	skin 1 imaging.tif_Drift_Corrected.tif	32	0	10	1	1	486	648	638	398	121.421	No	22	9	90	12	1.174	1.378	6.241	0.117	3.346	0.536	No-No
693	skin 1 imaging.tif_Drift_Corrected.tif	21	1	12	1	1	676	429	480	474	83.456	No	13	11	110	1	0.587	0.344	11.124	0.059	7.26	0.653	No-No		693	skin 1 imaging.tif_Drift_Corrected.tif	32	0	11	1	1	486	648	638	398	121.421	No	22	10	100	11	0	0	6.241	0	3.346	0.536	No-No
694	skin 1 imaging.tif_Drift_Corrected.tif	21	1	13	1	1	677	429	480	474	83.861	No	13	12	120	0	0.415	0.172	11.539	0.041	6.907	0.599	No-No		694	skin 1 imaging.tif_Drift_Corrected.tif	32	0	12	1	1	488	648	638	398	120.992	No	22	11	110	10	0.83	0.689	7.071	0.083	4.171	0.59	No-No
695	skin 1 imaging.tif_Drift_Corrected.tif	21a	0	14	1	1	681	413	480	474	87.172	No	9	0	0	8	0	0	18.383	0.684	5.066	0.276	No-No		695	skin 1 imaging.tif_Drift_Corrected.tif	32	0	13	1	1	488	648	638	398	120.992	No	22	12	120	9	0	0	7.071	0	4.171	0.59	No-No
696	skin 1 imaging.tif_Drift_Corrected.tif	21a	0	15	1	1	681	411	480	474	87.416	No	9	1	10	7	0.83	0.689	19.213	0.083	5.583	0.291	No-No		696	skin 1 imaging.tif_Drift_Corrected.tif	32	0	14	1	1	488	651	638	398	122.061	No	22	13	130	8	1.245	1.55	8.316	0.124	4.47	0.537	No-No
697	skin 1 imaging.tif_Drift_Corrected.tif	21a	0	16	1	1	681	410	480	474	87.541	No	9	2	20	6	0.415	0.172	19.628	0.041	5.869	0.299	No-No		697	skin 1 imaging.tif_Drift_Corrected.tif	32	0	15	1	1	488	651	638	398	122.061	No	22	14	140	7	0	0	8.316	0	4.47	0.537	No-No
698	skin 1 imaging.tif_Drift_Corrected.tif	21a	0	17	1	1	681	408	480	474	87.797	No	9	3	30	5	0.83	0.689	20.458	0.083	6.483	0.317	No-No		698	skin 1 imaging.tif_Drift_Corrected.tif	32	0	16	1	1	488	651	638	398	122.061	No	22	15	150	6	0	0	8.316	0	4.47	0.537	No-No
699	skin 1 imaging.tif_Drift_Corrected.tif	21a	0	18	1	1	681	406	480	474	88.059	No	9	4	40	4	0.83	0.689	21.288	0.083	7.14	0.335	No-No		699	skin 1 imaging.tif_Drift_Corrected.tif	32	0	17	1	1	488	651	638	398	122.061	No	22	16	160	5	0	0	8.316	0	4.47	0.537	No-No
700	skin 1 imaging.tif_Drift_Corrected.tif	21a	0	19	1	1	682	405	480	474	88.586	No	9	5	50	3	0.587	0.344	21.875	0.059	7.26	0.332	No-No		700	skin 1 imaging.tif_Drift_Corrected.tif	32	0	18	1	1	489	651	638	398	121.85	No	22	17	170	4	0.415	0.172	8.731	0.041	4.857	0.556	No-No
701	skin 1 imaging.tif_Drift_Corrected.tif	21a	0	20	1	1	681	403	480	474	88.466	No	9	6	60	2	0.928	0.861	22.803	0.093	8.185	0.359	No-No		701	skin 1 imaging.tif_Drift_Corrected.tif	32	0	19	1	1	490	651	638	398	121.64	No	22	18	180	3	0.415	0.172	9.146	0.041	5.249	0.574	No-No
702	skin 1 imaging.tif_Drift_Corrected.tif	21a	0	21	1	1	681	403	480	474	88.466	No	9	7	70	1	0	0	22.803	0	8.185	0.359	No-No		702	skin 1 imaging.tif_Drift_Corrected.tif	32	0	20	1	1	491	651	638	398	121.431	No	22	19	190	2	0.415	0.172	9.561	0.041	5.645	0.59	No-No
703	skin 1 imaging.tif_Drift_Corrected.tif	21a	0	22	1	1	680	402	480	474	88.215	No	9	8	80	0	0.587	0.344	23.39	0.059	8.754	0.374	No-No		703	skin 1 imaging.tif_Drift_Corrected.tif	32	0	21	1	1	494	651	638	398	120.811	No	22	20	200	1	1.245	1.55	10.806	0.124	6.844	0.633	No-No
704	skin 1 imaging.tif_Drift_Corrected.tif	21b	0	14	1	1	673	442	480	474	81.189	No	9	0	0	8	0	0	17.183	0.564	11.797	0.687	No-No		704	skin 1 imaging.tif_Drift_Corrected.tif	32	0	22	1	1	494	651	638	398	120.811	No	22	21	210	0	0	0	10.806	0	6.844	0.633	No-No
705	skin 1 imaging.tif_Drift_Corrected.tif	21b	0	15	1	1	671	448	480	474	79.996	No	9	1	10	7	2.625	6.889	19.808	0.262	14.28	0.721	No-No		705	skin 1 imaging.tif_Drift_Corrected.tif	33	0	1	1	1	512	611	638	398	102.703	No	22	0	0	21	0	0	0	0	0	NaN	No-No
706	skin 1 imaging.tif_Drift_Corrected.tif	21b	0	16	1	1	671	450	480	474	79.888	No	9	2	20	6	0.83	0.689	20.638	0.083	14.963	0.725	No-No		706	skin 1 imaging.tif_Drift_Corrected.tif	33	0	2	1	1	512	611	638	398	102.703	No	22	1	10	20	0	0	0	0	0	NaN	No-No
707	skin 1 imaging.tif_Drift_Corrected.tif	21b	0	17	1	1	669	453	480	474	78.918	No	9	3	30	5	1.496	2.239	22.134	0.15	16.459	0.744	No-No		707	skin 1 imaging.tif_Drift_Corrected.tif	33	0	3	1	1	512	611	638	398	102.703	No	22	2	20	19	0	0	0	0	0	NaN	No-No
708	skin 1 imaging.tif_Drift_Corrected.tif	21b	0	18	1	1	668	457	480	474	78.338	No	9	4	40	4	1.711	2.928	23.846	0.171	18.08	0.758	No-No		708	skin 1 imaging.tif_Drift_Corrected.tif	33	0	4	1	1	511	610	638	398	102.559	No	22	3	30	18	0.587	0.344	0.587	0.059	0.587	1	No-No
709	skin 1 imaging.tif_Drift_Corrected.tif	21b	0	19	1	1	668	457	480	474	78.338	No	9	5	50	3	0	0	23.846	0	18.08	0.758	No-No		709	skin 1 imaging.tif_Drift_Corrected.tif	33	0	5	1	1	510	610	638	398	102.773	No	22	4	40	17	0.415	0.172	1.002	0.041	0.928	0.926	No-No
710	skin 1 imaging.tif_Drift_Corrected.tif	21b	0	20	1	1	668	455	480	474	78.417	No	9	6	60	2	0.83	0.689	24.676	0.083	17.381	0.704	No-No		710	skin 1 imaging.tif_Drift_Corrected.tif	33	0	6	1	1	510	610	638	398	102.773	No	22	5	50	16	0	0	1.002	0	0.928	0.926	No-No
711	skin 1 imaging.tif_Drift_Corrected.tif	21b	0	21	1	1	668	455	480	474	78.417	No	9	7	70	1	0	0	24.676	0	17.381	0.704	No-No		711	skin 1 imaging.tif_Drift_Corrected.tif	33	0	7	1	1	508	610	638	398	103.204	No	22	6	60	15	0.83	0.689	1.832	0.083	1.711	0.934	No-No
712	skin 1 imaging.tif_Drift_Corrected.tif	21b	0	22	1	1	667	454	480	474	78.048	No	9	8	80	0	0.587	0.344	25.262	0.059	17.271	0.684	No-No		712	skin 1 imaging.tif_Drift_Corrected.tif	33	0	8	1	1	508	609	638	398	102.85	No	22	7	70	14	0.415	0.172	2.247	0.041	1.856	0.826	No-No
713	skin 1 imaging.tif_Drift_Corrected.tif	22	1	1	1	1	675	120	480	474	167.724	No	14	0	0	13	0	0	0	0	0	NaN	No-No		713	skin 1 imaging.tif_Drift_Corrected.tif	33	0	9	1	1	506	608	638	398	102.937	No	22	8	80	13	0.928	0.861	3.175	0.093	2.784	0.877	No-No
714	skin 1 imaging.tif_Drift_Corrected.tif	22	1	2	1	1	666	117	480	474	167.058	No	14	1	10	12	3.937	15.5	3.937	0.394	3.937	1	No-No		714	skin 1 imaging.tif_Drift_Corrected.tif	33	0	10	1	1	506	608	638	398	102.937	No	22	9	90	12	0	0	3.175	0	2.784	0.877	No-No
715	skin 1 imaging.tif_Drift_Corrected.tif	22	1	3	1	1	661	111	480	474	168.333	No	14	2	20	11	3.241	10.506	7.178	0.324	6.907	0.962	No-No		715	skin 1 imaging.tif_Drift_Corrected.tif	33	0	11	1	1	506	608	638	398	102.937	No	22	10	100	11	0	0	3.175	0	2.784	0.877	No-No
716	skin 1 imaging.tif_Drift_Corrected.tif	22	1	4	1	1	660	110	480	474	168.521	No	14	3	30	10	0.587	0.344	7.765	0.059	7.482	0.963	No-No		716	skin 1 imaging.tif_Drift_Corrected.tif	33	0	12	1	1	505	608	638	398	103.158	No	22	11	110	10	0.415	0.172	3.59	0.041	3.161	0.88	No-No
717	skin 1 imaging.tif_Drift_Corrected.tif	22	1	5	1	1	658	106	480	474	169.647	No	14	4	40	9	1.856	3.445	9.621	0.186	9.139	0.95	No-No		717	skin 1 imaging.tif_Drift_Corrected.tif	33	0	13	1	1	504	607	638	398	103.031	No	22	12	120	9	0.587	0.344	4.177	0.059	3.712	0.889	No-No
718	skin 1 imaging.tif_Drift_Corrected.tif	22	1	6	1	1	658	106	480	474	169.647	No	14	5	50	8	0	0	9.621	0	9.139	0.95	No-No		718	skin 1 imaging.tif_Drift_Corrected.tif	33	0	14	1	1	504	607	638	398	103.031	No	22	13	130	8	0	0	4.177	0	3.712	0.889	No-No
719	skin 1 imaging.tif_Drift_Corrected.tif	22	1	7	1	1	656	104	480	474	170.037	No	14	6	60	7	1.174	1.378	10.795	0.117	10.308	0.955	No-No		719	skin 1 imaging.tif_Drift_Corrected.tif	33	0	15	1	1	504	607	638	398	103.031	No	22	14	140	7	0	0	4.177	0	3.712	0.889	No-No
720	skin 1 imaging.tif_Drift_Corrected.tif	22	1	8	1	1	656	104	480	474	170.037	No	14	7	70	6	0	0	10.795	0	10.308	0.955	No-No		720	skin 1 imaging.tif_Drift_Corrected.tif	33	0	16	1	1	504	605	638	398	102.334	No	22	15	150	6	0.83	0.689	5.007	0.083	4.15	0.829	No-No
721	skin 1 imaging.tif_Drift_Corrected.tif	22	1	9	1	1	656	104	480	474	170.037	No	14	8	80	5	0	0	10.795	0	10.308	0.955	No-No		721	skin 1 imaging.tif_Drift_Corrected.tif	33	0	17	1	1	504	605	638	398	102.334	No	22	16	160	5	0	0	5.007	0	4.15	0.829	No-No
722	skin 1 imaging.tif_Drift_Corrected.tif	22	1	10	1	1	656	104	480	474	170.037	No	14	9	90	4	0	0	10.795	0	10.308	0.955	No-No		722	skin 1 imaging.tif_Drift_Corrected.tif	33	0	18	1	1	506	605	638	398	101.885	No	22	17	170	4	0.83	0.689	5.837	0.083	3.521	0.603	No-No
723	skin 1 imaging.tif_Drift_Corrected.tif	22	1	11	1	1	656	104	480	474	170.037	No	14	10	100	3	0	0	10.795	0	10.308	0.955	No-No		723	skin 1 imaging.tif_Drift_Corrected.tif	33	0	19	1	1	507	605	638	398	101.662	No	22	18	180	3	0.415	0.172	6.252	0.041	3.241	0.518	No-No
724	skin 1 imaging.tif_Drift_Corrected.tif	22	1	12	1	1	656	104	480	474	170.037	No	14	11	110	2	0	0	10.795	0	10.308	0.955	No-No		724	skin 1 imaging.tif_Drift_Corrected.tif	33	0	20	1	1	507	605	638	398	101.662	No	22	19	190	2	0	0	6.252	0	3.241	0.518	No-No
725	skin 1 imaging.tif_Drift_Corrected.tif	22	1	13	1	1	656	104	480	474	170.037	No	14	12	120	1	0	0	10.795	0	10.308	0.955	No-No		725	skin 1 imaging.tif_Drift_Corrected.tif	33	0	21	1	1	507	605	638	398	101.662	No	22	20	200	1	0	0	6.252	0	3.241	0.518	No-No
726	skin 1 imaging.tif_Drift_Corrected.tif	22	1	14	1	1	656	104	480	474	170.037	No	14	13	130	0	0	0	10.795	0	10.308	0.955	No-No		726	skin 1 imaging.tif_Drift_Corrected.tif	33	0	22	1	1	507	605	638	398	101.662	No	22	21	210	0	0	0	6.252	0	3.241	0.518	No-No
727	skin 1 imaging.tif_Drift_Corrected.tif	22a	0	15	1	1	671	101	480	474	173.909	No	8	0	0	7	0	0	17.143	0.635	8.058	0.47	No-No		727	skin 1 imaging.tif_Drift_Corrected.tif	34	0	1	1	1	377	761	638	398	185.543	No	22	0	0	21	0	0	0	0	0	NaN	No-No
728	skin 1 imaging.tif_Drift_Corrected.tif	22a	0	16	1	1	673	102	480	474	173.921	No	8	1	10	6	0.928	0.861	18.071	0.093	7.516	0.416	No-No		728	skin 1 imaging.tif_Drift_Corrected.tif	34	0	2	1	1	384	768	638	398	186.25	No	22	1	10	20	4.108	16.878	4.108	0.411	4.108	1	No-No
729	skin 1 imaging.tif_Drift_Corrected.tif	22a	0	17	1	1	675	102	480	474	174.304	No	8	2	20	5	0.83	0.689	18.901	0.083	7.47	0.395	No-No		729	skin 1 imaging.tif_Drift_Corrected.tif	34	0	3	1	1	390	769	638	398	185.196	No	22	2	20	19	2.524	6.372	6.633	0.252	6.335	0.955	No-No
730	skin 1 imaging.tif_Drift_Corrected.tif	22a	0	18	1	1	676	103	480	474	174.131	No	8	3	30	4	0.587	0.344	19.488	0.059	7.067	0.363	No-No		730	skin 1 imaging.tif_Drift_Corrected.tif	34	0	4	1	1	392	769	638	398	184.737	No	22	3	30	18	0.83	0.689	7.463	0.083	7.055	0.945	No-No
731	skin 1 imaging.tif_Drift_Corrected.tif	22a	0	19	1	1	676	103	480	474	174.131	No	8	4	40	3	0	0	19.488	0	7.067	0.363	No-No		731	skin 1 imaging.tif_Drift_Corrected.tif	34	0	5	1	1	398	769	638	398	183.372	No	22	4	40	17	2.49	6.2	9.953	0.249	9.326	0.937	No-No
732	skin 1 imaging.tif_Drift_Corrected.tif	22a	0	20	1	1	676	103	480	474	174.131	No	8	5	50	2	0	0	19.488	0	7.067	0.363	No-No		732	skin 1 imaging.tif_Drift_Corrected.tif	34	0	6	1	1	394	769	638	398	184.279	No	22	5	50	16	1.66	2.756	11.613	0.166	7.797	0.671	No-No
733	skin 1 imaging.tif_Drift_Corrected.tif	22a	0	21	1	1	676	102	480	474	174.498	No	8	6	60	1	0.415	0.172	19.903	0.041	7.482	0.376	No-No		733	skin 1 imaging.tif_Drift_Corrected.tif	34	0	7	1	1	398	769	638	398	183.372	No	22	6	60	15	1.66	2.756	13.273	0.166	9.326	0.703	No-No
734	skin 1 imaging.tif_Drift_Corrected.tif	22a	0	22	1	1	676	100	480	474	175.232	No	8	7	70	0	0.83	0.689	20.733	0.083	8.31	0.401	No-No		734	skin 1 imaging.tif_Drift_Corrected.tif	34	0	8	1	1	400	770	638	398	183.272	No	22	7	70	14	0.928	0.861	14.201	0.093	10.25	0.722	No-No
735	skin 1 imaging.tif_Drift_Corrected.tif	22b	0	15	1	1	647	100	480	474	169.98	No	8	0	0	7	0	0	14.882	0.409	14.28	0.96	No-No		735	skin 1 imaging.tif_Drift_Corrected.tif	34	0	9	1	1	401	770	638	398	183.049	No	22	8	80	13	0.415	0.172	14.616	0.041	10.637	0.728	No-No
736	skin 1 imaging.tif_Drift_Corrected.tif	22b	0	16	1	1	647	100	480	474	169.98	No	8	1	10	6	0	0	14.882	0	14.28	0.96	No-No		736	skin 1 imaging.tif_Drift_Corrected.tif	34	0	10	1	1	401	770	638	398	183.049	No	22	9	90	12	0	0	14.616	0	10.637	0.728	No-No
737	skin 1 imaging.tif_Drift_Corrected.tif	22b	0	17	1	1	646	100	480	474	169.812	No	8	2	20	5	0.415	0.172	15.297	0.041	14.62	0.956	No-No		737	skin 1 imaging.tif_Drift_Corrected.tif	34	0	11	1	1	403	771	638	398	182.955	No	22	10	100	11	0.928	0.861	15.544	0.093	11.561	0.744	No-No
738	skin 1 imaging.tif_Drift_Corrected.tif	22b	0	18	1	1	648	100	480	474	170.15	No	8	3	30	4	0.83	0.689	16.127	0.083	13.944	0.865	No-No		738	skin 1 imaging.tif_Drift_Corrected.tif	34	0	12	1	1	403	771	638	398	182.955	No	22	11	110	10	0	0	15.544	0	11.561	0.744	No-No
739	skin 1 imaging.tif_Drift_Corrected.tif	22b	0	19	1	1	650	104	480	474	168.982	No	8	4	40	3	1.856	3.445	17.983	0.186	12.318	0.685	No-No		739	skin 1 imaging.tif_Drift_Corrected.tif	34	0	13	1	1	406	771	638	398	182.295	No	22	12	120	9	1.245	1.55	16.789	0.124	12.73	0.758	No-No
740	skin 1 imaging.tif_Drift_Corrected.tif	22b	0	20	1	1	650	104	480	474	168.982	No	8	5	50	2	0	0	17.983	0	12.318	0.685	No-No		740	skin 1 imaging.tif_Drift_Corrected.tif	34	0	14	1	1	406	771	638	398	182.295	No	22	13	130	8	0	0	16.789	0	12.73	0.758	No-No
741	skin 1 imaging.tif_Drift_Corrected.tif	22b	0	21	1	1	649	104	480	474	168.809	No	8	6	60	1	0.415	0.172	18.398	0.041	12.669	0.689	No-No		741	skin 1 imaging.tif_Drift_Corrected.tif	34	0	15	1	1	416	766	638	398	178.357	No	22	14	140	7	4.64	21.528	21.428	0.464	16.317	0.761	No-No
742	skin 1 imaging.tif_Drift_Corrected.tif	22b	0	22	1	1	648	101	480	474	169.772	No	8	7	70	0	1.312	1.722	19.71	0.131	13.701	0.695	No-No		742	skin 1 imaging.tif_Drift_Corrected.tif	34	0	16	1	1	424	761	638	398	174.875	No	22	15	150	6	3.915	15.328	25.344	0.392	19.505	0.77	No-No
743	skin 1 imaging.tif_Drift_Corrected.tif	23	1	1	1	1	912	310	480	474	191.764	No	12	0	0	11	0	0	0	0	0	NaN	No-No		743	skin 1 imaging.tif_Drift_Corrected.tif	34	0	17	1	1	426	759	638	398	173.738	No	22	16	160	5	1.174	1.378	26.517	0.117	20.352	0.767	No-No
744	skin 1 imaging.tif_Drift_Corrected.tif	23	1	2	1	1	899	307	480	474	187.188	No	12	1	10	10	5.537	30.656	5.537	0.554	5.537	1	No-No		744	skin 1 imaging.tif_Drift_Corrected.tif	34	0	18	1	1	430	756	638	398	171.826	No	22	17	170	4	2.075	4.306	28.592	0.207	22.093	0.773	No-No
745	skin 1 imaging.tif_Drift_Corrected.tif	23	1	3	1	1	892	298	480	474	185.927	No	12	2	20	9	4.732	22.389	10.269	0.473	9.679	0.943	No-No		745	skin 1 imaging.tif_Drift_Corrected.tif	34	0	19	1	1	437	753	638	398	169.301	No	22	18	180	3	3.161	9.989	31.753	0.316	25.12	0.791	No-No
746	skin 1 imaging.tif_Drift_Corrected.tif	23	1	4	1	1	890	296	480	474	185.493	No	12	3	30	8	1.174	1.378	11.442	0.117	10.822	0.946	No-No		746	skin 1 imaging.tif_Drift_Corrected.tif	34	0	20	1	1	441	753	638	398	168.489	No	22	19	190	2	1.66	2.756	33.413	0.166	26.767	0.801	No-No
747	skin 1 imaging.tif_Drift_Corrected.tif	23	1	5	1	1	886	291	480	474	184.815	No	12	4	40	7	2.657	7.061	14.1	0.266	13.364	0.948	No-No		747	skin 1 imaging.tif_Drift_Corrected.tif	34	0	21	1	1	445	751	638	398	166.961	No	22	20	200	1	1.856	3.445	35.269	0.186	28.524	0.809	No-No
748	skin 1 imaging.tif_Drift_Corrected.tif	23	1	6	1	1	886	291	480	474	184.815	No	12	5	50	6	0	0	14.1	0	13.364	0.948	No-No		748	skin 1 imaging.tif_Drift_Corrected.tif	34	0	22	1	1	447	751	638	398	166.565	No	22	21	210	0	0.83	0.689	36.099	0.083	29.345	0.813	No-No
749	skin 1 imaging.tif_Drift_Corrected.tif	23	1	7	1	1	885	291	480	474	184.437	No	12	6	60	5	0.415	0.172	14.515	0.041	13.701	0.944	No-No		749	skin 1 imaging.tif_Drift_Corrected.tif	35	0	1	1	1	95	934	638	398	316.639	No	22	0	0	21	0	0	0	0	0	NaN	No-No
750	skin 1 imaging.tif_Drift_Corrected.tif	23	1	8	1	1	885	291	480	474	184.437	No	12	7	70	4	0	0	14.515	0	13.701	0.944	No-No		750	skin 1 imaging.tif_Drift_Corrected.tif	35	0	2	1	1	109	954	638	398	318.491	No	22	1	10	20	10.131	102.646	10.131	1.013	10.131	1	No-No
751	skin 1 imaging.tif_Drift_Corrected.tif	23	1	9	1	1	884	291	480	474	184.059	No	12	8	80	3	0.415	0.172	14.93	0.041	14.043	0.941	No-No		751	skin 1 imaging.tif_Drift_Corrected.tif	35	0	3	1	1	112	957	638	398	318.54	No	22	2	20	19	1.761	3.1	11.892	0.176	11.869	0.998	No-No
752	skin 1 imaging.tif_Drift_Corrected.tif	23	1	10	1	1	882	291	480	474	183.303	No	12	9	90	2	0.83	0.689	15.76	0.083	14.737	0.935	No-No		752	skin 1 imaging.tif_Drift_Corrected.tif	35	0	4	1	1	118	962	638	398	318.361	No	22	3	30	18	3.241	10.506	15.133	0.324	15.038	0.994	No-No
753	skin 1 imaging.tif_Drift_Corrected.tif	23	1	11	1	1	882	291	480	474	183.303	No	12	10	100	1	0	0	15.76	0	14.737	0.935	No-No		753	skin 1 imaging.tif_Drift_Corrected.tif	35	0	5	1	1	120	965	638	398	318.717	No	22	4	40	17	1.496	2.239	16.63	0.15	16.527	0.994	No-No
754	skin 1 imaging.tif_Drift_Corrected.tif	23	1	12	1	1	882	290	480	474	183.475	No	12	11	110	0	0.415	0.172	16.175	0.041	14.963	0.925	No-No		754	skin 1 imaging.tif_Drift_Corrected.tif	35	0	6	1	1	122	966	638	398	318.465	No	22	5	50	16	0.928	0.861	17.558	0.093	17.376	0.99	No-No
755	skin 1 imaging.tif_Drift_Corrected.tif	23a	0	13	1	1	872	287	480	474	180.242	No	10	0	0	9	0	0	20.507	0.433	19.149	0.934	No-No		755	skin 1 imaging.tif_Drift_Corrected.tif	35	0	7	1	1	125	967	638	398	317.937	No	22	6	60	15	1.312	1.722	18.87	0.131	18.508	0.981	No-No
756	skin 1 imaging.tif_Drift_Corrected.tif	23a	0	14	1	1	868	286	480	474	178.926	No	10	1	10	8	1.711	2.928	22.218	0.171	20.8	0.936	No-No		756	skin 1 imaging.tif_Drift_Corrected.tif	35	0	8	1	1	127	969	638	398	318	No	22	7	70	14	1.174	1.378	20.044	0.117	19.681	0.982	No-No
757	skin 1 imaging.tif_Drift_Corrected.tif	23a	0	15	1	1	866	286	480	474	178.18	No	10	2	20	7	0.83	0.689	23.048	0.083	21.532	0.934	No-No		757	skin 1 imaging.tif_Drift_Corrected.tif	35	0	9	1	1	128	970	638	398	318.033	No	22	8	80	13	0.587	0.344	20.631	0.059	20.267	0.982	No-No
758	skin 1 imaging.tif_Drift_Corrected.tif	23a	0	16	1	1	864	285	480	474	177.617	No	10	3	30	6	0.928	0.861	23.976	0.093	22.46	0.937	No-No		758	skin 1 imaging.tif_Drift_Corrected.tif	35	0	10	1	1	130	971	638	398	317.792	No	22	9	90	12	0.928	0.861	21.559	0.093	21.137	0.98	No-No
759	skin 1 imaging.tif_Drift_Corrected.tif	23a	0	17	1	1	861	285	480	474	176.5	No	10	4	40	5	1.245	1.55	25.221	0.124	23.571	0.935	No-No		759	skin 1 imaging.tif_Drift_Corrected.tif	35	0	11	1	1	129	969	638	398	317.447	No	22	10	100	11	0.928	0.861	22.487	0.093	20.25	0.901	No-No
760	skin 1 imaging.tif_Drift_Corrected.tif	23a	0	18	1	1	861	287	480	474	176.133	No	10	5	50	4	0.83	0.689	26.051	0.083	23.218	0.891	No-No		760	skin 1 imaging.tif_Drift_Corrected.tif	35	0	12	1	1	130	969	638	398	317.171	No	22	11	110	10	0.415	0.172	22.902	0.041	20.541	0.897	No-No
761	skin 1 imaging.tif_Drift_Corrected.tif	23a	0	19	1	1	857	288	480	474	174.46	No	10	6	60	3	1.711	2.928	27.762	0.171	24.583	0.885	No-No		761	skin 1 imaging.tif_Drift_Corrected.tif	35	0	13	1	1	132	969	638	398	316.62	No	22	12	120	9	0.83	0.689	23.732	0.083	21.137	0.891	No-No
762	skin 1 imaging.tif_Drift_Corrected.tif	23a	0	20	1	1	858	287	480	474	175.016	No	10	7	70	2	0.587	0.344	28.349	0.059	24.358	0.859	No-No		762	skin 1 imaging.tif_Drift_Corrected.tif	35	0	14	1	1	134	967	638	398	315.448	No	22	13	130	8	1.174	1.378	24.905	0.117	21.202	0.851	No-No
763	skin 1 imaging.tif_Drift_Corrected.tif	23a	0	21	1	1	859	289	480	474	175.023	No	10	8	80	1	0.928	0.861	29.277	0.093	23.659	0.808	No-No		763	skin 1 imaging.tif_Drift_Corrected.tif	35	0	15	1	1	133	967	638	398	315.724	No	22	14	140	7	0.415	0.172	25.32	0.041	20.887	0.825	No-No
764	skin 1 imaging.tif_Drift_Corrected.tif	23a	0	22	1	1	858	289	480	474	174.65	No	10	9	90	0	0.415	0.172	29.692	0.041	24.045	0.81	No-No		764	skin 1 imaging.tif_Drift_Corrected.tif	35	0	16	1	1	140	965	638	398	313.179	No	22	15	150	6	3.021	9.128	28.342	0.302	22.677	0.8	No-No
765	skin 1 imaging.tif_Drift_Corrected.tif	23b	0	13	1	1	909	301	480	474	191.966	No	10	0	0	9	0	0	28.274	1.21	3.937	0.139	No-No		765	skin 1 imaging.tif_Drift_Corrected.tif	35	0	17	1	1	140	965	638	398	313.179	No	22	16	160	5	0	0	28.342	0	22.677	0.8	No-No
766	skin 1 imaging.tif_Drift_Corrected.tif	23b	0	14	1	1	908	301	480	474	191.581	No	10	1	10	8	0.415	0.172	28.689	0.041	4.087	0.142	No-No		766	skin 1 imaging.tif_Drift_Corrected.tif	35	0	18	1	1	144	965	638	398	312.086	No	22	17	170	4	1.66	2.756	30.002	0.166	24.063	0.802	No-No
767	skin 1 imaging.tif_Drift_Corrected.tif	23b	0	15	1	1	909	302	480	474	191.811	No	10	2	20	7	0.587	0.344	29.276	0.059	3.546	0.121	No-No		767	skin 1 imaging.tif_Drift_Corrected.tif	35	0	19	1	1	158	961	638	398	307.035	No	22	18	180	3	6.042	36.512	36.044	0.604	28.445	0.789	No-No
768	skin 1 imaging.tif_Drift_Corrected.tif	23b	0	16	1	1	910	302	480	474	192.196	No	10	3	30	6	0.415	0.172	29.691	0.041	3.422	0.115	No-No		768	skin 1 imaging.tif_Drift_Corrected.tif	35	0	20	1	1	174	956	638	398	301.171	No	22	19	190	2	6.957	48.395	43.001	0.696	34.033	0.791	No-No
769	skin 1 imaging.tif_Drift_Corrected.tif	23b	0	17	1	1	911	302	480	474	192.582	No	10	4	40	5	0.415	0.172	30.106	0.041	3.346	0.111	No-No		769	skin 1 imaging.tif_Drift_Corrected.tif	35	0	21	1	1	182	951	638	398	297.455	No	22	20	200	1	3.915	15.328	46.916	0.392	36.788	0.784	No-No
770	skin 1 imaging.tif_Drift_Corrected.tif	23b	0	18	1	1	911	302	480	474	192.582	No	10	5	50	4	0	0	30.106	0	3.346	0.111	No-No		770	skin 1 imaging.tif_Drift_Corrected.tif	35	0	22	1	1	186	950	638	398	296.081	No	22	21	210	0	1.711	2.928	48.627	0.171	38.344	0.789	No-No
771	skin 1 imaging.tif_Drift_Corrected.tif	23b	0	19	1	1	912	302	480	474	192.967	No	10	6	60	3	0.415	0.172	30.521	0.041	3.32	0.109	No-No		771	skin 1 imaging.tif_Drift_Corrected.tif	36	0	1	1	1	102	895	638	398	303.349	No	22	0	0	21	0	0	0	0	0	NaN	No-No
772	skin 1 imaging.tif_Drift_Corrected.tif	23b	0	20	1	1	913	302	480	474	193.353	No	10	7	70	2	0.415	0.172	30.936	0.041	3.346	0.108	No-No		772	skin 1 imaging.tif_Drift_Corrected.tif	36	0	2	1	1	118	913	638	398	303.724	No	22	1	10	20	9.995	99.891	9.995	0.999	9.995	1	No-No
773	skin 1 imaging.tif_Drift_Corrected.tif	23b	0	21	1	1	915	303	480	474	193.972	No	10	8	80	1	0.928	0.861	31.864	0.093	3.161	0.099	No-No		773	skin 1 imaging.tif_Drift_Corrected.tif	36	0	3	1	1	122	915	638	398	303.133	No	22	2	20	19	1.856	3.445	11.85	0.186	11.738	0.991	No-No
774	skin 1 imaging.tif_Drift_Corrected.tif	23b	0	22	1	1	917	304	480	474	194.594	No	10	9	90	0	0.928	0.861	32.792	0.093	3.241	0.099	No-No		774	skin 1 imaging.tif_Drift_Corrected.tif	36	0	4	1	1	132	919	638	398	301.405	No	22	3	30	18	4.47	19.978	16.32	0.447	15.944	0.977	No-No
775	skin 1 imaging.tif_Drift_Corrected.tif	24	1	1	1	1	992	72	480	474	270.148	No	16	0	0	15	0	0	0	0	0	NaN	No-No		775	skin 1 imaging.tif_Drift_Corrected.tif	36	0	5	1	1	136	922	638	398	301.148	No	22	4	40	17	2.075	4.306	18.395	0.207	18.018	0.979	No-No
776	skin 1 imaging.tif_Drift_Corrected.tif	24	1	2	1	1	969	65	480	474	264.561	No	16	1	10	14	9.977	99.546	9.977	0.998	9.977	1	No-No		776	skin 1 imaging.tif_Drift_Corrected.tif	36	0	6	1	1	136	922	638	398	301.148	No	22	5	50	16	0	0	18.395	0	18.018	0.979	No-No
777	skin 1 imaging.tif_Drift_Corrected.tif	24	1	3	1	1	962	58	480	474	264.228	No	16	2	20	13	4.108	16.878	14.086	0.411	13.739	0.975	No-No		777	skin 1 imaging.tif_Drift_Corrected.tif	36	0	7	1	1	138	923	638	398	300.875	No	22	6	60	15	0.928	0.861	19.323	0.093	18.927	0.979	No-No
778	skin 1 imaging.tif_Drift_Corrected.tif	24	1	4	1	1	960	58	480	474	263.601	No	16	3	30	12	0.83	0.689	14.916	0.083	14.495	0.972	No-No		778	skin 1 imaging.tif_Drift_Corrected.tif	36	0	8	1	1	140	924	638	398	300.604	No	22	7	70	14	0.928	0.861	20.251	0.093	19.838	0.98	No-No
779	skin 1 imaging.tif_Drift_Corrected.tif	24	1	5	1	1	957	57	480	474	262.934	No	16	4	40	11	1.312	1.722	16.228	0.131	15.803	0.974	No-No		779	skin 1 imaging.tif_Drift_Corrected.tif	36	0	9	1	1	143	925	638	398	300.052	No	22	8	80	13	1.312	1.722	21.563	0.131	21.083	0.978	No-No
780	skin 1 imaging.tif_Drift_Corrected.tif	24	1	6	1	1	957	57	480	474	262.934	No	16	5	50	10	0	0	16.228	0	15.803	0.974	No-No		780	skin 1 imaging.tif_Drift_Corrected.tif	36	0	10	1	1	143	925	638	398	300.052	No	22	9	90	12	0	0	21.563	0	21.083	0.978	No-No
781	skin 1 imaging.tif_Drift_Corrected.tif	24	1	7	1	1	954	58	480	474	261.724	No	16	6	60	9	1.312	1.722	17.54	0.131	16.806	0.958	No-No		781	skin 1 imaging.tif_Drift_Corrected.tif	36	0	11	1	1	143	925	638	398	300.052	No	22	10	100	11	0	0	21.563	0	21.083	0.978	No-No
782	skin 1 imaging.tif_Drift_Corrected.tif	24	1	8	1	1	954	58	480	474	261.724	No	16	7	70	8	0	0	17.54	0	16.806	0.958	No-No		782	skin 1 imaging.tif_Drift_Corrected.tif	36	0	12	1	1	143	925	638	398	300.052	No	22	11	110	10	0	0	21.563	0	21.083	0.978	No-No
783	skin 1 imaging.tif_Drift_Corrected.tif	24	1	9	1	1	954	59	480	474	261.45	No	16	8	80	7	0.415	0.172	17.955	0.041	16.667	0.928	No-No		783	skin 1 imaging.tif_Drift_Corrected.tif	36	0	13	1	1	144	926	638	398	300.071	No	22	12	120	9	0.587	0.344	22.15	0.059	21.664	0.978	No-No
784	skin 1 imaging.tif_Drift_Corrected.tif	24	1	10	1	1	956	58	480	474	262.348	No	16	9	90	6	0.928	0.861	18.883	0.093	16.03	0.849	No-No		784	skin 1 imaging.tif_Drift_Corrected.tif	36	0	14	1	1	142	931	638	398	302.154	No	22	13	130	8	2.235	4.995	24.385	0.223	22.333	0.916	No-No
785	skin 1 imaging.tif_Drift_Corrected.tif	24	1	11	1	1	956	58	480	474	262.348	No	16	10	100	5	0	0	18.883	0	16.03	0.849	No-No		785	skin 1 imaging.tif_Drift_Corrected.tif	36	0	15	1	1	140	931	638	398	302.721	No	22	14	140	7	0.83	0.689	25.215	0.083	21.723	0.862	No-No
786	skin 1 imaging.tif_Drift_Corrected.tif	24	1	12	1	1	956	57	480	474	262.622	No	16	11	110	4	0.415	0.172	19.298	0.041	16.185	0.839	No-No		786	skin 1 imaging.tif_Drift_Corrected.tif	36	0	16	1	1	140	931	638	398	302.721	No	22	15	150	6	0	0	25.215	0	21.723	0.862	No-No
787	skin 1 imaging.tif_Drift_Corrected.tif	24	1	13	1	1	956	57	480	474	262.622	No	16	12	120	3	0	0	19.298	0	16.185	0.839	No-No		787	skin 1 imaging.tif_Drift_Corrected.tif	36	0	17	1	1	140	931	638	398	302.721	No	22	16	160	5	0	0	25.215	0	21.723	0.862	No-No
788	skin 1 imaging.tif_Drift_Corrected.tif	24	1	14	1	1	959	54	480	474	264.378	No	16	13	130	2	1.761	3.1	21.059	0.176	15.6	0.741	No-No		788	skin 1 imaging.tif_Drift_Corrected.tif	36	0	18	1	1	140	931	638	398	302.721	No	22	17	170	4	0	0	25.215	0	21.723	0.862	No-No
789	skin 1 imaging.tif_Drift_Corrected.tif	24	1	15	1	1	961	54	480	474	265.003	No	16	14	140	1	0.83	0.689	21.889	0.083	14.876	0.68	No-No		789	skin 1 imaging.tif_Drift_Corrected.tif	36	0	19	1	1	138	931	638	398	303.288	No	22	18	180	3	0.83	0.689	26.045	0.083	21.128	0.811	No-No
790	skin 1 imaging.tif_Drift_Corrected.tif	24	1	16	1	1	960	54	480	474	264.691	No	16	15	150	0	0.415	0.172	22.304	0.041	15.237	0.683	No-No		790	skin 1 imaging.tif_Drift_Corrected.tif	36	0	20	1	1	138	930	638	398	302.985	No	22	19	190	2	0.415	0.172	26.46	0.041	20.837	0.787	No-No
791	skin 1 imaging.tif_Drift_Corrected.tif	24a	0	17	1	1	947	65	480	474	257.624	No	6	0	0	5	0	0	29.371	0.707	18.9	0.643	No-No		791	skin 1 imaging.tif_Drift_Corrected.tif	36	0	21	1	1	139	930	638	398	302.701	No	22	20	200	1	0.415	0.172	26.875	0.041	21.137	0.786	No-No
792	skin 1 imaging.tif_Drift_Corrected.tif	24a	0	18	1	1	946	65	480	474	257.312	No	6	1	10	4	0.415	0.172	29.786	0.041	19.31	0.648	No-No		792	skin 1 imaging.tif_Drift_Corrected.tif	36	0	22	1	1	140	930	638	398	302.417	No	22	21	210	0	0.415	0.172	27.29	0.041	21.44	0.786	No-No
793	skin 1 imaging.tif_Drift_Corrected.tif	24a	0	19	1	1	945	67	480	474	256.453	No	6	2	20	3	0.928	0.861	30.714	0.093	19.615	0.639	No-No		793	skin 1 imaging.tif_Drift_Corrected.tif	37	0	1	1	1	348	875	638	398	231.668	No	22	0	0	21	0	0	0	0	0	NaN	No-No
794	skin 1 imaging.tif_Drift_Corrected.tif	24a	0	20	1	1	943	68	480	474	255.555	No	6	3	30	2	0.928	0.861	31.642	0.093	20.403	0.645	No-No		794	skin 1 imaging.tif_Drift_Corrected.tif	37	0	2	1	1	358	889	638	398	234.569	No	22	1	10	20	7.14	50.979	7.14	0.714	7.14	1	No-No
795	skin 1 imaging.tif_Drift_Corrected.tif	24a	0	21	1	1	942	67	480	474	255.518	No	6	4	40	1	0.587	0.344	32.229	0.059	20.853	0.647	No-No		795	skin 1 imaging.tif_Drift_Corrected.tif	37	0	3	1	1	362	891	638	398	234.475	No	22	2	20	19	1.856	3.445	8.996	0.186	8.823	0.981	No-No
796	skin 1 imaging.tif_Drift_Corrected.tif	24a	0	22	1	1	935	69	480	474	252.793	No	6	5	50	0	3.021	9.128	35.25	0.302	23.688	0.672	No-No		796	skin 1 imaging.tif_Drift_Corrected.tif	37	0	4	1	1	364	894	638	398	235.16	No	22	3	30	18	1.496	2.239	10.492	0.15	10.308	0.982	No-No
797	skin 1 imaging.tif_Drift_Corrected.tif	24b	0	17	1	1	969	45	480	474	269.961	No	6	0	0	5	0	0	27.586	0.528	14.719	0.534	No-No		797	skin 1 imaging.tif_Drift_Corrected.tif	37	0	5	1	1	366	899	638	398	236.581	No	22	4	40	17	2.235	4.995	12.727	0.223	12.45	0.978	No-No
798	skin 1 imaging.tif_Drift_Corrected.tif	24b	0	18	1	1	971	44	480	474	270.859	No	6	1	10	4	0.928	0.861	28.514	0.093	14.525	0.509	No-No		798	skin 1 imaging.tif_Drift_Corrected.tif	37	0	6	1	1	369	899	638	398	235.989	No	22	5	50	16	1.245	1.55	13.972	0.124	13.235	0.947	No-No
799	skin 1 imaging.tif_Drift_Corrected.tif	24b	0	19	1	1	974	42	480	474	272.342	No	6	2	20	3	1.496	2.239	30.01	0.15	14.519	0.484	No-No		799	skin 1 imaging.tif_Drift_Corrected.tif	37	0	7	1	1	369	899	638	398	235.989	No	22	6	60	15	0	0	13.972	0	13.235	0.947	No-No
800	skin 1 imaging.tif_Drift_Corrected.tif	24b	0	20	1	1	975	42	480	474	272.655	No	6	3	30	2	0.415	0.172	30.425	0.041	14.31	0.47	No-No		800	skin 1 imaging.tif_Drift_Corrected.tif	37	0	8	1	1	372	902	638	398	236.503	No	22	7	70	14	1.761	3.1	15.733	0.176	14.992	0.953	No-No
801	skin 1 imaging.tif_Drift_Corrected.tif	24b	0	21	1	1	975	42	480	474	272.655	No	6	4	40	1	0	0	30.425	0	14.31	0.47	No-No		801	skin 1 imaging.tif_Drift_Corrected.tif	37	0	9	1	1	373	903	638	398	236.677	No	22	8	80	13	0.587	0.344	16.32	0.059	15.578	0.955	No-No
802	skin 1 imaging.tif_Drift_Corrected.tif	24b	0	22	1	1	970	49	480	474	269.183	No	6	5	50	0	3.57	12.745	33.995	0.357	13.208	0.389	No-No		802	skin 1 imaging.tif_Drift_Corrected.tif	37	0	10	1	1	373	903	638	398	236.677	No	22	9	90	12	0	0	16.32	0	15.578	0.955	No-No
803	skin 1 imaging.tif_Drift_Corrected.tif	25	1	1	1	1	568	307	480	474	78.338	No	6	0	0	5	0	0	0	0	0	NaN	No-No		803	skin 1 imaging.tif_Drift_Corrected.tif	37	0	11	1	1	374	907	638	398	237.957	No	22	10	100	11	1.711	2.928	18.031	0.171	17.111	0.949	No-No
804	skin 1 imaging.tif_Drift_Corrected.tif	25	1	2	1	1	563	306	480	474	77.765	No	6	1	10	4	2.116	4.478	2.116	0.212	2.116	1	No-No		804	skin 1 imaging.tif_Drift_Corrected.tif	37	0	12	1	1	374	907	638	398	237.957	No	22	11	110	10	0	0	18.031	0	17.111	0.949	No-No
805	skin 1 imaging.tif_Drift_Corrected.tif	25	1	3	1	1	561	302	480	474	78.899	No	6	2	20	3	1.856	3.445	3.972	0.186	3.57	0.899	No-No		805	skin 1 imaging.tif_Drift_Corrected.tif	37	0	13	1	1	376	907	638	398	237.576	No	22	12	120	9	0.83	0.689	18.861	0.083	17.646	0.936	No-No
806	skin 1 imaging.tif_Drift_Corrected.tif	25	1	4	1	1	562	301	480	474	79.452	No	6	3	30	2	0.587	0.344	4.559	0.059	3.521	0.772	No-No		806	skin 1 imaging.tif_Drift_Corrected.tif	37	0	14	1	1	376	907	638	398	237.576	No	22	13	130	8	0	0	18.861	0	17.646	0.936	No-No
807	skin 1 imaging.tif_Drift_Corrected.tif	25	1	5	1	1	563	301	480	474	79.63	No	6	4	40	1	0.415	0.172	4.974	0.041	3.241	0.652	No-No		807	skin 1 imaging.tif_Drift_Corrected.tif	37	0	15	1	1	376	907	638	398	237.576	No	22	14	140	7	0	0	18.861	0	17.646	0.936	No-No
808	skin 1 imaging.tif_Drift_Corrected.tif	25	1	6	1	1	564	300	480	474	80.184	No	6	5	50	0	0.587	0.344	5.561	0.059	3.346	0.602	No-No		808	skin 1 imaging.tif_Drift_Corrected.tif	37	0	16	1	1	376	907	638	398	237.576	No	22	15	150	6	0	0	18.861	0	17.646	0.936	No-No
809	skin 1 imaging.tif_Drift_Corrected.tif	25a	0	7	1	1	565	286	480	474	85.624	No	16	0	0	15	0	0	11.386	0.582	8.803	0.773	No-No		809	skin 1 imaging.tif_Drift_Corrected.tif	37	0	17	1	1	376	907	638	398	237.576	No	22	16	160	5	0	0	18.861	0	17.646	0.936	No-No
810	skin 1 imaging.tif_Drift_Corrected.tif	25a	0	8	1	1	565	285	480	474	86.002	No	16	1	10	14	0.415	0.172	11.801	0.041	9.214	0.781	No-No		810	skin 1 imaging.tif_Drift_Corrected.tif	37	0	18	1	1	375	907	638	398	237.766	No	22	17	170	4	0.415	0.172	19.276	0.041	17.376	0.901	No-No
811	skin 1 imaging.tif_Drift_Corrected.tif	25a	0	9	1	1	563	284	480	474	86.045	No	16	2	20	13	0.928	0.861	12.729	0.093	9.768	0.767	No-No		811	skin 1 imaging.tif_Drift_Corrected.tif	37	0	19	1	1	375	909	638	398	238.504	No	22	18	180	3	0.83	0.689	20.106	0.083	18.018	0.896	No-No
812	skin 1 imaging.tif_Drift_Corrected.tif	25a	0	10	1	1	562	281	480	474	87.024	No	16	3	30	12	1.312	1.722	14.041	0.131	11.074	0.789	No-No		812	skin 1 imaging.tif_Drift_Corrected.tif	37	0	20	1	1	375	909	638	398	238.504	No	22	19	190	2	0	0	20.106	0	18.018	0.896	No-No
813	skin 1 imaging.tif_Drift_Corrected.tif	25a	0	11	1	1	562	281	480	474	87.024	No	16	4	40	11	0	0	14.041	0	11.074	0.789	No-No		813	skin 1 imaging.tif_Drift_Corrected.tif	37	0	21	1	1	375	909	638	398	238.504	No	22	20	200	1	0	0	20.106	0	18.018	0.896	No-No
814	skin 1 imaging.tif_Drift_Corrected.tif	25a	0	12	1	1	562	281	480	474	87.024	No	16	5	50	10	0	0	14.041	0	11.074	0.789	No-No		814	skin 1 imaging.tif_Drift_Corrected.tif	37	0	22	1	1	376	909	638	398	238.315	No	22	21	210	0	0.415	0.172	20.521	0.041	18.279	0.891	No-No
815	skin 1 imaging.tif_Drift_Corrected.tif	25a	0	13	1	1	565	283	480	474	86.76	No	16	6	60	9	1.496	2.239	15.537	0.15	10.038	0.646	No-No		815	skin 1 imaging.tif_Drift_Corrected.tif	38	0	1	1	1	403	881	638	398	222.911	No	22	0	0	21	0	0	0	0	0	NaN	No-No
816	skin 1 imaging.tif_Drift_Corrected.tif	25a	0	14	1	1	565	284	480	474	86.381	No	16	7	70	8	0.415	0.172	15.952	0.041	9.626	0.603	No-No		816	skin 1 imaging.tif_Drift_Corrected.tif	38	0	2	1	1	407	887	638	398	224.439	No	22	1	10	20	2.993	8.956	2.993	0.299	2.993	1	No-No
817	skin 1 imaging.tif_Drift_Corrected.tif	25a	0	15	1	1	564	283	480	474	86.592	No	16	8	80	7	0.587	0.344	16.539	0.059	10.097	0.611	No-No		817	skin 1 imaging.tif_Drift_Corrected.tif	38	0	3	1	1	412	889	638	398	224.314	No	22	2	20	19	2.235	4.995	5.227	0.223	4.997	0.956	No-No
818	skin 1 imaging.tif_Drift_Corrected.tif	25a	0	16	1	1	563	282	480	474	86.806	No	16	9	90	6	0.587	0.344	17.126	0.059	10.58	0.618	No-No		818	skin 1 imaging.tif_Drift_Corrected.tif	38	0	4	1	1	414	892	638	398	225.101	No	22	3	30	18	1.496	2.239	6.724	0.15	6.456	0.96	No-No
819	skin 1 imaging.tif_Drift_Corrected.tif	25a	0	17	1	1	562	282	480	474	86.643	No	16	10	100	5	0.415	0.172	17.541	0.041	10.67	0.608	No-No		819	skin 1 imaging.tif_Drift_Corrected.tif	38	0	5	1	1	416	895	638	398	225.896	No	22	4	40	17	1.496	2.239	8.22	0.15	7.929	0.965	No-No
820	skin 1 imaging.tif_Drift_Corrected.tif	25a	0	18	1	1	561	281	480	474	86.863	No	16	11	110	4	0.587	0.344	18.128	0.059	11.174	0.616	No-No		820	skin 1 imaging.tif_Drift_Corrected.tif	38	0	6	1	1	418	897	638	398	226.318	No	22	5	50	16	1.174	1.378	9.394	0.117	9.102	0.969	No-No
821	skin 1 imaging.tif_Drift_Corrected.tif	25a	0	19	1	1	561	281	480	474	86.863	No	16	12	120	3	0	0	18.128	0	11.174	0.616	No-No		821	skin 1 imaging.tif_Drift_Corrected.tif	38	0	7	1	1	422	899	638	398	226.416	No	22	6	60	15	1.856	3.445	11.25	0.186	10.862	0.965	No-No
822	skin 1 imaging.tif_Drift_Corrected.tif	25a	0	20	1	1	560	279	480	474	87.471	No	16	13	130	2	0.928	0.861	19.056	0.093	12.085	0.634	No-No		822	skin 1 imaging.tif_Drift_Corrected.tif	38	0	8	1	1	424	902	638	398	227.234	No	22	7	70	14	1.496	2.239	12.746	0.15	12.325	0.967	No-No
823	skin 1 imaging.tif_Drift_Corrected.tif	25a	0	21	1	1	560	279	480	474	87.471	No	16	14	140	1	0	0	19.056	0	12.085	0.634	No-No		823	skin 1 imaging.tif_Drift_Corrected.tif	38	0	9	1	1	426	904	638	398	227.676	No	22	8	80	13	1.174	1.378	13.92	0.117	13.499	0.97	No-No
824	skin 1 imaging.tif_Drift_Corrected.tif	25a	0	22	1	1	563	281	480	474	87.188	No	16	15	150	0	1.496	2.239	20.552	0.15	10.988	0.535	No-No		824	skin 1 imaging.tif_Drift_Corrected.tif	38	0	10	1	1	428	907	638	398	228.507	No	22	9	90	12	1.496	2.239	15.416	0.15	14.969	0.971	No-No
825	skin 1 imaging.tif_Drift_Corrected.tif	25b	0	7	1	1	563	311	480	474	75.91	No	16	0	0	15	0	0	10.145	0.458	2.657	0.262	No-No		825	skin 1 imaging.tif_Drift_Corrected.tif	38	0	11	1	1	428	907	638	398	228.507	No	22	10	100	11	0	0	15.416	0	14.969	0.971	No-No
826	skin 1 imaging.tif_Drift_Corrected.tif	25b	0	8	1	1	561	311	480	474	75.537	No	16	1	10	14	0.83	0.689	10.975	0.083	3.346	0.305	No-No		826	skin 1 imaging.tif_Drift_Corrected.tif	38	0	12	1	1	428	907	638	398	228.507	No	22	11	110	10	0	0	15.416	0	14.969	0.971	No-No
827	skin 1 imaging.tif_Drift_Corrected.tif	25b	0	9	1	1	561	312	480	474	75.165	No	16	2	20	13	0.415	0.172	11.39	0.041	3.57	0.313	No-No		827	skin 1 imaging.tif_Drift_Corrected.tif	38	0	13	1	1	428	907	638	398	228.507	No	22	12	120	9	0	0	15.416	0	14.969	0.971	No-No
828	skin 1 imaging.tif_Drift_Corrected.tif	25b	0	10	1	1	561	312	480	474	75.165	No	16	3	30	12	0	0	11.39	0	3.57	0.313	No-No		828	skin 1 imaging.tif_Drift_Corrected.tif	38	0	14	1	1	428	907	638	398	228.507	No	22	13	130	8	0	0	15.416	0	14.969	0.971	No-No
829	skin 1 imaging.tif_Drift_Corrected.tif	25b	0	11	1	1	560	312	480	474	74.981	No	16	4	40	11	0.415	0.172	11.805	0.041	3.915	0.332	No-No		829	skin 1 imaging.tif_Drift_Corrected.tif	38	0	15	1	1	428	907	638	398	228.507	No	22	14	140	7	0	0	15.416	0	14.969	0.971	No-No
830	skin 1 imaging.tif_Drift_Corrected.tif	25b	0	12	1	1	559	314	480	474	74.053	No	16	5	50	10	0.928	0.861	12.733	0.093	4.732	0.372	No-No		830	skin 1 imaging.tif_Drift_Corrected.tif	38	0	16	1	1	428	907	638	398	228.507	No	22	15	150	6	0	0	15.416	0	14.969	0.971	No-No
831	skin 1 imaging.tif_Drift_Corrected.tif	25b	0	13	1	1	560	315	480	474	73.867	No	16	6	60	9	0.587	0.344	13.32	0.059	4.695	0.353	No-No		831	skin 1 imaging.tif_Drift_Corrected.tif	38	0	17	1	1	428	907	638	398	228.507	No	22	16	160	5	0	0	15.416	0	14.969	0.971	No-No
832	skin 1 imaging.tif_Drift_Corrected.tif	25b	0	14	1	1	560	315	480	474	73.867	No	16	7	70	8	0	0	13.32	0	4.695	0.353	No-No		832	skin 1 imaging.tif_Drift_Corrected.tif	38	0	18	1	1	430	908	638	398	228.576	No	22	17	170	4	0.928	0.861	16.344	0.093	15.846	0.97	No-No
833	skin 1 imaging.tif_Drift_Corrected.tif	25b	0	15	1	1	560	315	480	474	73.867	No	16	8	80	7	0	0	13.32	0	4.695	0.353	No-No		833	skin 1 imaging.tif_Drift_Corrected.tif	38	0	19	1	1	430	908	638	398	228.576	No	22	18	180	3	0	0	16.344	0	15.846	0.97	No-No
834	skin 1 imaging.tif_Drift_Corrected.tif	25b	0	16	1	1	560	316	480	474	73.496	No	16	9	90	6	0.415	0.172	13.735	0.041	4.997	0.364	No-No		834	skin 1 imaging.tif_Drift_Corrected.tif	38	0	20	1	1	431	908	638	398	228.419	No	22	19	190	2	0.415	0.172	16.759	0.041	16.142	0.963	No-No
835	skin 1 imaging.tif_Drift_Corrected.tif	25b	0	17	1	1	560	315	480	474	73.867	No	16	10	100	5	0.415	0.172	14.15	0.041	4.695	0.332	No-No		835	skin 1 imaging.tif_Drift_Corrected.tif	38	0	21	1	1	431	908	638	398	228.419	No	22	20	200	1	0	0	16.759	0	16.142	0.963	No-No
836	skin 1 imaging.tif_Drift_Corrected.tif	25b	0	18	1	1	559	314	480	474	74.053	No	16	11	110	4	0.587	0.344	14.736	0.059	4.732	0.321	No-No		836	skin 1 imaging.tif_Drift_Corrected.tif	38	0	22	1	1	432	912	638	398	229.804	No	22	21	210	0	1.711	2.928	18.47	0.171	17.617	0.954	No-No
837	skin 1 imaging.tif_Drift_Corrected.tif	25b	0	19	1	1	559	314	480	474	74.053	No	16	12	120	3	0	0	14.736	0	4.732	0.321	No-No		837	skin 1 imaging.tif_Drift_Corrected.tif	39	0	1	1	1	929	700	638	398	174.045	No	22	0	0	21	0	0	0	0	0	NaN	No-No
838	skin 1 imaging.tif_Drift_Corrected.tif	25b	0	20	1	1	559	314	480	474	74.053	No	16	13	130	2	0	0	14.736	0	4.732	0.321	No-No		838	skin 1 imaging.tif_Drift_Corrected.tif	39	0	2	1	1	925	698	638	398	172.297	No	22	1	10	20	1.856	3.445	1.856	0.186	1.856	1	No-No
839	skin 1 imaging.tif_Drift_Corrected.tif	25b	0	21	1	1	559	314	480	474	74.053	No	16	14	140	1	0	0	14.736	0	4.732	0.321	No-No		839	skin 1 imaging.tif_Drift_Corrected.tif	39	0	3	1	1	925	696	638	398	171.698	No	22	2	20	19	0.83	0.689	2.686	0.083	2.348	0.874	No-No
840	skin 1 imaging.tif_Drift_Corrected.tif	25b	0	22	1	1	559	314	480	474	74.053	No	16	15	150	0	0	0	14.736	0	4.732	0.321	No-No		840	skin 1 imaging.tif_Drift_Corrected.tif	39	0	4	1	1	923	694	638	398	170.525	No	22	3	30	18	1.174	1.378	3.86	0.117	3.521	0.912	No-No
841	skin 1 imaging.tif_Drift_Corrected.tif	26	1	1	1	1	165	548	479	474	133.88	No	5	0	0	4	0	0	0	0	0	NaN	No-No		841	skin 1 imaging.tif_Drift_Corrected.tif	39	0	5	1	1	922	693	638	398	169.938	No	22	4	40	17	0.587	0.344	4.447	0.059	4.108	0.924	No-No
842	skin 1 imaging.tif_Drift_Corrected.tif	26	1	2	1	1	170	558	479	474	132.889	No	5	1	10	3	4.64	21.528	4.64	0.464	4.64	1	No-No		842	skin 1 imaging.tif_Drift_Corrected.tif	39	0	6	1	1	922	693	638	398	169.938	No	22	5	50	16	0	0	4.447	0	4.108	0.924	No-No
843	skin 1 imaging.tif_Drift_Corrected.tif	26	1	3	1	1	175	566	479	474	131.811	No	5	2	20	2	3.915	15.328	8.555	0.392	8.545	0.999	No-No		843	skin 1 imaging.tif_Drift_Corrected.tif	39	0	7	1	1	919	693	638	398	169.077	No	22	6	60	15	1.245	1.55	5.692	0.124	5.066	0.89	No-No
844	skin 1 imaging.tif_Drift_Corrected.tif	26	1	4	1	1	178	568	479	474	130.865	No	5	3	30	1	1.496	2.239	10.051	0.15	9.899	0.985	No-No		844	skin 1 imaging.tif_Drift_Corrected.tif	39	0	8	1	1	919	693	638	398	169.077	No	22	7	70	14	0	0	5.692	0	5.066	0.89	No-No
845	skin 1 imaging.tif_Drift_Corrected.tif	26	1	5	1	1	178	568	479	474	130.865	No	5	4	40	0	0	0	10.051	0	9.899	0.985	No-No		845	skin 1 imaging.tif_Drift_Corrected.tif	39	0	9	1	1	919	693	638	398	169.077	No	22	8	80	13	0	0	5.692	0	5.066	0.89	No-No
846	skin 1 imaging.tif_Drift_Corrected.tif	26a	0	6	1	1	165	567	479	474	135.905	No	17	0	0	16	0	0	15.462	0.541	7.885	0.51	No-No		846	skin 1 imaging.tif_Drift_Corrected.tif	39	0	10	1	1	919	693	638	398	169.077	No	22	9	90	12	0	0	5.692	0	5.066	0.89	No-No
847	skin 1 imaging.tif_Drift_Corrected.tif	26a	0	7	1	1	163	567	479	474	136.701	No	17	1	10	15	0.83	0.689	16.292	0.083	7.929	0.487	No-No		847	skin 1 imaging.tif_Drift_Corrected.tif	39	0	11	1	1	919	693	638	398	169.077	No	22	10	100	11	0	0	5.692	0	5.066	0.89	No-No
848	skin 1 imaging.tif_Drift_Corrected.tif	26a	0	8	1	1	162	566	479	474	136.983	No	17	2	20	14	0.587	0.344	16.879	0.059	7.573	0.449	No-No		848	skin 1 imaging.tif_Drift_Corrected.tif	39	0	12	1	1	919	693	638	398	169.077	No	22	11	110	10	0	0	5.692	0	5.066	0.89	No-No
849	skin 1 imaging.tif_Drift_Corrected.tif	26a	0	9	1	1	162	566	479	474	136.983	No	17	3	30	13	0	0	16.879	0	7.573	0.449	No-No		849	skin 1 imaging.tif_Drift_Corrected.tif	39	0	13	1	1	923	694	638	398	170.525	No	22	12	120	9	1.711	2.928	7.403	0.171	3.521	0.476	No-No
850	skin 1 imaging.tif_Drift_Corrected.tif	26a	0	10	1	1	162	566	479	474	136.983	No	17	4	40	12	0	0	16.879	0	7.573	0.449	No-No		850	skin 1 imaging.tif_Drift_Corrected.tif	39	0	14	1	1	923	694	638	398	170.525	No	22	13	130	8	0	0	7.403	0	3.521	0.476	No-No
851	skin 1 imaging.tif_Drift_Corrected.tif	26a	0	11	1	1	162	566	479	474	136.983	No	17	5	50	11	0	0	16.879	0	7.573	0.449	No-No		851	skin 1 imaging.tif_Drift_Corrected.tif	39	0	15	1	1	921	694	638	398	169.95	No	22	14	140	7	0.83	0.689	8.233	0.083	4.15	0.504	No-No
852	skin 1 imaging.tif_Drift_Corrected.tif	26a	0	12	1	1	162	566	479	474	136.983	No	17	6	60	10	0	0	16.879	0	7.573	0.449	No-No		852	skin 1 imaging.tif_Drift_Corrected.tif	39	0	16	1	1	920	693	638	398	169.363	No	22	15	150	6	0.587	0.344	8.82	0.059	4.732	0.537	No-No
853	skin 1 imaging.tif_Drift_Corrected.tif	26a	0	13	1	1	162	566	479	474	136.983	No	17	7	70	9	0	0	16.879	0	7.573	0.449	No-No		853	skin 1 imaging.tif_Drift_Corrected.tif	39	0	17	1	1	920	693	638	398	169.363	No	22	16	160	5	0	0	8.82	0	4.732	0.537	No-No
854	skin 1 imaging.tif_Drift_Corrected.tif	26a	0	14	1	1	162	567	479	474	137.1	No	17	8	80	8	0.415	0.172	17.294	0.041	7.983	0.462	No-No		854	skin 1 imaging.tif_Drift_Corrected.tif	39	0	18	1	1	919	693	638	398	169.077	No	22	17	170	4	0.415	0.172	9.235	0.041	5.066	0.549	No-No
855	skin 1 imaging.tif_Drift_Corrected.tif	26a	0	15	1	1	159	568	479	474	138.411	No	17	9	90	7	1.312	1.722	18.606	0.131	8.665	0.466	No-No		855	skin 1 imaging.tif_Drift_Corrected.tif	39	0	19	1	1	919	693	638	398	169.077	No	22	18	180	3	0	0	9.235	0	5.066	0.549	No-No
856	skin 1 imaging.tif_Drift_Corrected.tif	26a	0	16	1	1	145	557	479	474	142.826	No	17	10	100	6	7.389	54.595	25.995	0.739	9.102	0.35	No-No		856	skin 1 imaging.tif_Drift_Corrected.tif	39	0	20	1	1	917	693	638	398	168.505	No	22	19	190	2	0.83	0.689	10.065	0.083	5.765	0.573	No-No
857	skin 1 imaging.tif_Drift_Corrected.tif	26a	0	17	1	1	144	556	479	474	143.129	No	17	11	110	5	0.587	0.344	26.582	0.059	9.326	0.351	No-No		857	skin 1 imaging.tif_Drift_Corrected.tif	39	0	21	1	1	917	692	638	398	168.204	No	22	20	200	1	0.415	0.172	10.48	0.041	5.985	0.571	No-No
858	skin 1 imaging.tif_Drift_Corrected.tif	26a	0	18	1	1	144	556	479	474	143.129	No	17	12	120	4	0	0	26.582	0	9.326	0.351	No-No		858	skin 1 imaging.tif_Drift_Corrected.tif	39	0	22	1	1	917	692	638	398	168.204	No	22	21	210	0	0	0	10.48	0	5.985	0.571	No-No
859	skin 1 imaging.tif_Drift_Corrected.tif	26a	0	19	1	1	144	555	479	474	143.031	No	17	13	130	3	0.415	0.172	26.997	0.041	9.186	0.34	No-No		859	skin 1 imaging.tif_Drift_Corrected.tif	40	0	1	1	1	711	595	638	398	87.188	No	22	0	0	21	0	0	0	0	0	NaN	No-No
860	skin 1 imaging.tif_Drift_Corrected.tif	26a	0	20	1	1	144	555	479	474	143.031	No	17	14	140	2	0	0	26.997	0	9.186	0.34	No-No		860	skin 1 imaging.tif_Drift_Corrected.tif	40	0	2	1	1	707	595	638	398	86.625	No	22	1	10	20	1.66	2.756	1.66	0.166	1.66	1	No-No
861	skin 1 imaging.tif_Drift_Corrected.tif	26a	0	21	1	1	144	555	479	474	143.031	No	17	15	150	1	0	0	26.997	0	9.186	0.34	No-No		861	skin 1 imaging.tif_Drift_Corrected.tif	40	0	3	1	1	705	595	638	398	86.354	No	22	2	20	19	0.83	0.689	2.49	0.083	2.49	1	No-No
862	skin 1 imaging.tif_Drift_Corrected.tif	26a	0	22	1	1	145	556	479	474	142.726	No	17	16	160	0	0.587	0.344	27.584	0.059	8.939	0.324	No-No		862	skin 1 imaging.tif_Drift_Corrected.tif	40	0	4	1	1	701	595	638	398	85.834	No	22	3	30	18	1.66	2.756	4.15	0.166	4.15	1	No-No
863	skin 1 imaging.tif_Drift_Corrected.tif	26b	0	6	1	1	197	572	479	474	123.895	No	17	0	0	16	0	0	18.109	0.806	16.6	0.917	No-No		863	skin 1 imaging.tif_Drift_Corrected.tif	40	0	5	1	1	692	599	638	398	86.373	No	22	4	40	17	4.087	16.706	8.237	0.409	8.058	0.978	No-No
864	skin 1 imaging.tif_Drift_Corrected.tif	26b	0	7	1	1	200	572	479	474	122.72	No	17	1	10	15	1.245	1.55	19.354	0.124	17.612	0.91	No-No		864	skin 1 imaging.tif_Drift_Corrected.tif	40	0	6	1	1	687	599	638	398	85.858	No	22	5	50	16	2.075	4.306	10.312	0.207	10.097	0.979	No-No
865	skin 1 imaging.tif_Drift_Corrected.tif	26b	0	8	1	1	200	573	479	474	122.858	No	17	2	20	14	0.415	0.172	19.769	0.041	17.85	0.903	No-No		865	skin 1 imaging.tif_Drift_Corrected.tif	40	0	7	1	1	687	599	638	398	85.858	No	22	6	60	15	0	0	10.312	0	10.097	0.979	No-No
866	skin 1 imaging.tif_Drift_Corrected.tif	26b	0	9	1	1	200	573	479	474	122.858	No	17	3	30	13	0	0	19.769	0	17.85	0.903	No-No		866	skin 1 imaging.tif_Drift_Corrected.tif	40	0	8	1	1	687	599	638	398	85.858	No	22	7	70	14	0	0	10.312	0	10.097	0.979	No-No
867	skin 1 imaging.tif_Drift_Corrected.tif	26b	0	10	1	1	199	572	479	474	123.112	No	17	4	40	12	0.587	0.344	20.356	0.059	17.271	0.848	No-No		867	skin 1 imaging.tif_Drift_Corrected.tif	40	0	9	1	1	690	599	638	398	86.161	No	22	8	80	13	1.245	1.55	11.557	0.124	8.872	0.768	No-No
868	skin 1 imaging.tif_Drift_Corrected.tif	26b	0	11	1	1	200	571	479	474	122.583	No	17	5	50	11	0.587	0.344	20.943	0.059	17.381	0.83	No-No		868	skin 1 imaging.tif_Drift_Corrected.tif	40	0	10	1	1	689	599	638	398	86.058	No	22	9	90	12	0.415	0.172	11.972	0.041	9.28	0.775	No-No
869	skin 1 imaging.tif_Drift_Corrected.tif	26b	0	12	1	1	201	570	479	474	122.055	No	17	6	60	10	0.587	0.344	21.53	0.059	17.509	0.813	No-No		869	skin 1 imaging.tif_Drift_Corrected.tif	40	0	11	1	1	685	601	638	398	86.474	No	22	10	100	11	1.856	3.445	13.828	0.186	11.074	0.801	No-No
870	skin 1 imaging.tif_Drift_Corrected.tif	26b	0	13	1	1	201	571	479	474	122.191	No	17	7	70	9	0.415	0.172	21.945	0.041	17.729	0.808	No-No		870	skin 1 imaging.tif_Drift_Corrected.tif	40	0	12	1	1	681	603	638	398	86.926	No	22	11	110	10	1.856	3.445	15.684	0.186	12.885	0.822	No-No
871	skin 1 imaging.tif_Drift_Corrected.tif	26b	0	14	1	1	203	573	479	474	121.686	No	17	8	80	8	1.174	1.378	23.119	0.117	18.877	0.817	No-No		871	skin 1 imaging.tif_Drift_Corrected.tif	40	0	13	1	1	678	608	638	398	88.717	No	22	12	120	9	2.42	5.856	18.104	0.242	14.719	0.813	No-No
872	skin 1 imaging.tif_Drift_Corrected.tif	26b	0	15	1	1	206	574	479	474	120.657	No	17	9	90	7	1.312	1.722	24.431	0.131	20.148	0.825	No-No		872	skin 1 imaging.tif_Drift_Corrected.tif	40	0	14	1	1	678	608	638	398	88.717	No	22	13	130	8	0	0	18.104	0	14.719	0.813	No-No
873	skin 1 imaging.tif_Drift_Corrected.tif	26b	0	16	1	1	209	573	479	474	119.345	No	17	10	100	6	1.312	1.722	25.743	0.131	21.002	0.816	No-No		873	skin 1 imaging.tif_Drift_Corrected.tif	40	0	15	1	1	677	609	638	398	89.048	No	22	14	140	7	0.587	0.344	18.691	0.059	15.259	0.816	No-No
874	skin 1 imaging.tif_Drift_Corrected.tif	26b	0	17	1	1	212	573	479	474	118.177	No	17	11	110	5	1.245	1.55	26.988	0.124	22.093	0.819	No-No		874	skin 1 imaging.tif_Drift_Corrected.tif	40	0	16	1	1	675	609	638	398	88.901	No	22	15	150	6	0.83	0.689	19.521	0.083	16.03	0.821	No-No
875	skin 1 imaging.tif_Drift_Corrected.tif	26b	0	18	1	1	213	573	479	474	117.788	No	17	12	120	4	0.415	0.172	27.403	0.041	22.46	0.82	No-No		875	skin 1 imaging.tif_Drift_Corrected.tif	40	0	17	1	1	675	609	638	398	88.901	No	22	16	160	5	0	0	19.521	0	16.03	0.821	No-No
876	skin 1 imaging.tif_Drift_Corrected.tif	26b	0	19	1	1	218	572	479	474	115.699	No	17	13	130	3	2.116	4.478	29.519	0.212	24.145	0.818	No-No		876	skin 1 imaging.tif_Drift_Corrected.tif	40	0	18	1	1	675	609	638	398	88.901	No	22	17	170	4	0	0	19.521	0	16.03	0.821	No-No
877	skin 1 imaging.tif_Drift_Corrected.tif	26b	0	20	1	1	222	572	479	474	114.146	No	17	14	140	2	1.66	2.756	31.179	0.166	25.666	0.823	No-No		877	skin 1 imaging.tif_Drift_Corrected.tif	40	0	19	1	1	679	608	638	398	88.796	No	22	18	180	3	1.711	2.928	21.232	0.171	14.334	0.675	No-No
878	skin 1 imaging.tif_Drift_Corrected.tif	26b	0	21	1	1	225	571	479	474	112.835	No	17	15	150	1	1.312	1.722	32.492	0.131	26.667	0.821	No-No		878	skin 1 imaging.tif_Drift_Corrected.tif	40	0	20	1	1	679	607	638	398	88.388	No	22	19	190	2	0.415	0.172	21.647	0.041	14.183	0.655	No-No
879	skin 1 imaging.tif_Drift_Corrected.tif	26b	0	22	1	1	225	571	479	474	112.835	No	17	16	160	0	0	0	32.492	0	26.667	0.821	No-No		879	skin 1 imaging.tif_Drift_Corrected.tif	40	0	21	1	1	679	607	638	398	88.388	No	22	20	200	1	0	0	21.647	0	14.183	0.655	No-No
880	skin 1 imaging.tif_Drift_Corrected.tif	27	1	1	1	1	432	617	479	474	62.468	No	5	0	0	4	0	0	0	0	0	NaN	No-No		880	skin 1 imaging.tif_Drift_Corrected.tif	40	0	22	1	1	677	607	638	398	88.232	No	22	21	210	0	0.83	0.689	22.477	0.083	14.963	0.666	No-No
881	skin 1 imaging.tif_Drift_Corrected.tif	27	1	2	1	1	435	624	479	474	64.873	No	5	1	10	3	3.161	9.989	3.161	0.316	3.161	1	No-No		881	skin 1 imaging.tif_Drift_Corrected.tif	41	0	1	1	1	804	648	638	398	124.539	No	22	0	0	21	0	0	0	0	0	NaN	No-No
882	skin 1 imaging.tif_Drift_Corrected.tif	27	1	3	1	1	437	626	479	474	65.444	No	5	2	20	2	1.174	1.378	4.334	0.117	4.273	0.986	No-No		882	skin 1 imaging.tif_Drift_Corrected.tif	41	0	2	1	1	801	646	638	398	123.16	No	22	1	10	20	1.496	2.239	1.496	0.15	1.496	1	No-No
883	skin 1 imaging.tif_Drift_Corrected.tif	27	1	4	1	1	438	626	479	474	65.335	No	5	3	30	1	0.415	0.172	4.749	0.041	4.489	0.945	No-No		883	skin 1 imaging.tif_Drift_Corrected.tif	41	0	3	1	1	801	646	638	398	123.16	No	22	2	20	19	0	0	1.496	0	1.496	1	No-No
884	skin 1 imaging.tif_Drift_Corrected.tif	27	1	5	1	1	438	627	479	474	65.735	No	5	4	40	0	0.415	0.172	5.164	0.041	4.84	0.937	No-No		884	skin 1 imaging.tif_Drift_Corrected.tif	41	0	4	1	1	798	645	638	398	122.132	No	22	3	30	18	1.312	1.722	2.809	0.131	2.784	0.991	No-No
885	skin 1 imaging.tif_Drift_Corrected.tif	27a	0	6	1	1	428	635	479	474	70.087	No	17	0	0	16	0	0	10.479	0.531	7.652	0.73	No-No		885	skin 1 imaging.tif_Drift_Corrected.tif	41	0	5	1	1	797	645	638	398	121.907	No	22	4	40	17	0.415	0.172	3.224	0.041	3.161	0.98	No-No
886	skin 1 imaging.tif_Drift_Corrected.tif	27a	0	7	1	1	428	636	479	474	70.483	No	17	1	10	15	0.415	0.172	10.894	0.041	8.058	0.74	No-No		886	skin 1 imaging.tif_Drift_Corrected.tif	41	0	6	1	1	797	645	638	398	121.907	No	22	5	50	16	0	0	3.224	0	3.161	0.98	No-No
887	skin 1 imaging.tif_Drift_Corrected.tif	27a	0	8	1	1	428	636	479	474	70.483	No	17	2	20	14	0	0	10.894	0	8.058	0.74	No-No		887	skin 1 imaging.tif_Drift_Corrected.tif	41	0	7	1	1	797	643	638	398	121.21	No	22	6	60	15	0.83	0.689	4.054	0.083	3.57	0.881	No-No
888	skin 1 imaging.tif_Drift_Corrected.tif	27a	0	9	1	1	429	635	479	474	69.963	No	17	3	30	13	0.587	0.344	11.481	0.059	7.573	0.66	No-No		888	skin 1 imaging.tif_Drift_Corrected.tif	41	0	8	1	1	800	641	638	398	121.201	No	22	7	70	14	1.496	2.239	5.55	0.15	3.346	0.603	No-No
889	skin 1 imaging.tif_Drift_Corrected.tif	27a	0	10	1	1	430	636	479	474	70.238	No	17	4	40	12	0.587	0.344	12.068	0.059	7.929	0.657	No-No		889	skin 1 imaging.tif_Drift_Corrected.tif	41	0	9	1	1	800	638	638	398	120.167	No	22	8	80	13	1.245	1.55	6.795	0.124	4.47	0.658	No-No
890	skin 1 imaging.tif_Drift_Corrected.tif	27a	0	11	1	1	432	636	479	474	70.002	No	17	5	50	11	0.83	0.689	12.898	0.083	7.885	0.611	No-No		890	skin 1 imaging.tif_Drift_Corrected.tif	41	0	10	1	1	800	638	638	398	120.167	No	22	9	90	12	0	0	6.795	0	4.47	0.658	No-No
891	skin 1 imaging.tif_Drift_Corrected.tif	27a	0	12	1	1	435	635	479	474	69.265	No	17	6	60	10	1.312	1.722	14.21	0.131	7.573	0.533	No-No		891	skin 1 imaging.tif_Drift_Corrected.tif	41	0	11	1	1	798	637	638	398	119.359	No	22	10	100	11	0.928	0.861	7.723	0.093	5.2	0.673	No-No
892	skin 1 imaging.tif_Drift_Corrected.tif	27a	0	13	1	1	435	635	479	474	69.265	No	17	7	70	9	0	0	14.21	0	7.573	0.533	No-No		892	skin 1 imaging.tif_Drift_Corrected.tif	41	0	12	1	1	800	636	638	398	119.48	No	22	11	110	10	0.928	0.861	8.651	0.093	5.249	0.607	No-No
893	skin 1 imaging.tif_Drift_Corrected.tif	27a	0	14	1	1	434	635	479	474	69.376	No	17	8	80	8	0.415	0.172	14.625	0.041	7.516	0.514	No-No		893	skin 1 imaging.tif_Drift_Corrected.tif	41	0	13	1	1	801	635	638	398	119.371	No	22	12	120	9	0.587	0.344	9.238	0.059	5.537	0.599	No-No
894	skin 1 imaging.tif_Drift_Corrected.tif	27a	0	15	1	1	433	637	479	474	70.287	No	17	9	90	7	0.928	0.861	15.553	0.093	8.31	0.534	No-No		894	skin 1 imaging.tif_Drift_Corrected.tif	41	0	14	1	1	800	635	638	398	119.137	No	22	13	130	8	0.415	0.172	9.653	0.041	5.645	0.585	No-No
895	skin 1 imaging.tif_Drift_Corrected.tif	27a	0	16	1	1	433	637	479	474	70.287	No	17	10	100	6	0	0	15.553	0	8.31	0.534	No-No		895	skin 1 imaging.tif_Drift_Corrected.tif	41	0	15	1	1	803	635	638	398	119.844	No	22	14	140	7	1.245	1.55	10.898	0.124	5.411	0.497	No-No
896	skin 1 imaging.tif_Drift_Corrected.tif	27a	0	17	1	1	434	638	479	474	70.576	No	17	11	110	5	0.587	0.344	16.14	0.059	8.754	0.542	No-No		896	skin 1 imaging.tif_Drift_Corrected.tif	41	0	16	1	1	801	635	638	398	119.371	No	22	15	150	6	0.83	0.689	11.728	0.083	5.537	0.472	No-No
897	skin 1 imaging.tif_Drift_Corrected.tif	27a	0	18	1	1	438	637	479	474	69.752	No	17	12	120	4	1.711	2.928	17.851	0.171	8.665	0.485	No-No		897	skin 1 imaging.tif_Drift_Corrected.tif	41	0	17	1	1	801	638	638	398	120.399	No	22	16	160	5	1.245	1.55	12.973	0.124	4.333	0.334	No-No
898	skin 1 imaging.tif_Drift_Corrected.tif	27a	0	19	1	1	439	636	479	474	69.249	No	17	13	130	3	0.587	0.344	18.438	0.059	8.403	0.456	No-No		898	skin 1 imaging.tif_Drift_Corrected.tif	41	0	18	1	1	801	638	638	398	120.399	No	22	17	170	4	0	0	12.973	0	4.333	0.334	No-No
899	skin 1 imaging.tif_Drift_Corrected.tif	27a	0	20	1	1	439	636	479	474	69.249	No	17	14	140	2	0	0	18.438	0	8.403	0.456	No-No		899	skin 1 imaging.tif_Drift_Corrected.tif	41	0	19	1	1	801	638	638	398	120.399	No	22	18	180	3	0	0	12.973	0	4.333	0.334	No-No
900	skin 1 imaging.tif_Drift_Corrected.tif	27a	0	21	1	1	440	636	479	474	69.151	No	17	15	150	1	0.415	0.172	18.853	0.041	8.555	0.454	No-No		900	skin 1 imaging.tif_Drift_Corrected.tif	41	0	20	1	1	803	636	638	398	120.185	No	22	19	190	2	1.174	1.378	14.147	0.117	4.997	0.353	No-No
901	skin 1 imaging.tif_Drift_Corrected.tif	27a	0	22	1	1	441	637	479	474	69.459	No	17	16	160	0	0.587	0.344	19.44	0.059	9.102	0.468	No-No		901	skin 1 imaging.tif_Drift_Corrected.tif	41	0	21	1	1	803	636	638	398	120.185	No	22	20	200	1	0	0	14.147	0	4.997	0.353	No-No
902	skin 1 imaging.tif_Drift_Corrected.tif	27b	0	6	1	1	451	624	479	474	63.325	No	17	0	0	16	0	0	10.701	0.554	8.403	0.785	No-No		902	skin 1 imaging.tif_Drift_Corrected.tif	41	0	22	1	1	803	636	638	398	120.185	No	22	21	210	0	0	0	14.147	0	4.997	0.353	No-No
903	skin 1 imaging.tif_Drift_Corrected.tif	27b	0	7	1	1	455	624	479	474	63.042	No	17	1	10	15	1.66	2.756	12.361	0.166	9.977	0.807	No-No		903	skin 1 imaging.tif_Drift_Corrected.tif	42	0	1	1	1	771	701	638	398	137.326	No	22	0	0	21	0	0	0	0	0	NaN	No-No
904	skin 1 imaging.tif_Drift_Corrected.tif	27b	0	8	1	1	459	621	479	474	61.567	No	17	2	20	14	2.075	4.306	14.436	0.207	11.327	0.785	No-No		904	skin 1 imaging.tif_Drift_Corrected.tif	42	0	2	1	1	771	699	638	398	136.566	No	22	1	10	20	0.83	0.689	0.83	0.083	0.83	1	No-No
905	skin 1 imaging.tif_Drift_Corrected.tif	27b	0	9	1	1	465	619	479	474	60.455	No	17	3	30	13	2.625	6.889	17.061	0.262	13.72	0.804	No-No		905	skin 1 imaging.tif_Drift_Corrected.tif	42	0	3	1	1	768	697	638	398	135.306	No	22	2	20	19	1.496	2.239	2.326	0.15	2.075	0.892	No-No
906	skin 1 imaging.tif_Drift_Corrected.tif	27b	0	10	1	1	471	619	479	474	60.267	No	17	4	40	12	2.49	6.2	19.551	0.249	16.206	0.829	No-No		906	skin 1 imaging.tif_Drift_Corrected.tif	42	0	4	1	1	768	697	638	398	135.306	No	22	3	30	18	0	0	2.326	0	2.075	0.892	No-No
907	skin 1 imaging.tif_Drift_Corrected.tif	27b	0	11	1	1	471	619	479	474	60.267	No	17	5	50	11	0	0	19.551	0	16.206	0.829	No-No		907	skin 1 imaging.tif_Drift_Corrected.tif	42	0	5	1	1	770	696	638	398	135.259	No	22	4	40	17	0.928	0.861	3.254	0.093	2.116	0.65	No-No
908	skin 1 imaging.tif_Drift_Corrected.tif	27b	0	12	1	1	471	619	479	474	60.267	No	17	6	60	10	0	0	19.551	0	16.206	0.829	No-No		908	skin 1 imaging.tif_Drift_Corrected.tif	42	0	6	1	1	770	699	638	398	136.399	No	22	5	50	16	1.245	1.55	4.499	0.124	0.928	0.206	No-No
909	skin 1 imaging.tif_Drift_Corrected.tif	27b	0	13	1	1	471	619	479	474	60.267	No	17	7	70	9	0	0	19.551	0	16.206	0.829	No-No		909	skin 1 imaging.tif_Drift_Corrected.tif	42	0	7	1	1	771	697	638	398	135.807	No	22	6	60	15	0.928	0.861	5.427	0.093	1.66	0.306	No-No
910	skin 1 imaging.tif_Drift_Corrected.tif	27b	0	14	1	1	472	620	479	474	60.66	No	17	8	80	8	0.587	0.344	20.138	0.059	16.647	0.827	No-No		910	skin 1 imaging.tif_Drift_Corrected.tif	42	0	8	1	1	769	695	638	398	134.712	No	22	7	70	14	1.174	1.378	6.601	0.117	2.625	0.398	No-No
911	skin 1 imaging.tif_Drift_Corrected.tif	27b	0	15	1	1	473	620	479	474	60.641	No	17	9	90	7	0.415	0.172	20.553	0.041	17.06	0.83	No-No		911	skin 1 imaging.tif_Drift_Corrected.tif	42	0	9	1	1	769	695	638	398	134.712	No	22	8	80	13	0	0	6.601	0	2.625	0.398	No-No
912	skin 1 imaging.tif_Drift_Corrected.tif	27b	0	16	1	1	476	620	479	474	60.603	No	17	10	100	6	1.245	1.55	21.798	0.124	18.302	0.84	No-No		912	skin 1 imaging.tif_Drift_Corrected.tif	42	0	10	1	1	769	695	638	398	134.712	No	22	9	90	12	0	0	6.601	0	2.625	0.398	No-No
913	skin 1 imaging.tif_Drift_Corrected.tif	27b	0	17	1	1	475	620	479	474	60.613	No	17	11	110	5	0.415	0.172	22.213	0.041	17.888	0.805	No-No		913	skin 1 imaging.tif_Drift_Corrected.tif	42	0	11	1	1	769	693	638	398	133.953	No	22	10	100	11	0.83	0.689	7.431	0.083	3.422	0.461	No-No
914	skin 1 imaging.tif_Drift_Corrected.tif	27b	0	18	1	1	476	620	479	474	60.603	No	17	12	120	4	0.415	0.172	22.628	0.041	18.302	0.809	No-No		914	skin 1 imaging.tif_Drift_Corrected.tif	42	0	12	1	1	770	695	638	398	134.88	No	22	11	110	10	0.928	0.861	8.359	0.093	2.524	0.302	No-No
915	skin 1 imaging.tif_Drift_Corrected.tif	27b	0	19	1	1	477	619	479	474	60.181	No	17	13	130	3	0.587	0.344	23.215	0.059	18.693	0.805	No-No		915	skin 1 imaging.tif_Drift_Corrected.tif	42	0	13	1	1	772	696	638	398	135.598	No	22	12	120	9	0.928	0.861	9.287	0.093	2.116	0.228	No-No
916	skin 1 imaging.tif_Drift_Corrected.tif	27b	0	20	1	1	480	620	480	474	60.59	No	17	14	140	2	1.312	1.722	24.527	0.131	19.959	0.814	No-No		916	skin 1 imaging.tif_Drift_Corrected.tif	42	0	14	1	1	773	696	638	398	135.768	No	22	13	130	8	0.415	0.172	9.702	0.041	2.235	0.23	No-No
917	skin 1 imaging.tif_Drift_Corrected.tif	27b	0	21	1	1	483	620	480	474	60.603	No	17	15	150	1	1.245	1.55	25.772	0.124	21.202	0.823	No-No		917	skin 1 imaging.tif_Drift_Corrected.tif	42	0	15	1	1	774	696	638	398	135.94	No	22	14	140	7	0.415	0.172	10.117	0.041	2.42	0.239	No-No
918	skin 1 imaging.tif_Drift_Corrected.tif	27b	0	22	1	1	483	620	480	474	60.603	No	17	16	160	0	0	0	25.772	0	21.202	0.823	No-No		918	skin 1 imaging.tif_Drift_Corrected.tif	42	0	16	1	1	776	697	638	398	136.664	No	22	15	150	6	0.928	0.861	11.045	0.093	2.657	0.241	No-No
919	skin 1 imaging.tif_Drift_Corrected.tif	28	1	1	1	1	340	524	479	474	61.303	No	7	0	0	6	0	0	0	0	0	NaN	No-No		919	skin 1 imaging.tif_Drift_Corrected.tif	42	0	17	1	1	776	697	638	398	136.664	No	22	16	160	5	0	0	11.045	0	2.657	0.241	No-No
920	skin 1 imaging.tif_Drift_Corrected.tif	28	1	2	1	1	342	527	479	474	60.961	No	7	1	10	5	1.496	2.239	1.496	0.15	1.496	1	No-No		920	skin 1 imaging.tif_Drift_Corrected.tif	42	0	18	1	1	776	697	638	398	136.664	No	22	17	170	4	0	0	11.045	0	2.657	0.241	No-No
921	skin 1 imaging.tif_Drift_Corrected.tif	28	1	3	1	1	344	530	479	474	60.654	No	7	2	20	4	1.496	2.239	2.993	0.15	2.993	1	No-No		921	skin 1 imaging.tif_Drift_Corrected.tif	42	0	19	1	1	777	697	638	398	136.838	No	22	18	180	3	0.415	0.172	11.46	0.041	2.993	0.261	No-No
922	skin 1 imaging.tif_Drift_Corrected.tif	28	1	4	1	1	347	533	479	474	60.003	No	7	3	30	3	1.761	3.1	4.753	0.176	4.732	0.995	No-No		922	skin 1 imaging.tif_Drift_Corrected.tif	42	0	20	1	1	776	697	638	398	136.664	No	22	19	190	2	0.415	0.172	11.875	0.041	2.657	0.224	No-No
923	skin 1 imaging.tif_Drift_Corrected.tif	28	1	5	1	1	350	534	479	474	59.042	No	7	4	40	2	1.312	1.722	6.066	0.131	5.869	0.968	No-No		923	skin 1 imaging.tif_Drift_Corrected.tif	42	0	21	1	1	775	697	638	398	136.49	No	22	20	200	1	0.415	0.172	12.29	0.041	2.348	0.191	No-No
924	skin 1 imaging.tif_Drift_Corrected.tif	28	1	6	1	1	351	534	479	474	58.666	No	7	5	50	1	0.415	0.172	6.481	0.041	6.169	0.952	No-No		924	skin 1 imaging.tif_Drift_Corrected.tif	42	0	22	1	1	771	697	638	398	135.807	No	22	21	210	0	1.66	2.756	13.95	0.166	1.66	0.119	No-No
925	skin 1 imaging.tif_Drift_Corrected.tif	28	1	7	1	1	351	533	479	474	58.491	No	7	6	60	0	0.415	0.172	6.896	0.041	5.898	0.855	No-No		925	skin 1 imaging.tif_Drift_Corrected.tif	43	0	1	1	1	642	819	638	398	174.723	No	22	0	0	21	0	0	0	0	0	NaN	No-No
926	skin 1 imaging.tif_Drift_Corrected.tif	28a	0	8	1	1	338	524	479	474	62.085	No	15	0	0	14	0	0	13.457	0.656	0.83	0.062	No-No		926	skin 1 imaging.tif_Drift_Corrected.tif	43	0	2	1	1	644	823	638	398	176.393	No	22	1	10	20	1.856	3.445	1.856	0.186	1.856	1	No-No
927	skin 1 imaging.tif_Drift_Corrected.tif	28a	0	9	1	1	333	520	479	474	63.526	No	15	1	10	13	2.657	7.061	16.115	0.266	3.346	0.208	No-No		927	skin 1 imaging.tif_Drift_Corrected.tif	43	0	3	1	1	646	824	638	398	176.821	No	22	2	20	19	0.928	0.861	2.784	0.093	2.657	0.955	No-No
928	skin 1 imaging.tif_Drift_Corrected.tif	28a	0	10	1	1	330	515	479	474	64.133	No	15	2	20	12	2.42	5.856	18.535	0.242	5.583	0.301	No-No		928	skin 1 imaging.tif_Drift_Corrected.tif	43	0	4	1	1	646	824	638	398	176.821	No	22	3	30	18	0	0	2.784	0	2.657	0.955	No-No
929	skin 1 imaging.tif_Drift_Corrected.tif	28a	0	11	1	1	317	516	479	474	69.453	No	15	3	30	11	5.411	29.278	23.945	0.541	10.106	0.422	No-No		929	skin 1 imaging.tif_Drift_Corrected.tif	43	0	5	1	1	649	825	638	398	177.264	No	22	4	40	17	1.312	1.722	4.096	0.131	3.826	0.934	No-No
930	skin 1 imaging.tif_Drift_Corrected.tif	28a	0	12	1	1	312	511	479	474	70.986	No	15	4	40	10	2.934	8.611	26.88	0.293	12.811	0.477	No-No		930	skin 1 imaging.tif_Drift_Corrected.tif	43	0	6	1	1	647	827	638	398	178.074	No	22	5	50	16	1.174	1.378	5.27	0.117	3.915	0.743	No-No
931	skin 1 imaging.tif_Drift_Corrected.tif	28a	0	13	1	1	308	510	479	474	72.521	No	15	5	50	9	1.711	2.928	28.591	0.171	14.495	0.507	No-No		931	skin 1 imaging.tif_Drift_Corrected.tif	43	0	7	1	1	645	827	638	398	178.059	No	22	6	60	15	0.83	0.689	6.1	0.083	3.546	0.581	No-No
932	skin 1 imaging.tif_Drift_Corrected.tif	28a	0	14	1	1	308	510	479	474	72.521	No	15	6	60	8	0	0	28.591	0	14.495	0.507	No-No		932	skin 1 imaging.tif_Drift_Corrected.tif	43	0	8	1	1	644	825	638	398	177.222	No	22	7	70	14	0.928	0.861	7.028	0.093	2.625	0.373	No-No
933	skin 1 imaging.tif_Drift_Corrected.tif	28a	0	15	1	1	309	510	479	474	72.115	No	15	7	70	7	0.415	0.172	29.006	0.041	14.116	0.487	No-No		933	skin 1 imaging.tif_Drift_Corrected.tif	43	0	9	1	1	647	825	638	398	177.244	No	22	8	80	13	1.245	1.55	8.273	0.124	3.241	0.392	No-No
934	skin 1 imaging.tif_Drift_Corrected.tif	28a	0	16	1	1	310	512	479	474	71.886	No	15	8	80	6	0.928	0.861	29.934	0.093	13.409	0.448	No-No		934	skin 1 imaging.tif_Drift_Corrected.tif	43	0	10	1	1	648	825	638	398	177.254	No	22	9	90	12	0.415	0.172	8.688	0.041	3.521	0.405	No-No
935	skin 1 imaging.tif_Drift_Corrected.tif	28a	0	17	1	1	312	513	479	474	71.17	No	15	9	90	5	0.928	0.861	30.862	0.093	12.485	0.405	No-No		935	skin 1 imaging.tif_Drift_Corrected.tif	43	0	11	1	1	651	827	638	398	178.117	No	22	10	100	11	1.496	2.239	10.184	0.15	4.997	0.491	No-No
936	skin 1 imaging.tif_Drift_Corrected.tif	28a	0	18	1	1	312	514	479	474	71.265	No	15	10	100	4	0.415	0.172	31.277	0.041	12.339	0.395	No-No		936	skin 1 imaging.tif_Drift_Corrected.tif	43	0	12	1	1	652	827	638	398	178.13	No	22	11	110	10	0.415	0.172	10.599	0.041	5.315	0.501	No-No
937	skin 1 imaging.tif_Drift_Corrected.tif	28a	0	19	1	1	312	515	479	474	71.363	No	15	11	110	3	0.415	0.172	31.692	0.041	12.206	0.385	No-No		937	skin 1 imaging.tif_Drift_Corrected.tif	43	0	13	1	1	651	827	638	398	178.117	No	22	12	120	9	0.415	0.172	11.014	0.041	4.997	0.454	No-No
938	skin 1 imaging.tif_Drift_Corrected.tif	28a	0	20	1	1	311	514	479	474	71.669	No	15	12	120	2	0.587	0.344	32.279	0.059	12.73	0.394	No-No		938	skin 1 imaging.tif_Drift_Corrected.tif	43	0	14	1	1	649	825	638	398	177.264	No	22	13	130	8	1.174	1.378	12.188	0.117	3.826	0.314	No-No
939	skin 1 imaging.tif_Drift_Corrected.tif	28a	0	21	1	1	310	514	479	474	72.073	No	15	13	130	1	0.415	0.172	32.694	0.041	13.123	0.401	No-No		939	skin 1 imaging.tif_Drift_Corrected.tif	43	0	15	1	1	649	823	638	398	176.434	No	22	14	140	7	0.83	0.689	13.018	0.083	3.346	0.257	No-No
940	skin 1 imaging.tif_Drift_Corrected.tif	28a	0	22	1	1	306	517	479	474	73.98	No	15	14	140	0	2.075	4.306	34.769	0.207	14.406	0.414	No-No		940	skin 1 imaging.tif_Drift_Corrected.tif	43	0	16	1	1	651	823	638	398	176.458	No	22	15	150	6	0.83	0.689	13.848	0.083	4.087	0.295	No-No
941	skin 1 imaging.tif_Drift_Corrected.tif	28b	0	8	1	1	364	538	479	474	54.618	No	15	0	0	14	0	0	12.676	0.578	11.531	0.91	No-No		941	skin 1 imaging.tif_Drift_Corrected.tif	43	0	17	1	1	651	823	638	398	176.458	No	22	16	160	5	0	0	13.848	0	4.087	0.295	No-No
942	skin 1 imaging.tif_Drift_Corrected.tif	28b	0	9	1	1	365	538	479	474	54.256	No	15	1	10	13	0.415	0.172	13.091	0.041	11.891	0.908	No-No		942	skin 1 imaging.tif_Drift_Corrected.tif	43	0	18	1	1	649	823	638	398	176.434	No	22	17	170	4	0.83	0.689	14.678	0.083	3.346	0.228	No-No
943	skin 1 imaging.tif_Drift_Corrected.tif	28b	0	10	1	1	367	542	479	474	54.376	No	15	2	20	12	1.856	3.445	14.947	0.186	13.467	0.901	No-No		943	skin 1 imaging.tif_Drift_Corrected.tif	43	0	19	1	1	649	823	638	398	176.434	No	22	18	180	3	0	0	14.678	0	3.346	0.228	No-No
944	skin 1 imaging.tif_Drift_Corrected.tif	28b	0	11	1	1	369	542	479	474	53.668	No	15	3	30	11	0.83	0.689	15.777	0.083	14.165	0.898	No-No		944	skin 1 imaging.tif_Drift_Corrected.tif	43	0	20	1	1	649	823	638	398	176.434	No	22	19	190	2	0	0	14.678	0	3.346	0.228	No-No
945	skin 1 imaging.tif_Drift_Corrected.tif	28b	0	12	1	1	370	542	479	474	53.316	No	15	4	40	10	0.415	0.172	16.192	0.041	14.519	0.897	No-No		945	skin 1 imaging.tif_Drift_Corrected.tif	43	0	21	1	1	650	825	638	398	177.275	No	22	20	200	1	0.928	0.861	15.606	0.093	4.15	0.266	No-No
946	skin 1 imaging.tif_Drift_Corrected.tif	28b	0	13	1	1	370	543	479	474	53.537	No	15	5	50	9	0.415	0.172	16.607	0.041	14.737	0.887	No-No		946	skin 1 imaging.tif_Drift_Corrected.tif	43	0	22	1	1	649	823	638	398	176.434	No	22	21	210	0	0.928	0.861	16.534	0.093	3.346	0.202	No-No
947	skin 1 imaging.tif_Drift_Corrected.tif	28b	0	14	1	1	371	543	479	474	53.186	No	15	6	60	8	0.415	0.172	17.022	0.041	15.089	0.886	No-No		947	skin 1 imaging.tif_Drift_Corrected.tif	44	0	1	1	1	604	999	638	398	249.814	No	22	0	0	21	0	0	0	0	0	NaN	No-No
948	skin 1 imaging.tif_Drift_Corrected.tif	28b	0	15	1	1	372	544	479	474	53.063	No	15	7	70	7	0.587	0.344	17.609	0.059	15.66	0.889	No-No		948	skin 1 imaging.tif_Drift_Corrected.tif	44	0	2	1	1	609	1001	638	398	250.534	No	22	1	10	20	2.235	4.995	2.235	0.223	2.235	1	No-No
949	skin 1 imaging.tif_Drift_Corrected.tif	28b	0	16	1	1	372	545	479	474	53.292	No	15	8	80	6	0.415	0.172	18.024	0.041	15.884	0.881	No-No		949	skin 1 imaging.tif_Drift_Corrected.tif	44	0	3	1	1	612	1001	638	398	250.477	No	22	2	20	19	1.245	1.55	3.48	0.124	3.422	0.983	No-No
950	skin 1 imaging.tif_Drift_Corrected.tif	28b	0	17	1	1	373	545	479	474	52.946	No	15	9	90	5	0.415	0.172	18.439	0.041	16.233	0.88	No-No		950	skin 1 imaging.tif_Drift_Corrected.tif	44	0	4	1	1	615	1004	638	398	251.671	No	22	3	30	18	1.761	3.1	5.241	0.176	5.014	0.957	No-No
951	skin 1 imaging.tif_Drift_Corrected.tif	28b	0	18	1	1	372	544	479	474	53.063	No	15	10	100	4	0.587	0.344	19.026	0.059	15.66	0.823	No-No		951	skin 1 imaging.tif_Drift_Corrected.tif	44	0	5	1	1	615	1006	638	398	252.5	No	22	4	40	17	0.83	0.689	6.071	0.083	5.411	0.891	No-No
952	skin 1 imaging.tif_Drift_Corrected.tif	28b	0	19	1	1	372	544	479	474	53.063	No	15	11	110	3	0	0	19.026	0	15.66	0.823	No-No		952	skin 1 imaging.tif_Drift_Corrected.tif	44	0	6	1	1	615	1006	638	398	252.5	No	22	5	50	16	0	0	6.071	0	5.411	0.891	No-No
953	skin 1 imaging.tif_Drift_Corrected.tif	28b	0	20	1	1	371	544	479	474	53.411	No	15	12	120	2	0.415	0.172	19.441	0.041	15.31	0.788	No-No		953	skin 1 imaging.tif_Drift_Corrected.tif	44	0	7	1	1	616	1007	638	398	252.9	No	22	6	60	15	0.587	0.344	6.657	0.059	5.985	0.899	No-No
954	skin 1 imaging.tif_Drift_Corrected.tif	28b	0	21	1	1	371	545	479	474	53.638	No	15	13	130	1	0.415	0.172	19.856	0.041	15.539	0.783	No-No		954	skin 1 imaging.tif_Drift_Corrected.tif	44	0	8	1	1	617	1007	638	398	252.885	No	22	7	70	14	0.415	0.172	7.072	0.041	6.335	0.896	No-No
955	skin 1 imaging.tif_Drift_Corrected.tif	28b	0	22	1	1	372	545	479	474	53.292	No	15	14	140	0	0.415	0.172	20.271	0.041	15.884	0.784	No-No		955	skin 1 imaging.tif_Drift_Corrected.tif	44	0	9	1	1	617	1007	638	398	252.885	No	22	8	80	13	0	0	7.072	0	6.335	0.896	No-No
956	skin 1 imaging.tif_Drift_Corrected.tif	29	1	1	1	1	275	924	479	474	205.044	No	8	0	0	7	0	0	0	0	0	NaN	No-No		956	skin 1 imaging.tif_Drift_Corrected.tif	44	0	10	1	1	617	1009	638	398	253.715	No	22	9	90	12	0.83	0.689	7.902	0.083	6.807	0.861	No-No
957	skin 1 imaging.tif_Drift_Corrected.tif	29	1	2	1	1	283	933	479	474	207.125	No	8	1	10	6	4.997	24.973	4.997	0.5	4.997	1	No-No		957	skin 1 imaging.tif_Drift_Corrected.tif	44	0	11	1	1	619	1009	638	398	253.688	No	22	10	100	11	0.83	0.689	8.732	0.083	7.482	0.857	No-No
958	skin 1 imaging.tif_Drift_Corrected.tif	29	1	3	1	1	287	938	479	474	208.394	No	8	2	20	5	2.657	7.061	7.655	0.266	7.652	1	No-No		958	skin 1 imaging.tif_Drift_Corrected.tif	44	0	12	1	1	620	1009	638	398	253.675	No	22	11	110	10	0.415	0.172	9.147	0.041	7.83	0.856	No-No
959	skin 1 imaging.tif_Drift_Corrected.tif	29	1	4	1	1	289	940	479	474	208.847	No	8	3	30	4	1.174	1.378	8.828	0.117	8.823	0.999	No-No		959	skin 1 imaging.tif_Drift_Corrected.tif	44	0	13	1	1	621	1010	638	398	254.078	No	22	12	120	9	0.587	0.344	9.734	0.059	8.403	0.863	No-No
960	skin 1 imaging.tif_Drift_Corrected.tif	29	1	5	1	1	291	944	479	474	210.075	No	8	4	40	3	1.856	3.445	10.684	0.186	10.629	0.995	No-No		960	skin 1 imaging.tif_Drift_Corrected.tif	44	0	14	1	1	622	1011	638	398	254.482	No	22	13	130	8	0.587	0.344	10.321	0.059	8.978	0.87	No-No
961	skin 1 imaging.tif_Drift_Corrected.tif	29	1	6	1	1	293	945	479	474	210.154	No	8	5	50	2	0.928	0.861	11.612	0.093	11.478	0.988	No-No		961	skin 1 imaging.tif_Drift_Corrected.tif	44	0	15	1	1	621	1011	638	398	254.493	No	22	14	140	7	0.415	0.172	10.736	0.041	8.636	0.804	No-No
962	skin 1 imaging.tif_Drift_Corrected.tif	29	1	7	1	1	293	947	479	474	210.927	No	8	6	60	1	0.83	0.689	12.442	0.083	12.121	0.974	No-No		962	skin 1 imaging.tif_Drift_Corrected.tif	44	0	16	1	1	619	1011	638	398	254.517	No	22	15	150	6	0.83	0.689	11.566	0.083	7.972	0.689	No-No
963	skin 1 imaging.tif_Drift_Corrected.tif	29	1	8	1	1	296	950	479	474	211.636	No	8	7	70	0	1.761	3.1	14.203	0.176	13.87	0.977	No-No		963	skin 1 imaging.tif_Drift_Corrected.tif	44	0	17	1	1	617	1011	638	398	254.544	No	22	16	160	5	0.83	0.689	12.396	0.083	7.342	0.592	No-No
964	skin 1 imaging.tif_Drift_Corrected.tif	29a	0	9	1	1	286	950	479	474	213.16	No	14	0	0	13	0	0	18.353	0.415	11.716	0.638	No-No		964	skin 1 imaging.tif_Drift_Corrected.tif	44	0	18	1	1	617	1011	638	398	254.544	No	22	17	170	4	0	0	12.396	0	7.342	0.592	No-No
965	skin 1 imaging.tif_Drift_Corrected.tif	29a	0	10	1	1	286	951	479	474	213.545	No	14	1	10	12	0.415	0.172	18.768	0.041	12.099	0.645	No-No		965	skin 1 imaging.tif_Drift_Corrected.tif	44	0	19	1	1	617	1011	638	398	254.544	No	22	18	180	3	0	0	12.396	0	7.342	0.592	No-No
966	skin 1 imaging.tif_Drift_Corrected.tif	29a	0	11	1	1	282	958	479	474	216.861	No	14	2	20	11	3.346	11.195	22.114	0.335	14.406	0.651	No-No		966	skin 1 imaging.tif_Drift_Corrected.tif	44	0	20	1	1	617	1011	638	398	254.544	No	22	19	190	2	0	0	12.396	0	7.342	0.592	No-No
967	skin 1 imaging.tif_Drift_Corrected.tif	29a	0	12	1	1	280	960	479	474	217.943	No	14	3	30	10	1.174	1.378	23.288	0.117	15.083	0.648	No-No		967	skin 1 imaging.tif_Drift_Corrected.tif	44	0	21	1	1	617	1011	638	398	254.544	No	22	20	200	1	0	0	12.396	0	7.342	0.592	No-No
968	skin 1 imaging.tif_Drift_Corrected.tif	29a	0	13	1	1	278	961	479	474	218.642	No	14	4	40	9	0.928	0.861	24.216	0.093	15.405	0.636	No-No		968	skin 1 imaging.tif_Drift_Corrected.tif	44	0	22	1	1	617	1011	638	398	254.544	No	22	21	210	0	0	0	12.396	0	7.342	0.592	No-No
969	skin 1 imaging.tif_Drift_Corrected.tif	29a	0	14	1	1	277	961	479	474	218.801	No	14	5	50	8	0.415	0.172	24.631	0.041	15.377	0.624	No-No		969	skin 1 imaging.tif_Drift_Corrected.tif	45	0	1	1	1	857	977	638	398	256.899	No	22	0	0	21	0	0	0	0	0	NaN	No-No
970	skin 1 imaging.tif_Drift_Corrected.tif	29a	0	15	1	1	277	964	479	474	219.952	No	14	6	60	7	1.245	1.55	25.876	0.124	16.621	0.642	No-No		970	skin 1 imaging.tif_Drift_Corrected.tif	45	0	2	1	1	857	977	638	398	256.899	No	22	1	10	20	0	0	0	0	0	NaN	No-No
971	skin 1 imaging.tif_Drift_Corrected.tif	29a	0	16	1	1	277	964	479	474	219.952	No	14	7	70	6	0	0	25.876	0	16.621	0.642	No-No		971	skin 1 imaging.tif_Drift_Corrected.tif	45	0	3	1	1	858	979	638	398	257.822	No	22	2	20	19	0.928	0.861	0.928	0.093	0.928	1	No-No
972	skin 1 imaging.tif_Drift_Corrected.tif	29a	0	17	1	1	277	966	479	474	220.719	No	14	8	80	5	0.83	0.689	26.706	0.083	17.45	0.653	No-No		972	skin 1 imaging.tif_Drift_Corrected.tif	45	0	4	1	1	858	979	638	398	257.822	No	22	3	30	18	0	0	0.928	0	0.928	1	No-No
973	skin 1 imaging.tif_Drift_Corrected.tif	29a	0	18	1	1	277	966	479	474	220.719	No	14	9	90	4	0	0	26.706	0	17.45	0.653	No-No		973	skin 1 imaging.tif_Drift_Corrected.tif	45	0	5	1	1	859	982	638	398	259.133	No	22	4	40	17	1.312	1.722	2.24	0.131	2.235	0.998	No-No
974	skin 1 imaging.tif_Drift_Corrected.tif	29a	0	19	1	1	271	971	479	474	223.589	No	14	10	100	3	3.241	10.506	29.947	0.324	19.576	0.654	No-No		974	skin 1 imaging.tif_Drift_Corrected.tif	45	0	6	1	1	859	982	638	398	259.133	No	22	5	50	16	0	0	2.24	0	2.235	0.998	No-No
975	skin 1 imaging.tif_Drift_Corrected.tif	29a	0	20	1	1	269	974	479	474	225.059	No	14	11	110	2	1.496	2.239	31.443	0.15	20.899	0.665	No-No		975	skin 1 imaging.tif_Drift_Corrected.tif	45	0	7	1	1	859	982	638	398	259.133	No	22	6	60	15	0	0	2.24	0	2.235	0.998	No-No
976	skin 1 imaging.tif_Drift_Corrected.tif	29a	0	21	1	1	265	981	479	474	228.38	No	14	12	120	1	3.346	11.195	34.789	0.335	24.016	0.69	No-No		976	skin 1 imaging.tif_Drift_Corrected.tif	45	0	8	1	1	859	982	638	398	259.133	No	22	7	70	14	0	0	2.24	0	2.235	0.998	No-No
977	skin 1 imaging.tif_Drift_Corrected.tif	29a	0	22	1	1	263	985	479	474	230.232	No	14	13	130	0	1.856	3.445	36.645	0.186	25.8	0.704	No-No		977	skin 1 imaging.tif_Drift_Corrected.tif	45	0	9	1	1	865	981	638	398	259.638	No	22	8	80	13	2.524	6.372	4.765	0.252	3.712	0.779	No-No
978	skin 1 imaging.tif_Drift_Corrected.tif	29b	0	9	1	1	312	953	479	474	210.52	No	14	0	0	13	0	0	20.959	0.676	19.509	0.931	No-No		978	skin 1 imaging.tif_Drift_Corrected.tif	45	0	10	1	1	867	981	638	398	259.94	No	22	9	90	12	0.83	0.689	5.595	0.083	4.47	0.799	No-No
979	skin 1 imaging.tif_Drift_Corrected.tif	29b	0	10	1	1	313	954	479	474	210.776	No	14	1	10	12	0.587	0.344	21.546	0.059	20.092	0.933	No-No		979	skin 1 imaging.tif_Drift_Corrected.tif	45	0	11	1	1	875	979	638	398	260.404	No	22	10	100	11	3.422	11.711	9.017	0.342	7.516	0.834	No-No
980	skin 1 imaging.tif_Drift_Corrected.tif	29b	0	11	1	1	315	953	479	474	210.113	No	14	2	20	11	0.928	0.861	22.474	0.093	20.504	0.912	No-No		980	skin 1 imaging.tif_Drift_Corrected.tif	45	0	12	1	1	878	978	638	398	260.493	No	22	11	110	10	1.312	1.722	10.329	0.131	8.725	0.845	No-No
981	skin 1 imaging.tif_Drift_Corrected.tif	29b	0	12	1	1	317	951	479	474	209.06	No	14	3	30	10	1.174	1.378	23.647	0.117	20.721	0.876	No-No		981	skin 1 imaging.tif_Drift_Corrected.tif	45	0	13	1	1	881	975	638	398	259.824	No	22	12	120	9	1.761	3.1	12.09	0.176	9.995	0.827	No-No
982	skin 1 imaging.tif_Drift_Corrected.tif	29b	0	13	1	1	319	950	479	474	208.401	No	14	4	40	9	0.928	0.861	24.575	0.093	21.21	0.863	No-No		982	skin 1 imaging.tif_Drift_Corrected.tif	45	0	14	1	1	886	973	638	398	259.874	No	22	13	130	8	2.235	4.995	14.325	0.223	12.149	0.848	No-No
983	skin 1 imaging.tif_Drift_Corrected.tif	29b	0	14	1	1	320	950	479	474	208.269	No	14	5	50	8	0.415	0.172	24.99	0.041	21.568	0.863	No-No		983	skin 1 imaging.tif_Drift_Corrected.tif	45	0	15	1	1	886	973	638	398	259.874	No	22	14	140	7	0	0	14.325	0	12.149	0.848	No-No
984	skin 1 imaging.tif_Drift_Corrected.tif	29b	0	15	1	1	322	950	479	474	208.008	No	14	6	60	7	0.83	0.689	25.82	0.083	22.291	0.863	No-No		984	skin 1 imaging.tif_Drift_Corrected.tif	45	0	16	1	1	886	973	638	398	259.874	No	22	15	150	6	0	0	14.325	0	12.149	0.848	No-No
985	skin 1 imaging.tif_Drift_Corrected.tif	29b	0	16	1	1	323	949	479	474	207.484	No	14	7	70	6	0.587	0.344	26.407	0.059	22.46	0.851	No-No		985	skin 1 imaging.tif_Drift_Corrected.tif	45	0	17	1	1	887	973	638	398	260.038	No	22	16	160	5	0.415	0.172	14.74	0.041	12.56	0.852	No-No
986	skin 1 imaging.tif_Drift_Corrected.tif	29b	0	17	1	1	323	949	479	474	207.484	No	14	8	80	5	0	0	26.407	0	22.46	0.851	No-No		986	skin 1 imaging.tif_Drift_Corrected.tif	45	0	18	1	1	887	973	638	398	260.038	No	22	17	170	4	0	0	14.74	0	12.56	0.852	No-No
987	skin 1 imaging.tif_Drift_Corrected.tif	29b	0	18	1	1	329	949	479	474	206.72	No	14	9	90	4	2.49	6.2	28.897	0.249	24.695	0.855	No-No		987	skin 1 imaging.tif_Drift_Corrected.tif	45	0	19	1	1	887	972	638	398	259.658	No	22	18	180	3	0.415	0.172	15.155	0.041	12.622	0.833	No-No
988	skin 1 imaging.tif_Drift_Corrected.tif	29b	0	19	1	1	332	950	479	474	206.745	No	14	10	100	3	1.312	1.722	30.21	0.131	26	0.861	No-No		988	skin 1 imaging.tif_Drift_Corrected.tif	45	0	20	1	1	887	972	638	398	259.658	No	22	19	190	2	0	0	15.155	0	12.622	0.833	No-No
989	skin 1 imaging.tif_Drift_Corrected.tif	29b	0	20	1	1	334	950	479	474	206.502	No	14	11	110	2	0.83	0.689	31.04	0.083	26.757	0.862	No-No		989	skin 1 imaging.tif_Drift_Corrected.tif	45	0	21	1	1	887	969	638	398	258.516	No	22	20	200	1	1.245	1.55	16.4	0.124	12.885	0.786	No-No
990	skin 1 imaging.tif_Drift_Corrected.tif	29b	0	21	1	1	338	954	479	474	207.617	No	14	12	120	1	2.348	5.511	33.387	0.235	28.958	0.867	No-No		990	skin 1 imaging.tif_Drift_Corrected.tif	45	0	22	1	1	887	969	638	398	258.516	No	22	21	210	0	0	0	16.4	0	12.885	0.786	No-No
991	skin 1 imaging.tif_Drift_Corrected.tif	29b	0	22	1	1	339	954	479	474	207.5	No	14	13	130	0	0.415	0.172	33.802	0.041	29.333	0.868	No-No		991	skin 1 imaging.tif_Drift_Corrected.tif	46	0	1	1	1	949	919	638	398	251.807	No	22	0	0	21	0	0	0	0	0	NaN	No-No
992	skin 1 imaging.tif_Drift_Corrected.tif	30	1	1	1	1	227	598	479	474	116.555	No	9	0	0	8	0	0	0	0	0	NaN	No-No		992	skin 1 imaging.tif_Drift_Corrected.tif	46	0	2	1	1	949	919	638	398	251.807	No	22	1	10	20	0	0	0	0	0	NaN	No-No
993	skin 1 imaging.tif_Drift_Corrected.tif	30	1	2	1	1	238	615	479	474	115.875	No	9	1	10	7	8.403	70.612	8.403	0.84	8.403	1	No-No		993	skin 1 imaging.tif_Drift_Corrected.tif	46	0	3	1	1	949	919	638	398	251.807	No	22	2	20	19	0	0	0	0	0	NaN	No-No
994	skin 1 imaging.tif_Drift_Corrected.tif	30	1	3	1	1	238	616	479	474	116.085	No	9	2	20	6	0.415	0.172	8.818	0.041	8.754	0.993	No-No		994	skin 1 imaging.tif_Drift_Corrected.tif	46	0	4	1	1	949	919	638	398	251.807	No	22	3	30	18	0	0	0	0	0	NaN	No-No
995	skin 1 imaging.tif_Drift_Corrected.tif	30	1	4	1	1	239	617	479	474	115.94	No	9	3	30	5	0.587	0.344	9.405	0.059	9.326	0.992	No-No		995	skin 1 imaging.tif_Drift_Corrected.tif	46	0	5	1	1	950	919	638	398	252.02	No	22	4	40	17	0.415	0.172	0.415	0.041	0.415	1	No-No
996	skin 1 imaging.tif_Drift_Corrected.tif	30	1	5	1	1	241	617	479	474	115.227	No	9	4	40	4	0.83	0.689	10.235	0.083	9.794	0.957	No-No		996	skin 1 imaging.tif_Drift_Corrected.tif	46	0	6	1	1	954	919	638	398	252.877	No	22	5	50	16	1.66	2.756	2.075	0.166	2.075	1	No-No
997	skin 1 imaging.tif_Drift_Corrected.tif	30	1	6	1	1	242	618	479	474	115.087	No	9	5	50	3	0.587	0.344	10.822	0.059	10.375	0.959	No-No		997	skin 1 imaging.tif_Drift_Corrected.tif	46	0	7	1	1	954	919	638	398	252.877	No	22	6	60	15	0	0	2.075	0	2.075	1	No-No
998	skin 1 imaging.tif_Drift_Corrected.tif	30	1	7	1	1	240	617	479	474	115.583	No	9	6	60	2	0.928	0.861	11.75	0.093	9.554	0.813	No-No		998	skin 1 imaging.tif_Drift_Corrected.tif	46	0	8	1	1	954	919	638	398	252.877	No	22	7	70	14	0	0	2.075	0	2.075	1	No-No
999	skin 1 imaging.tif_Drift_Corrected.tif	30	1	8	1	1	239	617	479	474	115.94	No	9	7	70	1	0.415	0.172	12.165	0.041	9.326	0.767	No-No		999	skin 1 imaging.tif_Drift_Corrected.tif	46	0	9	1	1	958	921	638	398	254.449	No	22	8	80	13	1.856	3.445	3.931	0.186	3.826	0.973	No-No
1000	skin 1 imaging.tif_Drift_Corrected.tif	30	1	9	1	1	239	617	479	474	115.94	No	9	8	80	0	0	0	12.165	0	9.326	0.767	No-No		1000	skin 1 imaging.tif_Drift_Corrected.tif	46	0	10	1	1	958	921	638	398	254.449	No	22	9	90	12	0	0	3.931	0	3.826	0.973	No-No
1001	skin 1 imaging.tif_Drift_Corrected.tif	30a	0	10	1	1	252	618	479	474	111.561	No	13	0	0	12	0	0	17.576	0.541	13.286	0.756	No-No		1001	skin 1 imaging.tif_Drift_Corrected.tif	46	0	11	1	1	955	920	638	398	253.447	No	22	10	100	11	1.312	1.722	5.243	0.131	2.524	0.481	No-No
1002	skin 1 imaging.tif_Drift_Corrected.tif	30a	0	11	1	1	256	618	479	474	110.163	No	13	1	10	11	1.66	2.756	19.236	0.166	14.62	0.76	No-No		1002	skin 1 imaging.tif_Drift_Corrected.tif	46	0	12	1	1	955	920	638	398	253.447	No	22	11	110	10	0	0	5.243	0	2.524	0.481	No-No
1003	skin 1 imaging.tif_Drift_Corrected.tif	30a	0	12	1	1	261	620	479	474	108.885	No	13	2	20	10	2.235	4.995	21.471	0.223	16.806	0.783	No-No		1003	skin 1 imaging.tif_Drift_Corrected.tif	46	0	13	1	1	955	918	638	398	252.738	No	22	12	120	9	0.83	0.689	6.073	0.083	2.524	0.416	No-No
1004	skin 1 imaging.tif_Drift_Corrected.tif	30a	0	13	1	1	264	620	479	474	107.853	No	13	3	30	9	1.245	1.55	22.716	0.124	17.864	0.786	No-No		1004	skin 1 imaging.tif_Drift_Corrected.tif	46	0	14	1	1	955	918	638	398	252.738	No	22	13	130	8	0	0	6.073	0	2.524	0.416	No-No
1005	skin 1 imaging.tif_Drift_Corrected.tif	30a	0	14	1	1	262	621	479	474	108.773	No	13	4	40	8	0.928	0.861	23.644	0.093	17.381	0.735	No-No		1005	skin 1 imaging.tif_Drift_Corrected.tif	46	0	15	1	1	956	918	638	398	252.954	No	22	14	140	7	0.415	0.172	6.488	0.041	2.934	0.452	No-No
1006	skin 1 imaging.tif_Drift_Corrected.tif	30a	0	15	1	1	262	622	479	474	109.006	No	13	5	50	7	0.415	0.172	24.059	0.041	17.612	0.732	No-No		1006	skin 1 imaging.tif_Drift_Corrected.tif	46	0	16	1	1	955	918	638	398	252.738	No	22	15	150	6	0.415	0.172	6.903	0.041	2.524	0.366	No-No
1007	skin 1 imaging.tif_Drift_Corrected.tif	30a	0	16	1	1	266	622	479	474	107.639	No	13	6	60	6	1.66	2.756	25.719	0.166	19.004	0.739	No-No		1007	skin 1 imaging.tif_Drift_Corrected.tif	46	0	17	1	1	957	917	638	398	252.817	No	22	16	160	5	0.928	0.861	7.831	0.093	3.422	0.437	No-No
1008	skin 1 imaging.tif_Drift_Corrected.tif	30a	0	17	1	1	267	622	479	474	107.298	No	13	7	70	5	0.415	0.172	26.134	0.041	19.359	0.741	No-No		1008	skin 1 imaging.tif_Drift_Corrected.tif	46	0	18	1	1	958	917	638	398	253.035	No	22	17	170	4	0.415	0.172	8.246	0.041	3.826	0.464	No-No
1009	skin 1 imaging.tif_Drift_Corrected.tif	30a	0	18	1	1	265	622	479	474	107.98	No	13	8	80	4	0.83	0.689	26.964	0.083	18.652	0.692	No-No		1009	skin 1 imaging.tif_Drift_Corrected.tif	46	0	19	1	1	959	918	638	398	253.606	No	22	18	180	3	0.587	0.344	8.833	0.059	4.171	0.472	No-No
1010	skin 1 imaging.tif_Drift_Corrected.tif	30a	0	19	1	1	266	623	479	474	107.876	No	13	9	90	3	0.587	0.344	27.551	0.059	19.225	0.698	No-No		1010	skin 1 imaging.tif_Drift_Corrected.tif	46	0	20	1	1	960	918	638	398	253.824	No	22	19	190	2	0.415	0.172	9.248	0.041	4.584	0.496	No-No
1011	skin 1 imaging.tif_Drift_Corrected.tif	30a	0	20	1	1	270	624	479	474	106.761	No	13	10	100	2	1.711	2.928	29.262	0.171	20.853	0.713	No-No		1011	skin 1 imaging.tif_Drift_Corrected.tif	46	0	21	1	1	961	918	638	398	254.043	No	22	20	200	1	0.415	0.172	9.663	0.041	4.997	0.517	No-No
1012	skin 1 imaging.tif_Drift_Corrected.tif	30a	0	21	1	1	271	624	479	474	106.425	No	13	11	110	1	0.415	0.172	29.677	0.041	21.21	0.715	No-No		1012	skin 1 imaging.tif_Drift_Corrected.tif	46	0	22	1	1	961	918	638	398	254.043	No	22	21	210	0	0	0	9.663	0	4.997	0.517	No-No
1013	skin 1 imaging.tif_Drift_Corrected.tif	30a	0	22	1	1	273	624	479	474	105.753	No	13	12	120	0	0.83	0.689	30.507	0.083	21.928	0.719	No-No		1013	skin 1 imaging.tif_Drift_Corrected.tif	47	0	1	1	1	965	745	638	398	197.872	No	22	0	0	21	0	0	0	0	0	NaN	No-No
1014	skin 1 imaging.tif_Drift_Corrected.tif	30b	0	10	1	1	226	619	479	474	121.016	No	13	0	0	12	0	0	17.623	0.546	8.725	0.495	No-No		1014	skin 1 imaging.tif_Drift_Corrected.tif	47	0	2	1	1	959	742	638	398	195.261	No	22	1	10	20	2.784	7.75	2.784	0.278	2.784	1	No-No
1015	skin 1 imaging.tif_Drift_Corrected.tif	30b	0	11	1	1	222	617	479	474	122.054	No	13	1	10	11	1.856	3.445	19.479	0.186	8.153	0.419	No-No		1015	skin 1 imaging.tif_Drift_Corrected.tif	47	0	3	1	1	957	741	638	398	194.391	No	22	2	20	19	0.928	0.861	3.712	0.093	3.712	1	No-No
1016	skin 1 imaging.tif_Drift_Corrected.tif	30b	0	12	1	1	221	618	479	474	122.618	No	13	2	20	10	0.587	0.344	20.066	0.059	8.665	0.432	No-No		1016	skin 1 imaging.tif_Drift_Corrected.tif	47	0	4	1	1	956	738	638	398	193.197	No	22	3	30	18	1.312	1.722	5.024	0.131	4.732	0.942	No-No
1017	skin 1 imaging.tif_Drift_Corrected.tif	30b	0	13	1	1	221	618	479	474	122.618	No	13	3	30	9	0	0	20.066	0	8.665	0.432	No-No		1017	skin 1 imaging.tif_Drift_Corrected.tif	47	0	5	1	1	956	738	638	398	193.197	No	22	4	40	17	0	0	5.024	0	4.732	0.942	No-No
1018	skin 1 imaging.tif_Drift_Corrected.tif	30b	0	14	1	1	220	619	479	474	123.183	No	13	4	40	8	0.587	0.344	20.653	0.059	9.186	0.445	No-No		1018	skin 1 imaging.tif_Drift_Corrected.tif	47	0	6	1	1	955	737	638	398	192.611	No	22	5	50	16	0.587	0.344	5.611	0.059	5.315	0.947	No-No
1019	skin 1 imaging.tif_Drift_Corrected.tif	30b	0	15	1	1	219	621	479	474	123.952	No	13	5	50	7	0.928	0.861	21.581	0.093	10.106	0.468	No-No		1019	skin 1 imaging.tif_Drift_Corrected.tif	47	0	7	1	1	951	735	638	398	190.872	No	22	6	60	15	1.856	3.445	7.467	0.186	7.14	0.956	No-No
1020	skin 1 imaging.tif_Drift_Corrected.tif	30b	0	16	1	1	217	620	479	474	124.472	No	13	6	60	6	0.928	0.861	22.509	0.093	10.029	0.446	No-No		1020	skin 1 imaging.tif_Drift_Corrected.tif	47	0	8	1	1	951	735	638	398	190.872	No	22	7	70	14	0	0	7.467	0	7.14	0.956	No-No
1021	skin 1 imaging.tif_Drift_Corrected.tif	30b	0	17	1	1	217	623	479	474	125.083	No	13	7	70	5	1.245	1.55	23.754	0.124	11.174	0.47	No-No		1021	skin 1 imaging.tif_Drift_Corrected.tif	47	0	9	1	1	951	739	638	398	192.092	No	22	8	80	13	1.66	2.756	9.127	0.166	6.321	0.693	No-No
1022	skin 1 imaging.tif_Drift_Corrected.tif	30b	0	18	1	1	216	624	479	474	125.649	No	13	8	80	4	0.587	0.344	24.341	0.059	11.716	0.481	No-No		1022	skin 1 imaging.tif_Drift_Corrected.tif	47	0	10	1	1	953	740	638	398	192.959	No	22	9	90	12	0.928	0.861	10.055	0.093	5.395	0.537	No-No
1023	skin 1 imaging.tif_Drift_Corrected.tif	30b	0	19	1	1	218	625	479	474	125.136	No	13	9	90	3	0.928	0.861	25.269	0.093	11.811	0.467	No-No		1023	skin 1 imaging.tif_Drift_Corrected.tif	47	0	11	1	1	953	740	638	398	192.959	No	22	10	100	11	0	0	10.055	0	5.395	0.537	No-No
1024	skin 1 imaging.tif_Drift_Corrected.tif	30b	0	20	1	1	218	626	479	474	125.344	No	13	10	100	2	0.415	0.172	25.684	0.041	12.206	0.475	No-No		1024	skin 1 imaging.tif_Drift_Corrected.tif	47	0	12	1	1	953	740	638	398	192.959	No	22	11	110	10	0	0	10.055	0	5.395	0.537	No-No
1025	skin 1 imaging.tif_Drift_Corrected.tif	30b	0	21	1	1	216	627	479	474	126.27	No	13	11	110	1	0.928	0.861	26.612	0.093	12.872	0.484	No-No		1025	skin 1 imaging.tif_Drift_Corrected.tif	47	0	13	1	1	953	740	638	398	192.959	No	22	12	120	9	0	0	10.055	0	5.395	0.537	No-No
1026	skin 1 imaging.tif_Drift_Corrected.tif	30b	0	22	1	1	216	627	479	474	126.27	No	13	12	120	0	0	0	26.612	0	12.872	0.484	No-No		1026	skin 1 imaging.tif_Drift_Corrected.tif	47	0	14	1	1	955	740	638	398	193.522	No	22	13	130	8	0.83	0.689	10.885	0.083	4.64	0.426	No-No
1027	skin 1 imaging.tif_Drift_Corrected.tif	31	1	1	1	1	271	843	479	474	175.788	No	9	0	0	8	0	0	0	0	0	NaN	No-No		1027	skin 1 imaging.tif_Drift_Corrected.tif	47	0	15	1	1	955	740	638	398	193.522	No	22	14	140	7	0	0	10.885	0	4.64	0.426	No-No
1028	skin 1 imaging.tif_Drift_Corrected.tif	31	1	2	1	1	278	854	479	474	178.402	No	9	1	10	7	5.411	29.278	5.411	0.541	5.411	1	No-No		1028	skin 1 imaging.tif_Drift_Corrected.tif	47	0	16	1	1	954	740	638	398	193.24	No	22	15	150	6	0.415	0.172	11.3	0.041	5.014	0.444	No-No
1029	skin 1 imaging.tif_Drift_Corrected.tif	31	1	3	1	1	281	858	479	474	179.297	No	9	2	20	6	2.075	4.306	7.486	0.207	7.482	0.999	No-No		1029	skin 1 imaging.tif_Drift_Corrected.tif	47	0	17	1	1	953	739	638	398	192.654	No	22	16	160	5	0.587	0.344	11.887	0.059	5.568	0.468	No-No
1030	skin 1 imaging.tif_Drift_Corrected.tif	31	1	4	1	1	285	864	479	474	180.769	No	9	3	30	5	2.993	8.956	10.479	0.299	10.474	1	No-No		1030	skin 1 imaging.tif_Drift_Corrected.tif	47	0	18	1	1	953	739	638	398	192.654	No	22	17	170	4	0	0	11.887	0	5.568	0.468	No-No
1031	skin 1 imaging.tif_Drift_Corrected.tif	31	1	5	1	1	285	867	479	474	181.884	No	9	4	40	4	1.245	1.55	11.724	0.124	11.531	0.984	No-No		1031	skin 1 imaging.tif_Drift_Corrected.tif	47	0	19	1	1	953	739	638	398	192.654	No	22	18	180	3	0	0	11.887	0	5.568	0.468	No-No
1032	skin 1 imaging.tif_Drift_Corrected.tif	31	1	6	1	1	286	867	479	474	181.701	No	9	5	50	3	0.415	0.172	12.139	0.041	11.745	0.968	No-No		1032	skin 1 imaging.tif_Drift_Corrected.tif	47	0	20	1	1	950	737	638	398	191.2	No	22	19	190	2	1.496	2.239	13.383	0.15	7.055	0.527	No-No
1033	skin 1 imaging.tif_Drift_Corrected.tif	31	1	7	1	1	287	868	479	474	181.891	No	9	6	60	2	0.587	0.344	12.725	0.059	12.318	0.968	No-No		1033	skin 1 imaging.tif_Drift_Corrected.tif	47	0	21	1	1	950	737	638	398	191.2	No	22	20	200	1	0	0	13.383	0	7.055	0.527	No-No
1034	skin 1 imaging.tif_Drift_Corrected.tif	31	1	8	1	1	289	870	479	474	182.277	No	9	7	70	1	1.174	1.378	13.899	0.117	13.467	0.969	No-No		1034	skin 1 imaging.tif_Drift_Corrected.tif	47	0	22	1	1	948	736	638	398	190.333	No	22	21	210	0	0.928	0.861	14.311	0.093	7.983	0.558	No-No
1035	skin 1 imaging.tif_Drift_Corrected.tif	31	1	9	1	1	290	870	479	474	182.098	No	9	8	80	0	0.415	0.172	14.314	0.041	13.701	0.957	No-No		1035	skin 1 imaging.tif_Drift_Corrected.tif	48	0	1	1	1	809	823	638	398	190.116	No	22	0	0	21	0	0	0	0	0	NaN	No-No
1036	skin 1 imaging.tif_Drift_Corrected.tif	31a	0	10	1	1	300	872	479	474	181.106	No	13	0	0	12	0	0	18.546	0.423	17.02	0.918	No-No		1036	skin 1 imaging.tif_Drift_Corrected.tif	48	0	2	1	1	809	823	638	398	190.116	No	22	1	10	20	0	0	0	0	0	NaN	No-No
1037	skin 1 imaging.tif_Drift_Corrected.tif	31a	0	11	1	1	304	874	479	474	181.192	No	13	1	10	11	1.856	3.445	20.402	0.186	18.79	0.921	No-No		1037	skin 1 imaging.tif_Drift_Corrected.tif	48	0	3	1	1	809	822	638	398	189.731	No	22	2	20	19	0.415	0.172	0.415	0.041	0.415	1	No-No
1038	skin 1 imaging.tif_Drift_Corrected.tif	31a	0	12	1	1	306	876	479	474	181.623	No	13	2	20	10	1.174	1.378	21.576	0.117	19.963	0.925	No-No		1038	skin 1 imaging.tif_Drift_Corrected.tif	48	0	4	1	1	809	822	638	398	189.731	No	22	3	30	18	0	0	0.415	0	0.415	1	No-No
1039	skin 1 imaging.tif_Drift_Corrected.tif	31a	0	13	1	1	308	876	479	474	181.296	No	13	3	30	9	0.83	0.689	22.406	0.083	20.575	0.918	No-No		1039	skin 1 imaging.tif_Drift_Corrected.tif	48	0	5	1	1	807	821	638	398	189.037	No	22	4	40	17	0.928	0.861	1.343	0.093	1.174	0.874	No-No
1040	skin 1 imaging.tif_Drift_Corrected.tif	31a	0	14	1	1	310	877	479	474	181.356	No	13	4	40	8	0.928	0.861	23.334	0.093	21.472	0.92	No-No		1040	skin 1 imaging.tif_Drift_Corrected.tif	48	0	6	1	1	806	821	638	398	188.883	No	22	5	50	16	0.415	0.172	1.758	0.041	1.496	0.851	No-No
1041	skin 1 imaging.tif_Drift_Corrected.tif	31a	0	15	1	1	310	878	479	474	181.738	No	13	5	50	7	0.415	0.172	23.749	0.041	21.747	0.916	No-No		1041	skin 1 imaging.tif_Drift_Corrected.tif	48	0	7	1	1	806	823	638	398	189.655	No	22	6	60	15	0.83	0.689	2.588	0.083	1.245	0.481	No-No
1042	skin 1 imaging.tif_Drift_Corrected.tif	31a	0	16	1	1	310	877	479	474	181.356	No	13	6	60	6	0.415	0.172	24.164	0.041	21.472	0.889	No-No		1042	skin 1 imaging.tif_Drift_Corrected.tif	48	0	8	1	1	806	823	638	398	189.655	No	22	7	70	14	0	0	2.588	0	1.245	0.481	No-No
1043	skin 1 imaging.tif_Drift_Corrected.tif	31a	0	17	1	1	311	878	479	474	181.578	No	13	7	70	5	0.587	0.344	24.751	0.059	22.058	0.891	No-No		1043	skin 1 imaging.tif_Drift_Corrected.tif	48	0	9	1	1	806	823	638	398	189.655	No	22	8	80	13	0	0	2.588	0	1.245	0.481	No-No
1044	skin 1 imaging.tif_Drift_Corrected.tif	31a	0	18	1	1	312	879	479	474	181.803	No	13	8	80	4	0.587	0.344	25.338	0.059	22.643	0.894	No-No		1044	skin 1 imaging.tif_Drift_Corrected.tif	48	0	10	1	1	805	824	638	398	189.889	No	22	9	90	12	0.587	0.344	3.175	0.059	1.711	0.539	No-No
1045	skin 1 imaging.tif_Drift_Corrected.tif	31a	0	19	1	1	313	880	479	474	182.029	No	13	9	90	3	0.587	0.344	25.925	0.059	23.229	0.896	No-No		1045	skin 1 imaging.tif_Drift_Corrected.tif	48	0	11	1	1	803	822	638	398	188.814	No	22	10	100	11	1.174	1.378	4.349	0.117	2.524	0.58	No-No
1046	skin 1 imaging.tif_Drift_Corrected.tif	31a	0	20	1	1	313	880	479	474	182.029	No	13	10	100	2	0	0	25.925	0	23.229	0.896	No-No		1046	skin 1 imaging.tif_Drift_Corrected.tif	48	0	12	1	1	803	822	638	398	188.814	No	22	11	110	10	0	0	4.349	0	2.524	0.58	No-No
1047	skin 1 imaging.tif_Drift_Corrected.tif	31a	0	21	1	1	312	880	479	474	182.187	No	13	11	110	1	0.415	0.172	26.34	0.041	22.919	0.87	No-No		1047	skin 1 imaging.tif_Drift_Corrected.tif	48	0	13	1	1	803	822	638	398	188.814	No	22	12	120	9	0	0	4.349	0	2.524	0.58	No-No
1048	skin 1 imaging.tif_Drift_Corrected.tif	31a	0	22	1	1	312	880	479	474	182.187	No	13	12	120	0	0	0	26.34	0	22.919	0.87	No-No		1048	skin 1 imaging.tif_Drift_Corrected.tif	48	0	14	1	1	803	822	638	398	188.814	No	22	13	130	8	0	0	4.349	0	2.524	0.58	No-No
1049	skin 1 imaging.tif_Drift_Corrected.tif	31b	0	10	1	1	276	870	479	474	184.675	No	13	0	0	12	0	0	20.124	0.581	11.396	0.566	No-No		1049	skin 1 imaging.tif_Drift_Corrected.tif	48	0	15	1	1	803	822	638	398	188.814	No	22	14	140	7	0	0	4.349	0	2.524	0.58	No-No
1050	skin 1 imaging.tif_Drift_Corrected.tif	31b	0	11	1	1	274	871	479	474	185.424	No	13	1	10	11	0.928	0.861	21.052	0.093	11.687	0.555	No-No		1050	skin 1 imaging.tif_Drift_Corrected.tif	48	0	16	1	1	803	822	638	398	188.814	No	22	15	150	6	0	0	4.349	0	2.524	0.58	No-No
1051	skin 1 imaging.tif_Drift_Corrected.tif	31b	0	12	1	1	272	869	479	474	185.071	No	13	2	20	10	1.174	1.378	22.226	0.117	10.798	0.486	No-No		1051	skin 1 imaging.tif_Drift_Corrected.tif	48	0	17	1	1	804	822	638	398	188.965	No	22	16	160	5	0.415	0.172	4.764	0.041	2.116	0.444	No-No
1052	skin 1 imaging.tif_Drift_Corrected.tif	31b	0	13	1	1	272	870	479	474	185.438	No	13	3	30	9	0.415	0.172	22.641	0.041	11.213	0.495	No-No		1052	skin 1 imaging.tif_Drift_Corrected.tif	48	0	18	1	1	802	821	638	398	188.277	No	22	17	170	4	0.928	0.861	5.692	0.093	3.021	0.531	No-No
1053	skin 1 imaging.tif_Drift_Corrected.tif	31b	0	14	1	1	274	870	479	474	185.055	No	13	4	40	8	0.83	0.689	23.471	0.083	11.274	0.48	No-No		1053	skin 1 imaging.tif_Drift_Corrected.tif	48	0	19	1	1	802	821	638	398	188.277	No	22	18	180	3	0	0	5.692	0	3.021	0.531	No-No
1054	skin 1 imaging.tif_Drift_Corrected.tif	31b	0	15	1	1	274	872	479	474	185.793	No	13	5	50	7	0.83	0.689	24.301	0.083	12.099	0.498	No-No		1054	skin 1 imaging.tif_Drift_Corrected.tif	48	0	20	1	1	802	821	638	398	188.277	No	22	19	190	2	0	0	5.692	0	3.021	0.531	No-No
1055	skin 1 imaging.tif_Drift_Corrected.tif	31b	0	16	1	1	273	872	479	474	185.983	No	13	6	60	6	0.415	0.172	24.716	0.041	12.064	0.488	No-No		1055	skin 1 imaging.tif_Drift_Corrected.tif	48	0	21	1	1	801	821	638	398	188.127	No	22	20	200	1	0.415	0.172	6.107	0.041	3.422	0.56	No-No
1056	skin 1 imaging.tif_Drift_Corrected.tif	31b	0	17	1	1	273	870	479	474	185.246	No	13	7	70	5	0.83	0.689	25.546	0.083	11.236	0.44	No-No		1056	skin 1 imaging.tif_Drift_Corrected.tif	48	0	22	1	1	801	821	638	398	188.127	No	22	21	210	0	0	0	6.107	0	3.422	0.56	No-No
1057	skin 1 imaging.tif_Drift_Corrected.tif	31b	0	18	1	1	274	871	479	474	185.424	No	13	8	80	4	0.587	0.344	26.133	0.059	11.687	0.447	No-No		1057	skin 1 imaging.tif_Drift_Corrected.tif	49	0	1	1	1	905	761	638	398	187.007	No	22	0	0	21	0	0	0	0	0	NaN	No-No
1058	skin 1 imaging.tif_Drift_Corrected.tif	31b	0	19	1	1	273	871	479	474	185.614	No	13	9	90	3	0.415	0.172	26.548	0.041	11.65	0.439	No-No		1058	skin 1 imaging.tif_Drift_Corrected.tif	49	0	2	1	1	901	761	638	398	186.028	No	22	1	10	20	1.66	2.756	1.66	0.166	1.66	1	No-No
1059	skin 1 imaging.tif_Drift_Corrected.tif	31b	0	20	1	1	273	871	479	474	185.614	No	13	10	100	2	0	0	26.548	0	11.65	0.439	No-No		1059	skin 1 imaging.tif_Drift_Corrected.tif	49	0	3	1	1	901	761	638	398	186.028	No	22	2	20	19	0	0	1.66	0	1.66	1	No-No
1060	skin 1 imaging.tif_Drift_Corrected.tif	31b	0	21	1	1	275	872	479	474	185.603	No	13	11	110	1	0.928	0.861	27.476	0.093	12.149	0.442	No-No		1060	skin 1 imaging.tif_Drift_Corrected.tif	49	0	4	1	1	901	760	638	398	185.692	No	22	3	30	18	0.415	0.172	2.075	0.041	1.711	0.825	No-No
1061	skin 1 imaging.tif_Drift_Corrected.tif	31b	0	22	1	1	274	872	479	474	185.793	No	13	12	120	0	0.415	0.172	27.891	0.041	12.099	0.434	No-No		1061	skin 1 imaging.tif_Drift_Corrected.tif	49	0	5	1	1	901	760	638	398	185.692	No	22	4	40	17	0	0	2.075	0	1.711	0.825	No-No
1062	skin 1 imaging.tif_Drift_Corrected.tif	32	1	1	1	1	450	806	479	474	138.305	No	9	0	0	8	0	0	0	0	0	NaN	No-No		1062	skin 1 imaging.tif_Drift_Corrected.tif	49	0	6	1	1	899	760	638	398	185.206	No	22	5	50	16	0.83	0.689	2.905	0.083	2.524	0.869	No-No
1063	skin 1 imaging.tif_Drift_Corrected.tif	32	1	2	1	1	457	811	479	474	140.153	No	9	1	10	7	3.57	12.745	3.57	0.357	3.57	1	No-No		1063	skin 1 imaging.tif_Drift_Corrected.tif	49	0	7	1	1	896	759	638	398	184.143	No	22	6	60	15	1.312	1.722	4.217	0.131	3.826	0.907	No-No
1064	skin 1 imaging.tif_Drift_Corrected.tif	32	1	3	1	1	461	814	479	474	141.298	No	9	2	20	6	2.075	4.306	5.645	0.207	5.645	1	No-No		1064	skin 1 imaging.tif_Drift_Corrected.tif	49	0	8	1	1	893	759	638	398	183.422	No	22	7	70	14	1.245	1.55	5.462	0.124	5.049	0.924	No-No
1065	skin 1 imaging.tif_Drift_Corrected.tif	32	1	4	1	1	462	814	479	474	141.276	No	9	3	30	5	0.415	0.172	6.06	0.041	5.985	0.988	No-No		1065	skin 1 imaging.tif_Drift_Corrected.tif	49	0	9	1	1	893	759	638	398	183.422	No	22	8	80	13	0	0	5.462	0	5.049	0.924	No-No
1066	skin 1 imaging.tif_Drift_Corrected.tif	32	1	5	1	1	464	816	479	474	142.066	No	9	4	40	4	1.174	1.378	7.234	0.117	7.14	0.987	No-No		1066	skin 1 imaging.tif_Drift_Corrected.tif	49	0	10	1	1	893	759	638	398	183.422	No	22	9	90	12	0	0	5.462	0	5.049	0.924	No-No
1067	skin 1 imaging.tif_Drift_Corrected.tif	32	1	6	1	1	465	816	479	474	142.049	No	9	5	50	3	0.415	0.172	7.649	0.041	7.482	0.978	No-No		1067	skin 1 imaging.tif_Drift_Corrected.tif	49	0	11	1	1	893	759	638	398	183.422	No	22	10	100	11	0	0	5.462	0	5.049	0.924	No-No
1068	skin 1 imaging.tif_Drift_Corrected.tif	32	1	7	1	1	465	817	479	474	142.464	No	9	6	60	2	0.415	0.172	8.064	0.041	7.719	0.957	No-No		1068	skin 1 imaging.tif_Drift_Corrected.tif	49	0	12	1	1	889	757	638	398	181.788	No	22	11	110	10	1.856	3.445	7.318	0.186	6.844	0.935	No-No
1069	skin 1 imaging.tif_Drift_Corrected.tif	32	1	8	1	1	466	817	479	474	142.447	No	9	7	70	1	0.415	0.172	8.479	0.041	8.058	0.95	No-No		1069	skin 1 imaging.tif_Drift_Corrected.tif	49	0	13	1	1	889	757	638	398	181.788	No	22	12	120	9	0	0	7.318	0	6.844	0.935	No-No
1070	skin 1 imaging.tif_Drift_Corrected.tif	32	1	9	1	1	466	817	479	474	142.447	No	9	8	80	0	0	0	8.479	0	8.058	0.95	No-No		1070	skin 1 imaging.tif_Drift_Corrected.tif	49	0	14	1	1	887	757	638	398	181.314	No	22	13	130	8	0.83	0.689	8.148	0.083	7.652	0.939	No-No
1071	skin 1 imaging.tif_Drift_Corrected.tif	32a	0	10	1	1	484	825	480	474	145.674	No	13	0	0	12	0	0	16.653	0.817	16.164	0.971	No-No		1071	skin 1 imaging.tif_Drift_Corrected.tif	49	0	15	1	1	887	757	638	398	181.314	No	22	14	140	7	0	0	8.148	0	7.652	0.939	No-No
1072	skin 1 imaging.tif_Drift_Corrected.tif	32a	0	11	1	1	486	829	480	474	147.346	No	13	1	10	11	1.856	3.445	18.509	0.186	17.729	0.958	No-No		1072	skin 1 imaging.tif_Drift_Corrected.tif	49	0	16	1	1	885	758	638	398	181.184	No	22	15	150	6	0.928	0.861	9.076	0.093	8.393	0.925	No-No
1073	skin 1 imaging.tif_Drift_Corrected.tif	32a	0	12	1	1	490	831	480	474	148.213	No	13	2	20	10	1.856	3.445	20.365	0.186	19.576	0.961	No-No		1073	skin 1 imaging.tif_Drift_Corrected.tif	49	0	17	1	1	883	758	638	398	180.716	No	22	16	160	5	0.83	0.689	9.906	0.083	9.214	0.93	No-No
1074	skin 1 imaging.tif_Drift_Corrected.tif	32a	0	13	1	1	493	832	480	474	148.668	No	13	3	30	9	1.312	1.722	21.678	0.131	20.853	0.962	No-No		1074	skin 1 imaging.tif_Drift_Corrected.tif	49	0	18	1	1	883	758	638	398	180.716	No	22	17	170	4	0	0	9.906	0	9.214	0.93	No-No
1075	skin 1 imaging.tif_Drift_Corrected.tif	32a	0	14	1	1	494	832	480	474	148.684	No	13	4	40	8	0.415	0.172	22.093	0.041	21.21	0.96	No-No		1075	skin 1 imaging.tif_Drift_Corrected.tif	49	0	19	1	1	879	759	638	398	180.132	No	22	18	180	3	1.711	2.928	11.617	0.171	10.822	0.932	No-No
1076	skin 1 imaging.tif_Drift_Corrected.tif	32a	0	15	1	1	495	833	480	474	149.115	No	13	5	50	7	0.587	0.344	22.679	0.059	21.779	0.96	No-No		1076	skin 1 imaging.tif_Drift_Corrected.tif	49	0	20	1	1	879	759	638	398	180.132	No	22	19	190	2	0	0	11.617	0	10.822	0.932	No-No
1077	skin 1 imaging.tif_Drift_Corrected.tif	32a	0	16	1	1	495	833	480	474	149.115	No	13	6	60	6	0	0	22.679	0	21.779	0.96	No-No		1077	skin 1 imaging.tif_Drift_Corrected.tif	49	0	21	1	1	879	759	638	398	180.132	No	22	20	200	1	0	0	11.617	0	10.822	0.932	No-No
1078	skin 1 imaging.tif_Drift_Corrected.tif	32a	0	17	1	1	495	835	480	474	149.944	No	13	7	70	5	0.83	0.689	23.509	0.083	22.217	0.945	No-No		1078	skin 1 imaging.tif_Drift_Corrected.tif	49	0	22	1	1	879	759	638	398	180.132	No	22	21	210	0	0	0	11.617	0	10.822	0.932	No-No
1079	skin 1 imaging.tif_Drift_Corrected.tif	32a	0	18	1	1	496	835	480	474	149.962	No	13	8	80	4	0.415	0.172	23.924	0.041	22.567	0.943	No-No		1079	skin 1 imaging.tif_Drift_Corrected.tif	50	0	1	1	1	1002	603	638	398	173.369	No	22	0	0	21	0	0	0	0	0	NaN	No-No
1080	skin 1 imaging.tif_Drift_Corrected.tif	32a	0	19	1	1	496	835	480	474	149.962	No	13	9	90	3	0	0	23.924	0	22.567	0.943	No-No		1080	skin 1 imaging.tif_Drift_Corrected.tif	50	0	2	1	1	996	605	638	398	171.618	No	22	1	10	20	2.625	6.889	2.625	0.262	2.625	1	No-No
1081	skin 1 imaging.tif_Drift_Corrected.tif	32a	0	20	1	1	496	834	480	474	149.548	No	13	10	100	2	0.415	0.172	24.339	0.041	22.348	0.918	No-No		1081	skin 1 imaging.tif_Drift_Corrected.tif	50	0	3	1	1	994	604	638	398	170.692	No	22	2	20	19	0.928	0.861	3.553	0.093	3.346	0.942	No-No
1082	skin 1 imaging.tif_Drift_Corrected.tif	32a	0	21	1	1	496	834	480	474	149.548	No	13	11	110	1	0	0	24.339	0	22.348	0.918	No-No		1082	skin 1 imaging.tif_Drift_Corrected.tif	50	0	4	1	1	993	601	638	398	169.711	No	22	3	30	18	1.312	1.722	4.865	0.131	3.826	0.786	No-No
1083	skin 1 imaging.tif_Drift_Corrected.tif	32a	0	22	1	1	496	834	480	474	149.548	No	13	12	120	0	0	0	24.339	0	22.348	0.918	No-No		1083	skin 1 imaging.tif_Drift_Corrected.tif	50	0	5	1	1	993	601	638	398	169.711	No	22	4	40	17	0	0	4.865	0	3.826	0.786	No-No
1084	skin 1 imaging.tif_Drift_Corrected.tif	32b	0	10	1	1	453	816	479	474	142.34	No	13	0	0	12	0	0	13.89	0.541	4.333	0.312	No-No		1084	skin 1 imaging.tif_Drift_Corrected.tif	50	0	6	1	1	991	597	638	398	168.17	No	22	5	50	16	1.856	3.445	6.721	0.186	5.2	0.774	No-No
1085	skin 1 imaging.tif_Drift_Corrected.tif	32b	0	11	1	1	453	817	479	474	142.753	No	13	1	10	11	0.415	0.172	14.305	0.041	4.732	0.331	No-No		1085	skin 1 imaging.tif_Drift_Corrected.tif	50	0	7	1	1	991	597	638	398	168.17	No	22	6	60	15	0	0	6.721	0	5.2	0.774	No-No
1086	skin 1 imaging.tif_Drift_Corrected.tif	32b	0	12	1	1	453	817	479	474	142.753	No	13	2	20	10	0	0	14.305	0	4.732	0.331	No-No		1086	skin 1 imaging.tif_Drift_Corrected.tif	50	0	8	1	1	989	594	638	398	166.837	No	22	7	70	14	1.496	2.239	8.217	0.15	6.562	0.799	No-No
1087	skin 1 imaging.tif_Drift_Corrected.tif	32b	0	13	1	1	453	815	479	474	141.926	No	13	3	30	9	0.83	0.689	15.135	0.083	3.937	0.26	No-No		1087	skin 1 imaging.tif_Drift_Corrected.tif	50	0	9	1	1	989	594	638	398	166.837	No	22	8	80	13	0	0	8.217	0	6.562	0.799	No-No
1088	skin 1 imaging.tif_Drift_Corrected.tif	32b	0	14	1	1	455	816	479	474	142.279	No	13	4	40	8	0.928	0.861	16.063	0.093	4.64	0.289	No-No		1088	skin 1 imaging.tif_Drift_Corrected.tif	50	0	10	1	1	988	593	638	398	166.272	No	22	9	90	12	0.587	0.344	8.804	0.059	7.14	0.811	No-No
1089	skin 1 imaging.tif_Drift_Corrected.tif	32b	0	15	1	1	456	816	479	474	142.251	No	13	5	50	7	0.415	0.172	16.478	0.041	4.84	0.294	No-No		1089	skin 1 imaging.tif_Drift_Corrected.tif	50	0	11	1	1	988	593	638	398	166.272	No	22	10	100	11	0	0	8.804	0	7.14	0.811	No-No
1090	skin 1 imaging.tif_Drift_Corrected.tif	32b	0	16	1	1	456	816	479	474	142.251	No	13	6	60	6	0	0	16.478	0	4.84	0.294	No-No		1090	skin 1 imaging.tif_Drift_Corrected.tif	50	0	12	1	1	987	593	638	398	165.91	No	22	11	110	10	0.415	0.172	9.219	0.041	7.482	0.812	No-No
1091	skin 1 imaging.tif_Drift_Corrected.tif	32b	0	17	1	1	455	816	479	474	142.279	No	13	7	70	5	0.415	0.172	16.893	0.041	4.64	0.275	No-No		1091	skin 1 imaging.tif_Drift_Corrected.tif	50	0	13	1	1	987	593	638	398	165.91	No	22	12	120	9	0	0	9.219	0	7.482	0.812	No-No
1092	skin 1 imaging.tif_Drift_Corrected.tif	32b	0	18	1	1	454	816	479	474	142.309	No	13	8	80	4	0.415	0.172	17.308	0.041	4.47	0.258	No-No		1092	skin 1 imaging.tif_Drift_Corrected.tif	50	0	14	1	1	983	589	638	398	163.652	No	22	13	130	8	2.348	5.511	11.567	0.235	9.794	0.847	No-No
1093	skin 1 imaging.tif_Drift_Corrected.tif	32b	0	19	1	1	455	816	479	474	142.279	No	13	9	90	3	0.415	0.172	17.723	0.041	4.64	0.262	No-No		1093	skin 1 imaging.tif_Drift_Corrected.tif	50	0	15	1	1	983	589	638	398	163.652	No	22	14	140	7	0	0	11.567	0	9.794	0.847	No-No
1094	skin 1 imaging.tif_Drift_Corrected.tif	32b	0	20	1	1	455	816	479	474	142.279	No	13	10	100	2	0	0	17.723	0	4.64	0.262	No-No		1094	skin 1 imaging.tif_Drift_Corrected.tif	50	0	16	1	1	983	587	638	398	163.252	No	22	15	150	6	0.83	0.689	12.397	0.083	10.308	0.832	No-No
1095	skin 1 imaging.tif_Drift_Corrected.tif	32b	0	21	1	1	455	818	479	474	143.107	No	13	11	110	1	0.83	0.689	18.553	0.083	5.395	0.291	No-No		1095	skin 1 imaging.tif_Drift_Corrected.tif	50	0	17	1	1	983	587	638	398	163.252	No	22	16	160	5	0	0	12.397	0	10.308	0.832	No-No
1096	skin 1 imaging.tif_Drift_Corrected.tif	32b	0	22	1	1	455	818	479	474	143.107	No	13	12	120	0	0	0	18.553	0	5.395	0.291	No-No		1096	skin 1 imaging.tif_Drift_Corrected.tif	50	0	18	1	1	982	586	638	398	162.689	No	22	17	170	4	0.587	0.344	12.984	0.059	10.893	0.839	No-No
1097	skin 1 imaging.tif_Drift_Corrected.tif	33	1	1	1	1	190	976	479	474	240.387	No	9	0	0	8	0	0	0	0	0	NaN	No-No		1097	skin 1 imaging.tif_Drift_Corrected.tif	50	0	19	1	1	980	583	638	398	161.365	No	22	18	180	3	1.496	2.239	14.48	0.15	12.339	0.852	No-No
1098	skin 1 imaging.tif_Drift_Corrected.tif	33	1	2	1	1	198	984	479	474	241.65	No	9	1	10	7	4.695	22.045	4.695	0.47	4.695	1	No-No		1098	skin 1 imaging.tif_Drift_Corrected.tif	50	0	20	1	1	980	583	638	398	161.365	No	22	19	190	2	0	0	14.48	0	12.339	0.852	No-No
1099	skin 1 imaging.tif_Drift_Corrected.tif	33	1	3	1	1	205	991	479	474	242.825	No	9	2	20	6	4.108	16.878	8.803	0.411	8.803	1	No-No		1099	skin 1 imaging.tif_Drift_Corrected.tif	50	0	21	1	1	980	583	638	398	161.365	No	22	20	200	1	0	0	14.48	0	12.339	0.852	No-No
1100	skin 1 imaging.tif_Drift_Corrected.tif	33	1	4	1	1	208	997	479	474	244.452	No	9	3	30	5	2.784	7.75	11.587	0.278	11.478	0.991	No-No		1100	skin 1 imaging.tif_Drift_Corrected.tif	50	0	22	1	1	980	583	638	398	161.365	No	22	21	210	0	0	0	14.48	0	12.339	0.852	No-No
1101	skin 1 imaging.tif_Drift_Corrected.tif	33	1	5	1	1	212	1000	479	474	244.803	No	9	4	40	4	2.075	4.306	13.662	0.207	13.511	0.989	No-No
1102	skin 1 imaging.tif_Drift_Corrected.tif	33	1	6	1	1	216	1002	479	474	244.798	No	9	5	50	3	1.856	3.445	15.518	0.186	15.259	0.983	No-No
1103	skin 1 imaging.tif_Drift_Corrected.tif	33	1	7	1	1	218	1002	479	474	244.429	No	9	6	60	2	0.83	0.689	16.348	0.083	15.857	0.97	No-No
1104	skin 1 imaging.tif_Drift_Corrected.tif	33	1	8	1	1	220	1003	479	474	244.435	No	9	7	70	1	0.928	0.861	17.276	0.093	16.75	0.97	No-No
1105	skin 1 imaging.tif_Drift_Corrected.tif	33	1	9	1	1	220	1003	479	474	244.435	No	9	8	80	0	0	0	17.276	0	16.75	0.97	No-No
1106	skin 1 imaging.tif_Drift_Corrected.tif	33a	0	10	1	1	228	1016	479	474	247.879	No	13	0	0	12	0	0	23.611	0.633	22.897	0.97	No-No
1107	skin 1 imaging.tif_Drift_Corrected.tif	33a	0	11	1	1	231	1017	479	474	247.736	No	13	1	10	11	1.312	1.722	24.923	0.131	24.063	0.965	No-No
1108	skin 1 imaging.tif_Drift_Corrected.tif	33a	0	12	1	1	238	1019	479	474	247.302	No	13	2	20	10	3.021	9.128	27.945	0.302	26.744	0.957	No-No
1109	skin 1 imaging.tif_Drift_Corrected.tif	33a	0	13	1	1	240	1019	479	474	246.967	No	13	3	30	9	0.83	0.689	28.775	0.083	27.368	0.951	No-No
1110	skin 1 imaging.tif_Drift_Corrected.tif	33a	0	14	1	1	241	1016	479	474	245.66	No	13	4	40	8	1.312	1.722	30.087	0.131	26.898	0.894	No-No
1111	skin 1 imaging.tif_Drift_Corrected.tif	33a	0	15	1	1	240	1016	479	474	245.827	No	13	5	50	7	0.415	0.172	30.502	0.041	26.573	0.871	No-No
1112	skin 1 imaging.tif_Drift_Corrected.tif	33a	0	16	1	1	240	1016	479	474	245.827	No	13	6	60	6	0	0	30.502	0	26.573	0.871	No-No
1113	skin 1 imaging.tif_Drift_Corrected.tif	33a	0	17	1	1	241	1017	479	474	246.04	No	13	7	70	5	0.587	0.344	31.089	0.059	27.156	0.874	No-No
1114	skin 1 imaging.tif_Drift_Corrected.tif	33a	0	18	1	1	240	1019	479	474	246.967	No	13	8	80	4	0.928	0.861	32.017	0.093	27.368	0.855	No-No
1115	skin 1 imaging.tif_Drift_Corrected.tif	33a	0	19	1	1	240	1019	479	474	246.967	No	13	9	90	3	0	0	32.017	0	27.368	0.855	No-No
1116	skin 1 imaging.tif_Drift_Corrected.tif	33a	0	20	1	1	244	1019	479	474	246.305	No	13	10	100	2	1.66	2.756	33.677	0.166	28.647	0.851	No-No
1117	skin 1 imaging.tif_Drift_Corrected.tif	33a	0	21	1	1	244	1020	479	474	246.686	No	13	11	110	1	0.415	0.172	34.092	0.041	28.907	0.848	No-No
1118	skin 1 imaging.tif_Drift_Corrected.tif	33a	0	22	1	1	246	1021	479	474	246.741	No	13	12	120	0	0.928	0.861	35.02	0.093	29.814	0.851	No-No
1119	skin 1 imaging.tif_Drift_Corrected.tif	33b	0	10	1	1	216	994	479	474	241.831	No	13	0	0	12	0	0	21.364	0.409	13.123	0.614	No-No
1120	skin 1 imaging.tif_Drift_Corrected.tif	33b	0	11	1	1	218	994	479	474	241.458	No	13	1	10	11	0.83	0.689	22.194	0.083	13.814	0.622	No-No
1121	skin 1 imaging.tif_Drift_Corrected.tif	33b	0	12	1	1	218	992	479	474	240.716	No	13	2	20	10	0.83	0.689	23.024	0.083	13.383	0.581	No-No
1122	skin 1 imaging.tif_Drift_Corrected.tif	33b	0	13	1	1	216	993	479	474	241.461	No	13	3	30	9	0.928	0.861	23.952	0.093	12.892	0.538	No-No
1123	skin 1 imaging.tif_Drift_Corrected.tif	33b	0	14	1	1	213	992	479	474	241.657	No	13	4	40	8	1.312	1.722	25.264	0.131	11.627	0.46	No-No
1124	skin 1 imaging.tif_Drift_Corrected.tif	33b	0	15	1	1	213	991	479	474	241.288	No	13	5	50	7	0.415	0.172	25.679	0.041	11.396	0.444	No-No
1125	skin 1 imaging.tif_Drift_Corrected.tif	33b	0	16	1	1	213	990	479	474	240.919	No	13	6	60	6	0.415	0.172	26.094	0.041	11.174	0.428	No-No
1126	skin 1 imaging.tif_Drift_Corrected.tif	33b	0	17	1	1	213	990	479	474	240.919	No	13	7	70	5	0	0	26.094	0	11.174	0.428	No-No
1127	skin 1 imaging.tif_Drift_Corrected.tif	33b	0	18	1	1	213	990	479	474	240.919	No	13	8	80	4	0	0	26.094	0	11.174	0.428	No-No
1128	skin 1 imaging.tif_Drift_Corrected.tif	33b	0	19	1	1	212	990	479	474	241.109	No	13	9	90	3	0.415	0.172	26.509	0.041	10.822	0.408	No-No
1129	skin 1 imaging.tif_Drift_Corrected.tif	33b	0	20	1	1	212	989	479	474	240.741	No	13	10	100	2	0.415	0.172	26.924	0.041	10.605	0.394	No-No
1130	skin 1 imaging.tif_Drift_Corrected.tif	33b	0	21	1	1	214	988	479	474	239.991	No	13	11	110	1	0.928	0.861	27.852	0.093	11.136	0.4	No-No
1131	skin 1 imaging.tif_Drift_Corrected.tif	33b	0	22	1	1	214	988	479	474	239.991	No	13	12	120	0	0	0	27.852	0	11.136	0.4	No-No
1132	skin 1 imaging.tif_Drift_Corrected.tif	34	1	1	1	1	333	968	479	474	213.776	No	10	0	0	9	0	0	0	0	0	NaN	No-No
1133	skin 1 imaging.tif_Drift_Corrected.tif	34	1	2	1	1	338	978	479	474	217.191	No	10	1	10	8	4.64	21.528	4.64	0.464	4.64	1	No-No
1134	skin 1 imaging.tif_Drift_Corrected.tif	34	1	3	1	1	341	979	479	474	217.259	No	10	2	20	7	1.312	1.722	5.952	0.131	5.645	0.948	No-No
1135	skin 1 imaging.tif_Drift_Corrected.tif	34	1	4	1	1	345	982	479	474	218.031	No	10	3	30	6	2.075	4.306	8.027	0.207	7.652	0.953	No-No
1136	skin 1 imaging.tif_Drift_Corrected.tif	34	1	5	1	1	347	986	479	474	219.428	No	10	4	40	5	1.856	3.445	9.883	0.186	9.463	0.958	No-No
1137	skin 1 imaging.tif_Drift_Corrected.tif	34	1	6	1	1	350	989	479	474	220.328	No	10	5	50	4	1.761	3.1	11.644	0.176	11.213	0.963	No-No
1138	skin 1 imaging.tif_Drift_Corrected.tif	34	1	7	1	1	351	990	479	474	220.63	No	10	6	60	3	0.587	0.344	12.231	0.059	11.797	0.964	No-No
1139	skin 1 imaging.tif_Drift_Corrected.tif	34	1	8	1	1	352	992	479	474	221.337	No	10	7	70	2	0.928	0.861	13.159	0.093	12.703	0.965	No-No
1140	skin 1 imaging.tif_Drift_Corrected.tif	34	1	9	1	1	352	992	479	474	221.337	No	10	8	80	1	0	0	13.159	0	12.703	0.965	No-No
1141	skin 1 imaging.tif_Drift_Corrected.tif	34	1	10	1	1	353	993	479	474	221.642	No	10	9	90	0	0.587	0.344	13.746	0.059	13.286	0.967	No-No
1142	skin 1 imaging.tif_Drift_Corrected.tif	34a	0	11	1	1	371	987	479	474	217.562	No	12	0	0	11	0	0	21.62	0.787	17.631	0.816	No-No
1143	skin 1 imaging.tif_Drift_Corrected.tif	34a	0	12	1	1	371	985	479	474	216.75	No	12	1	10	10	0.83	0.689	22.45	0.083	17.276	0.77	No-No
1144	skin 1 imaging.tif_Drift_Corrected.tif	34a	0	13	1	1	374	984	479	474	216.089	No	12	2	20	9	1.312	1.722	23.762	0.131	18.265	0.769	No-No
1145	skin 1 imaging.tif_Drift_Corrected.tif	34a	0	14	1	1	374	982	479	474	215.276	No	12	3	30	8	0.83	0.689	24.592	0.083	17.98	0.731	No-No
1146	skin 1 imaging.tif_Drift_Corrected.tif	34a	0	15	1	1	375	983	479	474	215.599	No	12	4	40	7	0.587	0.344	25.179	0.059	18.508	0.735	No-No
1147	skin 1 imaging.tif_Drift_Corrected.tif	34a	0	16	1	1	375	984	479	474	216.006	No	12	5	50	6	0.415	0.172	25.594	0.041	18.652	0.729	No-No
1148	skin 1 imaging.tif_Drift_Corrected.tif	34a	0	17	1	1	375	985	479	474	216.412	No	12	6	60	5	0.415	0.172	26.009	0.041	18.804	0.723	No-No
1149	skin 1 imaging.tif_Drift_Corrected.tif	34a	0	18	1	1	375	986	479	474	216.819	No	12	7	70	4	0.415	0.172	26.424	0.041	18.963	0.718	No-No
1150	skin 1 imaging.tif_Drift_Corrected.tif	34a	0	19	1	1	374	986	479	474	216.902	No	12	8	80	3	0.415	0.172	26.839	0.041	18.583	0.692	No-No
1151	skin 1 imaging.tif_Drift_Corrected.tif	34a	0	20	1	1	374	987	479	474	217.309	No	12	9	90	2	0.415	0.172	27.254	0.041	18.753	0.688	No-No
1152	skin 1 imaging.tif_Drift_Corrected.tif	34a	0	21	1	1	375	987	479	474	217.226	No	12	10	100	1	0.415	0.172	27.669	0.041	19.131	0.691	No-No
1153	skin 1 imaging.tif_Drift_Corrected.tif	34a	0	22	1	1	375	988	479	474	217.633	No	12	11	110	0	0.415	0.172	28.084	0.041	19.305	0.687	No-No
1154	skin 1 imaging.tif_Drift_Corrected.tif	34b	0	11	1	1	333	1001	479	474	226.943	No	12	0	0	11	0	0	22.685	0.894	13.695	0.604	No-No
1155	skin 1 imaging.tif_Drift_Corrected.tif	34b	0	12	1	1	332	1003	479	474	227.853	No	12	1	10	10	0.928	0.861	23.613	0.093	14.531	0.615	No-No
1156	skin 1 imaging.tif_Drift_Corrected.tif	34b	0	13	1	1	332	1004	479	474	228.253	No	12	2	20	9	0.415	0.172	24.028	0.041	14.946	0.622	No-No
1157	skin 1 imaging.tif_Drift_Corrected.tif	34b	0	14	1	1	331	1005	479	474	228.764	No	12	3	30	8	0.587	0.344	24.615	0.059	15.377	0.625	No-No
1158	skin 1 imaging.tif_Drift_Corrected.tif	34b	0	15	1	1	331	1005	479	474	228.764	No	12	4	40	7	0	0	24.615	0	15.377	0.625	No-No
1159	skin 1 imaging.tif_Drift_Corrected.tif	34b	0	16	1	1	331	1007	479	474	229.564	No	12	5	50	6	0.83	0.689	25.445	0.083	16.206	0.637	No-No
1160	skin 1 imaging.tif_Drift_Corrected.tif	34b	0	17	1	1	330	1009	479	474	230.475	No	12	6	60	5	0.928	0.861	26.373	0.093	17.06	0.647	No-No
1161	skin 1 imaging.tif_Drift_Corrected.tif	34b	0	18	1	1	331	1012	479	474	231.564	No	12	7	70	4	1.312	1.722	27.685	0.131	18.279	0.66	No-No
1162	skin 1 imaging.tif_Drift_Corrected.tif	34b	0	19	1	1	330	1012	479	474	231.674	No	12	8	80	3	0.415	0.172	28.1	0.041	18.302	0.651	No-No
1163	skin 1 imaging.tif_Drift_Corrected.tif	34b	0	20	1	1	328	1012	479	474	231.897	No	12	9	90	2	0.83	0.689	28.93	0.083	18.378	0.635	No-No
1164	skin 1 imaging.tif_Drift_Corrected.tif	34b	0	21	1	1	328	1012	479	474	231.897	No	12	10	100	1	0	0	28.93	0	18.378	0.635	No-No
1165	skin 1 imaging.tif_Drift_Corrected.tif	34b	0	22	1	1	324	1013	479	474	232.75	No	12	11	110	0	1.711	2.928	30.641	0.171	19.045	0.622	No-No
1166	skin 1 imaging.tif_Drift_Corrected.tif	35	1	1	1	1	423	726	479	474	107.131	No	10	0	0	9	0	0	0	0	0	NaN	No-No
1167	skin 1 imaging.tif_Drift_Corrected.tif	35	1	2	1	1	427	731	479	474	108.816	No	10	1	10	8	2.657	7.061	2.657	0.266	2.657	1	No-No
1168	skin 1 imaging.tif_Drift_Corrected.tif	35	1	3	1	1	431	734	479	474	109.723	No	10	2	20	7	2.075	4.306	4.732	0.207	4.695	0.992	No-No
1169	skin 1 imaging.tif_Drift_Corrected.tif	35	1	4	1	1	432	737	479	474	110.874	No	10	3	30	6	1.312	1.722	6.045	0.131	5.898	0.976	No-No
1170	skin 1 imaging.tif_Drift_Corrected.tif	35	1	5	1	1	434	738	479	474	111.14	No	10	4	40	5	0.928	0.861	6.973	0.093	6.756	0.969	No-No
1171	skin 1 imaging.tif_Drift_Corrected.tif	35	1	6	1	1	437	739	479	474	111.348	No	10	5	50	4	1.312	1.722	8.285	0.131	7.929	0.957	No-No
1172	skin 1 imaging.tif_Drift_Corrected.tif	35	1	7	1	1	437	742	479	474	112.578	No	10	6	60	3	1.245	1.55	9.53	0.124	8.823	0.926	No-No
1173	skin 1 imaging.tif_Drift_Corrected.tif	35	1	8	1	1	438	744	479	474	113.335	No	10	7	70	2	0.928	0.861	10.458	0.093	9.724	0.93	No-No
1174	skin 1 imaging.tif_Drift_Corrected.tif	35	1	9	1	1	438	743	479	474	112.924	No	10	8	80	1	0.415	0.172	10.873	0.041	9.409	0.865	No-No
1175	skin 1 imaging.tif_Drift_Corrected.tif	35	1	10	1	1	438	744	479	474	113.335	No	10	9	90	0	0.415	0.172	11.288	0.041	9.724	0.861	No-No
1176	skin 1 imaging.tif_Drift_Corrected.tif	35a	0	11	1	1	440	776	479	474	126.371	No	12	0	0	11	0	0	24.594	1.331	21.917	0.891	No-No
1177	skin 1 imaging.tif_Drift_Corrected.tif	35a	0	12	1	1	441	780	479	474	127.965	No	12	1	10	10	1.711	2.928	26.305	0.171	23.622	0.898	No-No
1178	skin 1 imaging.tif_Drift_Corrected.tif	35a	0	13	1	1	441	782	479	474	128.789	No	12	2	20	9	0.83	0.689	27.135	0.083	24.411	0.9	No-No
1179	skin 1 imaging.tif_Drift_Corrected.tif	35a	0	14	1	1	441	784	479	474	129.613	No	12	3	30	8	0.83	0.689	27.965	0.083	25.202	0.901	No-No
1180	skin 1 imaging.tif_Drift_Corrected.tif	35a	0	15	1	1	441	785	479	474	130.025	No	12	4	40	7	0.415	0.172	28.38	0.041	25.599	0.902	No-No
1181	skin 1 imaging.tif_Drift_Corrected.tif	35a	0	16	1	1	441	787	479	474	130.849	No	12	5	50	6	0.83	0.689	29.21	0.083	26.394	0.904	No-No
1182	skin 1 imaging.tif_Drift_Corrected.tif	35a	0	17	1	1	442	792	479	474	132.86	No	12	6	60	5	2.116	4.478	31.326	0.212	28.502	0.91	No-No
1183	skin 1 imaging.tif_Drift_Corrected.tif	35a	0	18	1	1	440	794	479	474	133.783	No	12	7	70	4	1.174	1.378	32.5	0.117	29.089	0.895	No-No
1184	skin 1 imaging.tif_Drift_Corrected.tif	35a	0	19	1	1	442	796	479	474	134.509	No	12	8	80	3	1.174	1.378	33.674	0.117	30.101	0.894	No-No
1185	skin 1 imaging.tif_Drift_Corrected.tif	35a	0	20	1	1	442	796	479	474	134.509	No	12	9	90	2	0	0	33.674	0	30.101	0.894	No-No
1186	skin 1 imaging.tif_Drift_Corrected.tif	35a	0	21	1	1	442	796	479	474	134.509	No	12	10	100	1	0	0	33.674	0	30.101	0.894	No-No
1187	skin 1 imaging.tif_Drift_Corrected.tif	35a	0	22	1	1	442	796	479	474	134.509	No	12	11	110	0	0	0	33.674	0	30.101	0.894	No-No
1188	skin 1 imaging.tif_Drift_Corrected.tif	35b	0	11	1	1	437	729	479	474	107.251	No	12	0	0	11	0	0	17.527	0.624	5.942	0.339	No-No
1189	skin 1 imaging.tif_Drift_Corrected.tif	35b	0	12	1	1	440	722	479	474	104.185	No	12	1	10	10	3.161	9.989	20.687	0.316	7.248	0.35	No-No
1190	skin 1 imaging.tif_Drift_Corrected.tif	35b	0	13	1	1	437	722	479	474	104.385	No	12	2	20	9	1.245	1.55	21.932	0.124	6.042	0.276	No-No
1191	skin 1 imaging.tif_Drift_Corrected.tif	35b	0	14	1	1	432	718	479	474	103.121	No	12	3	30	8	2.657	7.061	24.59	0.266	4.997	0.203	No-No
1192	skin 1 imaging.tif_Drift_Corrected.tif	35b	0	15	1	1	432	718	479	474	103.121	No	12	4	40	7	0	0	24.59	0	4.997	0.203	No-No
1193	skin 1 imaging.tif_Drift_Corrected.tif	35b	0	16	1	1	432	717	479	474	102.714	No	12	5	50	6	0.415	0.172	25.005	0.041	5.282	0.211	No-No
1194	skin 1 imaging.tif_Drift_Corrected.tif	35b	0	17	1	1	429	715	479	474	102.145	No	12	6	60	5	1.496	2.239	26.501	0.15	5.2	0.196	No-No
1195	skin 1 imaging.tif_Drift_Corrected.tif	35b	0	18	1	1	432	715	479	474	101.899	No	12	7	70	4	1.245	1.55	27.746	0.124	5.898	0.213	No-No
1196	skin 1 imaging.tif_Drift_Corrected.tif	35b	0	19	1	1	432	715	479	474	101.899	No	12	8	80	3	0	0	27.746	0	5.898	0.213	No-No
1197	skin 1 imaging.tif_Drift_Corrected.tif	35b	0	20	1	1	433	715	479	474	101.821	No	12	9	90	2	0.415	0.172	28.161	0.041	6.169	0.219	No-No
1198	skin 1 imaging.tif_Drift_Corrected.tif	35b	0	21	1	1	436	715	479	474	101.594	No	12	10	100	1	1.245	1.55	29.406	0.124	7.067	0.24	No-No
1199	skin 1 imaging.tif_Drift_Corrected.tif	35b	0	22	1	1	436	715	479	474	101.594	No	12	11	110	0	0	0	29.406	0	7.067	0.24	No-No
1200	skin 1 imaging.tif_Drift_Corrected.tif	36	1	2	1	1	24	899	479	474	258.385	No	10	0	0	9	0	0	0	0	0	NaN	No-No
1201	skin 1 imaging.tif_Drift_Corrected.tif	36	1	3	1	1	26	902	479	474	258.633	No	10	1	10	8	1.496	2.239	1.496	0.15	1.496	1	No-No
1202	skin 1 imaging.tif_Drift_Corrected.tif	36	1	4	1	1	26	906	479	474	259.776	No	10	2	20	7	1.66	2.756	3.156	0.166	3.021	0.957	No-No
1203	skin 1 imaging.tif_Drift_Corrected.tif	36	1	5	1	1	28	909	479	474	260.038	No	10	3	30	6	1.496	2.239	4.653	0.15	4.47	0.961	No-No
1204	skin 1 imaging.tif_Drift_Corrected.tif	36	1	6	1	1	28	909	479	474	260.038	No	10	4	40	5	0	0	4.653	0	4.47	0.961	No-No
1205	skin 1 imaging.tif_Drift_Corrected.tif	36	1	7	1	1	29	912	479	474	260.607	No	10	5	50	4	1.312	1.722	5.965	0.131	5.78	0.969	No-No
1206	skin 1 imaging.tif_Drift_Corrected.tif	36	1	8	1	1	31	915	479	474	260.885	No	10	6	60	3	1.496	2.239	7.461	0.15	7.248	0.971	No-No
1207	skin 1 imaging.tif_Drift_Corrected.tif	36	1	9	1	1	31	915	479	474	260.885	No	10	7	70	2	0	0	7.461	0	7.248	0.971	No-No
1208	skin 1 imaging.tif_Drift_Corrected.tif	36	1	10	1	1	31	915	479	474	260.885	No	10	8	80	1	0	0	7.461	0	7.248	0.971	No-No
1209	skin 1 imaging.tif_Drift_Corrected.tif	36	1	11	1	1	31	915	479	474	260.885	No	10	9	90	0	0	0	7.461	0	7.248	0.971	No-No
1210	skin 1 imaging.tif_Drift_Corrected.tif	36a	0	12	1	1	18	918	479	474	265.618	No	11	0	0	10	0	0	12.998	0.554	8.269	0.636	No-No
1211	skin 1 imaging.tif_Drift_Corrected.tif	36a	0	13	1	1	17	917	479	474	265.63	No	11	1	10	9	0.587	0.344	13.585	0.059	8.015	0.59	No-No
1212	skin 1 imaging.tif_Drift_Corrected.tif	36a	0	14	1	1	19	918	479	474	265.32	No	11	2	20	8	0.928	0.861	14.513	0.093	8.153	0.562	No-No
1213	skin 1 imaging.tif_Drift_Corrected.tif	36a	0	15	1	1	19	918	479	474	265.32	No	11	3	30	7	0	0	14.513	0	8.153	0.562	No-No
1214	skin 1 imaging.tif_Drift_Corrected.tif	36a	0	16	1	1	20	918	479	474	265.021	No	11	4	40	6	0.415	0.172	14.928	0.041	8.058	0.54	No-No
1215	skin 1 imaging.tif_Drift_Corrected.tif	36a	0	17	1	1	22	917	479	474	264.136	No	11	5	50	5	0.928	0.861	15.856	0.093	7.516	0.474	No-No
1216	skin 1 imaging.tif_Drift_Corrected.tif	36a	0	18	1	1	23	919	479	474	264.418	No	11	6	60	4	0.928	0.861	16.784	0.093	8.31	0.495	No-No
1217	skin 1 imaging.tif_Drift_Corrected.tif	36a	0	19	1	1	23	919	479	474	264.418	No	11	7	70	3	0	0	16.784	0	8.31	0.495	No-No
1218	skin 1 imaging.tif_Drift_Corrected.tif	36a	0	20	1	1	23	919	479	474	264.418	No	11	8	80	2	0	0	16.784	0	8.31	0.495	No-No
1219	skin 1 imaging.tif_Drift_Corrected.tif	36a	0	21	1	1	24	919	479	474	264.121	No	11	9	90	1	0.415	0.172	17.199	0.041	8.3	0.483	No-No
1220	skin 1 imaging.tif_Drift_Corrected.tif	36a	0	22	1	1	24	920	479	474	264.411	No	11	10	100	0	0.415	0.172	17.614	0.041	8.715	0.495	No-No
1221	skin 1 imaging.tif_Drift_Corrected.tif	36b	0	12	1	1	52	919	479	474	255.942	No	11	0	0	10	0	0	16.333	0.887	14.28	0.874	No-No
1222	skin 1 imaging.tif_Drift_Corrected.tif	36b	0	13	1	1	60	922	479	474	254.563	No	11	1	10	9	3.546	12.572	19.879	0.355	17.729	0.892	No-No
1223	skin 1 imaging.tif_Drift_Corrected.tif	36b	0	14	1	1	73	927	479	474	252.45	No	11	2	20	8	5.78	33.412	25.659	0.578	23.421	0.913	No-No
1224	skin 1 imaging.tif_Drift_Corrected.tif	36b	0	15	1	1	80	928	479	474	250.832	No	11	3	30	7	2.934	8.611	28.593	0.293	26.171	0.915	No-No
1225	skin 1 imaging.tif_Drift_Corrected.tif	36b	0	16	1	1	84	928	479	474	249.739	No	11	4	40	6	1.66	2.756	30.253	0.166	27.656	0.914	No-No
1226	skin 1 imaging.tif_Drift_Corrected.tif	36b	0	17	1	1	86	928	479	474	249.195	No	11	5	50	5	0.83	0.689	31.083	0.083	28.406	0.914	No-No
1227	skin 1 imaging.tif_Drift_Corrected.tif	36b	0	18	1	1	88	929	479	474	248.968	No	11	6	60	4	0.928	0.861	32.011	0.093	29.333	0.916	No-No
1228	skin 1 imaging.tif_Drift_Corrected.tif	36b	0	19	1	1	91	928	479	474	247.842	No	11	7	70	3	1.312	1.722	33.324	0.131	30.298	0.909	No-No
1229	skin 1 imaging.tif_Drift_Corrected.tif	36b	0	20	1	1	93	927	479	474	246.988	No	11	8	80	2	0.928	0.861	34.252	0.093	30.903	0.902	No-No
1230	skin 1 imaging.tif_Drift_Corrected.tif	36b	0	21	1	1	97	925	479	474	245.28	No	11	9	90	1	1.856	3.445	36.108	0.186	32.159	0.891	No-No
1231	skin 1 imaging.tif_Drift_Corrected.tif	36b	0	22	1	1	97	925	479	474	245.28	No	11	10	100	0	0	0	36.108	0	32.159	0.891	No-No
1232	skin 1 imaging.tif_Drift_Corrected.tif	37	1	1	1	1	135	782	479	474	191.62	No	11	0	0	10	0	0	0	0	0	NaN	No-No
1233	skin 1 imaging.tif_Drift_Corrected.tif	37	1	2	1	1	147	800	479	474	193.098	No	11	1	10	9	8.978	80.601	8.978	0.898	8.978	1	No-No
1234	skin 1 imaging.tif_Drift_Corrected.tif	37	1	3	1	1	151	803	479	474	192.796	No	11	2	20	8	2.075	4.306	11.053	0.207	10.956	0.991	No-No
1235	skin 1 imaging.tif_Drift_Corrected.tif	37	1	4	1	1	154	808	479	474	193.401	No	11	3	30	7	2.42	5.856	13.473	0.242	13.364	0.992	No-No
1236	skin 1 imaging.tif_Drift_Corrected.tif	37	1	5	1	1	157	810	479	474	193.133	No	11	4	40	6	1.496	2.239	14.969	0.15	14.778	0.987	No-No
1237	skin 1 imaging.tif_Drift_Corrected.tif	37	1	6	1	1	161	811	479	474	192.29	No	11	5	50	5	1.711	2.928	16.68	0.171	16.164	0.969	No-No
1238	skin 1 imaging.tif_Drift_Corrected.tif	37	1	7	1	1	163	813	479	474	192.328	No	11	6	60	4	1.174	1.378	17.854	0.117	17.336	0.971	No-No
1239	skin 1 imaging.tif_Drift_Corrected.tif	37	1	8	1	1	163	813	479	474	192.328	No	11	7	70	3	0	0	17.854	0	17.336	0.971	No-No
1240	skin 1 imaging.tif_Drift_Corrected.tif	37	1	9	1	1	163	813	479	474	192.328	No	11	8	80	2	0	0	17.854	0	17.336	0.971	No-No
1241	skin 1 imaging.tif_Drift_Corrected.tif	37	1	10	1	1	166	812	479	474	191.176	No	11	9	90	1	1.312	1.722	19.166	0.131	17.903	0.934	No-No
1242	skin 1 imaging.tif_Drift_Corrected.tif	37	1	11	1	1	166	811	479	474	190.872	No	11	10	100	0	0.415	0.172	19.581	0.041	17.617	0.9	No-No
1243	skin 1 imaging.tif_Drift_Corrected.tif	37a	0	12	1	1	173	803	479	474	186.463	No	11	0	0	10	0	0	23.993	0.441	18.018	0.751	No-No
1244	skin 1 imaging.tif_Drift_Corrected.tif	37a	0	13	1	1	174	801	479	474	185.572	No	11	1	10	9	0.928	0.861	24.921	0.093	18.004	0.722	No-No
1245	skin 1 imaging.tif_Drift_Corrected.tif	37a	0	14	1	1	174	799	479	474	184.966	No	11	2	20	8	0.83	0.689	25.751	0.083	17.656	0.686	No-No
1246	skin 1 imaging.tif_Drift_Corrected.tif	37a	0	15	1	1	174	797	479	474	184.362	No	11	3	30	7	0.83	0.689	26.581	0.083	17.341	0.652	No-No
1247	skin 1 imaging.tif_Drift_Corrected.tif	37a	0	16	1	1	174	797	479	474	184.362	No	11	4	40	6	0	0	26.581	0	17.341	0.652	No-No
1248	skin 1 imaging.tif_Drift_Corrected.tif	37a	0	17	1	1	174	797	479	474	184.362	No	11	5	50	5	0	0	26.581	0	17.341	0.652	No-No
1249	skin 1 imaging.tif_Drift_Corrected.tif	37a	0	18	1	1	175	797	479	474	184.077	No	11	6	60	4	0.415	0.172	26.996	0.041	17.729	0.657	No-No
1250	skin 1 imaging.tif_Drift_Corrected.tif	37a	0	19	1	1	175	797	479	474	184.077	No	11	7	70	3	0	0	26.996	0	17.729	0.657	No-No
1251	skin 1 imaging.tif_Drift_Corrected.tif	37a	0	20	1	1	175	799	479	474	184.683	No	11	8	80	2	0.83	0.689	27.826	0.083	18.037	0.648	No-No
1252	skin 1 imaging.tif_Drift_Corrected.tif	37a	0	21	1	1	175	799	479	474	184.683	No	11	9	90	1	0	0	27.826	0	18.037	0.648	No-No
1253	skin 1 imaging.tif_Drift_Corrected.tif	37a	0	22	1	1	176	799	479	474	184.399	No	11	10	100	0	0.415	0.172	28.241	0.041	18.42	0.652	No-No
1254	skin 1 imaging.tif_Drift_Corrected.tif	37b	0	12	1	1	163	819	479	474	194.157	No	11	0	0	10	0	0	23.127	0.355	19.256	0.833	No-No
1255	skin 1 imaging.tif_Drift_Corrected.tif	37b	0	13	1	1	162	827	479	474	196.895	No	11	1	10	9	3.346	11.195	26.473	0.335	21.779	0.823	No-No
1256	skin 1 imaging.tif_Drift_Corrected.tif	37b	0	14	1	1	161	828	479	474	197.481	No	11	2	20	8	0.587	0.344	27.06	0.059	21.928	0.81	No-No
1257	skin 1 imaging.tif_Drift_Corrected.tif	37b	0	15	1	1	161	828	479	474	197.481	No	11	3	30	7	0	0	27.06	0	21.928	0.81	No-No
1258	skin 1 imaging.tif_Drift_Corrected.tif	37b	0	16	1	1	163	827	479	474	196.618	No	11	4	40	6	0.928	0.861	27.988	0.093	21.995	0.786	No-No
1259	skin 1 imaging.tif_Drift_Corrected.tif	37b	0	17	1	1	163	826	479	474	196.309	No	11	5	50	5	0.415	0.172	28.403	0.041	21.644	0.762	No-No
1260	skin 1 imaging.tif_Drift_Corrected.tif	37b	0	18	1	1	163	827	479	474	196.618	No	11	6	60	4	0.415	0.172	28.818	0.041	21.995	0.763	No-No
1261	skin 1 imaging.tif_Drift_Corrected.tif	37b	0	19	1	1	165	826	479	474	195.755	No	11	7	70	3	0.928	0.861	29.746	0.093	22.1	0.743	No-No
1262	skin 1 imaging.tif_Drift_Corrected.tif	37b	0	20	1	1	165	824	479	474	195.137	No	11	8	80	2	0.83	0.689	30.576	0.083	21.42	0.701	No-No
1263	skin 1 imaging.tif_Drift_Corrected.tif	37b	0	21	1	1	163	823	479	474	195.384	No	11	9	90	1	0.928	0.861	31.504	0.093	20.604	0.654	No-No
1264	skin 1 imaging.tif_Drift_Corrected.tif	37b	0	22	1	1	163	822	479	474	195.077	No	11	10	100	0	0.415	0.172	31.919	0.041	20.263	0.635	No-No
1265	skin 1 imaging.tif_Drift_Corrected.tif	38	1	1	1	1	236	860	479	474	189.29	No	11	0	0	10	0	0	0	0	0	NaN	No-No
1266	skin 1 imaging.tif_Drift_Corrected.tif	38	1	2	1	1	246	874	479	474	192.109	No	11	1	10	9	7.14	50.979	7.14	0.714	7.14	1	No-No
1267	skin 1 imaging.tif_Drift_Corrected.tif	38	1	3	1	1	249	877	479	474	192.566	No	11	2	20	8	1.761	3.1	8.901	0.176	8.881	0.998	No-No
1268	skin 1 imaging.tif_Drift_Corrected.tif	38	1	4	1	1	251	881	479	474	193.602	No	11	3	30	7	1.856	3.445	10.757	0.186	10.71	0.996	No-No
1269	skin 1 imaging.tif_Drift_Corrected.tif	38	1	5	1	1	252	883	479	474	194.125	No	11	4	40	6	0.928	0.861	11.685	0.093	11.627	0.995	No-No
1270	skin 1 imaging.tif_Drift_Corrected.tif	38	1	6	1	1	253	883	479	474	193.924	No	11	5	50	5	0.415	0.172	12.1	0.041	11.869	0.981	No-No
1271	skin 1 imaging.tif_Drift_Corrected.tif	38	1	7	1	1	256	885	479	474	194.054	No	11	6	60	4	1.496	2.239	13.596	0.15	13.286	0.977	No-No
1272	skin 1 imaging.tif_Drift_Corrected.tif	38	1	8	1	1	258	887	479	474	194.391	No	11	7	70	3	1.174	1.378	14.77	0.117	14.454	0.979	No-No
1273	skin 1 imaging.tif_Drift_Corrected.tif	38	1	9	1	1	259	886	479	474	193.829	No	11	8	80	2	0.587	0.344	15.357	0.059	14.406	0.938	No-No
1274	skin 1 imaging.tif_Drift_Corrected.tif	38	1	10	1	1	261	886	479	474	193.44	No	11	9	90	1	0.83	0.689	16.187	0.083	14.969	0.925	No-No
1275	skin 1 imaging.tif_Drift_Corrected.tif	38	1	11	1	1	263	887	479	474	193.421	No	11	10	100	0	0.928	0.861	17.114	0.093	15.846	0.926	No-No
1276	skin 1 imaging.tif_Drift_Corrected.tif	38a	0	12	1	1	259	896	479	474	197.5	No	11	0	0	10	0	0	21.202	0.409	17.729	0.836	No-No
1277	skin 1 imaging.tif_Drift_Corrected.tif	38a	0	13	1	1	257	899	479	474	198.988	No	11	1	10	9	1.496	2.239	22.698	0.15	18.382	0.81	No-No
1278	skin 1 imaging.tif_Drift_Corrected.tif	38a	0	14	1	1	256	899	479	474	199.18	No	11	2	20	8	0.415	0.172	23.113	0.041	18.189	0.787	No-No
1279	skin 1 imaging.tif_Drift_Corrected.tif	38a	0	15	1	1	253	903	479	474	201.229	No	11	3	30	7	2.075	4.306	25.188	0.207	19.189	0.762	No-No
1280	skin 1 imaging.tif_Drift_Corrected.tif	38a	0	16	1	1	255	902	479	474	200.476	No	11	4	40	6	0.928	0.861	26.116	0.093	19.131	0.733	No-No
1281	skin 1 imaging.tif_Drift_Corrected.tif	38a	0	17	1	1	255	902	479	474	200.476	No	11	5	50	5	0	0	26.116	0	19.131	0.733	No-No
1282	skin 1 imaging.tif_Drift_Corrected.tif	38a	0	18	1	1	254	902	479	474	200.668	No	11	6	60	4	0.415	0.172	26.531	0.041	18.963	0.715	No-No
1283	skin 1 imaging.tif_Drift_Corrected.tif	38a	0	19	1	1	254	902	479	474	200.668	No	11	7	70	3	0	0	26.531	0	18.963	0.715	No-No
1284	skin 1 imaging.tif_Drift_Corrected.tif	38a	0	20	1	1	254	901	479	474	200.301	No	11	8	80	2	0.415	0.172	26.946	0.041	18.583	0.69	No-No
1285	skin 1 imaging.tif_Drift_Corrected.tif	38a	0	21	1	1	254	900	479	474	199.934	No	11	9	90	1	0.415	0.172	27.361	0.041	18.203	0.665	No-No
1286	skin 1 imaging.tif_Drift_Corrected.tif	38a	0	22	1	1	254	902	479	474	200.668	No	11	10	100	0	0.83	0.689	28.191	0.083	18.963	0.673	No-No
1287	skin 1 imaging.tif_Drift_Corrected.tif	38b	0	12	1	1	272	879	479	474	188.756	No	11	0	0	10	0	0	22.112	0.5	16.893	0.764	No-No
1288	skin 1 imaging.tif_Drift_Corrected.tif	38b	0	13	1	1	276	877	479	474	187.265	No	11	1	10	9	1.856	3.445	23.968	0.186	18.037	0.753	No-No
1289	skin 1 imaging.tif_Drift_Corrected.tif	38b	0	14	1	1	276	876	479	474	186.894	No	11	2	20	8	0.415	0.172	24.383	0.041	17.879	0.733	No-No
1290	skin 1 imaging.tif_Drift_Corrected.tif	38b	0	15	1	1	278	876	479	474	186.522	No	11	3	30	7	0.83	0.689	25.213	0.083	18.652	0.74	No-No
1291	skin 1 imaging.tif_Drift_Corrected.tif	38b	0	16	1	1	279	876	479	474	186.336	No	11	4	40	6	0.415	0.172	25.628	0.041	19.04	0.743	No-No
1292	skin 1 imaging.tif_Drift_Corrected.tif	38b	0	17	1	1	280	876	479	474	186.152	No	11	5	50	5	0.415	0.172	26.043	0.041	19.43	0.746	No-No
1293	skin 1 imaging.tif_Drift_Corrected.tif	38b	0	18	1	1	280	876	479	474	186.152	No	11	6	60	4	0	0	26.043	0	19.43	0.746	No-No
1294	skin 1 imaging.tif_Drift_Corrected.tif	38b	0	19	1	1	281	875	479	474	185.596	No	11	7	70	3	0.587	0.344	26.63	0.059	19.685	0.739	No-No
1295	skin 1 imaging.tif_Drift_Corrected.tif	38b	0	20	1	1	281	875	479	474	185.596	No	11	8	80	2	0	0	26.63	0	19.685	0.739	No-No
1296	skin 1 imaging.tif_Drift_Corrected.tif	38b	0	21	1	1	283	875	479	474	185.23	No	11	9	90	1	0.83	0.689	27.46	0.083	20.474	0.746	No-No
1297	skin 1 imaging.tif_Drift_Corrected.tif	38b	0	22	1	1	283	875	479	474	185.23	No	11	10	100	0	0	0	27.46	0	20.474	0.746	No-No
1298	skin 1 imaging.tif_Drift_Corrected.tif	39	1	1	1	1	253	780	479	474	157.87	No	12	0	0	11	0	0	0	0	0	NaN	No-No
1299	skin 1 imaging.tif_Drift_Corrected.tif	39	1	2	1	1	266	794	479	474	159.529	No	12	1	10	10	7.929	62.862	7.929	0.793	7.929	1	No-No
1300	skin 1 imaging.tif_Drift_Corrected.tif	39	1	3	1	1	267	796	479	474	159.992	No	12	2	20	9	0.928	0.861	8.857	0.093	8.823	0.996	No-No
1301	skin 1 imaging.tif_Drift_Corrected.tif	39	1	4	1	1	268	797	479	474	160.112	No	12	3	30	8	0.587	0.344	9.443	0.059	9.409	0.996	No-No
1302	skin 1 imaging.tif_Drift_Corrected.tif	39	1	5	1	1	271	800	479	474	160.482	No	12	4	40	7	1.761	3.1	11.204	0.176	11.167	0.997	No-No
1303	skin 1 imaging.tif_Drift_Corrected.tif	39	1	6	1	1	273	801	479	474	160.388	No	12	5	50	6	0.928	0.861	12.132	0.093	12.035	0.992	No-No
1304	skin 1 imaging.tif_Drift_Corrected.tif	39	1	7	1	1	273	801	479	474	160.388	No	12	6	60	5	0	0	12.132	0	12.035	0.992	No-No
1305	skin 1 imaging.tif_Drift_Corrected.tif	39	1	8	1	1	273	802	479	474	160.739	No	12	7	70	4	0.415	0.172	12.547	0.041	12.339	0.983	No-No
1306	skin 1 imaging.tif_Drift_Corrected.tif	39	1	9	1	1	273	802	479	474	160.739	No	12	8	80	3	0	0	12.547	0	12.339	0.983	No-No
1307	skin 1 imaging.tif_Drift_Corrected.tif	39	1	10	1	1	273	802	479	474	160.739	No	12	9	90	2	0	0	12.547	0	12.339	0.983	No-No
1308	skin 1 imaging.tif_Drift_Corrected.tif	39	1	11	1	1	273	802	479	474	160.739	No	12	10	100	1	0	0	12.547	0	12.339	0.983	No-No
1309	skin 1 imaging.tif_Drift_Corrected.tif	39	1	12	1	1	274	803	479	474	160.871	No	12	11	110	0	0.587	0.344	13.134	0.059	12.925	0.984	No-No
1310	skin 1 imaging.tif_Drift_Corrected.tif	39a	0	13	1	1	287	803	479	474	158.084	No	10	0	0	9	0	0	18.529	0.539	17.035	0.919	No-No
1311	skin 1 imaging.tif_Drift_Corrected.tif	39a	0	14	1	1	287	802	479	474	157.726	No	10	1	10	8	0.415	0.172	18.944	0.041	16.806	0.887	No-No
1312	skin 1 imaging.tif_Drift_Corrected.tif	39a	0	15	1	1	288	802	479	474	157.517	No	10	2	20	7	0.415	0.172	19.359	0.041	17.156	0.886	No-No
1313	skin 1 imaging.tif_Drift_Corrected.tif	39a	0	16	1	1	288	801	479	474	157.159	No	10	3	30	6	0.415	0.172	19.774	0.041	16.939	0.857	No-No
1314	skin 1 imaging.tif_Drift_Corrected.tif	39a	0	17	1	1	290	802	479	474	157.101	No	10	4	40	5	0.928	0.861	20.702	0.093	17.864	0.863	No-No
1315	skin 1 imaging.tif_Drift_Corrected.tif	39a	0	18	1	1	290	802	479	474	157.101	No	10	5	50	4	0	0	20.702	0	17.864	0.863	No-No
1316	skin 1 imaging.tif_Drift_Corrected.tif	39a	0	19	1	1	292	802	479	474	156.688	No	10	6	60	3	0.83	0.689	21.532	0.083	18.583	0.863	No-No
1317	skin 1 imaging.tif_Drift_Corrected.tif	39a	0	20	1	1	303	807	479	474	156.31	No	10	7	70	2	5.014	25.145	26.546	0.501	23.582	0.888	No-No
1318	skin 1 imaging.tif_Drift_Corrected.tif	39a	0	21	1	1	311	810	479	474	155.899	No	10	8	80	1	3.546	12.572	30.092	0.355	27.099	0.901	No-No
1319	skin 1 imaging.tif_Drift_Corrected.tif	39a	0	22	1	1	319	814	479	474	155.943	No	10	9	90	0	3.712	13.778	33.804	0.371	30.811	0.911	No-No
1320	skin 1 imaging.tif_Drift_Corrected.tif	39b	0	13	1	1	253	808	479	474	167.36	No	10	0	0	9	0	0	22.093	0.896	11.62	0.526	No-No
1321	skin 1 imaging.tif_Drift_Corrected.tif	39b	0	14	1	1	249	809	479	474	168.638	No	10	1	10	8	1.711	2.928	23.804	0.171	12.149	0.51	No-No
1322	skin 1 imaging.tif_Drift_Corrected.tif	39b	0	15	1	1	244	809	479	474	169.821	No	10	2	20	7	2.075	4.306	25.879	0.207	12.601	0.487	No-No
1323	skin 1 imaging.tif_Drift_Corrected.tif	39b	0	16	1	1	242	808	479	474	169.96	No	10	3	30	6	0.928	0.861	26.807	0.093	12.485	0.466	No-No
1324	skin 1 imaging.tif_Drift_Corrected.tif	39b	0	17	1	1	240	807	479	474	170.104	No	10	4	40	5	0.928	0.861	27.735	0.093	12.436	0.448	No-No
1325	skin 1 imaging.tif_Drift_Corrected.tif	39b	0	18	1	1	237	807	479	474	170.833	No	10	5	50	4	1.245	1.55	28.98	0.124	13.025	0.449	No-No
1326	skin 1 imaging.tif_Drift_Corrected.tif	39b	0	19	1	1	237	807	479	474	170.833	No	10	6	60	3	0	0	28.98	0	13.025	0.449	No-No
1327	skin 1 imaging.tif_Drift_Corrected.tif	39b	0	20	1	1	235	808	479	474	171.658	No	10	7	70	2	0.928	0.861	29.908	0.093	13.814	0.462	No-No
1328	skin 1 imaging.tif_Drift_Corrected.tif	39b	0	21	1	1	235	808	479	474	171.658	No	10	8	80	1	0	0	29.908	0	13.814	0.462	No-No
1329	skin 1 imaging.tif_Drift_Corrected.tif	39b	0	22	1	1	235	808	479	474	171.658	No	10	9	90	0	0	0	29.908	0	13.814	0.462	No-No
1330	skin 1 imaging.tif_Drift_Corrected.tif	40	1	1	1	1	240	797	479	474	166.75	No	12	0	0	11	0	0	0	0	0	NaN	No-No
1331	skin 1 imaging.tif_Drift_Corrected.tif	40	1	2	1	1	254	815	479	474	169.545	No	12	1	10	10	9.463	89.557	9.463	0.946	9.463	1	No-No
1332	skin 1 imaging.tif_Drift_Corrected.tif	40	1	3	1	1	257	819	479	474	170.256	No	12	2	20	9	2.075	4.306	11.538	0.207	11.538	1	No-No
1333	skin 1 imaging.tif_Drift_Corrected.tif	40	1	4	1	1	259	821	479	474	170.508	No	12	3	30	8	1.174	1.378	12.712	0.117	12.703	0.999	No-No
1334	skin 1 imaging.tif_Drift_Corrected.tif	40	1	5	1	1	261	823	479	474	170.769	No	12	4	40	7	1.174	1.378	13.886	0.117	13.87	0.999	No-No
1335	skin 1 imaging.tif_Drift_Corrected.tif	40	1	6	1	1	263	824	479	474	170.684	No	12	5	50	6	0.928	0.861	14.814	0.093	14.719	0.994	No-No
1336	skin 1 imaging.tif_Drift_Corrected.tif	40	1	7	1	1	263	824	479	474	170.684	No	12	6	60	5	0	0	14.814	0	14.719	0.994	No-No
1337	skin 1 imaging.tif_Drift_Corrected.tif	40	1	8	1	1	266	826	479	474	170.743	No	12	7	70	4	1.496	2.239	16.31	0.15	16.164	0.991	No-No
1338	skin 1 imaging.tif_Drift_Corrected.tif	40	1	9	1	1	266	826	479	474	170.743	No	12	8	80	3	0	0	16.31	0	16.164	0.991	No-No
1339	skin 1 imaging.tif_Drift_Corrected.tif	40	1	10	1	1	267	827	479	474	170.884	No	12	9	90	2	0.587	0.344	16.897	0.059	16.75	0.991	No-No
1340	skin 1 imaging.tif_Drift_Corrected.tif	40	1	11	1	1	267	827	479	474	170.884	No	12	10	100	1	0	0	16.897	0	16.75	0.991	No-No
1341	skin 1 imaging.tif_Drift_Corrected.tif	40	1	12	1	1	269	826	479	474	170.101	No	12	11	110	0	0.928	0.861	17.825	0.093	17.02	0.955	No-No
1342	skin 1 imaging.tif_Drift_Corrected.tif	40a	0	13	1	1	280	826	479	474	167.808	No	10	0	0	9	0	0	22.39	0.456	20.504	0.916	No-No
1343	skin 1 imaging.tif_Drift_Corrected.tif	40a	0	14	1	1	280	828	479	474	168.531	No	10	1	10	8	0.83	0.689	23.22	0.083	21.002	0.904	No-No
1344	skin 1 imaging.tif_Drift_Corrected.tif	40a	0	15	1	1	285	837	479	474	170.809	No	10	2	20	7	4.273	18.256	27.493	0.427	24.986	0.909	No-No
1345	skin 1 imaging.tif_Drift_Corrected.tif	40a	0	16	1	1	289	839	479	474	170.769	No	10	3	30	6	1.856	3.445	29.349	0.186	26.783	0.913	No-No
1346	skin 1 imaging.tif_Drift_Corrected.tif	40a	0	17	1	1	290	837	479	474	169.841	No	10	4	40	5	0.928	0.861	30.277	0.093	26.573	0.878	No-No
1347	skin 1 imaging.tif_Drift_Corrected.tif	40a	0	18	1	1	291	836	479	474	169.281	No	10	5	50	4	0.587	0.344	30.864	0.059	26.644	0.863	No-No
1348	skin 1 imaging.tif_Drift_Corrected.tif	40a	0	19	1	1	292	836	479	474	169.09	No	10	6	60	3	0.415	0.172	31.279	0.041	26.975	0.862	No-No
1349	skin 1 imaging.tif_Drift_Corrected.tif	40a	0	20	1	1	292	836	479	474	169.09	No	10	7	70	2	0	0	31.279	0	26.975	0.862	No-No
1350	skin 1 imaging.tif_Drift_Corrected.tif	40a	0	21	1	1	292	839	479	474	170.198	No	10	8	80	1	1.245	1.55	32.524	0.124	27.74	0.853	No-No
1351	skin 1 imaging.tif_Drift_Corrected.tif	40a	0	22	1	1	291	841	479	474	171.125	No	10	9	90	0	0.928	0.861	33.452	0.093	27.953	0.836	No-No
1352	skin 1 imaging.tif_Drift_Corrected.tif	40b	0	13	1	1	257	830	479	474	174.112	No	10	0	0	9	0	0	23.075	0.525	15.405	0.668	No-No
1353	skin 1 imaging.tif_Drift_Corrected.tif	40b	0	14	1	1	258	828	479	474	173.188	No	10	1	10	8	0.928	0.861	24.003	0.093	14.876	0.62	No-No
1354	skin 1 imaging.tif_Drift_Corrected.tif	40b	0	15	1	1	258	828	479	474	173.188	No	10	2	20	7	0	0	24.003	0	14.876	0.62	No-No
1355	skin 1 imaging.tif_Drift_Corrected.tif	40b	0	16	1	1	259	826	479	474	172.264	No	10	3	30	6	0.928	0.861	24.931	0.093	14.388	0.577	No-No
1356	skin 1 imaging.tif_Drift_Corrected.tif	40b	0	17	1	1	261	827	479	474	172.179	No	10	4	40	5	0.928	0.861	25.858	0.093	15.197	0.588	No-No
1357	skin 1 imaging.tif_Drift_Corrected.tif	40b	0	18	1	1	261	828	479	474	172.532	No	10	5	50	4	0.415	0.172	26.273	0.041	15.539	0.591	No-No
1358	skin 1 imaging.tif_Drift_Corrected.tif	40b	0	19	1	1	264	829	479	474	172.238	No	10	6	60	3	1.312	1.722	27.586	0.131	16.6	0.602	No-No
1359	skin 1 imaging.tif_Drift_Corrected.tif	40b	0	20	1	1	264	829	479	474	172.238	No	10	7	70	2	0	0	27.586	0	16.6	0.602	No-No
1360	skin 1 imaging.tif_Drift_Corrected.tif	40b	0	21	1	1	266	829	479	474	171.809	No	10	8	80	1	0.83	0.689	28.416	0.083	17.111	0.602	No-No
1361	skin 1 imaging.tif_Drift_Corrected.tif	40b	0	22	1	1	266	829	479	474	171.809	No	10	9	90	0	0	0	28.416	0	17.111	0.602	No-No
1362	skin 1 imaging.tif_Drift_Corrected.tif	41	1	1	1	1	368	590	479	474	66.629	No	12	0	0	11	0	0	0	0	0	NaN	No-No
1363	skin 1 imaging.tif_Drift_Corrected.tif	41	1	2	1	1	369	592	479	474	66.948	No	12	1	10	10	0.928	0.861	0.928	0.093	0.928	1	No-No
1364	skin 1 imaging.tif_Drift_Corrected.tif	41	1	3	1	1	370	593	479	474	66.971	No	12	2	20	9	0.587	0.344	1.515	0.059	1.496	0.988	No-No
1365	skin 1 imaging.tif_Drift_Corrected.tif	41	1	4	1	1	373	594	479	474	66.447	No	12	3	30	8	1.312	1.722	2.827	0.131	2.657	0.94	No-No
1366	skin 1 imaging.tif_Drift_Corrected.tif	41	1	5	1	1	373	594	479	474	66.447	No	12	4	40	7	0	0	2.827	0	2.657	0.94	No-No
1367	skin 1 imaging.tif_Drift_Corrected.tif	41	1	6	1	1	373	594	479	474	66.447	No	12	5	50	6	0	0	2.827	0	2.657	0.94	No-No
1368	skin 1 imaging.tif_Drift_Corrected.tif	41	1	7	1	1	375	594	479	474	65.9	No	12	6	60	5	0.83	0.689	3.657	0.083	3.346	0.915	No-No
1369	skin 1 imaging.tif_Drift_Corrected.tif	41	1	8	1	1	376	594	479	474	65.629	No	12	7	70	4	0.415	0.172	4.072	0.041	3.712	0.912	No-No
1370	skin 1 imaging.tif_Drift_Corrected.tif	41	1	9	1	1	377	592	479	474	64.729	No	12	8	80	3	0.928	0.861	5	0.093	3.826	0.765	No-No
1371	skin 1 imaging.tif_Drift_Corrected.tif	41	1	10	1	1	377	592	479	474	64.729	No	12	9	90	2	0	0	5	0	3.826	0.765	No-No
1372	skin 1 imaging.tif_Drift_Corrected.tif	41	1	11	1	1	377	591	479	474	64.416	No	12	10	100	1	0.415	0.172	5.415	0.041	3.758	0.694	No-No
1373	skin 1 imaging.tif_Drift_Corrected.tif	41	1	12	1	1	379	592	479	474	64.19	No	12	11	110	0	0.928	0.861	6.343	0.093	4.64	0.731	No-No
1374	skin 1 imaging.tif_Drift_Corrected.tif	41a	0	13	1	1	383	599	479	474	65.408	No	10	0	0	9	0	0	9.689	0.335	7.26	0.749	No-No
1375	skin 1 imaging.tif_Drift_Corrected.tif	41a	0	14	1	1	385	600	479	474	65.238	No	10	1	10	8	0.928	0.861	10.617	0.093	8.185	0.771	No-No
1376	skin 1 imaging.tif_Drift_Corrected.tif	41a	0	15	1	1	386	601	479	474	65.325	No	10	2	20	7	0.587	0.344	11.204	0.059	8.754	0.781	No-No
1377	skin 1 imaging.tif_Drift_Corrected.tif	41a	0	16	1	1	386	601	479	474	65.325	No	10	3	30	6	0	0	11.204	0	8.754	0.781	No-No
1378	skin 1 imaging.tif_Drift_Corrected.tif	41a	0	17	1	1	386	599	479	474	64.657	No	10	4	40	5	0.83	0.689	12.034	0.083	8.352	0.694	No-No
1379	skin 1 imaging.tif_Drift_Corrected.tif	41a	0	18	1	1	386	599	479	474	64.657	No	10	5	50	4	0	0	12.034	0	8.352	0.694	No-No
1380	skin 1 imaging.tif_Drift_Corrected.tif	41a	0	19	1	1	386	598	479	474	64.325	No	10	6	60	3	0.415	0.172	12.449	0.041	8.175	0.657	No-No
1381	skin 1 imaging.tif_Drift_Corrected.tif	41a	0	20	1	1	387	599	479	474	64.411	No	10	7	70	2	0.587	0.344	13.036	0.059	8.725	0.669	No-No
1382	skin 1 imaging.tif_Drift_Corrected.tif	41a	0	21	1	1	386	601	479	474	65.325	No	10	8	80	1	0.928	0.861	13.964	0.093	8.754	0.627	No-No
1383	skin 1 imaging.tif_Drift_Corrected.tif	41a	0	22	1	1	386	603	479	474	65.997	No	10	9	90	0	0.83	0.689	14.794	0.083	9.214	0.623	No-No
1384	skin 1 imaging.tif_Drift_Corrected.tif	41b	0	13	1	1	375	587	479	474	63.733	No	10	0	0	9	0	0	9	0.266	3.161	0.351	No-No
1385	skin 1 imaging.tif_Drift_Corrected.tif	41b	0	14	1	1	374	587	479	474	64.015	No	10	1	10	8	0.415	0.172	9.415	0.041	2.784	0.296	No-No
1386	skin 1 imaging.tif_Drift_Corrected.tif	41b	0	15	1	1	374	585	479	474	63.41	No	10	2	20	7	0.83	0.689	10.245	0.083	3.241	0.316	No-No
1387	skin 1 imaging.tif_Drift_Corrected.tif	41b	0	16	1	1	374	583	479	474	62.809	No	10	3	30	6	0.83	0.689	11.075	0.083	3.826	0.345	No-No
1388	skin 1 imaging.tif_Drift_Corrected.tif	41b	0	17	1	1	374	581	479	474	62.214	No	10	4	40	5	0.83	0.689	11.905	0.083	4.489	0.377	No-No
1389	skin 1 imaging.tif_Drift_Corrected.tif	41b	0	18	1	1	373	581	479	474	62.505	No	10	5	50	4	0.415	0.172	12.32	0.041	4.273	0.347	No-No
1390	skin 1 imaging.tif_Drift_Corrected.tif	41b	0	19	1	1	373	581	479	474	62.505	No	10	6	60	3	0	0	12.32	0	4.273	0.347	No-No
1391	skin 1 imaging.tif_Drift_Corrected.tif	41b	0	20	1	1	373	582	479	474	62.801	No	10	7	70	2	0.415	0.172	12.735	0.041	3.915	0.307	No-No
1392	skin 1 imaging.tif_Drift_Corrected.tif	41b	0	21	1	1	373	582	479	474	62.801	No	10	8	80	1	0	0	12.735	0	3.915	0.307	No-No
1393	skin 1 imaging.tif_Drift_Corrected.tif	41b	0	22	1	1	372	582	479	474	63.092	No	10	9	90	0	0.415	0.172	13.15	0.041	3.712	0.282	No-No
1394	skin 1 imaging.tif_Drift_Corrected.tif	42	1	1	1	1	214	915	479	474	213.516	No	13	0	0	12	0	0	0	0	0	NaN	No-No
1395	skin 1 imaging.tif_Drift_Corrected.tif	42	1	2	1	1	231	929	479	474	215.052	No	13	1	10	11	9.139	83.529	9.139	0.914	9.139	1	No-No
1396	skin 1 imaging.tif_Drift_Corrected.tif	42	1	3	1	1	234	933	479	474	215.922	No	13	2	20	10	2.075	4.306	11.214	0.207	11.167	0.996	No-No
1397	skin 1 imaging.tif_Drift_Corrected.tif	42	1	4	1	1	239	936	479	474	216.057	No	13	3	30	9	2.42	5.856	13.634	0.242	13.55	0.994	No-No
1398	skin 1 imaging.tif_Drift_Corrected.tif	42	1	5	1	1	240	938	479	474	216.603	No	13	4	40	8	0.928	0.861	14.562	0.093	14.406	0.989	No-No
1399	skin 1 imaging.tif_Drift_Corrected.tif	42	1	6	1	1	242	939	479	474	216.594	No	13	5	50	7	0.928	0.861	15.49	0.093	15.304	0.988	No-No
1400	skin 1 imaging.tif_Drift_Corrected.tif	42	1	7	1	1	243	939	479	474	216.406	No	13	6	60	6	0.415	0.172	15.905	0.041	15.622	0.982	No-No
1401	skin 1 imaging.tif_Drift_Corrected.tif	42	1	8	1	1	243	939	479	474	216.406	No	13	7	70	5	0	0	15.905	0	15.622	0.982	No-No
1402	skin 1 imaging.tif_Drift_Corrected.tif	42	1	9	1	1	243	940	479	474	216.776	No	13	8	80	4	0.415	0.172	16.32	0.041	15.89	0.974	No-No
1403	skin 1 imaging.tif_Drift_Corrected.tif	42	1	10	1	1	247	941	479	474	216.403	No	13	9	90	3	1.711	2.928	18.031	0.171	17.435	0.967	No-No
1404	skin 1 imaging.tif_Drift_Corrected.tif	42	1	11	1	1	248	940	479	474	215.847	No	13	10	100	2	0.587	0.344	18.618	0.059	17.514	0.941	No-No
1405	skin 1 imaging.tif_Drift_Corrected.tif	42	1	12	1	1	248	939	479	474	215.475	No	13	11	110	1	0.415	0.172	19.033	0.041	17.271	0.907	No-No
1406	skin 1 imaging.tif_Drift_Corrected.tif	42	1	13	1	1	248	939	479	474	215.475	No	13	12	120	0	0	0	19.033	0	17.271	0.907	No-No
1407	skin 1 imaging.tif_Drift_Corrected.tif	42a	0	14	1	1	261	936	479	474	212.003	No	9	0	0	8	0	0	24.57	0.554	21.363	0.869	No-No
1408	skin 1 imaging.tif_Drift_Corrected.tif	42a	0	15	1	1	264	935	479	474	211.098	No	9	1	10	7	1.312	1.722	25.882	0.131	22.348	0.863	No-No
1409	skin 1 imaging.tif_Drift_Corrected.tif	42a	0	16	1	1	271	935	479	474	209.887	No	9	2	20	6	2.905	8.439	28.787	0.29	25.069	0.871	No-No
1410	skin 1 imaging.tif_Drift_Corrected.tif	42a	0	17	1	1	274	934	479	474	208.999	No	9	3	30	5	1.312	1.722	30.1	0.131	26.119	0.868	No-No
1411	skin 1 imaging.tif_Drift_Corrected.tif	42a	0	18	1	1	275	931	479	474	207.693	No	9	4	40	4	1.312	1.722	31.412	0.131	26.171	0.833	No-No
1412	skin 1 imaging.tif_Drift_Corrected.tif	42a	0	19	1	1	273	930	479	474	207.654	No	9	5	50	3	0.928	0.861	32.34	0.093	25.264	0.781	No-No
1413	skin 1 imaging.tif_Drift_Corrected.tif	42a	0	20	1	1	274	931	479	474	207.862	No	9	6	60	2	0.587	0.344	32.927	0.059	25.77	0.783	No-No
1414	skin 1 imaging.tif_Drift_Corrected.tif	42a	0	21	1	1	275	930	479	474	207.314	No	9	7	70	1	0.587	0.344	33.514	0.059	26.069	0.778	No-No
1415	skin 1 imaging.tif_Drift_Corrected.tif	42a	0	22	1	1	277	929	479	474	206.597	No	9	8	80	0	0.928	0.861	34.442	0.093	26.783	0.778	No-No
1416	skin 1 imaging.tif_Drift_Corrected.tif	42b	0	14	1	1	236	948	479	474	221.053	No	9	0	0	8	0	0	25.258	0.622	16.459	0.652	No-No
1417	skin 1 imaging.tif_Drift_Corrected.tif	42b	0	15	1	1	238	947	479	474	220.306	No	9	1	10	7	0.928	0.861	26.186	0.093	16.6	0.634	No-No
1418	skin 1 imaging.tif_Drift_Corrected.tif	42b	0	16	1	1	236	949	479	474	221.423	No	9	2	20	6	1.174	1.378	27.36	0.117	16.806	0.614	No-No
1419	skin 1 imaging.tif_Drift_Corrected.tif	42b	0	17	1	1	235	950	479	474	221.981	No	9	3	30	5	0.587	0.344	27.947	0.059	16.939	0.606	No-No
1420	skin 1 imaging.tif_Drift_Corrected.tif	42b	0	18	1	1	234	953	479	474	223.279	No	9	4	40	4	1.312	1.722	29.259	0.131	17.821	0.609	No-No
1421	skin 1 imaging.tif_Drift_Corrected.tif	42b	0	19	1	1	233	952	479	474	223.099	No	9	5	50	3	0.587	0.344	29.846	0.059	17.261	0.578	No-No
1422	skin 1 imaging.tif_Drift_Corrected.tif	42b	0	20	1	1	231	951	479	474	223.111	No	9	6	60	2	0.928	0.861	30.774	0.093	16.522	0.537	No-No
1423	skin 1 imaging.tif_Drift_Corrected.tif	42b	0	21	1	1	230	950	479	474	222.935	No	9	7	70	1	0.587	0.344	31.361	0.059	15.971	0.509	No-No
1424	skin 1 imaging.tif_Drift_Corrected.tif	42b	0	22	1	1	229	950	479	474	223.128	No	9	8	80	0	0.415	0.172	31.776	0.041	15.803	0.497	No-No
1425	skin 1 imaging.tif_Drift_Corrected.tif	43	1	1	1	1	217	851	479	474	190.527	No	13	0	0	12	0	0	0	0	0	NaN	No-No
1426	skin 1 imaging.tif_Drift_Corrected.tif	43	1	2	1	1	230	869	479	474	193.777	No	13	1	10	11	9.214	84.907	9.214	0.921	9.214	1	No-No
1427	skin 1 imaging.tif_Drift_Corrected.tif	43	1	3	1	1	232	872	479	474	194.392	No	13	2	20	10	1.496	2.239	10.711	0.15	10.71	1	No-No
1428	skin 1 imaging.tif_Drift_Corrected.tif	43	1	4	1	1	232	872	479	474	194.392	No	13	3	30	9	0	0	10.711	0	10.71	1	No-No
1429	skin 1 imaging.tif_Drift_Corrected.tif	43	1	5	1	1	235	875	479	474	194.801	No	13	4	40	8	1.761	3.1	12.471	0.176	12.45	0.998	No-No
1430	skin 1 imaging.tif_Drift_Corrected.tif	43	1	6	1	1	236	876	479	474	194.941	No	13	5	50	7	0.587	0.344	13.058	0.059	13.031	0.998	No-No
1431	skin 1 imaging.tif_Drift_Corrected.tif	43	1	7	1	1	238	877	479	474	194.869	No	13	6	60	6	0.928	0.861	13.986	0.093	13.87	0.992	No-No
1432	skin 1 imaging.tif_Drift_Corrected.tif	43	1	8	1	1	242	878	479	474	194.38	No	13	7	70	5	1.711	2.928	15.697	0.171	15.271	0.973	No-No
1433	skin 1 imaging.tif_Drift_Corrected.tif	43	1	9	1	1	242	878	479	474	194.38	No	13	8	80	4	0	0	15.697	0	15.271	0.973	No-No
1434	skin 1 imaging.tif_Drift_Corrected.tif	43	1	10	1	1	242	878	479	474	194.38	No	13	9	90	3	0	0	15.697	0	15.271	0.973	No-No
1435	skin 1 imaging.tif_Drift_Corrected.tif	43	1	11	1	1	243	880	479	474	194.887	No	13	10	100	2	0.928	0.861	16.625	0.093	16.164	0.972	No-No
1436	skin 1 imaging.tif_Drift_Corrected.tif	43	1	12	1	1	243	883	479	474	195.965	No	13	11	110	1	1.245	1.55	17.87	0.124	17.111	0.957	No-No
1437	skin 1 imaging.tif_Drift_Corrected.tif	43	1	13	1	1	243	883	479	474	195.965	No	13	12	120	0	0	0	17.87	0	17.111	0.957	No-No
1438	skin 1 imaging.tif_Drift_Corrected.tif	43a	0	14	1	1	239	894	479	474	200.75	No	9	0	0	8	0	0	22.728	0.486	20.045	0.882	No-No
1439	skin 1 imaging.tif_Drift_Corrected.tif	43a	0	15	1	1	238	895	479	474	201.316	No	9	1	10	7	0.587	0.344	23.315	0.059	20.233	0.868	No-No
1440	skin 1 imaging.tif_Drift_Corrected.tif	43a	0	16	1	1	237	898	479	474	202.603	No	9	2	20	6	1.312	1.722	24.627	0.131	21.198	0.861	No-No
1441	skin 1 imaging.tif_Drift_Corrected.tif	43a	0	17	1	1	237	900	479	474	203.325	No	9	3	30	5	0.83	0.689	25.457	0.083	21.964	0.863	No-No
1442	skin 1 imaging.tif_Drift_Corrected.tif	43a	0	18	1	1	237	902	479	474	204.047	No	9	4	40	4	0.83	0.689	26.287	0.083	22.734	0.865	No-No
1443	skin 1 imaging.tif_Drift_Corrected.tif	43a	0	19	1	1	235	903	479	474	204.817	No	9	5	50	3	0.928	0.861	27.215	0.093	22.836	0.839	No-No
1444	skin 1 imaging.tif_Drift_Corrected.tif	43a	0	20	1	1	237	900	479	474	203.325	No	9	6	60	2	1.496	2.239	28.711	0.15	21.964	0.765	No-No
1445	skin 1 imaging.tif_Drift_Corrected.tif	43a	0	21	1	1	237	900	479	474	203.325	No	9	7	70	1	0	0	28.711	0	21.964	0.765	No-No
1446	skin 1 imaging.tif_Drift_Corrected.tif	43a	0	22	1	1	237	900	479	474	203.325	No	9	8	80	0	0	0	28.711	0	21.964	0.765	No-No
1447	skin 1 imaging.tif_Drift_Corrected.tif	43b	0	14	1	1	256	871	479	474	188.968	No	9	0	0	8	0	0	25.213	0.734	18.189	0.721	No-No
1448	skin 1 imaging.tif_Drift_Corrected.tif	43b	0	15	1	1	264	868	479	474	186.27	No	9	1	10	7	3.546	12.572	28.758	0.355	20.742	0.721	No-No
1449	skin 1 imaging.tif_Drift_Corrected.tif	43b	0	16	1	1	266	866	479	474	185.144	No	9	2	20	6	1.174	1.378	29.932	0.117	21.266	0.71	No-No
1450	skin 1 imaging.tif_Drift_Corrected.tif	43b	0	17	1	1	267	864	479	474	184.217	No	9	3	30	5	0.928	0.861	30.86	0.093	21.44	0.695	No-No
1451	skin 1 imaging.tif_Drift_Corrected.tif	43b	0	18	1	1	268	865	479	474	184.384	No	9	4	40	4	0.587	0.344	31.447	0.059	21.948	0.698	No-No
1452	skin 1 imaging.tif_Drift_Corrected.tif	43b	0	19	1	1	271	865	479	474	183.796	No	9	5	50	3	1.245	1.55	32.692	0.124	23.151	0.708	No-No
1453	skin 1 imaging.tif_Drift_Corrected.tif	43b	0	20	1	1	272	865	479	474	183.602	No	9	6	60	2	0.415	0.172	33.107	0.041	23.553	0.711	No-No
1454	skin 1 imaging.tif_Drift_Corrected.tif	43b	0	21	1	1	272	865	479	474	183.602	No	9	7	70	1	0	0	33.107	0	23.553	0.711	No-No
1455	skin 1 imaging.tif_Drift_Corrected.tif	43b	0	22	1	1	272	865	479	474	183.602	No	9	8	80	0	0	0	33.107	0	23.553	0.711	No-No
1456	skin 1 imaging.tif_Drift_Corrected.tif	44	1	1	1	1	449	668	479	474	81.467	No	14	0	0	13	0	0	0	0	0	NaN	No-No
1457	skin 1 imaging.tif_Drift_Corrected.tif	44	1	2	1	1	453	674	479	474	83.698	No	14	1	10	12	2.993	8.956	2.993	0.299	2.993	1	No-No
1458	skin 1 imaging.tif_Drift_Corrected.tif	44	1	3	1	1	457	678	479	474	85.151	No	14	2	20	11	2.348	5.511	5.34	0.235	5.315	0.995	No-No
1459	skin 1 imaging.tif_Drift_Corrected.tif	44	1	4	1	1	457	678	479	474	85.151	No	14	3	30	10	0	0	5.34	0	5.315	0.995	No-No
1460	skin 1 imaging.tif_Drift_Corrected.tif	44	1	5	1	1	457	678	479	474	85.151	No	14	4	40	9	0	0	5.34	0	5.315	0.995	No-No
1461	skin 1 imaging.tif_Drift_Corrected.tif	44	1	6	1	1	458	679	479	474	85.52	No	14	5	50	8	0.587	0.344	5.927	0.059	5.898	0.995	No-No
1462	skin 1 imaging.tif_Drift_Corrected.tif	44	1	7	1	1	458	679	479	474	85.52	No	14	6	60	7	0	0	5.927	0	5.898	0.995	No-No
1463	skin 1 imaging.tif_Drift_Corrected.tif	44	1	8	1	1	462	680	479	474	85.781	No	14	7	70	6	1.711	2.928	7.638	0.171	7.342	0.961	No-No
1464	skin 1 imaging.tif_Drift_Corrected.tif	44	1	9	1	1	462	680	479	474	85.781	No	14	8	80	5	0	0	7.638	0	7.342	0.961	No-No
1465	skin 1 imaging.tif_Drift_Corrected.tif	44	1	10	1	1	463	681	479	474	86.161	No	14	9	90	4	0.587	0.344	8.225	0.059	7.929	0.964	No-No
1466	skin 1 imaging.tif_Drift_Corrected.tif	44	1	11	1	1	464	682	479	474	86.544	No	14	10	100	3	0.587	0.344	8.812	0.059	8.515	0.966	No-No
1467	skin 1 imaging.tif_Drift_Corrected.tif	44	1	12	1	1	465	682	479	474	86.515	No	14	11	110	2	0.415	0.172	9.227	0.041	8.823	0.956	No-No
1468	skin 1 imaging.tif_Drift_Corrected.tif	44	1	13	1	1	466	682	479	474	86.488	No	14	12	120	1	0.415	0.172	9.642	0.041	9.139	0.948	No-No
1469	skin 1 imaging.tif_Drift_Corrected.tif	44	1	14	1	1	466	684	479	474	87.317	No	14	13	130	0	0.83	0.689	10.472	0.083	9.688	0.925	No-No
1470	skin 1 imaging.tif_Drift_Corrected.tif	44a	0	15	1	1	466	675	479	474	83.589	No	8	0	0	7	0	0	14.207	0.373	7.63	0.537	No-No
1471	skin 1 imaging.tif_Drift_Corrected.tif	44a	0	16	1	1	468	674	479	474	83.125	No	8	1	10	6	0.928	0.861	15.135	0.093	8.269	0.546	No-No
1472	skin 1 imaging.tif_Drift_Corrected.tif	44a	0	17	1	1	471	673	479	474	82.652	No	8	2	20	5	1.312	1.722	16.447	0.131	9.363	0.569	No-No
1473	skin 1 imaging.tif_Drift_Corrected.tif	44a	0	18	1	1	471	673	479	474	82.652	No	8	3	30	4	0	0	16.447	0	9.363	0.569	No-No
1474	skin 1 imaging.tif_Drift_Corrected.tif	44a	0	19	1	1	472	672	479	474	82.221	No	8	4	40	3	0.587	0.344	17.034	0.059	9.688	0.569	No-No
1475	skin 1 imaging.tif_Drift_Corrected.tif	44a	0	20	1	1	472	672	479	474	82.221	No	8	5	50	2	0	0	17.034	0	9.688	0.569	No-No
1476	skin 1 imaging.tif_Drift_Corrected.tif	44a	0	21	1	1	472	673	479	474	82.636	No	8	6	60	1	0.415	0.172	17.449	0.041	9.768	0.56	No-No
1477	skin 1 imaging.tif_Drift_Corrected.tif	44a	0	22	1	1	472	673	479	474	82.636	No	8	7	70	0	0	0	17.449	0	9.768	0.56	No-No
1478	skin 1 imaging.tif_Drift_Corrected.tif	44b	0	15	1	1	459	693	479	474	91.263	No	8	0	0	7	0	0	15.204	0.473	11.174	0.735	No-No
1479	skin 1 imaging.tif_Drift_Corrected.tif	44b	0	16	1	1	458	699	479	474	93.781	No	8	1	10	6	2.524	6.372	17.728	0.252	13.396	0.756	No-No
1480	skin 1 imaging.tif_Drift_Corrected.tif	44b	0	17	1	1	460	701	479	474	94.534	No	8	2	20	5	1.174	1.378	18.902	0.117	14.436	0.764	No-No
1481	skin 1 imaging.tif_Drift_Corrected.tif	44b	0	18	1	1	464	700	479	474	93.996	No	8	3	30	4	1.711	2.928	20.613	0.171	14.667	0.712	No-No
1482	skin 1 imaging.tif_Drift_Corrected.tif	44b	0	19	1	1	464	697	479	474	92.754	No	8	4	40	3	1.245	1.55	21.858	0.124	13.55	0.62	No-No
1483	skin 1 imaging.tif_Drift_Corrected.tif	44b	0	20	1	1	464	697	479	474	92.754	No	8	5	50	2	0	0	21.858	0	13.55	0.62	No-No
1484	skin 1 imaging.tif_Drift_Corrected.tif	44b	0	21	1	1	466	698	479	474	93.116	No	8	6	60	1	0.928	0.861	22.786	0.093	14.31	0.628	No-No
1485	skin 1 imaging.tif_Drift_Corrected.tif	44b	0	22	1	1	465	698	479	474	93.141	No	8	7	70	0	0.415	0.172	23.201	0.041	14.11	0.608	No-No
1486	skin 1 imaging.tif_Drift_Corrected.tif	45	1	1	1	1	476	731	479	474	106.662	No	13	0	0	12	0	0	0	0	0	NaN	No-No
1487	skin 1 imaging.tif_Drift_Corrected.tif	45	1	2	1	1	477	736	479	474	108.733	No	13	1	10	11	2.116	4.478	2.116	0.212	2.116	1	No-No
1488	skin 1 imaging.tif_Drift_Corrected.tif	45	1	3	1	1	479	736	479	474	108.73	No	13	2	20	10	0.83	0.689	2.946	0.083	2.42	0.821	No-No
1489	skin 1 imaging.tif_Drift_Corrected.tif	45	1	4	1	1	483	737	480	474	109.152	No	13	3	30	9	1.711	2.928	4.657	0.171	3.826	0.822	No-No
1490	skin 1 imaging.tif_Drift_Corrected.tif	45	1	5	1	1	487	739	480	474	110.013	No	13	4	40	8	1.856	3.445	6.513	0.186	5.645	0.867	No-No
1491	skin 1 imaging.tif_Drift_Corrected.tif	45	1	6	1	1	487	739	480	474	110.013	No	13	5	50	7	0	0	6.513	0	5.645	0.867	No-No
1492	skin 1 imaging.tif_Drift_Corrected.tif	45	1	7	1	1	485	739	480	474	109.995	No	13	6	60	6	0.83	0.689	7.343	0.083	4.997	0.681	No-No
1493	skin 1 imaging.tif_Drift_Corrected.tif	45	1	8	1	1	485	739	480	474	109.995	No	13	7	70	5	0	0	7.343	0	4.997	0.681	No-No
1494	skin 1 imaging.tif_Drift_Corrected.tif	45	1	9	1	1	484	738	480	474	109.573	No	13	8	80	4	0.587	0.344	7.93	0.059	4.412	0.556	No-No
1495	skin 1 imaging.tif_Drift_Corrected.tif	45	1	10	1	1	484	737	480	474	109.158	No	13	9	90	3	0.415	0.172	8.345	0.041	4.15	0.497	No-No
1496	skin 1 imaging.tif_Drift_Corrected.tif	45	1	11	1	1	482	737	480	474	109.148	No	13	10	100	2	0.83	0.689	9.175	0.083	3.521	0.384	No-No
1497	skin 1 imaging.tif_Drift_Corrected.tif	45	1	12	1	1	484	738	480	474	109.573	No	13	11	110	1	0.928	0.861	10.103	0.093	4.412	0.437	No-No
1498	skin 1 imaging.tif_Drift_Corrected.tif	45	1	13	1	1	484	738	480	474	109.573	No	13	12	120	0	0	0	10.103	0	4.412	0.437	No-No
1499	skin 1 imaging.tif_Drift_Corrected.tif	45a	0	14	1	1	475	735	479	474	108.328	No	9	0	0	8	0	0	14.04	0.394	1.711	0.122	No-No
1500	skin 1 imaging.tif_Drift_Corrected.tif	45a	0	15	1	1	474	730	479	474	106.26	No	9	1	10	7	2.116	4.478	16.156	0.212	0.928	0.057	No-No
1501	skin 1 imaging.tif_Drift_Corrected.tif	45a	0	16	1	1	474	729	479	474	105.845	No	9	2	20	6	0.415	0.172	16.571	0.041	1.174	0.071	No-No
1502	skin 1 imaging.tif_Drift_Corrected.tif	45a	0	17	1	1	474	729	479	474	105.845	No	9	3	30	5	0	0	16.571	0	1.174	0.071	No-No
1503	skin 1 imaging.tif_Drift_Corrected.tif	45a	0	18	1	1	474	729	479	474	105.845	No	9	4	40	4	0	0	16.571	0	1.174	0.071	No-No
1504	skin 1 imaging.tif_Drift_Corrected.tif	45a	0	19	1	1	475	729	479	474	105.838	No	9	5	50	3	0.415	0.172	16.986	0.041	0.928	0.055	No-No
1505	skin 1 imaging.tif_Drift_Corrected.tif	45a	0	20	1	1	476	729	479	474	105.832	No	9	6	60	2	0.415	0.172	17.401	0.041	0.83	0.048	No-No
1506	skin 1 imaging.tif_Drift_Corrected.tif	45a	0	21	1	1	477	729	479	474	105.828	No	9	7	70	1	0.415	0.172	17.816	0.041	0.928	0.052	No-No
1507	skin 1 imaging.tif_Drift_Corrected.tif	45a	0	22	1	1	477	729	479	474	105.828	No	9	8	80	0	0	0	17.816	0	0.928	0.052	No-No
1508	skin 1 imaging.tif_Drift_Corrected.tif	45b	0	14	1	1	488	741	480	474	110.855	No	9	0	0	8	0	0	12.178	0.207	6.483	0.532	No-No
1509	skin 1 imaging.tif_Drift_Corrected.tif	45b	0	15	1	1	492	750	480	474	114.648	No	9	1	10	7	4.087	16.706	16.265	0.409	10.308	0.634	No-No
1510	skin 1 imaging.tif_Drift_Corrected.tif	45b	0	16	1	1	498	756	480	474	117.268	No	9	2	20	6	3.521	12.4	19.787	0.352	13.82	0.698	No-No
1511	skin 1 imaging.tif_Drift_Corrected.tif	45b	0	17	1	1	508	763	480	474	120.497	No	9	3	30	5	5.066	25.662	24.852	0.507	18.781	0.756	No-No
1512	skin 1 imaging.tif_Drift_Corrected.tif	45b	0	18	1	1	511	764	480	474	121.036	No	9	4	40	4	1.312	1.722	26.165	0.131	19.963	0.763	No-No
1513	skin 1 imaging.tif_Drift_Corrected.tif	45b	0	19	1	1	511	764	480	474	121.036	No	9	5	50	3	0	0	26.165	0	19.963	0.763	No-No
1514	skin 1 imaging.tif_Drift_Corrected.tif	45b	0	20	1	1	511	764	480	474	121.036	No	9	6	60	2	0	0	26.165	0	19.963	0.763	No-No
1515	skin 1 imaging.tif_Drift_Corrected.tif	45b	0	21	1	1	511	765	480	474	121.448	No	9	7	70	1	0.415	0.172	26.58	0.041	20.25	0.762	No-No
1516	skin 1 imaging.tif_Drift_Corrected.tif	45b	0	22	1	1	511	765	480	474	121.448	No	9	8	80	0	0	0	26.58	0	20.25	0.762	No-No
1517	skin 1 imaging.tif_Drift_Corrected.tif	46	1	1	1	1	400	782	479	474	131.958	No	15	0	0	14	0	0	0	0	0	NaN	No-No
1518	skin 1 imaging.tif_Drift_Corrected.tif	46	1	2	1	1	405	786	479	474	133.072	No	15	1	10	13	2.657	7.061	2.657	0.266	2.657	1	No-No
1519	skin 1 imaging.tif_Drift_Corrected.tif	46	1	3	1	1	408	789	479	474	134.005	No	15	2	20	12	1.761	3.1	4.418	0.176	4.412	0.999	No-No
1520	skin 1 imaging.tif_Drift_Corrected.tif	46	1	4	1	1	411	792	479	474	134.953	No	15	3	30	11	1.761	3.1	6.179	0.176	6.169	0.998	No-No
1521	skin 1 imaging.tif_Drift_Corrected.tif	46	1	5	1	1	411	793	479	474	135.359	No	15	4	40	10	0.415	0.172	6.594	0.041	6.456	0.979	No-No
1522	skin 1 imaging.tif_Drift_Corrected.tif	46	1	6	1	1	411	795	479	474	136.171	No	15	5	50	9	0.83	0.689	7.424	0.083	7.067	0.952	No-No
1523	skin 1 imaging.tif_Drift_Corrected.tif	46	1	7	1	1	411	795	479	474	136.171	No	15	6	60	8	0	0	7.424	0	7.067	0.952	No-No
1524	skin 1 imaging.tif_Drift_Corrected.tif	46	1	8	1	1	413	796	479	474	136.408	No	15	7	70	7	0.928	0.861	8.352	0.093	7.929	0.949	No-No
1525	skin 1 imaging.tif_Drift_Corrected.tif	46	1	9	1	1	413	796	479	474	136.408	No	15	8	80	6	0	0	8.352	0	7.929	0.949	No-No
1526	skin 1 imaging.tif_Drift_Corrected.tif	46	1	10	1	1	413	797	479	474	136.815	No	15	9	90	5	0.415	0.172	8.767	0.041	8.238	0.94	No-No
1527	skin 1 imaging.tif_Drift_Corrected.tif	46	1	11	1	1	414	797	479	474	136.732	No	15	10	100	4	0.415	0.172	9.182	0.041	8.515	0.927	No-No
1528	skin 1 imaging.tif_Drift_Corrected.tif	46	1	12	1	1	414	797	479	474	136.732	No	15	11	110	3	0	0	9.182	0	8.515	0.927	No-No
1529	skin 1 imaging.tif_Drift_Corrected.tif	46	1	13	1	1	414	797	479	474	136.732	No	15	12	120	2	0	0	9.182	0	8.515	0.927	No-No
1530	skin 1 imaging.tif_Drift_Corrected.tif	46	1	14	1	1	414	797	479	474	136.732	No	15	13	130	1	0	0	9.182	0	8.515	0.927	No-No
1531	skin 1 imaging.tif_Drift_Corrected.tif	46	1	15	1	1	414	798	479	474	137.139	No	15	14	140	0	0.415	0.172	9.597	0.041	8.823	0.919	No-No
1532	skin 1 imaging.tif_Drift_Corrected.tif	46a	0	16	1	1	401	809	479	474	142.744	No	7	0	0	6	0	0	16.664	0.707	11.213	0.673	No-No
1533	skin 1 imaging.tif_Drift_Corrected.tif	46a	0	17	1	1	402	812	479	474	143.864	No	7	1	10	5	1.312	1.722	17.976	0.131	12.478	0.694	No-No
1534	skin 1 imaging.tif_Drift_Corrected.tif	46a	0	18	1	1	402	812	479	474	143.864	No	7	2	20	4	0	0	17.976	0	12.478	0.694	No-No
1535	skin 1 imaging.tif_Drift_Corrected.tif	46a	0	19	1	1	399	813	479	474	144.549	No	7	3	30	3	1.312	1.722	19.289	0.131	12.872	0.667	No-No
1536	skin 1 imaging.tif_Drift_Corrected.tif	46a	0	20	1	1	398	815	479	474	145.453	No	7	4	40	2	0.928	0.861	20.217	0.093	13.72	0.679	No-No
1537	skin 1 imaging.tif_Drift_Corrected.tif	46a	0	21	1	1	397	816	479	474	145.953	No	7	5	50	1	0.587	0.344	20.803	0.059	14.165	0.681	No-No
1538	skin 1 imaging.tif_Drift_Corrected.tif	46a	0	22	1	1	397	816	479	474	145.953	No	7	6	60	0	0	0	20.803	0	14.165	0.681	No-No
1539	skin 1 imaging.tif_Drift_Corrected.tif	46b	0	16	1	1	419	789	479	474	133.075	No	7	0	0	6	0	0	13.869	0.427	8.403	0.606	No-No
1540	skin 1 imaging.tif_Drift_Corrected.tif	46b	0	17	1	1	421	789	479	474	132.923	No	7	1	10	5	0.83	0.689	14.699	0.083	9.186	0.625	No-No
1541	skin 1 imaging.tif_Drift_Corrected.tif	46b	0	18	1	1	423	790	479	474	133.183	No	7	2	20	4	0.928	0.861	15.627	0.093	10.106	0.647	No-No
1542	skin 1 imaging.tif_Drift_Corrected.tif	46b	0	19	1	1	422	788	479	474	132.44	No	7	3	30	3	0.928	0.861	16.555	0.093	9.463	0.572	No-No
1543	skin 1 imaging.tif_Drift_Corrected.tif	46b	0	20	1	1	421	788	479	474	132.514	No	7	4	40	2	0.415	0.172	16.97	0.041	9.064	0.534	No-No
1544	skin 1 imaging.tif_Drift_Corrected.tif	46b	0	21	1	1	420	787	479	474	132.183	No	7	5	50	1	0.587	0.344	17.557	0.059	8.555	0.487	No-No
1545	skin 1 imaging.tif_Drift_Corrected.tif	46b	0	22	1	1	418	787	479	474	132.339	No	7	6	60	0	0.83	0.689	18.387	0.083	7.753	0.422	No-No
1546	skin 1 imaging.tif_Drift_Corrected.tif	47	1	2	1	1	28	807	479	474	232.655	No	14	0	0	13	0	0	0	0	0	NaN	No-No
1547	skin 1 imaging.tif_Drift_Corrected.tif	47	1	3	1	1	32	812	479	474	232.568	No	14	1	10	12	2.657	7.061	2.657	0.266	2.657	1	No-No
1548	skin 1 imaging.tif_Drift_Corrected.tif	47	1	4	1	1	35	814	479	474	232.08	No	14	2	20	11	1.496	2.239	4.154	0.15	4.108	0.989	No-No
1549	skin 1 imaging.tif_Drift_Corrected.tif	47	1	5	1	1	39	817	479	474	231.527	No	14	3	30	10	2.075	4.306	6.229	0.207	6.169	0.99	No-No
1550	skin 1 imaging.tif_Drift_Corrected.tif	47	1	6	1	1	41	818	479	474	231.129	No	14	4	40	9	0.928	0.861	7.157	0.093	7.067	0.988	No-No
1551	skin 1 imaging.tif_Drift_Corrected.tif	47	1	7	1	1	43	819	479	474	230.734	No	14	5	50	8	0.928	0.861	8.085	0.093	7.972	0.986	No-No
1552	skin 1 imaging.tif_Drift_Corrected.tif	47	1	8	1	1	44	820	479	474	230.667	No	14	6	60	7	0.587	0.344	8.671	0.059	8.555	0.987	No-No
1553	skin 1 imaging.tif_Drift_Corrected.tif	47	1	9	1	1	44	820	479	474	230.667	No	14	7	70	6	0	0	8.671	0	8.555	0.987	No-No
1554	skin 1 imaging.tif_Drift_Corrected.tif	47	1	10	1	1	44	821	479	474	230.926	No	14	8	80	5	0.415	0.172	9.086	0.041	8.823	0.971	No-No
1555	skin 1 imaging.tif_Drift_Corrected.tif	47	1	11	1	1	44	821	479	474	230.926	No	14	9	90	4	0	0	9.086	0	8.823	0.971	No-No
1556	skin 1 imaging.tif_Drift_Corrected.tif	47	1	12	1	1	45	822	479	474	230.861	No	14	10	100	3	0.587	0.344	9.673	0.059	9.409	0.973	No-No
1557	skin 1 imaging.tif_Drift_Corrected.tif	47	1	13	1	1	45	822	479	474	230.861	No	14	11	110	2	0	0	9.673	0	9.409	0.973	No-No
1558	skin 1 imaging.tif_Drift_Corrected.tif	47	1	14	1	1	45	821	479	474	230.601	No	14	12	120	1	0.415	0.172	10.088	0.041	9.139	0.906	No-No
1559	skin 1 imaging.tif_Drift_Corrected.tif	47	1	15	1	1	45	821	479	474	230.601	No	14	13	130	0	0	0	10.088	0	9.139	0.906	No-No
1560	skin 1 imaging.tif_Drift_Corrected.tif	47a	0	16	1	1	37	830	479	474	235.529	No	7	0	0	6	0	0	15.086	0.5	10.25	0.679	No-No
1561	skin 1 imaging.tif_Drift_Corrected.tif	47a	0	17	1	1	39	829	479	474	234.622	No	7	1	10	5	0.928	0.861	16.014	0.093	10.208	0.637	No-No
1562	skin 1 imaging.tif_Drift_Corrected.tif	47a	0	18	1	1	37	831	479	474	235.789	No	7	2	20	4	1.174	1.378	17.187	0.117	10.637	0.619	No-No
1563	skin 1 imaging.tif_Drift_Corrected.tif	47a	0	19	1	1	37	830	479	474	235.529	No	7	3	30	3	0.415	0.172	17.602	0.041	10.25	0.582	No-No
1564	skin 1 imaging.tif_Drift_Corrected.tif	47a	0	20	1	1	36	830	479	474	235.852	No	7	4	40	2	0.415	0.172	18.017	0.041	10.106	0.561	No-No
1565	skin 1 imaging.tif_Drift_Corrected.tif	47a	0	21	1	1	40	830	479	474	234.56	No	7	5	50	1	1.66	2.756	19.677	0.166	10.766	0.547	No-No
1566	skin 1 imaging.tif_Drift_Corrected.tif	47a	0	22	1	1	40	829	479	474	234.299	No	7	6	60	0	0.415	0.172	20.092	0.041	10.4	0.518	No-No
1567	skin 1 imaging.tif_Drift_Corrected.tif	47b	0	16	1	1	50	813	479	474	226.911	No	7	0	0	6	0	0	14.003	0.392	9.463	0.676	No-No
1568	skin 1 imaging.tif_Drift_Corrected.tif	47b	0	17	1	1	55	812	479	474	225.028	No	7	1	10	5	2.116	4.478	16.12	0.212	11.396	0.707	No-No
1569	skin 1 imaging.tif_Drift_Corrected.tif	47b	0	18	1	1	59	812	479	474	223.732	No	7	2	20	4	1.66	2.756	17.78	0.166	13.031	0.733	No-No
1570	skin 1 imaging.tif_Drift_Corrected.tif	47b	0	19	1	1	59	812	479	474	223.732	No	7	3	30	3	0	0	17.78	0	13.031	0.733	No-No
1571	skin 1 imaging.tif_Drift_Corrected.tif	47b	0	20	1	1	62	812	479	474	222.764	No	7	4	40	2	1.245	1.55	19.025	0.124	14.262	0.75	No-No
1572	skin 1 imaging.tif_Drift_Corrected.tif	47b	0	21	1	1	62	812	479	474	222.764	No	7	5	50	1	0	0	19.025	0	14.262	0.75	No-No
1573	skin 1 imaging.tif_Drift_Corrected.tif	47b	0	22	1	1	62	812	479	474	222.764	No	7	6	60	0	0	0	19.025	0	14.262	0.75	No-No
1574	skin 1 imaging.tif_Drift_Corrected.tif	48	1	1	1	1	54	851	479	474	235.768	No	15	0	0	14	0	0	0	0	0	NaN	No-No
1575	skin 1 imaging.tif_Drift_Corrected.tif	48	1	2	1	1	72	870	479	474	235.662	No	15	1	10	13	10.862	117.974	10.862	1.086	10.862	1	No-No
1576	skin 1 imaging.tif_Drift_Corrected.tif	48	1	3	1	1	76	874	479	474	235.641	No	15	2	20	12	2.348	5.511	13.209	0.235	13.208	1	No-No
1577	skin 1 imaging.tif_Drift_Corrected.tif	48	1	4	1	1	80	880	479	474	236.236	No	15	3	30	11	2.993	8.956	16.202	0.299	16.164	0.998	No-No
1578	skin 1 imaging.tif_Drift_Corrected.tif	48	1	5	1	1	84	881	479	474	235.373	No	15	4	40	10	1.711	2.928	17.913	0.171	17.607	0.983	No-No
1579	skin 1 imaging.tif_Drift_Corrected.tif	48	1	6	1	1	85	881	479	474	235.084	No	15	5	50	9	0.415	0.172	18.328	0.041	17.903	0.977	No-No
1580	skin 1 imaging.tif_Drift_Corrected.tif	48	1	7	1	1	85	881	479	474	235.084	No	15	6	60	8	0	0	18.328	0	17.903	0.977	No-No
1581	skin 1 imaging.tif_Drift_Corrected.tif	48	1	8	1	1	86	883	479	474	235.393	No	15	7	70	7	0.928	0.861	19.256	0.093	18.781	0.975	No-No
1582	skin 1 imaging.tif_Drift_Corrected.tif	48	1	9	1	1	86	883	479	474	235.393	No	15	8	80	6	0	0	19.256	0	18.781	0.975	No-No
1583	skin 1 imaging.tif_Drift_Corrected.tif	48	1	10	1	1	86	883	479	474	235.393	No	15	9	90	5	0	0	19.256	0	18.781	0.975	No-No
1584	skin 1 imaging.tif_Drift_Corrected.tif	48	1	11	1	1	86	883	479	474	235.393	No	15	10	100	4	0	0	19.256	0	18.781	0.975	No-No
1585	skin 1 imaging.tif_Drift_Corrected.tif	48	1	12	1	1	88	884	479	474	235.119	No	15	11	110	3	0.928	0.861	20.184	0.093	19.663	0.974	No-No
1586	skin 1 imaging.tif_Drift_Corrected.tif	48	1	13	1	1	87	885	479	474	235.706	No	15	12	120	2	0.587	0.344	20.771	0.059	19.663	0.947	No-No
1587	skin 1 imaging.tif_Drift_Corrected.tif	48	1	14	1	1	87	885	479	474	235.706	No	15	13	130	1	0	0	20.771	0	19.663	0.947	No-No
1588	skin 1 imaging.tif_Drift_Corrected.tif	48	1	15	1	1	87	884	479	474	235.406	No	15	14	140	0	0.415	0.172	21.186	0.041	19.368	0.914	No-No
1589	skin 1 imaging.tif_Drift_Corrected.tif	48a	0	16	1	1	69	886	479	474	241.216	No	7	0	0	6	0	0	28.702	0.752	15.803	0.551	No-No
1590	skin 1 imaging.tif_Drift_Corrected.tif	48a	0	17	1	1	67	889	479	474	242.684	No	7	1	10	5	1.496	2.239	30.198	0.15	16.667	0.552	No-No
1591	skin 1 imaging.tif_Drift_Corrected.tif	48a	0	18	1	1	55	890	479	474	246.509	No	7	2	20	4	4.997	24.973	35.195	0.5	16.19	0.46	No-No
1592	skin 1 imaging.tif_Drift_Corrected.tif	48a	0	19	1	1	52	891	479	474	247.689	No	7	3	30	3	1.312	1.722	36.508	0.131	16.621	0.455	No-No
1593	skin 1 imaging.tif_Drift_Corrected.tif	48a	0	20	1	1	50	892	479	474	248.572	No	7	4	40	2	0.928	0.861	37.436	0.093	17.096	0.457	No-No
1594	skin 1 imaging.tif_Drift_Corrected.tif	48a	0	21	1	1	49	893	479	474	249.159	No	7	5	50	1	0.587	0.344	38.022	0.059	17.553	0.462	No-No
1595	skin 1 imaging.tif_Drift_Corrected.tif	48a	0	22	1	1	47	894	479	474	250.044	No	7	6	60	0	0.928	0.861	38.95	0.093	18.08	0.464	No-No
1596	skin 1 imaging.tif_Drift_Corrected.tif	48b	0	16	1	1	106	875	479	474	227.278	No	7	0	0	6	0	0	29.911	0.872	23.768	0.795	No-No
1597	skin 1 imaging.tif_Drift_Corrected.tif	48b	0	17	1	1	107	875	479	474	226.996	No	7	1	10	5	0.415	0.172	30.326	0.041	24.145	0.796	No-No
1598	skin 1 imaging.tif_Drift_Corrected.tif	48b	0	18	1	1	109	875	479	474	226.432	No	7	2	20	4	0.83	0.689	31.156	0.083	24.903	0.799	No-No
1599	skin 1 imaging.tif_Drift_Corrected.tif	48b	0	19	1	1	108	875	479	474	226.714	No	7	3	30	3	0.415	0.172	31.571	0.041	24.524	0.777	No-No
1600	skin 1 imaging.tif_Drift_Corrected.tif	48b	0	20	1	1	107	876	479	474	227.3	No	7	4	40	2	0.587	0.344	32.157	0.059	24.319	0.756	No-No
1601	skin 1 imaging.tif_Drift_Corrected.tif	48b	0	21	1	1	108	877	479	474	227.324	No	7	5	50	1	0.587	0.344	32.744	0.059	24.872	0.76	No-No
1602	skin 1 imaging.tif_Drift_Corrected.tif	48b	0	22	1	1	109	877	479	474	227.043	No	7	6	60	0	0.415	0.172	33.159	0.041	25.247	0.761	No-No
1603	skin 1 imaging.tif_Drift_Corrected.tif	49	1	1	1	1	119	783	479	474	196.887	No	18	0	0	17	0	0	0	0	0	NaN	No-No
1604	skin 1 imaging.tif_Drift_Corrected.tif	49	1	2	1	1	127	803	479	474	199.953	No	18	1	10	16	8.939	79.912	8.939	0.894	8.939	1	No-No
1605	skin 1 imaging.tif_Drift_Corrected.tif	49	1	3	1	1	130	807	479	474	200.188	No	18	2	20	15	2.075	4.306	11.014	0.207	10.956	0.995	No-No
1606	skin 1 imaging.tif_Drift_Corrected.tif	49	1	4	1	1	132	811	479	474	200.741	No	18	3	30	14	1.856	3.445	12.87	0.186	12.811	0.995	No-No
1607	skin 1 imaging.tif_Drift_Corrected.tif	49	1	5	1	1	136	815	479	474	200.72	No	18	4	40	13	2.348	5.511	15.218	0.235	15.038	0.988	No-No
1608	skin 1 imaging.tif_Drift_Corrected.tif	49	1	6	1	1	138	818	479	474	201.015	No	18	5	50	12	1.496	2.239	16.714	0.15	16.527	0.989	No-No
1609	skin 1 imaging.tif_Drift_Corrected.tif	49	1	7	1	1	138	819	479	474	201.31	No	18	6	60	11	0.415	0.172	17.129	0.041	16.893	0.986	No-No
1610	skin 1 imaging.tif_Drift_Corrected.tif	49	1	8	1	1	140	820	479	474	201.023	No	18	7	70	10	0.928	0.861	18.057	0.093	17.656	0.978	No-No
1611	skin 1 imaging.tif_Drift_Corrected.tif	49	1	9	1	1	140	821	479	474	201.32	No	18	8	80	9	0.415	0.172	18.472	0.041	18.018	0.975	No-No
1612	skin 1 imaging.tif_Drift_Corrected.tif	49	1	10	1	1	140	821	479	474	201.32	No	18	9	90	8	0	0	18.472	0	18.018	0.975	No-No
1613	skin 1 imaging.tif_Drift_Corrected.tif	49	1	11	1	1	141	821	479	474	201.03	No	18	10	100	7	0.415	0.172	18.887	0.041	18.222	0.965	No-No
1614	skin 1 imaging.tif_Drift_Corrected.tif	49	1	12	1	1	142	822	479	474	201.039	No	18	11	110	6	0.587	0.344	19.474	0.059	18.79	0.965	No-No
1615	skin 1 imaging.tif_Drift_Corrected.tif	49	1	13	1	1	143	823	479	474	201.049	No	18	12	120	5	0.587	0.344	20.061	0.059	19.359	0.965	No-No
1616	skin 1 imaging.tif_Drift_Corrected.tif	49	1	14	1	1	145	823	479	474	200.474	No	18	13	130	4	0.83	0.689	20.891	0.083	19.799	0.948	No-No
1617	skin 1 imaging.tif_Drift_Corrected.tif	49	1	15	1	1	145	823	479	474	200.474	No	18	14	140	3	0	0	20.891	0	19.799	0.948	No-No
1618	skin 1 imaging.tif_Drift_Corrected.tif	49	1	16	1	1	144	822	479	474	200.462	No	18	15	150	2	0.587	0.344	21.478	0.059	19.225	0.895	No-No
1619	skin 1 imaging.tif_Drift_Corrected.tif	49	1	17	1	1	143	823	479	474	201.049	No	18	16	160	1	0.587	0.344	22.065	0.059	19.359	0.877	No-No
1620	skin 1 imaging.tif_Drift_Corrected.tif	49	1	18	1	1	143	823	479	474	201.049	No	18	17	170	0	0	0	22.065	0	19.359	0.877	No-No
1621	skin 1 imaging.tif_Drift_Corrected.tif	49a	0	19	1	1	136	827	479	474	204.262	No	4	0	0	3	0	0	25.411	0.335	19.576	0.77	No-No
1622	skin 1 imaging.tif_Drift_Corrected.tif	49a	0	20	1	1	133	828	479	474	205.428	No	4	1	10	2	1.312	1.722	26.723	0.131	19.558	0.732	No-No
1623	skin 1 imaging.tif_Drift_Corrected.tif	49a	0	21	1	1	133	829	479	474	205.725	No	4	2	20	1	0.415	0.172	27.138	0.041	19.955	0.735	No-No
1624	skin 1 imaging.tif_Drift_Corrected.tif	49a	0	22	1	1	131	829	479	474	206.305	No	4	3	30	0	0.83	0.689	27.968	0.083	19.729	0.705	No-No
1625	skin 1 imaging.tif_Drift_Corrected.tif	49b	0	19	1	1	149	820	479	474	198.427	No	4	0	0	3	0	0	24.849	0.278	19.768	0.796	No-No
1626	skin 1 imaging.tif_Drift_Corrected.tif	49b	0	20	1	1	157	820	479	474	196.151	No	4	1	10	2	3.32	11.022	28.169	0.332	22.011	0.781	No-No
1627	skin 1 imaging.tif_Drift_Corrected.tif	49b	0	21	1	1	159	818	479	474	194.978	No	4	2	20	1	1.174	1.378	29.342	0.117	22.058	0.752	No-No
1628	skin 1 imaging.tif_Drift_Corrected.tif	49b	0	22	1	1	160	817	479	474	194.391	No	4	3	30	0	0.587	0.344	29.929	0.059	22.104	0.739	No-No
1629	skin 1 imaging.tif_Drift_Corrected.tif	50	1	1	1	1	388	936	479	474	195.414	No	19	0	0	18	0	0	0	0	0	NaN	No-No
1630	skin 1 imaging.tif_Drift_Corrected.tif	50	1	2	1	1	400	947	479	474	199.014	No	19	1	10	17	6.756	45.64	6.756	0.676	6.756	1	No-No
1631	skin 1 imaging.tif_Drift_Corrected.tif	50	1	3	1	1	404	951	479	474	200.387	No	19	2	20	16	2.348	5.511	9.103	0.235	9.102	1	No-No
1632	skin 1 imaging.tif_Drift_Corrected.tif	50	1	4	1	1	405	953	479	474	201.143	No	19	3	30	15	0.928	0.861	10.031	0.093	9.977	0.995	No-No
1633	skin 1 imaging.tif_Drift_Corrected.tif	50	1	5	1	1	411	956	479	474	202.011	No	19	4	40	14	2.784	7.75	12.815	0.278	12.649	0.987	No-No
1634	skin 1 imaging.tif_Drift_Corrected.tif	50	1	6	1	1	411	957	479	474	202.422	No	19	5	50	13	0.415	0.172	13.23	0.041	12.925	0.977	No-No
1635	skin 1 imaging.tif_Drift_Corrected.tif	50	1	7	1	1	412	958	479	474	202.775	No	19	6	60	12	0.587	0.344	13.817	0.059	13.511	0.978	No-No
1636	skin 1 imaging.tif_Drift_Corrected.tif	50	1	8	1	1	413	962	479	474	204.364	No	19	7	70	11	1.711	2.928	15.528	0.171	14.969	0.964	No-No
1637	skin 1 imaging.tif_Drift_Corrected.tif	50	1	9	1	1	413	962	479	474	204.364	No	19	8	80	10	0	0	15.528	0	14.969	0.964	No-No
1638	skin 1 imaging.tif_Drift_Corrected.tif	50	1	10	1	1	412	964	479	474	205.242	No	19	9	90	9	0.928	0.861	16.456	0.093	15.304	0.93	No-No
1639	skin 1 imaging.tif_Drift_Corrected.tif	50	1	11	1	1	409	966	479	474	206.236	No	19	10	100	8	1.496	2.239	17.952	0.15	15.197	0.847	No-No
1640	skin 1 imaging.tif_Drift_Corrected.tif	50	1	12	1	1	409	966	479	474	206.236	No	19	11	110	7	0	0	17.952	0	15.197	0.847	No-No
1641	skin 1 imaging.tif_Drift_Corrected.tif	50	1	13	1	1	408	966	479	474	206.295	No	19	12	120	6	0.415	0.172	18.367	0.041	14.963	0.815	No-No
1642	skin 1 imaging.tif_Drift_Corrected.tif	50	1	14	1	1	407	966	479	474	206.355	No	19	13	130	5	0.415	0.172	18.782	0.041	14.737	0.785	No-No
1643	skin 1 imaging.tif_Drift_Corrected.tif	50	1	15	1	1	402	968	479	474	207.486	No	19	14	140	4	2.235	4.995	21.017	0.223	14.495	0.69	No-No
1644	skin 1 imaging.tif_Drift_Corrected.tif	50	1	16	1	1	402	968	479	474	207.486	No	19	15	150	3	0	0	21.017	0	14.495	0.69	No-No
1645	skin 1 imaging.tif_Drift_Corrected.tif	50	1	17	1	1	402	968	479	474	207.486	No	19	16	160	2	0	0	21.017	0	14.495	0.69	No-No
1646	skin 1 imaging.tif_Drift_Corrected.tif	50	1	18	1	1	402	968	479	474	207.486	No	19	17	170	1	0	0	21.017	0	14.495	0.69	No-No
1647	skin 1 imaging.tif_Drift_Corrected.tif	50	1	19	1	1	402	968	479	474	207.486	No	19	18	180	0	0	0	21.017	0	14.495	0.69	No-No
1648	skin 1 imaging.tif_Drift_Corrected.tif	50a	0	20	1	1	395	971	479	474	209.18	No	3	0	0	2	0	0	24.178	0.316	14.813	0.613	No-No
1649	skin 1 imaging.tif_Drift_Corrected.tif	50a	0	21	1	1	388	974	479	474	210.909	No	3	1	10	1	3.161	9.989	27.338	0.316	15.77	0.577	No-No
1650	skin 1 imaging.tif_Drift_Corrected.tif	50a	0	22	1	1	386	976	479	474	211.875	No	3	2	20	0	1.174	1.378	28.512	0.117	16.621	0.583	No-No
1651	skin 1 imaging.tif_Drift_Corrected.tif	50b	0	20	1	1	408	967	479	474	206.706	No	3	0	0	2	0	0	23.542	0.252	15.31	0.65	No-No
1652	skin 1 imaging.tif_Drift_Corrected.tif	50b	0	21	1	1	420	965	479	474	205.231	No	3	1	10	1	5.049	25.489	28.59	0.505	17.922	0.627	No-No
1653	skin 1 imaging.tif_Drift_Corrected.tif	50b	0	22	1	1	422	963	479	474	204.309	No	3	2	20	0	1.174	1.378	29.764	0.117	18.018	0.605	No-No
1654	skin 1 imaging.tif_Drift_Corrected.tif	51	1	1	1	1	114	549	479	474	154.64	No	19	0	0	18	0	0	0	0	0	NaN	No-No
1655	skin 1 imaging.tif_Drift_Corrected.tif	51	1	2	1	1	122	561	479	474	152.491	No	19	1	10	17	5.985	35.823	5.985	0.599	5.985	1	No-No
1656	skin 1 imaging.tif_Drift_Corrected.tif	51	1	3	1	1	123	564	479	474	152.388	No	19	2	20	16	1.312	1.722	7.298	0.131	7.26	0.995	No-No
1657	skin 1 imaging.tif_Drift_Corrected.tif	51	1	4	1	1	125	567	479	474	151.895	No	19	3	30	15	1.496	2.239	8.794	0.15	8.754	0.996	No-No
1658	skin 1 imaging.tif_Drift_Corrected.tif	51	1	5	1	1	127	571	479	474	151.525	No	19	4	40	14	1.856	3.445	10.65	0.186	10.605	0.996	No-No
1659	skin 1 imaging.tif_Drift_Corrected.tif	51	1	6	1	1	130	573	479	474	150.549	No	19	5	50	13	1.496	2.239	12.146	0.15	11.97	0.986	No-No
1660	skin 1 imaging.tif_Drift_Corrected.tif	51	1	7	1	1	130	573	479	474	150.549	No	19	6	60	12	0	0	12.146	0	11.97	0.986	No-No
1661	skin 1 imaging.tif_Drift_Corrected.tif	51	1	8	1	1	130	573	479	474	150.549	No	19	7	70	11	0	0	12.146	0	11.97	0.986	No-No
1662	skin 1 imaging.tif_Drift_Corrected.tif	51	1	9	1	1	128	572	479	474	151.236	No	19	8	80	10	0.928	0.861	13.074	0.093	11.174	0.855	No-No
1663	skin 1 imaging.tif_Drift_Corrected.tif	51	1	10	1	1	128	573	479	474	151.348	No	19	9	90	9	0.415	0.172	13.489	0.041	11.531	0.855	No-No
1664	skin 1 imaging.tif_Drift_Corrected.tif	51	1	11	1	1	128	573	479	474	151.348	No	19	10	100	8	0	0	13.489	0	11.531	0.855	No-No
1665	skin 1 imaging.tif_Drift_Corrected.tif	51	1	12	1	1	128	574	479	474	151.461	No	19	11	110	7	0.415	0.172	13.904	0.041	11.891	0.855	No-No
1666	skin 1 imaging.tif_Drift_Corrected.tif	51	1	13	1	1	130	576	479	474	150.894	No	19	12	120	6	1.174	1.378	15.078	0.117	13.025	0.864	No-No
1667	skin 1 imaging.tif_Drift_Corrected.tif	51	1	14	1	1	131	579	479	474	150.851	No	19	13	130	5	1.312	1.722	16.39	0.131	14.31	0.873	No-No
1668	skin 1 imaging.tif_Drift_Corrected.tif	51	1	15	1	1	133	583	479	474	150.547	No	19	14	140	4	1.856	3.445	18.246	0.186	16.164	0.886	No-No
1669	skin 1 imaging.tif_Drift_Corrected.tif	51	1	16	1	1	136	583	479	474	149.36	No	19	15	150	3	1.245	1.55	19.491	0.124	16.806	0.862	No-No
1670	skin 1 imaging.tif_Drift_Corrected.tif	51	1	17	1	1	135	583	479	474	149.755	No	19	16	160	2	0.415	0.172	19.906	0.041	16.584	0.833	No-No
1671	skin 1 imaging.tif_Drift_Corrected.tif	51	1	18	1	1	133	582	479	474	150.423	No	19	17	170	1	0.928	0.861	20.834	0.093	15.803	0.759	No-No
1672	skin 1 imaging.tif_Drift_Corrected.tif	51	1	19	1	1	133	581	479	474	150.299	No	19	18	180	0	0.415	0.172	21.249	0.041	15.444	0.727	No-No
1673	skin 1 imaging.tif_Drift_Corrected.tif	51a	0	20	1	1	122	571	479	474	153.526	No	3	0	0	2	0	0	27.419	0.617	9.715	0.354	No-No
1674	skin 1 imaging.tif_Drift_Corrected.tif	51a	0	21	1	1	120	571	479	474	154.328	No	3	1	10	1	0.83	0.689	28.249	0.083	9.463	0.335	No-No
1675	skin 1 imaging.tif_Drift_Corrected.tif	51a	0	22	1	1	120	570	479	474	154.22	No	3	2	20	0	0.415	0.172	28.664	0.041	9.064	0.316	No-No
1676	skin 1 imaging.tif_Drift_Corrected.tif	51b	0	20	1	1	141	590	479	474	148.301	No	3	0	0	2	0	0	26.246	0.5	20.373	0.776	No-No
1677	skin 1 imaging.tif_Drift_Corrected.tif	51b	0	21	1	1	150	591	479	474	144.912	No	3	1	10	1	3.758	14.122	30.004	0.376	22.957	0.765	No-No
1678	skin 1 imaging.tif_Drift_Corrected.tif	51b	0	22	1	1	156	595	479	474	143.142	No	3	2	20	0	2.993	8.956	32.997	0.299	25.85	0.783	No-No
1679	skin 1 imaging.tif_Drift_Corrected.tif	52	1	1	1	1	379	616	479	474	72.076	No	17	0	0	16	0	0	0	0	0	NaN	No-No
1680	skin 1 imaging.tif_Drift_Corrected.tif	52	1	2	1	1	383	619	479	474	72.168	No	17	1	10	15	2.075	4.306	2.075	0.207	2.075	1	No-No
1681	skin 1 imaging.tif_Drift_Corrected.tif	52	1	3	1	1	385	623	479	474	73.112	No	17	2	20	14	1.856	3.445	3.931	0.186	3.826	0.973	No-No
1682	skin 1 imaging.tif_Drift_Corrected.tif	52	1	4	1	1	387	626	479	474	73.735	No	17	3	30	13	1.496	2.239	5.427	0.15	5.315	0.979	No-No
1683	skin 1 imaging.tif_Drift_Corrected.tif	52	1	5	1	1	389	627	479	474	73.666	No	17	4	40	12	0.928	0.861	6.355	0.093	6.169	0.971	No-No
1684	skin 1 imaging.tif_Drift_Corrected.tif	52	1	6	1	1	391	629	479	474	73.969	No	17	5	50	11	1.174	1.378	7.529	0.117	7.342	0.975	No-No
1685	skin 1 imaging.tif_Drift_Corrected.tif	52	1	7	1	1	391	629	479	474	73.969	No	17	6	60	10	0	0	7.529	0	7.342	0.975	No-No
1686	skin 1 imaging.tif_Drift_Corrected.tif	52	1	8	1	1	393	629	479	474	73.563	No	17	7	70	9	0.83	0.689	8.359	0.083	7.929	0.949	No-No
1687	skin 1 imaging.tif_Drift_Corrected.tif	52	1	9	1	1	393	629	479	474	73.563	No	17	8	80	8	0	0	8.359	0	7.929	0.949	No-No
1688	skin 1 imaging.tif_Drift_Corrected.tif	52	1	10	1	1	393	629	479	474	73.563	No	17	9	90	7	0	0	8.359	0	7.929	0.949	No-No
1689	skin 1 imaging.tif_Drift_Corrected.tif	52	1	11	1	1	395	630	479	474	73.529	No	17	10	100	6	0.928	0.861	9.287	0.093	8.823	0.95	No-No
1690	skin 1 imaging.tif_Drift_Corrected.tif	52	1	12	1	1	395	629	479	474	73.164	No	17	11	110	5	0.415	0.172	9.702	0.041	8.555	0.882	No-No
1691	skin 1 imaging.tif_Drift_Corrected.tif	52	1	13	1	1	395	628	479	474	72.799	No	17	12	120	4	0.415	0.172	10.117	0.041	8.3	0.82	No-No
1692	skin 1 imaging.tif_Drift_Corrected.tif	52	1	14	1	1	395	628	479	474	72.799	No	17	13	130	3	0	0	10.117	0	8.3	0.82	No-No
1693	skin 1 imaging.tif_Drift_Corrected.tif	52	1	15	1	1	395	628	479	474	72.799	No	17	14	140	2	0	0	10.117	0	8.3	0.82	No-No
1694	skin 1 imaging.tif_Drift_Corrected.tif	52	1	16	1	1	396	628	479	474	72.601	No	17	15	150	1	0.415	0.172	10.532	0.041	8.636	0.82	No-No
1695	skin 1 imaging.tif_Drift_Corrected.tif	52	1	17	1	1	396	628	479	474	72.601	No	17	16	160	0	0	0	10.532	0	8.636	0.82	No-No
1696	skin 1 imaging.tif_Drift_Corrected.tif	52a	0	18	1	1	398	612	479	474	66.406	No	5	0	0	4	0	0	17.224	0.669	8.058	0.468	No-No
1697	skin 1 imaging.tif_Drift_Corrected.tif	52a	0	19	1	1	402	605	479	474	63.061	No	5	1	10	3	3.346	11.195	20.569	0.335	10.58	0.514	No-No
1698	skin 1 imaging.tif_Drift_Corrected.tif	52a	0	20	1	1	404	584	479	474	55.251	No	5	2	20	2	8.754	76.64	29.324	0.875	16.852	0.575	No-No
1699	skin 1 imaging.tif_Drift_Corrected.tif	52a	0	21	1	1	403	578	479	474	53.456	No	5	3	30	1	2.524	6.372	31.848	0.252	18.652	0.586	No-No
1700	skin 1 imaging.tif_Drift_Corrected.tif	52a	0	22	1	1	403	578	479	474	53.456	No	5	4	40	0	0	0	31.848	0	18.652	0.586	No-No
1701	skin 1 imaging.tif_Drift_Corrected.tif	52b	0	18	1	1	392	641	479	474	78.146	No	5	0	0	4	0	0	16.177	0.564	11.694	0.723	No-No
1702	skin 1 imaging.tif_Drift_Corrected.tif	52b	0	19	1	1	392	641	479	474	78.146	No	5	1	10	3	0	0	16.177	0	11.694	0.723	No-No
1703	skin 1 imaging.tif_Drift_Corrected.tif	52b	0	20	1	1	392	643	479	474	78.883	No	5	2	20	2	0.83	0.689	17.007	0.083	12.436	0.731	No-No
1704	skin 1 imaging.tif_Drift_Corrected.tif	52b	0	21	1	1	391	644	479	474	79.442	No	5	3	30	1	0.587	0.344	17.593	0.059	12.642	0.719	No-No
1705	skin 1 imaging.tif_Drift_Corrected.tif	52b	0	22	1	1	391	646	479	474	80.18	No	5	4	40	0	0.83	0.689	18.423	0.083	13.409	0.728	No-No
1706	skin 1 imaging.tif_Drift_Corrected.tif	53	1	1	1	1	759	821	480	474	184.78	No	2	0	0	1	0	0	0	0	0	NaN	No-No
1707	skin 1 imaging.tif_Drift_Corrected.tif	53	1	2	1	1	760	821	480	474	185.04	No	2	1	10	0	0.415	0.172	0.415	0.041	0.415	1	No-No
1708	skin 1 imaging.tif_Drift_Corrected.tif	53a	0	3	1	1	750	811	480	474	179.206	No	20	0	0	19	0	0	6.284	0.587	5.583	0.888	No-No
1709	skin 1 imaging.tif_Drift_Corrected.tif	53a	0	4	1	1	749	810	480	474	178.622	No	20	1	10	18	0.587	0.344	6.871	0.059	6.169	0.898	No-No
1710	skin 1 imaging.tif_Drift_Corrected.tif	53a	0	5	1	1	750	812	480	474	179.53	No	20	2	20	17	0.928	0.861	7.799	0.093	5.282	0.677	No-No
1711	skin 1 imaging.tif_Drift_Corrected.tif	53a	0	6	1	1	752	813	480	474	180.372	No	20	3	30	16	0.928	0.861	8.727	0.093	4.412	0.506	No-No
1712	skin 1 imaging.tif_Drift_Corrected.tif	53a	0	7	1	1	752	813	480	474	180.372	No	20	4	40	15	0	0	8.727	0	4.412	0.506	No-No
1713	skin 1 imaging.tif_Drift_Corrected.tif	53a	0	8	1	1	752	813	480	474	180.372	No	20	5	50	14	0	0	8.727	0	4.412	0.506	No-No
1714	skin 1 imaging.tif_Drift_Corrected.tif	53a	0	9	1	1	751	812	480	474	179.789	No	20	6	60	13	0.587	0.344	9.314	0.059	4.997	0.537	No-No
1715	skin 1 imaging.tif_Drift_Corrected.tif	53a	0	10	1	1	753	809	480	474	179.342	No	20	7	70	12	1.496	2.239	10.81	0.15	5.568	0.515	No-No
1716	skin 1 imaging.tif_Drift_Corrected.tif	53a	0	11	1	1	753	806	480	474	178.379	No	20	8	80	11	1.245	1.55	12.055	0.124	6.705	0.556	No-No
1717	skin 1 imaging.tif_Drift_Corrected.tif	53a	0	12	1	1	754	805	480	474	178.323	No	20	9	90	10	0.587	0.344	12.642	0.059	6.957	0.55	No-No
1718	skin 1 imaging.tif_Drift_Corrected.tif	53a	0	13	1	1	756	804	480	474	178.535	No	20	10	100	9	0.928	0.861	13.57	0.093	7.164	0.528	No-No
1719	skin 1 imaging.tif_Drift_Corrected.tif	53a	0	14	1	1	757	803	480	474	178.484	No	20	11	110	8	0.587	0.344	14.157	0.059	7.516	0.531	No-No
1720	skin 1 imaging.tif_Drift_Corrected.tif	53a	0	15	1	1	758	800	480	474	177.802	No	20	12	120	7	1.312	1.722	15.469	0.131	8.725	0.564	No-No
1721	skin 1 imaging.tif_Drift_Corrected.tif	53a	0	16	1	1	760	798	480	474	177.713	No	20	13	130	6	1.174	1.378	16.643	0.117	9.554	0.574	No-No
1722	skin 1 imaging.tif_Drift_Corrected.tif	53a	0	17	1	1	760	798	480	474	177.713	No	20	14	140	5	0	0	16.643	0	9.554	0.574	No-No
1723	skin 1 imaging.tif_Drift_Corrected.tif	53a	0	18	1	1	760	796	480	474	177.086	No	20	15	150	4	0.83	0.689	17.473	0.083	10.383	0.594	No-No
1724	skin 1 imaging.tif_Drift_Corrected.tif	53a	0	19	1	1	760	796	480	474	177.086	No	20	16	160	3	0	0	17.473	0	10.383	0.594	No-No
1725	skin 1 imaging.tif_Drift_Corrected.tif	53a	0	20	1	1	758	796	480	474	176.542	No	20	17	170	2	0.83	0.689	18.303	0.083	10.383	0.567	No-No
1726	skin 1 imaging.tif_Drift_Corrected.tif	53a	0	21	1	1	761	794	480	474	176.734	No	20	18	180	1	1.496	2.239	19.799	0.15	11.236	0.567	No-No
1727	skin 1 imaging.tif_Drift_Corrected.tif	53a	0	22	1	1	763	786	480	474	174.81	No	20	19	190	0	3.422	11.711	23.221	0.342	14.62	0.63	No-No
1728	skin 1 imaging.tif_Drift_Corrected.tif	53b	0	3	1	1	773	831	480	474	191.664	No	20	0	0	19	0	0	7.222	0.681	7.14	0.989	No-No
1729	skin 1 imaging.tif_Drift_Corrected.tif	53b	0	4	1	1	773	831	480	474	191.664	No	20	1	10	18	0	0	7.222	0	7.14	0.989	No-No
1730	skin 1 imaging.tif_Drift_Corrected.tif	53b	0	5	1	1	774	832	480	474	192.249	No	20	2	20	17	0.587	0.344	7.808	0.059	7.719	0.989	No-No
1731	skin 1 imaging.tif_Drift_Corrected.tif	53b	0	6	1	1	777	832	480	474	193.041	No	20	3	30	16	1.245	1.55	9.053	0.124	8.754	0.967	No-No
1732	skin 1 imaging.tif_Drift_Corrected.tif	53b	0	7	1	1	777	831	480	474	192.722	No	20	4	40	15	0.415	0.172	9.468	0.041	8.545	0.903	No-No
1733	skin 1 imaging.tif_Drift_Corrected.tif	53b	0	8	1	1	777	831	480	474	192.722	No	20	5	50	14	0	0	9.468	0	8.545	0.903	No-No
1734	skin 1 imaging.tif_Drift_Corrected.tif	53b	0	9	1	1	776	830	480	474	192.137	No	20	6	60	13	0.587	0.344	10.055	0.059	7.983	0.794	No-No
1735	skin 1 imaging.tif_Drift_Corrected.tif	53b	0	10	1	1	776	830	480	474	192.137	No	20	7	70	12	0	0	10.055	0	7.983	0.794	No-No
1736	skin 1 imaging.tif_Drift_Corrected.tif	53b	0	11	1	1	775	828	480	474	191.234	No	20	8	80	11	0.928	0.861	10.983	0.093	7.248	0.66	No-No
1737	skin 1 imaging.tif_Drift_Corrected.tif	53b	0	12	1	1	777	830	480	474	192.403	No	20	9	90	10	1.174	1.378	12.157	0.117	8.352	0.687	No-No
1738	skin 1 imaging.tif_Drift_Corrected.tif	53b	0	13	1	1	778	830	480	474	192.669	No	20	10	100	9	0.415	0.172	12.572	0.041	8.725	0.694	No-No
1739	skin 1 imaging.tif_Drift_Corrected.tif	53b	0	14	1	1	783	833	480	474	194.957	No	20	11	110	8	2.42	5.856	14.992	0.242	11.136	0.743	No-No
1740	skin 1 imaging.tif_Drift_Corrected.tif	53b	0	15	1	1	791	836	480	474	198.058	No	20	12	120	7	3.546	12.572	18.538	0.355	14.667	0.791	No-No
1741	skin 1 imaging.tif_Drift_Corrected.tif	53b	0	16	1	1	794	837	480	474	199.185	No	20	13	130	6	1.312	1.722	19.85	0.131	15.971	0.805	No-No
1742	skin 1 imaging.tif_Drift_Corrected.tif	53b	0	17	1	1	797	838	480	474	200.314	No	20	14	140	5	1.312	1.722	21.162	0.131	17.276	0.816	No-No
1743	skin 1 imaging.tif_Drift_Corrected.tif	53b	0	18	1	1	797	838	480	474	200.314	No	20	15	150	4	0	0	21.162	0	17.276	0.816	No-No
1744	skin 1 imaging.tif_Drift_Corrected.tif	53b	0	19	1	1	798	839	480	474	200.9	No	20	16	160	3	0.587	0.344	21.749	0.059	17.826	0.82	No-No
1745	skin 1 imaging.tif_Drift_Corrected.tif	53b	0	20	1	1	803	841	480	474	202.891	No	20	17	170	2	2.235	4.995	23.984	0.223	20.058	0.836	No-No
1746	skin 1 imaging.tif_Drift_Corrected.tif	53b	0	21	1	1	807	844	480	474	204.923	No	20	18	180	1	2.075	4.306	26.059	0.207	22.089	0.848	No-No
1747	skin 1 imaging.tif_Drift_Corrected.tif	53b	0	22	1	1	814	847	480	474	207.784	No	20	19	190	0	3.161	9.989	29.22	0.316	25.247	0.864	No-No
1748	skin 1 imaging.tif_Drift_Corrected.tif	54	1	1	1	1	649	639	480	474	98.019	No	4	0	0	3	0	0	0	0	0	NaN	No-No
1749	skin 1 imaging.tif_Drift_Corrected.tif	54	1	2	1	1	650	641	480	474	98.896	No	4	1	10	2	0.928	0.861	0.928	0.093	0.928	1	No-No
1750	skin 1 imaging.tif_Drift_Corrected.tif	54	1	3	1	1	650	640	480	474	98.606	No	4	2	20	1	0.415	0.172	1.343	0.041	0.587	0.437	No-No
1751	skin 1 imaging.tif_Drift_Corrected.tif	54	1	4	1	1	648	638	480	474	97.432	No	4	3	30	0	1.174	1.378	2.517	0.117	0.587	0.233	No-No
1752	skin 1 imaging.tif_Drift_Corrected.tif	54a	0	5	1	1	625	641	480	474	91.784	No	18	0	0	17	0	0	12.143	0.963	9.995	0.823	No-No
1753	skin 1 imaging.tif_Drift_Corrected.tif	54a	0	6	1	1	610	640	480	474	87.501	No	18	1	10	16	6.239	38.923	18.381	0.624	16.19	0.881	No-No
1754	skin 1 imaging.tif_Drift_Corrected.tif	54a	0	7	1	1	601	640	480	474	85.249	No	18	2	20	15	3.735	13.95	22.116	0.373	19.924	0.901	No-No
1755	skin 1 imaging.tif_Drift_Corrected.tif	54a	0	8	1	1	599	640	480	474	84.763	No	18	3	30	14	0.83	0.689	22.946	0.083	20.754	0.904	No-No
1756	skin 1 imaging.tif_Drift_Corrected.tif	54a	0	9	1	1	597	639	480	474	83.943	No	18	4	40	13	0.928	0.861	23.874	0.093	21.58	0.904	No-No
1757	skin 1 imaging.tif_Drift_Corrected.tif	54a	0	10	1	1	598	639	480	474	84.184	No	18	5	50	12	0.415	0.172	24.289	0.041	21.165	0.871	No-No
1758	skin 1 imaging.tif_Drift_Corrected.tif	54a	0	11	1	1	599	639	480	474	84.426	No	18	6	60	11	0.415	0.172	24.704	0.041	20.75	0.84	No-No
1759	skin 1 imaging.tif_Drift_Corrected.tif	54a	0	12	1	1	600	640	480	474	85.005	No	18	7	70	10	0.587	0.344	25.291	0.059	20.339	0.804	No-No
1760	skin 1 imaging.tif_Drift_Corrected.tif	54a	0	13	1	1	597	643	480	474	85.302	No	18	8	80	9	1.761	3.1	27.052	0.176	21.644	0.8	No-No
1761	skin 1 imaging.tif_Drift_Corrected.tif	54a	0	14	1	1	597	643	480	474	85.302	No	18	9	90	8	0	0	27.052	0	21.644	0.8	No-No
1762	skin 1 imaging.tif_Drift_Corrected.tif	54a	0	15	1	1	597	644	480	474	85.644	No	18	10	100	7	0.415	0.172	27.467	0.041	21.68	0.789	No-No
1763	skin 1 imaging.tif_Drift_Corrected.tif	54a	0	16	1	1	597	644	480	474	85.644	No	18	11	110	6	0	0	27.467	0	21.68	0.789	No-No
1764	skin 1 imaging.tif_Drift_Corrected.tif	54a	0	17	1	1	599	645	480	474	86.458	No	18	12	120	5	0.928	0.861	28.395	0.093	20.899	0.736	No-No
1765	skin 1 imaging.tif_Drift_Corrected.tif	54a	0	18	1	1	599	645	480	474	86.458	No	18	13	130	4	0	0	28.395	0	20.899	0.736	No-No
1766	skin 1 imaging.tif_Drift_Corrected.tif	54a	0	19	1	1	598	645	480	474	86.221	No	18	14	140	3	0.415	0.172	28.81	0.041	21.311	0.74	No-No
1767	skin 1 imaging.tif_Drift_Corrected.tif	54a	0	20	1	1	598	646	480	474	86.563	No	18	15	150	2	0.415	0.172	29.225	0.041	21.363	0.731	No-No
1768	skin 1 imaging.tif_Drift_Corrected.tif	54a	0	21	1	1	591	650	480	474	86.353	No	18	16	160	1	3.346	11.195	32.571	0.335	24.499	0.752	No-No
1769	skin 1 imaging.tif_Drift_Corrected.tif	54a	0	22	1	1	589	650	480	474	85.913	No	18	17	170	0	0.83	0.689	33.401	0.083	25.315	0.758	No-No
1770	skin 1 imaging.tif_Drift_Corrected.tif	54b	0	5	1	1	671	631	480	474	102.607	No	18	0	0	17	0	0	12.494	0.998	9.715	0.778	No-No
1771	skin 1 imaging.tif_Drift_Corrected.tif	54b	0	6	1	1	673	633	480	474	103.775	No	18	1	10	16	1.174	1.378	13.668	0.117	10.267	0.751	No-No
1772	skin 1 imaging.tif_Drift_Corrected.tif	54b	0	7	1	1	676	631	480	474	104.218	No	18	2	20	15	1.496	2.239	15.164	0.15	11.687	0.771	No-No
1773	skin 1 imaging.tif_Drift_Corrected.tif	54b	0	8	1	1	680	631	480	474	105.519	No	18	3	30	14	1.66	2.756	16.824	0.166	13.286	0.79	No-No
1774	skin 1 imaging.tif_Drift_Corrected.tif	54b	0	9	1	1	684	630	480	474	106.577	No	18	4	40	13	1.711	2.928	18.535	0.171	14.998	0.809	No-No
1775	skin 1 imaging.tif_Drift_Corrected.tif	54b	0	10	1	1	687	628	480	474	107.071	No	18	5	50	12	1.496	2.239	20.032	0.15	16.417	0.82	No-No
1776	skin 1 imaging.tif_Drift_Corrected.tif	54b	0	11	1	1	688	628	480	474	107.404	No	18	6	60	11	0.415	0.172	20.447	0.041	16.816	0.822	No-No
1777	skin 1 imaging.tif_Drift_Corrected.tif	54b	0	12	1	1	692	630	480	474	109.233	No	18	7	70	10	1.856	3.445	22.302	0.186	18.232	0.817	No-No
1778	skin 1 imaging.tif_Drift_Corrected.tif	54b	0	13	1	1	692	630	480	474	109.233	No	18	8	80	9	0	0	22.302	0	18.232	0.817	No-No
1779	skin 1 imaging.tif_Drift_Corrected.tif	54b	0	14	1	1	693	630	480	474	109.567	No	18	9	90	8	0.415	0.172	22.717	0.041	18.638	0.82	No-No
1780	skin 1 imaging.tif_Drift_Corrected.tif	54b	0	15	1	1	693	630	480	474	109.567	No	18	10	100	7	0	0	22.717	0	18.638	0.82	No-No
1781	skin 1 imaging.tif_Drift_Corrected.tif	54b	0	16	1	1	694	630	480	474	109.902	No	18	11	110	6	0.415	0.172	23.132	0.041	19.045	0.823	No-No
1782	skin 1 imaging.tif_Drift_Corrected.tif	54b	0	17	1	1	695	631	480	474	110.482	No	18	12	120	5	0.587	0.344	23.719	0.059	19.377	0.817	No-No
1783	skin 1 imaging.tif_Drift_Corrected.tif	54b	0	18	1	1	696	631	480	474	110.817	No	18	13	130	4	0.415	0.172	24.134	0.041	19.786	0.82	No-No
1784	skin 1 imaging.tif_Drift_Corrected.tif	54b	0	19	1	1	696	630	480	474	110.574	No	18	14	140	3	0.415	0.172	24.549	0.041	19.859	0.809	No-No
1785	skin 1 imaging.tif_Drift_Corrected.tif	54b	0	20	1	1	695	630	480	474	110.238	No	18	15	150	2	0.415	0.172	24.964	0.041	19.452	0.779	No-No
1786	skin 1 imaging.tif_Drift_Corrected.tif	54b	0	21	1	1	694	629	480	474	109.658	No	18	16	160	1	0.587	0.344	25.551	0.059	19.131	0.749	No-No
1787	skin 1 imaging.tif_Drift_Corrected.tif	54b	0	22	1	1	693	628	480	474	109.079	No	18	17	170	0	0.587	0.344	26.138	0.059	18.822	0.72	No-No
1788	skin 1 imaging.tif_Drift_Corrected.tif	55	1	1	1	1	608	884	480	474	178.249	No	4	0	0	3	0	0	0	0	0	NaN	No-No
1789	skin 1 imaging.tif_Drift_Corrected.tif	55	1	2	1	1	613	887	480	474	180.063	No	4	1	10	2	2.42	5.856	2.42	0.242	2.42	1	No-No
1790	skin 1 imaging.tif_Drift_Corrected.tif	55	1	3	1	1	616	890	480	474	181.632	No	4	2	20	1	1.761	3.1	4.181	0.176	4.15	0.993	No-No
1791	skin 1 imaging.tif_Drift_Corrected.tif	55	1	4	1	1	617	891	480	474	182.155	No	4	3	30	0	0.587	0.344	4.767	0.059	4.732	0.993	No-No
1792	skin 1 imaging.tif_Drift_Corrected.tif	55a	0	5	1	1	634	904	480	474	189.549	No	18	0	0	17	0	0	13.649	0.888	13.613	0.997	No-No
1793	skin 1 imaging.tif_Drift_Corrected.tif	55a	0	6	1	1	639	904	480	474	190.259	No	18	1	10	16	2.075	4.306	15.724	0.207	15.31	0.974	No-No
1794	skin 1 imaging.tif_Drift_Corrected.tif	55a	0	7	1	1	639	904	480	474	190.259	No	18	2	20	15	0	0	15.724	0	15.31	0.974	No-No
1795	skin 1 imaging.tif_Drift_Corrected.tif	55a	0	8	1	1	640	905	480	474	190.792	No	18	3	30	14	0.587	0.344	16.311	0.059	15.884	0.974	No-No
1796	skin 1 imaging.tif_Drift_Corrected.tif	55a	0	9	1	1	638	906	480	474	190.895	No	18	4	40	13	0.928	0.861	17.239	0.093	15.439	0.896	No-No
1797	skin 1 imaging.tif_Drift_Corrected.tif	55a	0	10	1	1	644	906	480	474	191.764	No	18	5	50	12	2.49	6.2	19.729	0.249	17.509	0.887	No-No
1798	skin 1 imaging.tif_Drift_Corrected.tif	55a	0	11	1	1	646	905	480	474	191.673	No	18	6	60	11	0.928	0.861	20.657	0.093	18.018	0.872	No-No
1799	skin 1 imaging.tif_Drift_Corrected.tif	55a	0	12	1	1	648	906	480	474	192.36	No	18	7	70	10	0.928	0.861	21.585	0.093	18.945	0.878	No-No
1800	skin 1 imaging.tif_Drift_Corrected.tif	55a	0	13	1	1	650	908	480	474	193.435	No	18	8	80	9	1.174	1.378	22.758	0.117	20.075	0.882	No-No
1801	skin 1 imaging.tif_Drift_Corrected.tif	55a	0	14	1	1	650	909	480	474	193.821	No	18	9	90	8	0.415	0.172	23.173	0.041	20.284	0.875	No-No
1802	skin 1 imaging.tif_Drift_Corrected.tif	55a	0	15	1	1	652	911	480	474	194.897	No	18	10	100	7	1.174	1.378	24.347	0.117	21.424	0.88	No-No
1803	skin 1 imaging.tif_Drift_Corrected.tif	55a	0	16	1	1	652	911	480	474	194.897	No	18	11	110	6	0	0	24.347	0	21.424	0.88	No-No
1804	skin 1 imaging.tif_Drift_Corrected.tif	55a	0	17	1	1	653	911	480	474	195.049	No	18	12	120	5	0.415	0.172	24.762	0.041	21.779	0.88	No-No
1805	skin 1 imaging.tif_Drift_Corrected.tif	55a	0	18	1	1	654	913	480	474	195.974	No	18	13	130	4	0.928	0.861	25.69	0.093	22.567	0.878	No-No
1806	skin 1 imaging.tif_Drift_Corrected.tif	55a	0	19	1	1	654	913	480	474	195.974	No	18	14	140	3	0	0	25.69	0	22.567	0.878	No-No
1807	skin 1 imaging.tif_Drift_Corrected.tif	55a	0	20	1	1	655	913	480	474	196.127	No	18	15	150	2	0.415	0.172	26.105	0.041	22.919	0.878	No-No
1808	skin 1 imaging.tif_Drift_Corrected.tif	55a	0	21	1	1	656	914	480	474	196.666	No	18	16	160	1	0.587	0.344	26.692	0.059	23.491	0.88	No-No
1809	skin 1 imaging.tif_Drift_Corrected.tif	55a	0	22	1	1	656	914	480	474	196.666	No	18	17	170	0	0	0	26.692	0	23.491	0.88	No-No
1810	skin 1 imaging.tif_Drift_Corrected.tif	55b	0	5	1	1	612	887	480	474	179.936	No	18	0	0	17	0	0	7.425	0.266	2.075	0.279	No-No
1811	skin 1 imaging.tif_Drift_Corrected.tif	55b	0	6	1	1	611	884	480	474	178.624	No	18	1	10	16	1.312	1.722	8.737	0.131	1.245	0.142	No-No
1812	skin 1 imaging.tif_Drift_Corrected.tif	55b	0	7	1	1	610	879	480	474	176.521	No	18	2	20	15	2.116	4.478	10.853	0.212	2.235	0.206	No-No
1813	skin 1 imaging.tif_Drift_Corrected.tif	55b	0	8	1	1	614	881	480	474	177.824	No	18	3	30	14	1.856	3.445	12.709	0.186	2.784	0.219	No-No
1814	skin 1 imaging.tif_Drift_Corrected.tif	55b	0	9	1	1	611	879	480	474	176.649	No	18	4	40	13	1.496	2.239	14.205	0.15	2.42	0.17	No-No
1815	skin 1 imaging.tif_Drift_Corrected.tif	55b	0	10	1	1	611	879	480	474	176.649	No	18	5	50	12	0	0	14.205	0	2.42	0.17	No-No
1816	skin 1 imaging.tif_Drift_Corrected.tif	55b	0	11	1	1	610	879	480	474	176.521	No	18	6	60	11	0.415	0.172	14.62	0.041	2.235	0.153	No-No
1817	skin 1 imaging.tif_Drift_Corrected.tif	55b	0	12	1	1	609	878	480	474	176	No	18	7	70	10	0.587	0.344	15.207	0.059	2.524	0.166	No-No
1818	skin 1 imaging.tif_Drift_Corrected.tif	55b	0	13	1	1	611	882	480	474	177.834	No	18	8	80	9	1.856	3.445	17.063	0.186	1.496	0.088	No-No
1819	skin 1 imaging.tif_Drift_Corrected.tif	55b	0	14	1	1	611	882	480	474	177.834	No	18	9	90	8	0	0	17.063	0	1.496	0.088	No-No
1820	skin 1 imaging.tif_Drift_Corrected.tif	55b	0	15	1	1	612	881	480	474	177.566	No	18	10	100	7	0.587	0.344	17.65	0.059	2.075	0.118	No-No
1821	skin 1 imaging.tif_Drift_Corrected.tif	55b	0	16	1	1	612	881	480	474	177.566	No	18	11	110	6	0	0	17.65	0	2.075	0.118	No-No
1822	skin 1 imaging.tif_Drift_Corrected.tif	55b	0	17	1	1	611	880	480	474	177.044	No	18	12	120	5	0.587	0.344	18.237	0.059	2.075	0.114	No-No
1823	skin 1 imaging.tif_Drift_Corrected.tif	55b	0	18	1	1	611	880	480	474	177.044	No	18	13	130	4	0	0	18.237	0	2.075	0.114	No-No
1824	skin 1 imaging.tif_Drift_Corrected.tif	55b	0	19	1	1	612	879	480	474	176.777	No	18	14	140	3	0.587	0.344	18.824	0.059	2.657	0.141	No-No
1825	skin 1 imaging.tif_Drift_Corrected.tif	55b	0	20	1	1	615	879	480	474	177.167	No	18	15	150	2	1.245	1.55	20.069	0.124	3.57	0.178	No-No
1826	skin 1 imaging.tif_Drift_Corrected.tif	55b	0	21	1	1	615	879	480	474	177.167	No	18	16	160	1	0	0	20.069	0	3.57	0.178	No-No
1827	skin 1 imaging.tif_Drift_Corrected.tif	55b	0	22	1	1	616	880	480	474	177.692	No	18	17	170	0	0.587	0.344	20.656	0.059	3.712	0.18	No-No
1828	skin 1 imaging.tif_Drift_Corrected.tif	56	1	1	1	1	1005	926	480	474	287.499	No	3	0	0	2	0	0	0	0	0	NaN	No-No
1829	skin 1 imaging.tif_Drift_Corrected.tif	56	1	2	1	1	1000	929	480	474	286.748	No	3	1	10	1	2.42	5.856	2.42	0.242	2.42	1	No-No
1830	skin 1 imaging.tif_Drift_Corrected.tif	56	1	3	1	1	999	929	480	474	286.436	No	3	2	20	0	0.415	0.172	2.835	0.041	2.784	0.982	No-No
1831	skin 1 imaging.tif_Drift_Corrected.tif	56a	0	4	1	1	984	934	480	474	283.18	No	19	0	0	18	0	0	9.397	0.656	9.326	0.992	No-No
1832	skin 1 imaging.tif_Drift_Corrected.tif	56a	0	5	1	1	980	936	480	474	282.518	No	19	1	10	17	1.856	3.445	11.253	0.186	11.174	0.993	No-No
1833	skin 1 imaging.tif_Drift_Corrected.tif	56a	0	6	1	1	980	936	480	474	282.518	No	19	2	20	16	0	0	11.253	0	11.174	0.993	No-No
1834	skin 1 imaging.tif_Drift_Corrected.tif	56a	0	7	1	1	979	936	480	474	282.214	No	19	3	30	15	0.415	0.172	11.668	0.041	11.561	0.991	No-No
1835	skin 1 imaging.tif_Drift_Corrected.tif	56a	0	8	1	1	978	936	480	474	281.909	No	19	4	40	14	0.415	0.172	12.083	0.041	11.949	0.989	No-No
1836	skin 1 imaging.tif_Drift_Corrected.tif	56a	0	9	1	1	975	936	480	474	280.998	No	19	5	50	13	1.245	1.55	13.328	0.124	13.123	0.985	No-No
1837	skin 1 imaging.tif_Drift_Corrected.tif	56a	0	10	1	1	974	936	480	474	280.695	No	19	6	60	12	0.415	0.172	13.743	0.041	13.518	0.984	No-No
1838	skin 1 imaging.tif_Drift_Corrected.tif	56a	0	11	1	1	968	936	480	474	278.881	No	19	7	70	11	2.49	6.2	16.233	0.249	15.906	0.98	No-No
1839	skin 1 imaging.tif_Drift_Corrected.tif	56a	0	12	1	1	960	936	480	474	276.48	No	19	8	80	10	3.32	11.022	19.553	0.332	19.131	0.978	No-No
1840	skin 1 imaging.tif_Drift_Corrected.tif	56a	0	13	1	1	953	936	480	474	274.394	No	19	9	90	9	2.905	8.439	22.458	0.29	21.975	0.979	No-No
1841	skin 1 imaging.tif_Drift_Corrected.tif	56a	0	14	1	1	952	936	480	474	274.097	No	19	10	100	8	0.415	0.172	22.873	0.041	22.383	0.979	No-No
1842	skin 1 imaging.tif_Drift_Corrected.tif	56a	0	15	1	1	951	936	480	474	273.801	No	19	11	110	7	0.415	0.172	23.288	0.041	22.791	0.979	No-No
1843	skin 1 imaging.tif_Drift_Corrected.tif	56a	0	16	1	1	948	935	480	474	272.622	No	19	12	120	6	1.312	1.722	24.6	0.131	23.948	0.974	No-No
1844	skin 1 imaging.tif_Drift_Corrected.tif	56a	0	17	1	1	949	935	480	474	272.918	No	19	13	130	5	0.415	0.172	25.015	0.041	23.538	0.941	No-No
1845	skin 1 imaging.tif_Drift_Corrected.tif	56a	0	18	1	1	949	936	480	474	273.209	No	19	14	140	4	0.415	0.172	25.43	0.041	23.608	0.928	No-No
1846	skin 1 imaging.tif_Drift_Corrected.tif	56a	0	19	1	1	949	936	480	474	273.209	No	19	15	150	3	0	0	25.43	0	23.608	0.928	No-No
1847	skin 1 imaging.tif_Drift_Corrected.tif	56a	0	20	1	1	949	936	480	474	273.209	No	19	16	160	2	0	0	25.43	0	23.608	0.928	No-No
1848	skin 1 imaging.tif_Drift_Corrected.tif	56a	0	21	1	1	948	936	480	474	272.913	No	19	17	170	1	0.415	0.172	25.845	0.041	24.016	0.929	No-No
1849	skin 1 imaging.tif_Drift_Corrected.tif	56a	0	22	1	1	947	936	480	474	272.618	No	19	18	180	0	0.415	0.172	26.26	0.041	24.425	0.93	No-No
1850	skin 1 imaging.tif_Drift_Corrected.tif	56b	0	4	1	1	1010	923	480	474	288.269	No	19	0	0	18	0	0	8.035	0.52	2.42	0.301	No-No
1851	skin 1 imaging.tif_Drift_Corrected.tif	56b	0	5	1	1	1017	920	480	474	289.694	No	19	1	10	17	3.161	9.989	11.195	0.316	5.568	0.497	No-No
1852	skin 1 imaging.tif_Drift_Corrected.tif	56b	0	6	1	1	1018	918	480	474	289.484	No	19	2	20	16	0.928	0.861	12.123	0.093	6.335	0.523	No-No
1853	skin 1 imaging.tif_Drift_Corrected.tif	56b	0	7	1	1	1018	918	480	474	289.484	No	19	3	30	15	0	0	12.123	0	6.335	0.523	No-No
1854	skin 1 imaging.tif_Drift_Corrected.tif	56b	0	8	1	1	1017	917	480	474	288.9	No	19	4	40	14	0.587	0.344	12.71	0.059	6.225	0.49	No-No
1855	skin 1 imaging.tif_Drift_Corrected.tif	56b	0	9	1	1	1016	917	480	474	288.58	No	19	5	50	13	0.415	0.172	13.125	0.041	5.898	0.449	No-No
1856	skin 1 imaging.tif_Drift_Corrected.tif	56b	0	10	1	1	1016	917	480	474	288.58	No	19	6	60	12	0	0	13.125	0	5.898	0.449	No-No
1857	skin 1 imaging.tif_Drift_Corrected.tif	56b	0	11	1	1	1016	917	480	474	288.58	No	19	7	70	11	0	0	13.125	0	5.898	0.449	No-No
1858	skin 1 imaging.tif_Drift_Corrected.tif	56b	0	12	1	1	1017	916	480	474	288.636	No	19	8	80	10	0.587	0.344	13.712	0.059	6.483	0.473	No-No
1859	skin 1 imaging.tif_Drift_Corrected.tif	56b	0	13	1	1	1017	915	480	474	288.373	No	19	9	90	9	0.415	0.172	14.127	0.041	6.756	0.478	No-No
1860	skin 1 imaging.tif_Drift_Corrected.tif	56b	0	14	1	1	1017	915	480	474	288.373	No	19	10	100	8	0	0	14.127	0	6.756	0.478	No-No
1861	skin 1 imaging.tif_Drift_Corrected.tif	56b	0	15	1	1	1017	915	480	474	288.373	No	19	11	110	7	0	0	14.127	0	6.756	0.478	No-No
1862	skin 1 imaging.tif_Drift_Corrected.tif	56b	0	16	1	1	1018	915	480	474	288.694	No	19	12	120	6	0.415	0.172	14.542	0.041	7.067	0.486	No-No
1863	skin 1 imaging.tif_Drift_Corrected.tif	56b	0	17	1	1	1019	915	480	474	289.015	No	19	13	130	5	0.415	0.172	14.957	0.041	7.389	0.494	No-No
1864	skin 1 imaging.tif_Drift_Corrected.tif	56b	0	18	1	1	1019	915	480	474	289.015	No	19	14	140	4	0	0	14.957	0	7.389	0.494	No-No
1865	skin 1 imaging.tif_Drift_Corrected.tif	56b	0	19	1	1	1018	914	480	474	288.431	No	19	15	150	3	0.587	0.344	15.544	0.059	7.342	0.472	No-No
1866	skin 1 imaging.tif_Drift_Corrected.tif	56b	0	20	1	1	1018	913	480	474	288.168	No	19	16	160	2	0.415	0.172	15.959	0.041	7.63	0.478	No-No
1867	skin 1 imaging.tif_Drift_Corrected.tif	56b	0	21	1	1	1017	913	480	474	287.847	No	19	17	170	1	0.415	0.172	16.374	0.041	7.342	0.448	No-No
1868	skin 1 imaging.tif_Drift_Corrected.tif	56b	0	22	1	1	1018	913	480	474	288.168	No	19	18	180	0	0.415	0.172	16.789	0.041	7.63	0.454	No-No
1869	skin 1 imaging.tif_Drift_Corrected.tif	57	1	1	1	1	946	809	480	474	238.176	No	5	0	0	4	0	0	0	0	0	NaN	No-No
1870	skin 1 imaging.tif_Drift_Corrected.tif	57	1	2	1	1	943	807	480	474	236.68	No	5	1	10	3	1.496	2.239	1.496	0.15	1.496	1	No-No
1871	skin 1 imaging.tif_Drift_Corrected.tif	57	1	3	1	1	942	807	480	474	236.344	No	5	2	20	2	0.415	0.172	1.911	0.041	1.856	0.971	No-No
1872	skin 1 imaging.tif_Drift_Corrected.tif	57	1	4	1	1	941	806	480	474	235.764	No	5	3	30	1	0.587	0.344	2.498	0.059	2.42	0.969	No-No
1873	skin 1 imaging.tif_Drift_Corrected.tif	57	1	5	1	1	940	804	480	474	234.943	No	5	4	40	0	0.928	0.861	3.426	0.093	3.241	0.946	No-No
1874	skin 1 imaging.tif_Drift_Corrected.tif	57a	0	6	1	1	922	802	480	474	228.419	No	17	0	0	16	0	0	10.942	0.752	10.375	0.948	No-No
1875	skin 1 imaging.tif_Drift_Corrected.tif	57a	0	7	1	1	914	802	480	474	225.762	No	17	1	10	15	3.32	11.022	14.262	0.332	13.594	0.953	No-No
1876	skin 1 imaging.tif_Drift_Corrected.tif	57a	0	8	1	1	911	805	480	474	225.526	No	17	2	20	14	1.761	3.1	16.023	0.176	14.62	0.912	No-No
1877	skin 1 imaging.tif_Drift_Corrected.tif	57a	0	9	1	1	904	808	480	474	223.997	No	17	3	30	13	3.161	9.989	19.183	0.316	17.435	0.909	No-No
1878	skin 1 imaging.tif_Drift_Corrected.tif	57a	0	10	1	1	900	812	480	474	223.732	No	17	4	40	12	2.348	5.511	21.531	0.235	19.131	0.889	No-No
1879	skin 1 imaging.tif_Drift_Corrected.tif	57a	0	11	1	1	894	816	480	474	222.851	No	17	5	50	11	2.993	8.956	24.524	0.299	21.775	0.888	No-No
1880	skin 1 imaging.tif_Drift_Corrected.tif	57a	0	12	1	1	892	817	480	474	222.477	No	17	6	60	10	0.928	0.861	25.452	0.093	22.655	0.89	No-No
1881	skin 1 imaging.tif_Drift_Corrected.tif	57a	0	13	1	1	891	818	480	474	222.425	No	17	7	70	9	0.587	0.344	26.038	0.059	23.129	0.888	No-No
1882	skin 1 imaging.tif_Drift_Corrected.tif	57a	0	14	1	1	890	818	480	474	222.107	No	17	8	80	8	0.415	0.172	26.453	0.041	23.538	0.89	No-No
1883	skin 1 imaging.tif_Drift_Corrected.tif	57a	0	15	1	1	887	818	480	474	221.155	No	17	9	90	7	1.245	1.55	27.698	0.124	24.768	0.894	No-No
1884	skin 1 imaging.tif_Drift_Corrected.tif	57a	0	16	1	1	889	819	480	474	222.056	No	17	10	100	6	0.928	0.861	28.626	0.093	24.016	0.839	No-No
1885	skin 1 imaging.tif_Drift_Corrected.tif	57a	0	17	1	1	890	819	480	474	222.374	No	17	11	110	5	0.415	0.172	29.041	0.041	23.608	0.813	No-No
1886	skin 1 imaging.tif_Drift_Corrected.tif	57a	0	18	1	1	890	819	480	474	222.374	No	17	12	120	4	0	0	29.041	0	23.608	0.813	No-No
1887	skin 1 imaging.tif_Drift_Corrected.tif	57a	0	19	1	1	890	819	480	474	222.374	No	17	13	130	3	0	0	29.041	0	23.608	0.813	No-No
1888	skin 1 imaging.tif_Drift_Corrected.tif	57a	0	20	1	1	890	819	480	474	222.374	No	17	14	140	2	0	0	29.041	0	23.608	0.813	No-No
1889	skin 1 imaging.tif_Drift_Corrected.tif	57a	0	21	1	1	890	820	480	474	222.641	No	17	15	150	1	0.415	0.172	29.456	0.041	23.684	0.804	No-No
1890	skin 1 imaging.tif_Drift_Corrected.tif	57a	0	22	1	1	890	820	480	474	222.641	No	17	16	160	0	0	0	29.456	0	23.684	0.804	No-No
1891	skin 1 imaging.tif_Drift_Corrected.tif	57b	0	6	1	1	957	804	480	474	240.71	No	17	0	0	16	0	0	10.481	0.706	5.014	0.478	No-No
1892	skin 1 imaging.tif_Drift_Corrected.tif	57b	0	7	1	1	963	805	480	474	242.997	No	17	1	10	15	2.524	6.372	13.006	0.252	7.248	0.557	No-No
1893	skin 1 imaging.tif_Drift_Corrected.tif	57b	0	8	1	1	967	803	480	474	243.902	No	17	2	20	14	1.856	3.445	14.861	0.186	9.064	0.61	No-No
1894	skin 1 imaging.tif_Drift_Corrected.tif	57b	0	9	1	1	967	802	480	474	243.67	No	17	3	30	13	0.415	0.172	15.276	0.041	9.186	0.601	No-No
1895	skin 1 imaging.tif_Drift_Corrected.tif	57b	0	10	1	1	967	801	480	474	243.438	No	17	4	40	12	0.415	0.172	15.691	0.041	9.326	0.594	No-No
1896	skin 1 imaging.tif_Drift_Corrected.tif	57b	0	11	1	1	966	800	480	474	242.863	No	17	5	50	11	0.587	0.344	16.278	0.059	9.102	0.559	No-No
1897	skin 1 imaging.tif_Drift_Corrected.tif	57b	0	12	1	1	966	800	480	474	242.863	No	17	6	60	10	0	0	16.278	0	9.102	0.559	No-No
1898	skin 1 imaging.tif_Drift_Corrected.tif	57b	0	13	1	1	966	800	480	474	242.863	No	17	7	70	9	0	0	16.278	0	9.102	0.559	No-No
1899	skin 1 imaging.tif_Drift_Corrected.tif	57b	0	14	1	1	967	797	480	474	242.517	No	17	8	80	8	1.312	1.722	17.591	0.131	10.038	0.571	No-No
1900	skin 1 imaging.tif_Drift_Corrected.tif	57b	0	15	1	1	968	796	480	474	242.634	No	17	9	90	7	0.587	0.344	18.178	0.059	10.605	0.583	No-No
1901	skin 1 imaging.tif_Drift_Corrected.tif	57b	0	16	1	1	968	792	480	474	241.724	No	17	10	100	6	1.66	2.756	19.838	0.166	11.538	0.582	No-No
1902	skin 1 imaging.tif_Drift_Corrected.tif	57b	0	17	1	1	969	792	480	474	242.072	No	17	11	110	5	0.415	0.172	20.253	0.041	11.869	0.586	No-No
1903	skin 1 imaging.tif_Drift_Corrected.tif	57b	0	18	1	1	969	792	480	474	242.072	No	17	12	120	4	0	0	20.253	0	11.869	0.586	No-No
1904	skin 1 imaging.tif_Drift_Corrected.tif	57b	0	19	1	1	970	791	480	474	242.194	No	17	13	130	3	0.587	0.344	20.839	0.059	12.45	0.597	No-No
1905	skin 1 imaging.tif_Drift_Corrected.tif	57b	0	20	1	1	973	792	480	474	243.465	No	17	14	140	2	1.312	1.722	22.152	0.131	13.241	0.598	No-No
1906	skin 1 imaging.tif_Drift_Corrected.tif	57b	0	21	1	1	973	792	480	474	243.465	No	17	15	150	1	0	0	22.152	0	13.241	0.598	No-No
1907	skin 1 imaging.tif_Drift_Corrected.tif	57b	0	22	1	1	973	792	480	474	243.465	No	17	16	160	0	0	0	22.152	0	13.241	0.598	No-No
1908	skin 1 imaging.tif_Drift_Corrected.tif	58	1	1	1	1	743	621	480	474	125.037	No	5	0	0	4	0	0	0	0	0	NaN	No-No
1909	skin 1 imaging.tif_Drift_Corrected.tif	58	1	2	1	1	739	621	480	474	123.591	No	5	1	10	3	1.66	2.756	1.66	0.166	1.66	1	No-No
1910	skin 1 imaging.tif_Drift_Corrected.tif	58	1	3	1	1	739	620	480	474	123.386	No	5	2	20	2	0.415	0.172	2.075	0.041	1.711	0.825	No-No
1911	skin 1 imaging.tif_Drift_Corrected.tif	58	1	4	1	1	739	617	480	474	122.78	No	5	3	30	1	1.245	1.55	3.32	0.124	2.348	0.707	No-No
[truncated: 484 more rows]
[truncated: 96 more columns]

## Sheet: A-P stretch tracking tables
A-P stretched skin 1 - dividing cells																									A-P stretched skin 1 - non-dividing cells
[truncated: 2,369 more rows]
[truncated: 96 more columns]

[truncated: 9 more sheets: Lat stretch tracking tables, LGK-974 tracking tables, Fig 4B,S4D Nuclei angle&length, Fig 4C, 4D and 4E, Fig 4F S4F Alignment score, Fig 4G S6A Speed, S4A Skin measurements, Fig S4C Nucleus orientation, Fig S6B Euclidean distance]
