# Supplementary material for: Rapid mechanosensitive migration and dispersal of newly divided mesenchymal cells aid their recruitment into dermal condensates
Source: PLoS Biol. 2023 Sep 25;21(9):e3002316. doi: 10.1371/journal.pbio.3002316 (PMC10553821; doi:10.1371/journal.pbio.3002316)
Supplement: S5 Data — (XLSX) [file pbio.3002316.s024.xlsx]

## Sheet: Video 1 - dividing cells
	Image_ID	Track	Seed	Frame	Slice	Ch	X	Y	Follicle_COMX	Follicle_COMY	Distance_from_COM_(um)	Inside?	T_Length	Track_Index	Track_Time	Track_Index_Rev	Distance_(um)	Distance^2_(um)	Acc_Dist_(um)	Speed_(um/min)	Euclidean_D_(um)	Persistence	Class
5	red 191017_Maximum intensity projection.tif	1	1	3	1	1	598	284	0	0	100000	No	48	4	60	43	3.422	11.711	882.955	0.228	602.553	0.682	Yes-No
6	red 191017_Maximum intensity projection.tif	1	1	4	1	1	598	284	0	0	100000	No	48	5	75	42	0	0	882.955	0	602.553	0.682	Yes-No
7	red 191017_Maximum intensity projection.tif	1	1	5	1	1	598	284	0	0	100000	No	48	6	90	41	0	0	882.955	0	602.553	0.682	Yes-No
8	red 191017_Maximum intensity projection.tif	1	1	6	1	1	596	284	0	0	100000	No	48	7	105	40	0.83	0.689	883.785	0.055	603.356	0.683	Yes-No
9	red 191017_Maximum intensity projection.tif	1	1	7	1	1	596	284	0	0	100000	No	48	8	120	39	0	0	883.785	0	603.356	0.683	Yes-No
10	red 191017_Maximum intensity projection.tif	1	1	8	1	1	596	284	0	0	100000	No	48	9	135	38	0	0	883.785	0	603.356	0.683	Yes-No
11	red 191017_Maximum intensity projection.tif	1	1	9	1	1	586	284	0	0	100000	No	48	10	150	37	4.15	17.222	887.935	0.277	607.37	0.684	Yes-No
12	red 191017_Maximum intensity projection.tif	1	1	10	1	1	586	284	0	0	100000	No	48	11	165	36	0	0	887.935	0	607.37	0.684	Yes-No
13	red 191017_Maximum intensity projection.tif	1	1	11	1	1	586	284	0	0	100000	No	48	12	180	35	0	0	887.935	0	607.37	0.684	Yes-No
14	red 191017_Maximum intensity projection.tif	1	1	12	1	1	586	284	0	0	100000	No	48	13	195	34	0	0	887.935	0	607.37	0.684	Yes-No
15	red 191017_Maximum intensity projection.tif	1	1	13	1	1	586	284	0	0	100000	No	48	14	210	33	0	0	887.935	0	607.37	0.684	Yes-No
16	red 191017_Maximum intensity projection.tif	1	1	14	1	1	586	284	0	0	100000	No	48	15	225	32	0	0	887.935	0	607.37	0.684	Yes-No
17	red 191017_Maximum intensity projection.tif	1	1	15	1	1	586	284	0	0	100000	No	48	16	240	31	0	0	887.935	0	607.37	0.684	Yes-No
18	red 191017_Maximum intensity projection.tif	1	1	16	1	1	586	284	0	0	100000	No	48	17	255	30	0	0	887.935	0	607.37	0.684	Yes-No
19	red 191017_Maximum intensity projection.tif	1	1	17	1	1	586	284	0	0	100000	No	48	18	270	29	0	0	887.935	0	607.37	0.684	Yes-No
20	red 191017_Maximum intensity projection.tif	1	1	18	1	1	586	284	0	0	100000	No	48	19	285	28	0	0	887.935	0	607.37	0.684	Yes-No
21	red 191017_Maximum intensity projection.tif	1	1	19	1	1	586	284	0	0	100000	No	48	20	300	27	0	0	887.935	0	607.37	0.684	Yes-No
22	red 191017_Maximum intensity projection.tif	1	1	20	1	1	586	284	0	0	100000	No	48	21	315	26	0	0	887.935	0	607.37	0.684	Yes-No
23	red 191017_Maximum intensity projection.tif	1	1	21	1	1	586	284	0	0	100000	No	48	22	330	25	0	0	887.935	0	607.37	0.684	Yes-No
24	red 191017_Maximum intensity projection.tif	1	1	22	1	1	580	284	0	0	100000	No	48	23	345	24	2.49	6.2	890.425	0.166	609.779	0.685	Yes-No
25	red 191017_Maximum intensity projection.tif	1	1	23	1	1	576	284	0	0	100000	No	48	24	360	23	1.66	2.756	892.085	0.111	611.386	0.685	Yes-No
26	red 191017_Maximum intensity projection.tif	1	1	24	1	1	576	286	0	0	100000	No	48	25	375	22	0.83	0.689	892.915	0.055	611.178	0.684	Yes-No
27	red 191017_Maximum intensity projection.tif	1	1	25	1	1	574	288	0	0	100000	No	48	26	390	21	1.174	1.378	894.089	0.078	611.775	0.684	Yes-No
28	red 191017_Maximum intensity projection.tif	1	1	26	1	1	574	288	0	0	100000	No	48	27	405	20	0	0	894.089	0	611.775	0.684	Yes-No
29	red 191017_Maximum intensity projection.tif	1	1	27	1	1	574	288	0	0	100000	No	48	28	420	19	0	0	894.089	0	611.775	0.684	Yes-No
30	red 191017_Maximum intensity projection.tif	1	1	28	1	1	570	292	0	0	100000	No	48	29	435	18	2.348	5.511	896.437	0.157	612.975	0.684	Yes-No
31	red 191017_Maximum intensity projection.tif	1	1	29	1	1	570	292	0	0	100000	No	48	30	450	17	0	0	896.437	0	612.975	0.684	Yes-No
32	red 191017_Maximum intensity projection.tif	1	1	30	1	1	570	292	0	0	100000	No	48	31	465	16	0	0	896.437	0	612.975	0.684	Yes-No
33	red 191017_Maximum intensity projection.tif	1	1	31	1	1	562	292	0	0	100000	No	48	32	480	15	3.32	11.022	899.757	0.221	616.194	0.685	Yes-No
34	red 191017_Maximum intensity projection.tif	1	1	32	1	1	562	292	0	0	100000	No	48	33	495	14	0	0	899.757	0	616.194	0.685	Yes-No
35	red 191017_Maximum intensity projection.tif	1	1	33	1	1	574	282	0	0	100000	No	48	34	510	13	6.483	42.023	906.239	0.432	612.398	0.676	Yes-No
36	red 191017_Maximum intensity projection.tif	1	1	34	1	1	574	280	0	0	100000	No	48	35	525	12	0.83	0.689	907.069	0.055	612.608	0.675	Yes-No
37	red 191017_Maximum intensity projection.tif	1	1	35	1	1	574	280	0	0	100000	No	48	36	540	11	0	0	907.069	0	612.608	0.675	Yes-No
38	red 191017_Maximum intensity projection.tif	1	1	36	1	1	572	282	0	0	100000	No	48	37	555	10	1.174	1.378	908.243	0.078	613.202	0.675	Yes-No
39	red 191017_Maximum intensity projection.tif	1	1	37	1	1	572	282	0	0	100000	No	48	38	570	9	0	0	908.243	0	613.202	0.675	Yes-No
40	red 191017_Maximum intensity projection.tif	1	1	38	1	1	572	282	0	0	100000	No	48	39	585	8	0	0	908.243	0	613.202	0.675	Yes-No
41	red 191017_Maximum intensity projection.tif	1	1	39	1	1	566	282	0	0	100000	No	48	40	600	7	2.49	6.2	910.733	0.166	615.612	0.676	Yes-No
42	red 191017_Maximum intensity projection.tif	1	1	40	1	1	566	282	0	0	100000	No	48	41	615	6	0	0	910.733	0	615.612	0.676	Yes-No
43	red 191017_Maximum intensity projection.tif	1	1	41	1	1	566	282	0	0	100000	No	48	42	630	5	0	0	910.733	0	615.612	0.676	Yes-No
44	red 191017_Maximum intensity projection.tif	1	1	42	1	1	540	288	0	0	100000	No	48	43	645	4	11.074	122.624	921.806	0.738	625.453	0.679	Yes-No
45	red 191017_Maximum intensity projection.tif	1	1	43	1	1	548	294	0	0	100000	No	48	44	660	3	4.15	17.222	925.956	0.277	621.63	0.671	Yes-No
46	red 191017_Maximum intensity projection.tif	1	1	44	1	1	546	288	0	0	100000	No	48	45	675	2	2.625	6.889	928.581	0.175	623.038	0.671	Yes-No
47	red 191017_Maximum intensity projection.tif	1	1	45	1	1	542	286	0	0	100000	No	48	46	690	1	1.856	3.445	930.437	0.124	624.851	0.672	Yes-No
48	red 191017_Maximum intensity projection.tif	1	1	46	1	1	532	280	0	0	100000	No	48	47	705	0	4.84	23.423	935.277	0.323	629.485	0.673	Yes-No
49	red 191017_Maximum intensity projection.tif	1a	0	47	1	1	550	276	0	0	100000	No	51	0	0	50	0	0	942.929	0.51	622.664	0.66	No-No
50	red 191017_Maximum intensity projection.tif	1a	0	48	1	1	558	262	0	0	100000	No	51	1	15	49	6.692	44.778	949.621	0.446	620.949	0.654	No-No
51	red 191017_Maximum intensity projection.tif	1a	0	49	1	1	575	253	0	0	100000	No	51	2	30	48	7.983	63.723	957.603	0.532	615.143	0.642	No-No
52	red 191017_Maximum intensity projection.tif	1a	0	50	1	1	591	256	0	0	100000	No	51	3	45	47	6.756	45.64	964.359	0.45	608.414	0.631	No-No
53	red 191017_Maximum intensity projection.tif	1a	0	51	1	1	599	248	0	0	100000	No	51	4	60	46	4.695	22.045	969.054	0.313	606.134	0.625	No-No
54	red 191017_Maximum intensity projection.tif	1a	0	52	1	1	588	261	0	0	100000	No	51	5	75	45	7.067	49.945	976.121	0.471	609.053	0.624	No-No
55	red 191017_Maximum intensity projection.tif	1a	0	53	1	1	606	250	0	0	100000	No	51	6	90	44	8.754	76.64	984.876	0.584	603.113	0.612	No-No
56	red 191017_Maximum intensity projection.tif	1a	0	54	1	1	598	232	0	0	100000	No	51	7	105	43	8.175	66.823	993.05	0.545	608.41	0.613	No-No
57	red 191017_Maximum intensity projection.tif	1a	0	55	1	1	598	236	0	0	100000	No	51	8	120	42	1.66	2.756	994.71	0.111	607.935	0.611	No-No
58	red 191017_Maximum intensity projection.tif	1a	0	56	1	1	596	237	0	0	100000	No	51	9	135	41	0.928	0.861	995.638	0.062	608.612	0.611	No-No
59	red 191017_Maximum intensity projection.tif	1a	0	57	1	1	599	237	0	0	100000	No	51	10	150	40	1.245	1.55	996.883	0.083	607.419	0.609	No-No
60	red 191017_Maximum intensity projection.tif	1a	0	58	1	1	587	252	0	0	100000	No	51	11	165	39	7.972	63.551	1004.86	0.531	610.463	0.608	No-No
61	red 191017_Maximum intensity projection.tif	1a	0	59	1	1	612	240	0	0	100000	No	51	12	180	38	11.508	132.441	1016.36	0.767	601.893	0.592	No-No
62	red 191017_Maximum intensity projection.tif	1a	0	60	1	1	638	222	0	0	100000	No	51	13	195	37	13.123	172.225	1029.49	0.875	593.772	0.577	No-No
63	red 191017_Maximum intensity projection.tif	1a	0	61	1	1	638	222	0	0	100000	No	51	14	210	36	0	0	1029.49	0	593.772	0.577	No-No
64	red 191017_Maximum intensity projection.tif	1a	0	62	1	1	656	220	0	0	100000	No	51	15	225	35	7.516	56.49	1037	0.501	586.909	0.566	No-No
65	red 191017_Maximum intensity projection.tif	1a	0	63	1	1	679	181	0	0	100000	No	51	16	240	34	18.79	353.061	1055.79	1.253	583.08	0.552	No-No
66	red 191017_Maximum intensity projection.tif	1a	0	64	1	1	670	176	0	0	100000	No	51	17	255	33	4.273	18.256	1060.07	0.285	587.296	0.554	No-No
67	red 191017_Maximum intensity projection.tif	1a	0	65	1	1	643	177	0	0	100000	No	51	18	270	32	11.213	125.724	1071.28	0.748	597.717	0.558	No-No
68	red 191017_Maximum intensity projection.tif	1a	0	66	1	1	655	153	0	0	100000	No	51	19	285	31	11.136	124.002	1082.41	0.742	596.419	0.551	No-No
69	red 191017_Maximum intensity projection.tif	1a	0	67	1	1	667	141	0	0	100000	No	51	20	300	30	7.043	49.601	1089.46	0.47	593.522	0.545	No-No
70	red 191017_Maximum intensity projection.tif	1a	0	68	1	1	674	137	0	0	100000	No	51	21	315	29	3.346	11.195	1092.8	0.223	591.411	0.541	No-No
71	red 191017_Maximum intensity projection.tif	1a	0	69	1	1	684	138	0	0	100000	No	51	22	330	28	4.171	17.395	1096.97	0.278	587.394	0.535	No-No
72	red 191017_Maximum intensity projection.tif	1a	0	70	1	1	698	137	0	0	100000	No	51	23	345	27	5.825	33.928	1102.8	0.388	582.141	0.528	No-No
73	red 191017_Maximum intensity projection.tif	1a	0	71	1	1	708	144	0	0	100000	No	51	24	360	26	5.066	25.662	1107.86	0.338	577.214	0.521	No-No
74	red 191017_Maximum intensity projection.tif	1a	0	72	1	1	708	154	0	0	100000	No	51	25	375	25	4.15	17.222	1112.01	0.277	575.705	0.518	No-No
75	red 191017_Maximum intensity projection.tif	1a	0	73	1	1	708	196	0	0	100000	No	51	26	390	24	17.43	303.805	1129.44	1.162	569.655	0.504	No-No
76	red 191017_Maximum intensity projection.tif	1a	0	74	1	1	698	205	0	0	100000	No	51	27	405	23	5.583	31.173	1135.03	0.372	572.342	0.504	No-No
77	red 191017_Maximum intensity projection.tif	1a	0	75	1	1	694	229	0	0	100000	No	51	28	420	22	10.097	101.957	1145.12	0.673	570.755	0.498	No-No
78	red 191017_Maximum intensity projection.tif	1a	0	76	1	1	688	248	0	0	100000	No	51	29	435	21	8.269	68.373	1153.39	0.551	570.747	0.495	No-No
79	red 191017_Maximum intensity projection.tif	1a	0	77	1	1	700	272	0	0	100000	No	51	30	450	20	11.136	124.002	1164.53	0.742	563.106	0.484	No-No
80	red 191017_Maximum intensity projection.tif	1a	0	78	1	1	700	286	0	0	100000	No	51	31	465	19	5.81	33.756	1170.34	0.387	561.498	0.48	No-No
81	red 191017_Maximum intensity projection.tif	1a	0	79	1	1	704	288	0	0	100000	No	51	32	480	18	1.856	3.445	1172.19	0.124	559.675	0.477	No-No
82	red 191017_Maximum intensity projection.tif	1a	0	80	1	1	692	304	0	0	100000	No	51	33	495	17	8.3	68.89	1180.49	0.553	562.719	0.477	No-No
83	red 191017_Maximum intensity projection.tif	1a	0	81	1	1	683	320	0	0	100000	No	51	34	510	16	7.618	58.04	1188.11	0.508	564.662	0.475	No-No
84	red 191017_Maximum intensity projection.tif	1a	0	82	1	1	664	340	0	0	100000	No	51	35	525	15	11.448	131.063	1199.56	0.763	570.356	0.475	No-No
85	red 191017_Maximum intensity projection.tif	1a	0	83	1	1	642	361	0	0	100000	No	51	36	540	14	12.622	159.308	1212.18	0.841	577.35	0.476	No-No
86	red 191017_Maximum intensity projection.tif	1a	0	84	1	1	650	362	0	0	100000	No	51	37	555	13	3.346	11.195	1215.53	0.223	574.017	0.472	No-No
87	red 191017_Maximum intensity projection.tif	1a	0	85	1	1	664	358	0	0	100000	No	51	38	570	12	6.042	36.512	1221.57	0.403	568.695	0.466	No-No
88	red 191017_Maximum intensity projection.tif	1a	0	86	1	1	683	353	0	0	100000	No	51	39	585	11	8.153	66.479	1229.72	0.544	561.457	0.457	No-No
89	red 191017_Maximum intensity projection.tif	1a	0	87	1	1	696	353	0	0	100000	No	51	40	600	10	5.395	29.106	1235.12	0.36	556.199	0.45	No-No
90	red 191017_Maximum intensity projection.tif	1a	0	88	1	1	696	356	0	0	100000	No	51	41	615	9	1.245	1.55	1236.37	0.083	555.92	0.45	No-No
91	red 191017_Maximum intensity projection.tif	1a	0	89	1	1	691	353	0	0	100000	No	51	42	630	8	2.42	5.856	1238.79	0.161	558.221	0.451	No-No
92	red 191017_Maximum intensity projection.tif	1a	0	90	1	1	692	349	0	0	100000	No	51	43	645	7	1.711	2.928	1240.5	0.114	558.19	0.45	No-No
93	red 191017_Maximum intensity projection.tif	1a	0	91	1	1	690	341	0	0	100000	No	51	44	660	6	3.422	11.711	1243.92	0.228	559.76	0.45	No-No
94	red 191017_Maximum intensity projection.tif	1a	0	92	1	1	702	328	0	0	100000	No	51	45	675	5	7.342	53.906	1251.26	0.489	556.205	0.445	No-No
95	red 191017_Maximum intensity projection.tif	1a	0	93	1	1	695	328	0	0	100000	No	51	46	690	4	2.905	8.439	1254.16	0.194	559.023	0.446	No-No
96	red 191017_Maximum intensity projection.tif	1a	0	94	1	1	702	318	0	0	100000	No	51	47	705	3	5.066	25.662	1259.23	0.338	557.229	0.443	No-No
97	red 191017_Maximum intensity projection.tif	1a	0	95	1	1	702	316	0	0	100000	No	51	48	720	2	0.83	0.689	1260.06	0.055	557.437	0.442	No-No
98	red 191017_Maximum intensity projection.tif	1a	0	96	1	1	704	312	0	0	100000	No	51	49	735	1	1.856	3.445	1261.92	0.124	557.054	0.441	No-No
99	red 191017_Maximum intensity projection.tif	1a	0	97	1	1	704	308	0	0	100000	No	51	50	750	0	1.66	2.756	1263.58	0.111	557.48	0.441	No-No
100	red 191017_Maximum intensity projection.tif	1b	0	47	1	1	508	286	0	0	100000	No	50	0	0	49	0	0	945.543	0.684	638.542	0.675	No-No
101	red 191017_Maximum intensity projection.tif	1b	0	48	1	1	500	282	0	0	100000	No	50	1	15	48	3.712	13.778	949.255	0.247	642.163	0.676	No-No
102	red 191017_Maximum intensity projection.tif	1b	0	49	1	1	488	273	0	0	100000	No	50	2	30	47	6.225	38.751	955.48	0.415	647.9	0.678	No-No
103	red 191017_Maximum intensity projection.tif	1b	0	50	1	1	480	282	0	0	100000	No	50	3	45	46	4.997	24.973	960.477	0.333	650.223	0.677	No-No
104	red 191017_Maximum intensity projection.tif	1b	0	51	1	1	488	298	0	0	100000	No	50	4	60	45	7.424	55.112	967.901	0.495	645.446	0.667	No-No
105	red 191017_Maximum intensity projection.tif	1b	0	52	1	1	500	322	0	0	100000	No	50	5	75	44	11.136	124.002	979.037	0.742	638.376	0.652	No-No
106	red 191017_Maximum intensity projection.tif	1b	0	53	1	1	504	341	0	0	100000	No	50	6	90	43	8.058	64.929	987.095	0.537	635.096	0.643	No-No
107	red 191017_Maximum intensity projection.tif	1b	0	54	1	1	514	333	0	0	100000	No	50	7	105	42	5.315	28.245	992.409	0.354	631.726	0.637	No-No
108	red 191017_Maximum intensity projection.tif	1b	0	55	1	1	523	348	0	0	100000	No	50	8	120	41	7.26	52.701	999.669	0.484	626.784	0.627	No-No
109	red 191017_Maximum intensity projection.tif	1b	0	56	1	1	535	356	0	0	100000	No	50	9	135	40	5.985	35.823	1005.65	0.399	621.239	0.618	No-No
110	red 191017_Maximum intensity projection.tif	1b	0	57	1	1	562	372	0	0	100000	No	50	10	150	39	13.025	169.642	1018.68	0.868	608.951	0.598	No-No
111	red 191017_Maximum intensity projection.tif	1b	0	58	1	1	568	384	0	0	100000	No	50	11	165	38	5.568	31.001	1024.25	0.371	605.567	0.591	No-No
112	red 191017_Maximum intensity projection.tif	1b	0	59	1	1	583	389	0	0	100000	No	50	12	180	37	6.562	43.056	1030.81	0.437	599.066	0.581	No-No
113	red 191017_Maximum intensity projection.tif	1b	0	60	1	1	595	384	0	0	100000	No	50	13	195	36	5.395	29.106	1036.2	0.36	594.559	0.574	No-No
114	red 191017_Maximum intensity projection.tif	1b	0	61	1	1	588	388	0	0	100000	No	50	14	210	35	3.346	11.195	1039.55	0.223	597.103	0.574	No-No
115	red 191017_Maximum intensity projection.tif	1b	0	62	1	1	610	393	0	0	100000	No	50	15	225	34	9.363	87.663	1048.91	0.624	587.747	0.56	No-No
116	red 191017_Maximum intensity projection.tif	1b	0	63	1	1	618	408	0	0	100000	No	50	16	240	33	7.055	49.773	1055.97	0.47	583.362	0.552	No-No
117	red 191017_Maximum intensity projection.tif	1b	0	64	1	1	608	414	0	0	100000	No	50	17	255	32	4.84	23.423	1060.81	0.323	587.021	0.553	No-No
118	red 191017_Maximum intensity projection.tif	1b	0	65	1	1	603	393	0	0	100000	No	50	18	270	31	8.959	80.257	1069.77	0.597	590.602	0.552	No-No
119	red 191017_Maximum intensity projection.tif	1b	0	66	1	1	615	382	0	0	100000	No	50	19	285	30	6.756	45.64	1076.52	0.45	586.569	0.545	No-No
120	red 191017_Maximum intensity projection.tif	1b	0	67	1	1	630	409	0	0	100000	No	50	20	300	29	12.818	164.303	1089.34	0.855	578.387	0.531	No-No
121	red 191017_Maximum intensity projection.tif	1b	0	68	1	1	634	398	0	0	100000	No	50	21	315	28	4.857	23.595	1094.2	0.324	577.575	0.528	No-No
122	red 191017_Maximum intensity projection.tif	1b	0	69	1	1	628	396	0	0	100000	No	50	22	330	27	2.625	6.889	1096.82	0.175	580.175	0.529	No-No
123	red 191017_Maximum intensity projection.tif	1b	0	70	1	1	615	385	0	0	100000	No	50	23	345	26	7.067	49.945	1103.89	0.471	586.331	0.531	No-No
124	red 191017_Maximum intensity projection.tif	1b	0	71	1	1	614	385	0	0	100000	No	50	24	360	25	0.415	0.172	1104.3	0.028	586.738	0.531	No-No
125	red 191017_Maximum intensity projection.tif	1b	0	72	1	1	631	385	0	0	100000	No	50	25	375	24	7.055	49.773	1111.36	0.47	579.813	0.522	No-No
126	red 191017_Maximum intensity projection.tif	1b	0	73	1	1	636	398	0	0	100000	No	50	26	390	23	5.78	33.412	1117.14	0.385	576.759	0.516	No-No
127	red 191017_Maximum intensity projection.tif	1b	0	74	1	1	660	408	0	0	100000	No	50	27	405	22	10.79	116.424	1127.93	0.719	566.21	0.502	No-No
128	red 191017_Maximum intensity projection.tif	1b	0	75	1	1	727	357	0	0	100000	No	50	28	420	21	34.944	1221.08	1162.87	2.33	543.291	0.467	No-No
129	red 191017_Maximum intensity projection.tif	1b	0	76	1	1	738	338	0	0	100000	No	50	29	435	20	9.111	83.012	1171.98	0.607	540.704	0.461	No-No
130	red 191017_Maximum intensity projection.tif	1b	0	77	1	1	748	330	0	0	100000	No	50	30	450	19	5.315	28.245	1177.3	0.354	537.5	0.457	No-No
131	red 191017_Maximum intensity projection.tif	1b	0	78	1	1	730	324	0	0	100000	No	50	31	465	18	7.874	62.001	1185.17	0.525	545.355	0.46	No-No
132	red 191017_Maximum intensity projection.tif	1b	0	79	1	1	738	330	0	0	100000	No	50	32	480	17	4.15	17.222	1189.32	0.277	541.519	0.455	No-No
133	red 191017_Maximum intensity projection.tif	1b	0	80	1	1	736	333	0	0	100000	No	50	33	495	16	1.496	2.239	1190.82	0.1	542.016	0.455	No-No
134	red 191017_Maximum intensity projection.tif	1b	0	81	1	1	736	334	0	0	100000	No	50	34	510	15	0.415	0.172	1191.23	0.028	541.914	0.455	No-No
135	red 191017_Maximum intensity projection.tif	1b	0	82	1	1	736	336	0	0	100000	No	50	35	525	14	0.83	0.689	1192.06	0.055	541.711	0.454	No-No
136	red 191017_Maximum intensity projection.tif	1b	0	83	1	1	731	341	0	0	100000	No	50	36	540	13	2.934	8.611	1195	0.196	543.224	0.455	No-No
137	red 191017_Maximum intensity projection.tif	1b	0	84	1	1	723	348	0	0	100000	No	50	37	555	12	4.412	19.461	1199.41	0.294	545.765	0.455	No-No
138	red 191017_Maximum intensity projection.tif	1b	0	85	1	1	732	338	0	0	100000	No	50	38	570	11	5.583	31.173	1204.99	0.372	543.12	0.451	No-No
139	red 191017_Maximum intensity projection.tif	1b	0	86	1	1	736	336	0	0	100000	No	50	39	585	10	1.856	3.445	1206.85	0.124	541.711	0.449	No-No
140	red 191017_Maximum intensity projection.tif	1b	0	87	1	1	747	338	0	0	100000	No	50	40	600	9	4.64	21.528	1211.49	0.309	537.081	0.443	No-No
141	red 191017_Maximum intensity projection.tif	1b	0	88	1	1	767	337	0	0	100000	No	50	41	615	8	8.31	69.062	1219.8	0.554	529.139	0.434	No-No
142	red 191017_Maximum intensity projection.tif	1b	0	89	1	1	783	337	0	0	100000	No	50	42	630	7	6.64	44.09	1226.44	0.443	522.711	0.426	No-No
143	red 191017_Maximum intensity projection.tif	1b	0	90	1	1	790	340	0	0	100000	No	50	43	645	6	3.161	9.989	1229.6	0.211	519.586	0.423	No-No
144	red 191017_Maximum intensity projection.tif	1b	0	91	1	1	791	344	0	0	100000	No	50	44	660	5	1.711	2.928	1231.31	0.114	518.77	0.421	No-No
145	red 191017_Maximum intensity projection.tif	1b	0	92	1	1	783	341	0	0	100000	No	50	45	675	4	3.546	12.572	1234.86	0.236	522.295	0.423	No-No
146	red 191017_Maximum intensity projection.tif	1b	0	93	1	1	783	341	0	0	100000	No	50	46	690	3	0	0	1234.86	0	522.295	0.423	No-No
147	red 191017_Maximum intensity projection.tif	1b	0	94	1	1	795	349	0	0	100000	No	50	47	705	2	5.985	35.823	1240.84	0.399	516.65	0.416	No-No
148	red 191017_Maximum intensity projection.tif	1b	0	95	1	1	795	349	0	0	100000	No	50	48	720	1	0	0	1240.84	0	516.65	0.416	No-No
149	red 191017_Maximum intensity projection.tif	1b	0	96	1	1	795	349	0	0	100000	No	50	49	735	0	0	0	1240.84	0	516.65	0.416	No-No
150	red 191017_Maximum intensity projection.tif	2	1	1	1	1	24	98	0	0	100000	No	39	0	0	38	0	0	0	0	0	NaN	No-No
151	red 191017_Maximum intensity projection.tif	2	1	2	1	1	25	97	0	0	100000	No	39	1	15	37	0.587	0.344	0.587	0.039	0.587	1	No-No
152	red 191017_Maximum intensity projection.tif	2	1	3	1	1	25	97	0	0	100000	No	39	2	30	36	0	0	0.587	0	0.587	1	No-No
153	red 191017_Maximum intensity projection.tif	2	1	4	1	1	25	97	0	0	100000	No	39	3	45	35	0	0	0.587	0	0.587	1	No-No
154	red 191017_Maximum intensity projection.tif	2	1	5	1	1	25	97	0	0	100000	No	39	4	60	34	0	0	0.587	0	0.587	1	No-No
155	red 191017_Maximum intensity projection.tif	2	1	6	1	1	25	97	0	0	100000	No	39	5	75	33	0	0	0.587	0	0.587	1	No-No
156	red 191017_Maximum intensity projection.tif	2	1	7	1	1	25	97	0	0	100000	No	39	6	90	32	0	0	0.587	0	0.587	1	No-No
157	red 191017_Maximum intensity projection.tif	2	1	8	1	1	25	97	0	0	100000	No	39	7	105	31	0	0	0.587	0	0.587	1	No-No
158	red 191017_Maximum intensity projection.tif	2	1	9	1	1	28	94	0	0	100000	No	39	8	120	30	1.761	3.1	2.348	0.117	2.348	1	No-No
159	red 191017_Maximum intensity projection.tif	2	1	10	1	1	29	94	0	0	100000	No	39	9	135	29	0.415	0.172	2.763	0.028	2.657	0.962	No-No
160	red 191017_Maximum intensity projection.tif	2	1	11	1	1	41	93	0	0	100000	No	39	10	150	28	4.997	24.973	7.76	0.333	7.354	0.948	No-No
161	red 191017_Maximum intensity projection.tif	2	1	12	1	1	42	92	0	0	100000	No	39	11	165	27	0.587	0.344	8.347	0.039	7.874	0.943	No-No
162	red 191017_Maximum intensity projection.tif	2	1	13	1	1	42	92	0	0	100000	No	39	12	180	26	0	0	8.347	0	7.874	0.943	No-No
163	red 191017_Maximum intensity projection.tif	2	1	14	1	1	42	92	0	0	100000	No	39	13	195	25	0	0	8.347	0	7.874	0.943	No-No
164	red 191017_Maximum intensity projection.tif	2	1	15	1	1	42	92	0	0	100000	No	39	14	210	24	0	0	8.347	0	7.874	0.943	No-No
165	red 191017_Maximum intensity projection.tif	2	1	16	1	1	42	92	0	0	100000	No	39	15	225	23	0	0	8.347	0	7.874	0.943	No-No
166	red 191017_Maximum intensity projection.tif	2	1	17	1	1	42	92	0	0	100000	No	39	16	240	22	0	0	8.347	0	7.874	0.943	No-No
167	red 191017_Maximum intensity projection.tif	2	1	18	1	1	42	92	0	0	100000	No	39	17	255	21	0	0	8.347	0	7.874	0.943	No-No
168	red 191017_Maximum intensity projection.tif	2	1	19	1	1	42	92	0	0	100000	No	39	18	270	20	0	0	8.347	0	7.874	0.943	No-No
169	red 191017_Maximum intensity projection.tif	2	1	20	1	1	42	90	0	0	100000	No	39	19	285	19	0.83	0.689	9.177	0.055	8.175	0.891	No-No
170	red 191017_Maximum intensity projection.tif	2	1	21	1	1	44	90	0	0	100000	No	39	20	300	18	0.83	0.689	10.007	0.055	8.939	0.893	No-No
171	red 191017_Maximum intensity projection.tif	2	1	22	1	1	46	86	0	0	100000	No	39	21	315	17	1.856	3.445	11.863	0.124	10.4	0.877	No-No
172	red 191017_Maximum intensity projection.tif	2	1	23	1	1	46	86	0	0	100000	No	39	22	330	16	0	0	11.863	0	10.4	0.877	No-No
173	red 191017_Maximum intensity projection.tif	2	1	24	1	1	46	72	0	0	100000	No	39	23	345	15	5.81	33.756	17.673	0.387	14.134	0.8	No-No
174	red 191017_Maximum intensity projection.tif	2	1	25	1	1	33	77	0	0	100000	No	39	24	360	14	5.78	33.412	23.453	0.385	9.482	0.404	No-No
175	red 191017_Maximum intensity projection.tif	2	1	26	1	1	33	77	0	0	100000	No	39	25	375	13	0	0	23.453	0	9.482	0.404	No-No
176	red 191017_Maximum intensity projection.tif	2	1	27	1	1	33	76	0	0	100000	No	39	26	390	12	0.415	0.172	23.868	0.028	9.864	0.413	No-No
177	red 191017_Maximum intensity projection.tif	2	1	28	1	1	33	76	0	0	100000	No	39	27	405	11	0	0	23.868	0	9.864	0.413	No-No
178	red 191017_Maximum intensity projection.tif	2	1	29	1	1	33	76	0	0	100000	No	39	28	420	10	0	0	23.868	0	9.864	0.413	No-No
179	red 191017_Maximum intensity projection.tif	2	1	30	1	1	33	76	0	0	100000	No	39	29	435	9	0	0	23.868	0	9.864	0.413	No-No
180	red 191017_Maximum intensity projection.tif	2	1	31	1	1	33	76	0	0	100000	No	39	30	450	8	0	0	23.868	0	9.864	0.413	No-No
181	red 191017_Maximum intensity projection.tif	2	1	32	1	1	33	76	0	0	100000	No	39	31	465	7	0	0	23.868	0	9.864	0.413	No-No
182	red 191017_Maximum intensity projection.tif	2	1	33	1	1	40	73	0	0	100000	No	39	32	480	6	3.161	9.989	27.029	0.211	12.318	0.456	No-No
183	red 191017_Maximum intensity projection.tif	2	1	34	1	1	46	76	0	0	100000	No	39	33	495	5	2.784	7.75	29.812	0.186	12.912	0.433	No-No
184	red 191017_Maximum intensity projection.tif	2	1	35	1	1	52	77	0	0	100000	No	39	34	510	4	2.524	6.372	32.337	0.168	14.525	0.449	No-No
185	red 191017_Maximum intensity projection.tif	2	1	36	1	1	69	81	0	0	100000	No	39	35	525	3	7.248	52.529	39.584	0.483	19.963	0.504	No-No
186	red 191017_Maximum intensity projection.tif	2	1	37	1	1	77	88	0	0	100000	No	39	36	540	2	4.412	19.461	43.996	0.294	22.383	0.509	No-No
187	red 191017_Maximum intensity projection.tif	2	1	38	1	1	65	88	0	0	100000	No	39	37	555	1	4.98	24.8	48.976	0.332	17.514	0.358	No-No
188	red 191017_Maximum intensity projection.tif	2	1	39	1	1	61	82	0	0	100000	No	39	38	570	0	2.993	8.956	51.969	0.2	16.729	0.322	No-No
189	red 191017_Maximum intensity projection.tif	2a	0	40	1	1	28	62	0	0	100000	No	4	0	0	3	0	0	67.982	1.068	15.032	0.221	No-No
190	red 191017_Maximum intensity projection.tif	2a	0	41	1	1	21	69	0	0	100000	No	4	1	15	2	4.108	16.878	72.091	0.274	12.099	0.168	No-No
191	red 191017_Maximum intensity projection.tif	2a	0	42	1	1	5	64	0	0	100000	No	4	2	30	1	6.957	48.395	79.047	0.464	16.164	0.204	No-No
192	red 191017_Maximum intensity projection.tif	2a	0	43	1	1	4	72	0	0	100000	No	4	3	45	0	3.346	11.195	82.393	0.223	13.613	0.165	No-No
193	red 191017_Maximum intensity projection.tif	2b	0	40	1	1	82	98	0	0	100000	No	17	0	0	16	0	0	62.925	0.73	24.07	0.383	No-No
194	red 191017_Maximum intensity projection.tif	2b	0	41	1	1	93	94	0	0	100000	No	17	1	15	15	4.857	23.595	67.782	0.324	28.683	0.423	No-No
195	red 191017_Maximum intensity projection.tif	2b	0	42	1	1	98	96	0	0	100000	No	17	2	30	14	2.235	4.995	70.017	0.149	30.721	0.439	No-No
196	red 191017_Maximum intensity projection.tif	2b	0	43	1	1	101	94	0	0	100000	No	17	3	45	13	1.496	2.239	71.513	0.1	31.998	0.447	No-No
197	red 191017_Maximum intensity projection.tif	2b	0	44	1	1	105	94	0	0	100000	No	17	4	60	12	1.66	2.756	73.173	0.111	33.656	0.46	No-No
198	red 191017_Maximum intensity projection.tif	2b	0	45	1	1	105	94	0	0	100000	No	17	5	75	11	0	0	73.173	0	33.656	0.46	No-No
199	red 191017_Maximum intensity projection.tif	2b	0	46	1	1	118	93	0	0	100000	No	17	6	90	10	5.411	29.278	78.584	0.361	39.065	0.497	No-No
200	red 191017_Maximum intensity projection.tif	2b	0	47	1	1	118	93	0	0	100000	No	17	7	105	9	0	0	78.584	0	39.065	0.497	No-No
201	red 191017_Maximum intensity projection.tif	2b	0	48	1	1	130	93	0	0	100000	No	17	8	120	8	4.98	24.8	83.564	0.332	44.039	0.527	No-No
202	red 191017_Maximum intensity projection.tif	2b	0	49	1	1	140	80	0	0	100000	No	17	9	135	7	6.807	46.329	90.371	0.454	48.716	0.539	No-No
203	red 191017_Maximum intensity projection.tif	2b	0	50	1	1	149	80	0	0	100000	No	17	10	150	6	3.735	13.95	94.106	0.249	52.41	0.557	No-No
204	red 191017_Maximum intensity projection.tif	2b	0	51	1	1	169	101	0	0	100000	No	17	11	165	5	12.035	144.841	106.141	0.802	60.188	0.567	No-No
205	red 191017_Maximum intensity projection.tif	2b	0	52	1	1	173	98	0	0	100000	No	17	12	180	4	2.075	4.306	108.216	0.138	61.835	0.571	No-No
206	red 191017_Maximum intensity projection.tif	2b	0	53	1	1	174	98	0	0	100000	No	17	13	195	3	0.415	0.172	108.631	0.028	62.25	0.573	No-No
207	red 191017_Maximum intensity projection.tif	2b	0	54	1	1	189	105	0	0	100000	No	17	14	210	2	6.869	47.19	115.5	0.458	68.537	0.593	No-No
208	red 191017_Maximum intensity projection.tif	2b	0	55	1	1	189	106	0	0	100000	No	17	15	225	1	0.415	0.172	115.915	0.028	68.555	0.591	No-No
209	red 191017_Maximum intensity projection.tif	2b	0	56	1	1	200	106	0	0	100000	No	17	16	240	0	4.565	20.839	120.48	0.304	73.115	0.607	No-No
210	red 191017_Maximum intensity projection.tif	3	1	25	1	1	412	77	0	0	100000	No	36	0	0	35	0	0	0	0	0	NaN	No-No
211	red 191017_Maximum intensity projection.tif	3	1	26	1	1	412	77	0	0	100000	No	36	1	15	34	0	0	0	0	0	NaN	No-No
212	red 191017_Maximum intensity projection.tif	3	1	27	1	1	412	78	0	0	100000	No	36	2	30	33	0.415	0.172	0.415	0.028	0.415	1	No-No
213	red 191017_Maximum intensity projection.tif	3	1	28	1	1	412	78	0	0	100000	No	36	3	45	32	0	0	0.415	0	0.415	1	No-No
214	red 191017_Maximum intensity projection.tif	3	1	29	1	1	412	78	0	0	100000	No	36	4	60	31	0	0	0.415	0	0.415	1	No-No
215	red 191017_Maximum intensity projection.tif	3	1	30	1	1	412	78	0	0	100000	No	36	5	75	30	0	0	0.415	0	0.415	1	No-No
216	red 191017_Maximum intensity projection.tif	3	1	31	1	1	412	80	0	0	100000	No	36	6	90	29	0.83	0.689	1.245	0.055	1.245	1	No-No
217	red 191017_Maximum intensity projection.tif	3	1	32	1	1	412	80	0	0	100000	No	36	7	105	28	0	0	1.245	0	1.245	1	No-No
218	red 191017_Maximum intensity projection.tif	3	1	33	1	1	412	80	0	0	100000	No	36	8	120	27	0	0	1.245	0	1.245	1	No-No
219	red 191017_Maximum intensity projection.tif	3	1	34	1	1	412	80	0	0	100000	No	36	9	135	26	0	0	1.245	0	1.245	1	No-No
220	red 191017_Maximum intensity projection.tif	3	1	35	1	1	412	80	0	0	100000	No	36	10	150	25	0	0	1.245	0	1.245	1	No-No
221	red 191017_Maximum intensity projection.tif	3	1	36	1	1	412	80	0	0	100000	No	36	11	165	24	0	0	1.245	0	1.245	1	No-No
222	red 191017_Maximum intensity projection.tif	3	1	37	1	1	412	84	0	0	100000	No	36	12	180	23	1.66	2.756	2.905	0.111	2.905	1	No-No
223	red 191017_Maximum intensity projection.tif	3	1	38	1	1	422	92	0	0	100000	No	36	13	195	22	5.315	28.245	8.22	0.354	7.482	0.91	No-No
224	red 191017_Maximum intensity projection.tif	3	1	39	1	1	422	92	0	0	100000	No	36	14	210	21	0	0	8.22	0	7.482	0.91	No-No
225	red 191017_Maximum intensity projection.tif	3	1	40	1	1	422	92	0	0	100000	No	36	15	225	20	0	0	8.22	0	7.482	0.91	No-No
226	red 191017_Maximum intensity projection.tif	3	1	41	1	1	424	93	0	0	100000	No	36	16	240	19	0.928	0.861	9.148	0.062	8.3	0.907	No-No
227	red 191017_Maximum intensity projection.tif	3	1	42	1	1	418	101	0	0	100000	No	36	17	255	18	4.15	17.222	13.298	0.277	10.267	0.772	No-No
228	red 191017_Maximum intensity projection.tif	3	1	43	1	1	418	101	0	0	100000	No	36	18	270	17	0	0	13.298	0	10.267	0.772	No-No
229	red 191017_Maximum intensity projection.tif	3	1	44	1	1	418	101	0	0	100000	No	36	19	285	16	0	0	13.298	0	10.267	0.772	No-No
230	red 191017_Maximum intensity projection.tif	3	1	45	1	1	420	101	0	0	100000	No	36	20	300	15	0.83	0.689	14.128	0.055	10.499	0.743	No-No
231	red 191017_Maximum intensity projection.tif	3	1	46	1	1	421	106	0	0	100000	No	36	21	315	14	2.116	4.478	16.244	0.141	12.601	0.776	No-No
232	red 191017_Maximum intensity projection.tif	3	1	47	1	1	429	109	0	0	100000	No	36	22	330	13	3.546	12.572	19.789	0.236	15.038	0.76	No-No
233	red 191017_Maximum intensity projection.tif	3	1	48	1	1	432	109	0	0	100000	No	36	23	345	12	1.245	1.55	21.034	0.083	15.66	0.745	No-No
234	red 191017_Maximum intensity projection.tif	3	1	49	1	1	433	110	0	0	100000	No	36	24	360	11	0.587	0.344	21.621	0.039	16.233	0.751	No-No
235	red 191017_Maximum intensity projection.tif	3	1	50	1	1	438	110	0	0	100000	No	36	25	375	10	2.075	4.306	23.696	0.138	17.435	0.736	No-No
236	red 191017_Maximum intensity projection.tif	3	1	51	1	1	440	110	0	0	100000	No	36	26	390	9	0.83	0.689	24.526	0.055	17.96	0.732	No-No
237	red 191017_Maximum intensity projection.tif	3	1	52	1	1	437	121	0	0	100000	No	36	27	405	8	4.732	22.389	29.258	0.315	21.002	0.718	No-No
238	red 191017_Maximum intensity projection.tif	3	1	53	1	1	448	117	0	0	100000	No	36	28	420	7	4.857	23.595	34.115	0.324	22.333	0.655	No-No
239	red 191017_Maximum intensity projection.tif	3	1	54	1	1	450	116	0	0	100000	No	36	29	435	6	0.928	0.861	35.043	0.062	22.598	0.645	No-No
240	red 191017_Maximum intensity projection.tif	3	1	55	1	1	452	113	0	0	100000	No	36	30	450	5	1.496	2.239	36.54	0.1	22.333	0.611	No-No
241	red 191017_Maximum intensity projection.tif	3	1	56	1	1	452	112	0	0	100000	No	36	31	465	4	0.415	0.172	36.955	0.028	22.058	0.597	No-No
242	red 191017_Maximum intensity projection.tif	3	1	57	1	1	457	106	0	0	100000	No	36	32	480	3	3.241	10.506	40.196	0.216	22.217	0.553	No-No
243	red 191017_Maximum intensity projection.tif	3	1	58	1	1	469	92	0	0	100000	No	36	33	495	2	7.652	58.556	47.848	0.51	24.46	0.511	No-No
244	red 191017_Maximum intensity projection.tif	3	1	59	1	1	478	94	0	0	100000	No	36	34	510	1	3.826	14.639	51.674	0.255	28.284	0.547	No-No
245	red 191017_Maximum intensity projection.tif	3	1	60	1	1	464	106	0	0	100000	No	36	35	525	0	7.652	58.556	59.327	0.51	24.709	0.416	No-No
246	red 191017_Maximum intensity projection.tif	3a	0	61	1	1	456	101	0	0	100000	No	37	0	0	36	0	0	63.242	0.261	20.8	0.329	No-No
247	red 191017_Maximum intensity projection.tif	3a	0	62	1	1	440	108	0	0	100000	No	37	1	15	35	7.248	52.529	70.489	0.483	17.336	0.246	No-No
248	red 191017_Maximum intensity projection.tif	3a	0	63	1	1	421	102	0	0	100000	No	37	2	30	34	8.269	68.373	78.758	0.551	11.027	0.14	No-No
249	red 191017_Maximum intensity projection.tif	3a	0	64	1	1	404	97	0	0	100000	No	37	3	45	33	7.354	54.079	86.112	0.49	8.939	0.104	No-No
250	red 191017_Maximum intensity projection.tif	3a	0	65	1	1	398	92	0	0	100000	No	37	4	60	32	3.241	10.506	89.353	0.216	8.515	0.095	No-No
251	red 191017_Maximum intensity projection.tif	3a	0	66	1	1	406	92	0	0	100000	No	37	5	75	31	3.32	11.022	92.673	0.221	6.705	0.072	No-No
252	red 191017_Maximum intensity projection.tif	3a	0	67	1	1	408	96	0	0	100000	No	37	6	90	30	1.856	3.445	94.529	0.124	8.058	0.085	No-No
253	red 191017_Maximum intensity projection.tif	3a	0	68	1	1	429	90	0	0	100000	No	37	7	105	29	9.064	82.151	103.593	0.604	8.881	0.086	No-No
254	red 191017_Maximum intensity projection.tif	3a	0	69	1	1	414	90	0	0	100000	No	37	8	120	28	6.225	38.751	109.818	0.415	5.458	0.05	No-No
255	red 191017_Maximum intensity projection.tif	3a	0	70	1	1	414	90	0	0	100000	No	37	9	135	27	0	0	109.818	0	5.458	0.05	No-No
256	red 191017_Maximum intensity projection.tif	3a	0	71	1	1	422	85	0	0	100000	No	37	10	150	26	3.915	15.328	113.733	0.261	5.315	0.047	No-No
257	red 191017_Maximum intensity projection.tif	3a	0	72	1	1	422	93	0	0	100000	No	37	11	165	25	3.32	11.022	117.053	0.221	7.83	0.067	No-No
258	red 191017_Maximum intensity projection.tif	3a	0	73	1	1	420	96	0	0	100000	No	37	12	180	24	1.496	2.239	118.549	0.1	8.555	0.072	No-No
259	red 191017_Maximum intensity projection.tif	3a	0	74	1	1	416	109	0	0	100000	No	37	13	195	23	5.645	31.862	124.194	0.376	13.383	0.108	No-No
260	red 191017_Maximum intensity projection.tif	3a	0	75	1	1	412	89	0	0	100000	No	37	14	210	22	8.464	71.646	132.658	0.564	4.98	0.038	No-No
261	red 191017_Maximum intensity projection.tif	3a	0	76	1	1	406	89	0	0	100000	No	37	15	225	21	2.49	6.2	135.148	0.166	5.568	0.041	No-No
262	red 191017_Maximum intensity projection.tif	3a	0	77	1	1	406	89	0	0	100000	No	37	16	240	20	0	0	135.148	0	5.568	0.041	No-No
263	red 191017_Maximum intensity projection.tif	3a	0	78	1	1	406	82	0	0	100000	No	37	17	255	19	2.905	8.439	138.053	0.194	3.241	0.023	No-No
264	red 191017_Maximum intensity projection.tif	3a	0	79	1	1	402	86	0	0	100000	No	37	18	270	18	2.348	5.511	140.401	0.157	5.583	0.04	No-No
265	red 191017_Maximum intensity projection.tif	3a	0	80	1	1	397	86	0	0	100000	No	37	19	285	17	2.075	4.306	142.476	0.138	7.26	0.051	No-No
266	red 191017_Maximum intensity projection.tif	3a	0	81	1	1	394	88	0	0	100000	No	37	20	300	16	1.496	2.239	143.972	0.1	8.754	0.061	No-No
267	red 191017_Maximum intensity projection.tif	3a	0	82	1	1	396	88	0	0	100000	No	37	21	315	15	0.83	0.689	144.802	0.055	8.058	0.056	No-No
268	red 191017_Maximum intensity projection.tif	3a	0	83	1	1	385	88	0	0	100000	No	37	22	330	14	4.565	20.839	149.367	0.304	12.099	0.081	No-No
269	red 191017_Maximum intensity projection.tif	3a	0	84	1	1	384	90	0	0	100000	No	37	23	345	13	0.928	0.861	150.295	0.062	12.811	0.085	No-No
270	red 191017_Maximum intensity projection.tif	3a	0	85	1	1	373	92	0	0	100000	No	37	24	360	12	4.64	21.528	154.935	0.309	17.341	0.112	No-No
271	red 191017_Maximum intensity projection.tif	3a	0	86	1	1	373	92	0	0	100000	No	37	25	375	11	0	0	154.935	0	17.341	0.112	No-No
272	red 191017_Maximum intensity projection.tif	3a	0	87	1	1	373	92	0	0	100000	No	37	26	390	10	0	0	154.935	0	17.341	0.112	No-No
273	red 191017_Maximum intensity projection.tif	3a	0	88	1	1	364	105	0	0	100000	No	37	27	405	9	6.562	43.056	161.497	0.437	23.061	0.143	No-No
274	red 191017_Maximum intensity projection.tif	3a	0	89	1	1	356	110	0	0	100000	No	37	28	420	8	3.915	15.328	165.412	0.261	26.975	0.163	No-No
275	red 191017_Maximum intensity projection.tif	3a	0	90	1	1	356	112	0	0	100000	No	37	29	435	7	0.83	0.689	166.242	0.055	27.406	0.165	No-No
276	red 191017_Maximum intensity projection.tif	3a	0	91	1	1	352	109	0	0	100000	No	37	30	450	6	2.075	4.306	168.317	0.138	28.22	0.168	No-No
277	red 191017_Maximum intensity projection.tif	3a	0	92	1	1	354	112	0	0	100000	No	37	31	465	5	1.496	2.239	169.813	0.1	28.113	0.166	No-No
278	red 191017_Maximum intensity projection.tif	3a	0	93	1	1	354	112	0	0	100000	No	37	32	480	4	0	0	169.813	0	28.113	0.166	No-No
279	red 191017_Maximum intensity projection.tif	3a	0	94	1	1	354	112	0	0	100000	No	37	33	495	3	0	0	169.813	0	28.113	0.166	No-No
280	red 191017_Maximum intensity projection.tif	3a	0	95	1	1	357	114	0	0	100000	No	37	34	510	2	1.496	2.239	171.309	0.1	27.509	0.161	No-No
281	red 191017_Maximum intensity projection.tif	3a	0	96	1	1	357	116	0	0	100000	No	37	35	525	1	0.83	0.689	172.139	0.055	27.981	0.163	No-No
282	red 191017_Maximum intensity projection.tif	3a	0	97	1	1	352	118	0	0	100000	No	37	36	540	0	2.235	4.995	174.374	0.149	30.158	0.173	No-No
283	red 191017_Maximum intensity projection.tif	3b	0	61	1	1	481	105	0	0	100000	No	38	0	0	37	0	0	66.394	0.471	30.903	0.465	No-No
284	red 191017_Maximum intensity projection.tif	3b	0	62	1	1	500	102	0	0	100000	No	38	1	15	36	7.983	63.723	74.376	0.532	37.965	0.51	No-No
285	red 191017_Maximum intensity projection.tif	3b	0	63	1	1	508	98	0	0	100000	No	38	2	30	35	3.712	13.778	78.088	0.247	40.782	0.522	No-No
286	red 191017_Maximum intensity projection.tif	3b	0	64	1	1	508	96	0	0	100000	No	38	3	45	34	0.83	0.689	78.918	0.055	40.613	0.515	No-No
287	red 191017_Maximum intensity projection.tif	3b	0	65	1	1	508	90	0	0	100000	No	38	4	60	33	2.49	6.2	81.408	0.166	40.204	0.494	No-No
288	red 191017_Maximum intensity projection.tif	3b	0	66	1	1	509	88	0	0	100000	No	38	5	75	32	0.928	0.861	82.336	0.062	40.513	0.492	No-No
289	red 191017_Maximum intensity projection.tif	3b	0	67	1	1	508	92	0	0	100000	No	38	6	90	31	1.711	2.928	84.047	0.114	40.323	0.48	No-No
290	red 191017_Maximum intensity projection.tif	3b	0	68	1	1	509	86	0	0	100000	No	38	7	105	30	2.524	6.372	86.572	0.168	40.428	0.467	No-No
291	red 191017_Maximum intensity projection.tif	3b	0	69	1	1	512	90	0	0	100000	No	38	8	120	29	2.075	4.306	88.647	0.138	41.849	0.472	No-No
292	red 191017_Maximum intensity projection.tif	3b	0	70	1	1	504	101	0	0	100000	No	38	9	135	28	5.645	31.862	94.291	0.376	39.458	0.418	No-No
293	red 191017_Maximum intensity projection.tif	3b	0	71	1	1	498	110	0	0	100000	No	38	10	150	27	4.489	20.15	98.78	0.299	38.227	0.387	No-No
294	red 191017_Maximum intensity projection.tif	3b	0	72	1	1	489	117	0	0	100000	No	38	11	165	26	4.732	22.389	103.512	0.315	36.009	0.348	No-No
295	red 191017_Maximum intensity projection.tif	3b	0	73	1	1	489	118	0	0	100000	No	38	12	180	25	0.415	0.172	103.927	0.028	36.203	0.348	No-No
296	red 191017_Maximum intensity projection.tif	3b	0	74	1	1	482	124	0	0	100000	No	38	13	195	24	3.826	14.639	107.753	0.255	34.991	0.325	No-No
297	red 191017_Maximum intensity projection.tif	3b	0	75	1	1	485	132	0	0	100000	No	38	14	210	23	3.546	12.572	111.299	0.236	37.931	0.341	No-No
298	red 191017_Maximum intensity projection.tif	3b	0	76	1	1	485	132	0	0	100000	No	38	15	225	22	0	0	111.299	0	37.931	0.341	No-No
299	red 191017_Maximum intensity projection.tif	3b	0	77	1	1	486	130	0	0	100000	No	38	16	240	21	0.928	0.861	112.227	0.062	37.774	0.337	No-No
300	red 191017_Maximum intensity projection.tif	3b	0	78	1	1	494	124	0	0	100000	No	38	17	255	20	4.15	17.222	116.377	0.277	39.224	0.337	No-No
301	red 191017_Maximum intensity projection.tif	3b	0	79	1	1	494	126	0	0	100000	No	38	18	270	19	0.83	0.689	117.207	0.055	39.643	0.338	No-No
302	red 191017_Maximum intensity projection.tif	3b	0	80	1	1	492	146	0	0	100000	No	38	19	285	18	8.341	69.579	125.548	0.556	43.843	0.349	No-No
303	red 191017_Maximum intensity projection.tif	3b	0	81	1	1	506	165	0	0	100000	No	38	20	300	17	9.794	95.929	135.343	0.653	53.437	0.395	No-No
304	red 191017_Maximum intensity projection.tif	3b	0	82	1	1	506	174	0	0	100000	No	38	21	315	16	3.735	13.95	139.078	0.249	56.056	0.403	No-No
305	red 191017_Maximum intensity projection.tif	3b	0	83	1	1	506	178	0	0	100000	No	38	22	330	15	1.66	2.756	140.738	0.111	57.259	0.407	No-No
306	red 191017_Maximum intensity projection.tif	3b	0	84	1	1	506	180	0	0	100000	No	38	23	345	14	0.83	0.689	141.568	0.055	57.87	0.409	No-No
307	red 191017_Maximum intensity projection.tif	3b	0	85	1	1	506	180	0	0	100000	No	38	24	360	13	0	0	141.568	0	57.87	0.409	No-No
308	red 191017_Maximum intensity projection.tif	3b	0	86	1	1	505	189	0	0	100000	No	38	25	375	12	3.758	14.122	145.326	0.251	60.415	0.416	No-No
309	red 191017_Maximum intensity projection.tif	3b	0	87	1	1	513	182	0	0	100000	No	38	26	390	11	4.412	19.461	149.737	0.294	60.462	0.404	No-No
310	red 191017_Maximum intensity projection.tif	3b	0	88	1	1	513	188	0	0	100000	No	38	27	405	10	2.49	6.2	152.227	0.166	62.28	0.409	No-No
311	red 191017_Maximum intensity projection.tif	3b	0	89	1	1	516	198	0	0	100000	No	38	28	420	9	4.333	18.773	156.56	0.289	66.214	0.423	No-No
312	red 191017_Maximum intensity projection.tif	3b	0	90	1	1	524	198	0	0	100000	No	38	29	435	8	3.32	11.022	159.88	0.221	68.425	0.428	No-No
313	red 191017_Maximum intensity projection.tif	3b	0	91	1	1	524	198	0	0	100000	No	38	30	450	7	0	0	159.88	0	68.425	0.428	No-No
314	red 191017_Maximum intensity projection.tif	3b	0	92	1	1	533	206	0	0	100000	No	38	31	465	6	4.997	24.973	164.877	0.333	73.4	0.445	No-No
315	red 191017_Maximum intensity projection.tif	3b	0	93	1	1	533	205	0	0	100000	No	38	32	480	5	0.415	0.172	165.292	0.028	73.098	0.442	No-No
316	red 191017_Maximum intensity projection.tif	3b	0	94	1	1	533	204	0	0	100000	No	38	33	495	4	0.415	0.172	165.707	0.028	72.797	0.439	No-No
317	red 191017_Maximum intensity projection.tif	3b	0	95	1	1	529	196	0	0	100000	No	38	34	510	3	3.712	13.778	169.419	0.247	69.257	0.409	No-No
318	red 191017_Maximum intensity projection.tif	3b	0	96	1	1	529	196	0	0	100000	No	38	35	525	2	0	0	169.419	0	69.257	0.409	No-No
319	red 191017_Maximum intensity projection.tif	3b	0	97	1	1	528	196	0	0	100000	No	38	36	540	1	0.415	0.172	169.834	0.028	68.966	0.406	No-No
320	red 191017_Maximum intensity projection.tif	3b	0	97	1	1	526	193	0	0	100000	No	38	37	555	0	1.496	2.239	171.33	0.1	67.496	0.394	No-No
321	red 191017_Maximum intensity projection.tif	5	1	22	1	1	500	474	0	0	100000	No	51	0	0	50	0	0	0	0	0	NaN	No-No
322	red 191017_Maximum intensity projection.tif	5	1	23	1	1	500	478	0	0	100000	No	51	1	15	49	1.66	2.756	1.66	0.111	1.66	1	No-No
323	red 191017_Maximum intensity projection.tif	5	1	24	1	1	500	478	0	0	100000	No	51	2	30	48	0	0	1.66	0	1.66	1	No-No
324	red 191017_Maximum intensity projection.tif	5	1	25	1	1	500	480	0	0	100000	No	51	3	45	47	0.83	0.689	2.49	0.055	2.49	1	No-No
325	red 191017_Maximum intensity projection.tif	5	1	26	1	1	500	481	0	0	100000	No	51	4	60	46	0.415	0.172	2.905	0.028	2.905	1	No-No
326	red 191017_Maximum intensity projection.tif	5	1	27	1	1	500	481	0	0	100000	No	51	5	75	45	0	0	2.905	0	2.905	1	No-No
327	red 191017_Maximum intensity projection.tif	5	1	28	1	1	500	481	0	0	100000	No	51	6	90	44	0	0	2.905	0	2.905	1	No-No
328	red 191017_Maximum intensity projection.tif	5	1	29	1	1	478	534	0	0	100000	No	51	7	105	43	23.815	567.137	26.72	1.588	26.521	0.993	No-No
329	red 191017_Maximum intensity projection.tif	5	1	30	1	1	478	534	0	0	100000	No	51	8	120	42	0	0	26.72	0	26.521	0.993	No-No
330	red 191017_Maximum intensity projection.tif	5	1	31	1	1	478	534	0	0	100000	No	51	9	135	41	0	0	26.72	0	26.521	0.993	No-No
331	red 191017_Maximum intensity projection.tif	5	1	32	1	1	484	537	0	0	100000	No	51	10	150	40	2.784	7.75	29.504	0.186	26.975	0.914	No-No
332	red 191017_Maximum intensity projection.tif	5	1	33	1	1	484	537	0	0	100000	No	51	11	165	39	0	0	29.504	0	26.975	0.914	No-No
333	red 191017_Maximum intensity projection.tif	5	1	34	1	1	484	537	0	0	100000	No	51	12	180	38	0	0	29.504	0	26.975	0.914	No-No
334	red 191017_Maximum intensity projection.tif	5	1	35	1	1	489	524	0	0	100000	No	51	13	195	37	5.78	33.412	35.284	0.385	21.246	0.602	No-No
335	red 191017_Maximum intensity projection.tif	5	1	36	1	1	482	516	0	0	100000	No	51	14	210	36	4.412	19.461	39.695	0.294	18.963	0.478	No-No
336	red 191017_Maximum intensity projection.tif	5	1	37	1	1	482	509	0	0	100000	No	51	15	225	35	2.905	8.439	42.6	0.194	16.333	0.383	No-No
337	red 191017_Maximum intensity projection.tif	5	1	38	1	1	461	502	0	0	100000	No	51	16	240	34	9.186	84.39	51.787	0.612	19.924	0.385	No-No
338	red 191017_Maximum intensity projection.tif	5	1	39	1	1	465	508	0	0	100000	No	51	17	255	33	2.993	8.956	54.779	0.2	20.25	0.37	No-No
339	red 191017_Maximum intensity projection.tif	5	1	40	1	1	454	512	0	0	100000	No	51	18	270	32	4.857	23.595	59.637	0.324	24.761	0.415	No-No
340	red 191017_Maximum intensity projection.tif	5	1	41	1	1	450	514	0	0	100000	No	51	19	285	31	1.856	3.445	61.493	0.124	26.573	0.432	No-No
341	red 191017_Maximum intensity projection.tif	5	1	42	1	1	442	509	0	0	100000	No	51	20	300	30	3.915	15.328	65.408	0.261	28.113	0.43	No-No
342	red 191017_Maximum intensity projection.tif	5	1	43	1	1	461	482	0	0	100000	No	51	21	315	29	13.701	187.725	79.109	0.913	16.522	0.209	No-No
343	red 191017_Maximum intensity projection.tif	5	1	44	1	1	464	449	0	0	100000	No	51	22	330	28	13.751	189.103	92.861	0.917	18.189	0.196	No-No
344	red 191017_Maximum intensity projection.tif	5	1	45	1	1	457	437	0	0	100000	No	51	23	345	27	5.765	33.239	98.626	0.384	23.542	0.239	No-No
345	red 191017_Maximum intensity projection.tif	5	1	46	1	1	446	429	0	0	100000	No	51	24	360	26	5.645	31.862	104.271	0.376	29.171	0.28	No-No
346	red 191017_Maximum intensity projection.tif	5	1	47	1	1	416	424	0	0	100000	No	51	25	375	25	12.622	159.308	116.892	0.841	40.568	0.347	No-No
347	red 191017_Maximum intensity projection.tif	5	1	48	1	1	416	410	0	0	100000	No	51	26	390	24	5.81	33.756	122.702	0.387	43.825	0.357	No-No
348	red 191017_Maximum intensity projection.tif	5	1	49	1	1	416	410	0	0	100000	No	51	27	405	23	0	0	122.702	0	43.825	0.357	No-No
349	red 191017_Maximum intensity projection.tif	5	1	50	1	1	417	396	0	0	100000	No	51	28	420	22	5.825	33.928	128.527	0.388	47.268	0.368	No-No
350	red 191017_Maximum intensity projection.tif	5	1	51	1	1	417	396	0	0	100000	No	51	29	435	21	0	0	128.527	0	47.268	0.368	No-No
351	red 191017_Maximum intensity projection.tif	5	1	52	1	1	417	396	0	0	100000	No	51	30	450	20	0	0	128.527	0	47.268	0.368	No-No
352	red 191017_Maximum intensity projection.tif	5	1	53	1	1	417	393	0	0	100000	No	51	31	465	19	1.245	1.55	129.772	0.083	48.129	0.371	No-No
353	red 191017_Maximum intensity projection.tif	5	1	54	1	1	416	409	0	0	100000	No	51	32	480	18	6.653	44.262	136.425	0.444	44.078	0.323	No-No
354	red 191017_Maximum intensity projection.tif	5	1	55	1	1	416	428	0	0	100000	No	51	33	495	17	7.885	62.173	144.31	0.526	39.745	0.275	No-No
355	red 191017_Maximum intensity projection.tif	5	1	56	1	1	420	422	0	0	100000	No	51	34	510	16	2.993	8.956	147.303	0.2	39.597	0.269	No-No
356	red 191017_Maximum intensity projection.tif	5	1	57	1	1	434	428	0	0	100000	No	51	35	525	15	6.321	39.956	153.624	0.421	33.386	0.217	No-No
357	red 191017_Maximum intensity projection.tif	5	1	58	1	1	429	446	0	0	100000	No	51	36	540	14	7.753	60.107	161.377	0.517	31.674	0.196	No-No
358	red 191017_Maximum intensity projection.tif	5	1	59	1	1	429	446	0	0	100000	No	51	37	555	13	0	0	161.377	0	31.674	0.196	No-No
359	red 191017_Maximum intensity projection.tif	5	1	60	1	1	432	433	0	0	100000	No	51	38	570	12	5.537	30.656	166.913	0.369	32.953	0.197	No-No
360	red 191017_Maximum intensity projection.tif	5	1	61	1	1	437	433	0	0	100000	No	51	39	585	11	2.075	4.306	168.988	0.138	31.194	0.185	No-No
361	red 191017_Maximum intensity projection.tif	5	1	62	1	1	442	436	0	0	100000	No	51	40	600	10	2.42	5.856	171.408	0.161	28.776	0.168	No-No
362	red 191017_Maximum intensity projection.tif	5	1	63	1	1	429	448	0	0	100000	No	51	41	615	9	7.342	53.906	178.75	0.489	31.379	0.176	No-No
363	red 191017_Maximum intensity projection.tif	5	1	64	1	1	420	458	0	0	100000	No	51	42	630	8	5.583	31.173	184.334	0.372	33.857	0.184	No-No
364	red 191017_Maximum intensity projection.tif	5	1	65	1	1	420	458	0	0	100000	No	51	43	645	7	0	0	184.334	0	33.857	0.184	No-No
365	red 191017_Maximum intensity projection.tif	5	1	66	1	1	417	465	0	0	100000	No	51	44	660	6	3.161	9.989	187.494	0.211	34.647	0.185	No-No
366	red 191017_Maximum intensity projection.tif	5	1	67	1	1	420	466	0	0	100000	No	51	45	675	5	1.312	1.722	188.806	0.087	33.366	0.177	No-No
367	red 191017_Maximum intensity projection.tif	5	1	68	1	1	438	473	0	0	100000	No	51	46	690	4	8.015	64.24	196.821	0.534	25.733	0.131	No-No
368	red 191017_Maximum intensity projection.tif	5	1	69	1	1	445	485	0	0	100000	No	51	47	705	3	5.765	33.239	202.587	0.384	23.277	0.115	No-No
369	red 191017_Maximum intensity projection.tif	5	1	70	1	1	468	484	0	0	100000	No	51	48	720	2	9.554	91.279	212.141	0.637	13.913	0.066	No-No
370	red 191017_Maximum intensity projection.tif	5	1	71	1	1	465	477	0	0	100000	No	51	49	735	1	3.161	9.989	215.301	0.211	14.578	0.068	No-No
371	red 191017_Maximum intensity projection.tif	5	1	72	1	1	460	476	0	0	100000	No	51	50	750	0	2.116	4.478	217.417	0.141	16.621	0.076	No-No
372	red 191017_Maximum intensity projection.tif	5a	0	73	1	1	438	444	0	0	100000	No	18	0	0	17	0	0	233.533	1.074	28.584	0.122	No-No
373	red 191017_Maximum intensity projection.tif	5a	0	74	1	1	437	444	0	0	100000	No	18	1	15	16	0.415	0.172	233.948	0.028	28.958	0.124	No-No
374	red 191017_Maximum intensity projection.tif	5a	0	75	1	1	448	457	0	0	100000	No	18	2	30	15	7.067	49.945	241.015	0.471	22.704	0.094	No-No
375	red 191017_Maximum intensity projection.tif	5a	0	76	1	1	445	461	0	0	100000	No	18	3	45	14	2.075	4.306	243.09	0.138	23.454	0.096	No-No
376	red 191017_Maximum intensity projection.tif	5a	0	77	1	1	457	432	0	0	100000	No	18	4	60	13	13.025	169.642	256.115	0.868	24.945	0.097	No-No
377	red 191017_Maximum intensity projection.tif	5a	0	78	1	1	478	424	0	0	100000	No	18	5	75	12	9.326	86.974	265.441	0.622	22.67	0.085	No-No
378	red 191017_Maximum intensity projection.tif	5a	0	79	1	1	489	422	0	0	100000	No	18	6	90	11	4.64	21.528	270.081	0.309	22.058	0.082	No-No
379	red 191017_Maximum intensity projection.tif	5a	0	80	1	1	494	422	0	0	100000	No	18	7	105	10	2.075	4.306	272.156	0.138	21.723	0.08	No-No
380	red 191017_Maximum intensity projection.tif	5a	0	81	1	1	498	420	0	0	100000	No	18	8	120	9	1.856	3.445	274.012	0.124	22.425	0.082	No-No
381	red 191017_Maximum intensity projection.tif	5a	0	82	1	1	524	405	0	0	100000	No	18	9	135	8	12.457	155.175	286.469	0.83	30.318	0.106	No-No
382	red 191017_Maximum intensity projection.tif	5a	0	83	1	1	546	393	0	0	100000	No	18	10	150	7	10.4	108.157	296.869	0.693	38.657	0.13	No-No
383	red 191017_Maximum intensity projection.tif	5a	0	84	1	1	552	396	0	0	100000	No	18	11	165	6	2.784	7.75	299.652	0.186	38.904	0.13	No-No
384	red 191017_Maximum intensity projection.tif	5a	0	85	1	1	552	397	0	0	100000	No	18	12	180	5	0.415	0.172	300.067	0.028	38.559	0.129	No-No
385	red 191017_Maximum intensity projection.tif	5a	0	86	1	1	517	418	0	0	100000	No	18	13	195	4	16.939	286.927	317.006	1.129	24.287	0.077	No-No
386	red 191017_Maximum intensity projection.tif	5a	0	87	1	1	517	405	0	0	100000	No	18	14	210	3	5.395	29.106	322.401	0.36	29.491	0.091	No-No
387	red 191017_Maximum intensity projection.tif	5a	0	88	1	1	513	389	0	0	100000	No	18	15	225	2	6.844	46.845	329.246	0.456	35.685	0.108	No-No
388	red 191017_Maximum intensity projection.tif	5a	0	89	1	1	509	385	0	0	100000	No	18	16	240	1	2.348	5.511	331.593	0.157	37.123	0.112	No-No
389	red 191017_Maximum intensity projection.tif	5a	0	90	1	1	520	406	0	0	100000	No	18	17	255	0	9.838	96.79	341.432	0.656	29.415	0.086	No-No
390	red 191017_Maximum intensity projection.tif	5b	0	73	1	1	462	494	0	0	100000	No	21	0	0	20	0	0	224.933	0.501	17.821	0.079	No-No
391	red 191017_Maximum intensity projection.tif	5b	0	74	1	1	464	518	0	0	100000	No	21	1	15	19	9.995	99.891	234.928	0.666	23.593	0.1	No-No
392	red 191017_Maximum intensity projection.tif	5b	0	75	1	1	462	529	0	0	100000	No	21	2	30	18	4.64	21.528	239.568	0.309	27.743	0.116	No-No
393	red 191017_Maximum intensity projection.tif	5b	0	76	1	1	470	545	0	0	100000	No	21	3	45	17	7.424	55.112	246.992	0.495	31.987	0.13	No-No
394	red 191017_Maximum intensity projection.tif	5b	0	77	1	1	477	545	0	0	100000	No	21	4	60	16	2.905	8.439	249.897	0.194	30.972	0.124	No-No
395	red 191017_Maximum intensity projection.tif	5b	0	78	1	1	497	545	0	0	100000	No	21	5	75	15	8.3	68.89	258.197	0.553	29.491	0.114	No-No
396	red 191017_Maximum intensity projection.tif	5b	0	79	1	1	513	538	0	0	100000	No	21	6	90	14	7.248	52.529	265.444	0.483	27.102	0.102	No-No
397	red 191017_Maximum intensity projection.tif	5b	0	80	1	1	525	536	0	0	100000	No	21	7	105	13	5.049	25.489	270.493	0.337	27.743	0.103	No-No
398	red 191017_Maximum intensity projection.tif	5b	0	81	1	1	546	532	0	0	100000	No	21	8	120	12	8.872	78.707	279.365	0.591	30.721	0.11	No-No
399	red 191017_Maximum intensity projection.tif	5b	0	82	1	1	570	505	0	0	100000	No	21	9	135	11	14.992	224.754	294.356	0.999	31.771	0.108	No-No
400	red 191017_Maximum intensity projection.tif	5b	0	83	1	1	572	498	0	0	100000	No	21	10	150	10	3.021	9.128	297.378	0.201	31.496	0.106	No-No
401	red 191017_Maximum intensity projection.tif	5b	0	84	1	1	572	498	0	0	100000	No	21	11	165	9	0	0	297.378	0	31.496	0.106	No-No
402	red 191017_Maximum intensity projection.tif	5b	0	85	1	1	572	510	0	0	100000	No	21	12	180	8	4.98	24.8	302.358	0.332	33.407	0.11	No-No
403	red 191017_Maximum intensity projection.tif	5b	0	86	1	1	568	516	0	0	100000	No	21	13	195	7	2.993	8.956	305.35	0.2	33.169	0.109	No-No
404	red 191017_Maximum intensity projection.tif	5b	0	87	1	1	544	513	0	0	100000	No	21	14	210	6	10.038	100.752	315.388	0.669	24.4	0.077	No-No
405	red 191017_Maximum intensity projection.tif	5b	0	88	1	1	548	524	0	0	100000	No	21	15	225	5	4.857	23.595	320.245	0.324	28.764	0.09	No-No
406	red 191017_Maximum intensity projection.tif	5b	0	89	1	1	582	582	0	0	100000	No	21	16	240	4	27.901	778.457	348.146	1.86	56.275	0.162	No-No
407	red 191017_Maximum intensity projection.tif	5b	0	90	1	1	624	617	0	0	100000	No	21	17	255	3	22.689	514.781	370.835	1.513	78.549	0.212	No-No
408	red 191017_Maximum intensity projection.tif	5b	0	91	1	1	622	617	0	0	100000	No	21	18	270	2	0.83	0.689	371.665	0.055	78.008	0.21	No-No
409	red 191017_Maximum intensity projection.tif	5b	0	92	1	1	621	616	0	0	100000	No	21	19	285	1	0.587	0.344	372.252	0.039	77.423	0.208	No-No
410	red 191017_Maximum intensity projection.tif	5b	0	93	1	1	626	614	0	0	100000	No	21	20	300	0	2.235	4.995	374.487	0.149	78.166	0.209	No-No
411	red 191017_Maximum intensity projection.tif	6	1	60	1	1	192	57	0	0	100000	No	19	0	0	18	0	0	0	0	0	NaN	No-No
412	red 191017_Maximum intensity projection.tif	6	1	61	1	1	192	57	0	0	100000	No	19	1	15	17	0	0	0	0	0	NaN	No-No
413	red 191017_Maximum intensity projection.tif	6	1	62	1	1	180	61	0	0	100000	No	19	2	30	16	5.249	27.556	5.249	0.35	5.249	1	No-No
414	red 191017_Maximum intensity projection.tif	6	1	63	1	1	178	58	0	0	100000	No	19	3	45	15	1.496	2.239	6.746	0.1	5.825	0.863	No-No
415	red 191017_Maximum intensity projection.tif	6	1	64	1	1	182	68	0	0	100000	No	19	4	60	14	4.47	19.978	11.215	0.298	6.169	0.55	No-No
416	red 191017_Maximum intensity projection.tif	6	1	65	1	1	184	77	0	0	100000	No	19	5	75	13	3.826	14.639	15.041	0.255	8.939	0.594	No-No
417	red 191017_Maximum intensity projection.tif	6	1	66	1	1	192	82	0	0	100000	No	19	6	90	12	3.915	15.328	18.957	0.261	10.375	0.547	No-No
418	red 191017_Maximum intensity projection.tif	6	1	67	1	1	192	85	0	0	100000	No	19	7	105	11	1.245	1.55	20.202	0.083	11.62	0.575	No-No
419	red 191017_Maximum intensity projection.tif	6	1	68	1	1	192	85	0	0	100000	No	19	8	120	10	0	0	20.202	0	11.62	0.575	No-No
420	red 191017_Maximum intensity projection.tif	6	1	69	1	1	201	96	0	0	100000	No	19	9	135	9	5.898	34.789	26.1	0.393	16.61	0.636	No-No
421	red 191017_Maximum intensity projection.tif	6	1	70	1	1	221	100	0	0	100000	No	19	10	150	8	8.464	71.646	34.564	0.564	21.524	0.623	No-No
422	red 191017_Maximum intensity projection.tif	6	1	71	1	1	221	100	0	0	100000	No	19	11	165	7	0	0	34.564	0	21.524	0.623	No-No
423	red 191017_Maximum intensity projection.tif	6	1	72	1	1	221	101	0	0	100000	No	19	12	180	6	0.415	0.172	34.979	0.028	21.869	0.625	No-No
424	red 191017_Maximum intensity projection.tif	6	1	73	1	1	220	102	0	0	100000	No	19	13	195	5	0.587	0.344	35.566	0.039	21.995	0.618	No-No
425	red 191017_Maximum intensity projection.tif	6	1	74	1	1	218	104	0	0	100000	No	19	14	210	4	1.174	1.378	36.74	0.078	22.291	0.607	No-No
426	red 191017_Maximum intensity projection.tif	6	1	75	1	1	218	104	0	0	100000	No	19	15	225	3	0	0	36.74	0	22.291	0.607	No-No
427	red 191017_Maximum intensity projection.tif	6	1	76	1	1	217	104	0	0	100000	No	19	16	240	2	0.415	0.172	37.155	0.028	22.093	0.595	No-No
428	red 191017_Maximum intensity projection.tif	6	1	77	1	1	217	104	0	0	100000	No	19	17	255	1	0	0	37.155	0	22.093	0.595	No-No
429	red 191017_Maximum intensity projection.tif	6	1	78	1	1	217	100	0	0	100000	No	19	18	270	0	1.66	2.756	38.815	0.111	20.642	0.532	No-No
430	red 191017_Maximum intensity projection.tif	6a	0	79	1	1	206	97	0	0	100000	No	20	0	0	19	0	0	43.547	0.315	17.587	0.404	No-No
431	red 191017_Maximum intensity projection.tif	6a	0	80	1	1	198	81	0	0	100000	No	20	1	15	18	7.424	55.112	50.97	0.495	10.267	0.201	No-No
432	red 191017_Maximum intensity projection.tif	6a	0	81	1	1	181	73	0	0	100000	No	20	2	30	17	7.797	60.795	58.768	0.52	8.058	0.137	No-No
433	red 191017_Maximum intensity projection.tif	6a	0	82	1	1	178	69	0	0	100000	No	20	3	45	16	2.075	4.306	60.843	0.138	7.652	0.126	No-No
434	red 191017_Maximum intensity projection.tif	6a	0	83	1	1	124	53	0	0	100000	No	20	4	60	15	23.373	546.298	84.216	1.558	28.269	0.336	No-No
435	red 191017_Maximum intensity projection.tif	6a	0	84	1	1	124	54	0	0	100000	No	20	5	75	14	0.415	0.172	84.631	0.028	28.247	0.334	No-No
436	red 191017_Maximum intensity projection.tif	6a	0	85	1	1	124	78	0	0	100000	No	20	6	90	13	9.96	99.202	94.591	0.664	29.535	0.312	No-No
437	red 191017_Maximum intensity projection.tif	6a	0	86	1	1	136	94	0	0	100000	No	20	7	105	12	8.3	68.89	102.891	0.553	27.855	0.271	No-No
438	red 191017_Maximum intensity projection.tif	6a	0	87	1	1	152	104	0	0	100000	No	20	8	120	11	7.83	61.312	110.721	0.522	25.613	0.231	No-No
439	red 191017_Maximum intensity projection.tif	6a	0	88	1	1	164	116	0	0	100000	No	20	9	135	10	7.043	49.601	117.764	0.47	27.102	0.23	No-No
440	red 191017_Maximum intensity projection.tif	6a	0	89	1	1	232	149	0	0	100000	No	20	10	150	9	31.368	983.921	149.131	2.091	41.633	0.279	No-No
441	red 191017_Maximum intensity projection.tif	6a	0	90	1	1	233	150	0	0	100000	No	20	11	165	8	0.587	0.344	149.718	0.039	42.179	0.282	No-No
442	red 191017_Maximum intensity projection.tif	6a	0	91	1	1	246	166	0	0	100000	No	20	12	180	7	8.555	73.196	158.273	0.57	50.482	0.319	No-No
443	red 191017_Maximum intensity projection.tif	6a	0	92	1	1	248	177	0	0	100000	No	20	13	195	6	4.64	21.528	162.913	0.309	54.956	0.337	No-No
444	red 191017_Maximum intensity projection.tif	6a	0	93	1	1	250	184	0	0	100000	No	20	14	210	5	3.021	9.128	165.934	0.201	57.941	0.349	No-No
445	red 191017_Maximum intensity projection.tif	6a	0	94	1	1	256	202	0	0	100000	No	20	15	225	4	7.874	62.001	173.809	0.525	65.776	0.378	No-No
446	red 191017_Maximum intensity projection.tif	6a	0	95	1	1	282	206	0	0	100000	No	20	16	240	3	10.917	119.18	184.725	0.728	72.24	0.391	No-No
447	red 191017_Maximum intensity projection.tif	6a	0	96	1	1	289	201	0	0	100000	No	20	17	255	2	3.57	12.745	188.295	0.238	72.054	0.383	No-No
448	red 191017_Maximum intensity projection.tif	6a	0	97	1	1	325	188	0	0	100000	No	20	18	270	1	15.884	252.31	204.18	1.059	77.473	0.379	No-No
449	red 191017_Maximum intensity projection.tif	6a	0	97	1	1	322	188	0	0	100000	No	20	19	285	0	1.245	1.55	205.425	0.083	76.591	0.373	No-No
450	red 191017_Maximum intensity projection.tif	6b	0	79	1	1	229	118	0	0	100000	No	19	0	0	18	0	0	47.793	0.599	29.608	0.62	No-No
451	red 191017_Maximum intensity projection.tif	6b	0	80	1	1	244	136	0	0	100000	No	19	1	15	17	9.724	94.552	57.516	0.648	39.25	0.682	No-No
452	red 191017_Maximum intensity projection.tif	6b	0	81	1	1	253	150	0	0	100000	No	19	2	30	16	6.907	47.706	64.423	0.46	46.157	0.716	No-No
453	red 191017_Maximum intensity projection.tif	6b	0	82	1	1	260	152	0	0	100000	No	19	3	45	15	3.021	9.128	67.445	0.201	48.484	0.719	No-No
454	red 191017_Maximum intensity projection.tif	6b	0	83	1	1	276	180	0	0	100000	No	19	4	60	14	13.383	179.114	80.828	0.892	61.813	0.765	No-No
455	red 191017_Maximum intensity projection.tif	6b	0	84	1	1	281	212	0	0	100000	No	19	5	75	13	13.441	180.664	94.269	0.896	74.175	0.787	No-No
456	red 191017_Maximum intensity projection.tif	6b	0	85	1	1	298	242	0	0	100000	No	19	6	90	12	14.31	204.776	108.579	0.954	88.485	0.815	No-No
457	red 191017_Maximum intensity projection.tif	6b	0	86	1	1	289	281	0	0	100000	No	19	7	105	11	16.61	275.904	125.19	1.107	101.302	0.809	No-No
458	red 191017_Maximum intensity projection.tif	6b	0	87	1	1	289	297	0	0	100000	No	19	8	120	10	6.64	44.09	131.83	0.443	107.427	0.815	No-No
459	red 191017_Maximum intensity projection.tif	6b	0	88	1	1	297	300	0	0	100000	No	19	9	135	9	3.546	12.572	135.375	0.236	109.857	0.811	No-No
460	red 191017_Maximum intensity projection.tif	6b	0	89	1	1	276	298	0	0	100000	No	19	10	150	8	8.754	76.64	144.13	0.584	105.916	0.735	No-No
461	red 191017_Maximum intensity projection.tif	6b	0	90	1	1	234	302	0	0	100000	No	19	11	165	7	17.509	306.561	161.639	1.167	103.158	0.638	No-No
462	red 191017_Maximum intensity projection.tif	6b	0	91	1	1	230	304	0	0	100000	No	19	12	180	6	1.856	3.445	163.495	0.124	103.711	0.634	No-No
463	red 191017_Maximum intensity projection.tif	6b	0	92	1	1	225	304	0	0	100000	No	19	13	195	5	2.075	4.306	165.57	0.138	103.416	0.625	No-No
464	red 191017_Maximum intensity projection.tif	6b	0	93	1	1	236	304	0	0	100000	No	19	14	210	4	4.565	20.839	170.135	0.304	104.119	0.612	No-No
465	red 191017_Maximum intensity projection.tif	6b	0	94	1	1	237	304	0	0	100000	No	19	15	225	3	0.415	0.172	170.55	0.028	104.192	0.611	No-No
466	red 191017_Maximum intensity projection.tif	6b	0	95	1	1	237	300	0	0	100000	No	19	16	240	2	1.66	2.756	172.21	0.111	102.56	0.596	No-No
467	red 191017_Maximum intensity projection.tif	6b	0	96	1	1	237	300	0	0	100000	No	19	17	255	1	0	0	172.21	0	102.56	0.596	No-No
468	red 191017_Maximum intensity projection.tif	6b	0	97	1	1	237	300	0	0	100000	No	19	18	270	0	0	0	172.21	0	102.56	0.596	No-No
469	red 191017_Maximum intensity projection.tif	7	1	48	1	1	189	438	0	0	100000	No	35	0	0	34	0	0	0	0	0	NaN	No-No
470	red 191017_Maximum intensity projection.tif	7	1	49	1	1	189	438	0	0	100000	No	35	1	15	33	0	0	0	0	0	NaN	No-No
471	red 191017_Maximum intensity projection.tif	7	1	50	1	1	186	425	0	0	100000	No	35	2	30	32	5.537	30.656	5.537	0.369	5.537	1	No-No
472	red 191017_Maximum intensity projection.tif	7	1	51	1	1	186	421	0	0	100000	No	35	3	45	31	1.66	2.756	7.197	0.111	7.164	0.995	No-No
473	red 191017_Maximum intensity projection.tif	7	1	52	1	1	185	414	0	0	100000	No	35	4	60	30	2.934	8.611	10.131	0.196	10.097	0.997	No-No
474	red 191017_Maximum intensity projection.tif	7	1	53	1	1	174	400	0	0	100000	No	35	5	75	29	7.389	54.595	17.52	0.493	16.954	0.968	No-No
475	red 191017_Maximum intensity projection.tif	7	1	54	1	1	177	400	0	0	100000	No	35	6	90	28	1.245	1.55	18.765	0.083	16.538	0.881	No-No
476	red 191017_Maximum intensity projection.tif	7	1	55	1	1	177	400	0	0	100000	No	35	7	105	27	0	0	18.765	0	16.538	0.881	No-No
477	red 191017_Maximum intensity projection.tif	7	1	56	1	1	150	401	0	0	100000	No	35	8	120	26	11.213	125.724	29.978	0.748	22.31	0.744	No-No
478	red 191017_Maximum intensity projection.tif	7	1	57	1	1	138	388	0	0	100000	No	35	9	135	25	7.342	53.906	37.32	0.489	29.64	0.794	No-No
479	red 191017_Maximum intensity projection.tif	7	1	58	1	1	145	388	0	0	100000	No	35	10	150	24	2.905	8.439	40.225	0.194	27.64	0.687	No-No
480	red 191017_Maximum intensity projection.tif	7	1	59	1	1	145	388	0	0	100000	No	35	11	165	23	0	0	40.225	0	27.64	0.687	No-No
481	red 191017_Maximum intensity projection.tif	7	1	60	1	1	150	388	0	0	100000	No	35	12	180	22	2.075	4.306	42.3	0.138	26.316	0.622	No-No
482	red 191017_Maximum intensity projection.tif	7	1	61	1	1	150	388	0	0	100000	No	35	13	195	21	0	0	42.3	0	26.316	0.622	No-No
483	red 191017_Maximum intensity projection.tif	7	1	62	1	1	150	388	0	0	100000	No	35	14	210	20	0	0	42.3	0	26.316	0.622	No-No
484	red 191017_Maximum intensity projection.tif	7	1	63	1	1	198	404	0	0	100000	No	35	15	225	19	20.998	440.896	63.297	1.4	14.596	0.231	No-No
485	red 191017_Maximum intensity projection.tif	7	1	64	1	1	201	410	0	0	100000	No	35	16	240	18	2.784	7.75	66.081	0.186	12.642	0.191	No-No
486	red 191017_Maximum intensity projection.tif	7	1	65	1	1	205	417	0	0	100000	No	35	17	255	17	3.346	11.195	69.427	0.223	10.956	0.158	No-No
487	red 191017_Maximum intensity projection.tif	7	1	66	1	1	205	417	0	0	100000	No	35	18	270	16	0	0	69.427	0	10.956	0.158	No-No
488	red 191017_Maximum intensity projection.tif	7	1	67	1	1	209	417	0	0	100000	No	35	19	285	15	1.66	2.756	71.087	0.111	12.035	0.169	No-No
489	red 191017_Maximum intensity projection.tif	7	1	68	1	1	213	408	0	0	100000	No	35	20	300	14	4.087	16.706	75.174	0.272	15.944	0.212	No-No
490	red 191017_Maximum intensity projection.tif	7	1	69	1	1	229	397	0	0	100000	No	35	21	315	13	8.058	64.929	83.232	0.537	23.771	0.286	No-No
491	red 191017_Maximum intensity projection.tif	7	1	70	1	1	225	398	0	0	100000	No	35	22	330	12	1.711	2.928	84.943	0.114	22.333	0.263	No-No
492	red 191017_Maximum intensity projection.tif	7	1	71	1	1	225	398	0	0	100000	No	35	23	345	11	0	0	84.943	0	22.333	0.263	No-No
493	red 191017_Maximum intensity projection.tif	7	1	72	1	1	225	398	0	0	100000	No	35	24	360	10	0	0	84.943	0	22.333	0.263	No-No
494	red 191017_Maximum intensity projection.tif	7	1	73	1	1	225	398	0	0	100000	No	35	25	375	9	0	0	84.943	0	22.333	0.263	No-No
495	red 191017_Maximum intensity projection.tif	7	1	74	1	1	212	405	0	0	100000	No	35	26	390	8	6.127	37.545	91.071	0.408	16.693	0.183	No-No
496	red 191017_Maximum intensity projection.tif	7	1	75	1	1	209	406	0	0	100000	No	35	27	405	7	1.312	1.722	92.383	0.087	15.66	0.17	No-No
497	red 191017_Maximum intensity projection.tif	7	1	76	1	1	208	406	0	0	100000	No	35	28	420	6	0.415	0.172	92.798	0.028	15.444	0.166	No-No
498	red 191017_Maximum intensity projection.tif	7	1	77	1	1	217	401	0	0	100000	No	35	29	435	5	4.273	18.256	97.071	0.285	19.256	0.198	No-No
499	red 191017_Maximum intensity projection.tif	7	1	78	1	1	213	390	0	0	100000	No	35	30	450	4	4.857	23.595	101.928	0.324	22.271	0.218	No-No
500	red 191017_Maximum intensity projection.tif	7	1	79	1	1	224	392	0	0	100000	No	35	31	465	3	4.64	21.528	106.568	0.309	23.988	0.225	No-No
501	red 191017_Maximum intensity projection.tif	7	1	80	1	1	234	397	0	0	100000	No	35	32	480	2	4.64	21.528	111.208	0.309	25.264	0.227	No-No
502	red 191017_Maximum intensity projection.tif	7	1	81	1	1	226	393	0	0	100000	No	35	33	495	1	3.712	13.778	114.92	0.247	24.177	0.21	No-No
503	red 191017_Maximum intensity projection.tif	7	1	82	1	1	226	393	0	0	100000	No	35	34	510	0	0	0	114.92	0	24.177	0.21	No-No
504	red 191017_Maximum intensity projection.tif	7a	0	83	1	1	224	392	0	0	100000	No	15	0	0	14	0	0	115.848	0.062	23.988	0.207	No-No
505	red 191017_Maximum intensity projection.tif	7a	0	84	1	1	222	394	0	0	100000	No	15	1	15	13	1.174	1.378	117.022	0.078	22.825	0.195	No-No
506	red 191017_Maximum intensity projection.tif	7a	0	85	1	1	221	394	0	0	100000	No	15	2	30	12	0.415	0.172	117.437	0.028	22.578	0.192	No-No
507	red 191017_Maximum intensity projection.tif	7a	0	86	1	1	221	394	0	0	100000	No	15	3	45	11	0	0	117.437	0	22.578	0.192	No-No
508	red 191017_Maximum intensity projection.tif	7a	0	87	1	1	221	393	0	0	100000	No	15	4	60	10	0.415	0.172	117.852	0.028	22.915	0.194	No-No
509	red 191017_Maximum intensity projection.tif	7a	0	88	1	1	221	392	0	0	100000	No	15	5	75	9	0.415	0.172	118.267	0.028	23.255	0.197	No-No
510	red 191017_Maximum intensity projection.tif	7a	0	89	1	1	221	392	0	0	100000	No	15	6	90	8	0	0	118.267	0	23.255	0.197	No-No
511	red 191017_Maximum intensity projection.tif	7a	0	90	1	1	221	394	0	0	100000	No	15	7	105	7	0.83	0.689	119.097	0.055	22.578	0.19	No-No
512	red 191017_Maximum intensity projection.tif	7a	0	91	1	1	225	396	0	0	100000	No	15	8	120	6	1.856	3.445	120.953	0.124	22.957	0.19	No-No
513	red 191017_Maximum intensity projection.tif	7a	0	92	1	1	225	396	0	0	100000	No	15	9	135	5	0	0	120.953	0	22.957	0.19	No-No
514	red 191017_Maximum intensity projection.tif	7a	0	93	1	1	225	396	0	0	100000	No	15	10	150	4	0	0	120.953	0	22.957	0.19	No-No
515	red 191017_Maximum intensity projection.tif	7a	0	94	1	1	225	396	0	0	100000	No	15	11	165	3	0	0	120.953	0	22.957	0.19	No-No
516	red 191017_Maximum intensity projection.tif	7a	0	95	1	1	225	396	0	0	100000	No	15	12	180	2	0	0	120.953	0	22.957	0.19	No-No
517	red 191017_Maximum intensity projection.tif	7a	0	96	1	1	225	396	0	0	100000	No	15	13	195	1	0	0	120.953	0	22.957	0.19	No-No
518	red 191017_Maximum intensity projection.tif	7a	0	97	1	1	226	394	0	0	100000	No	15	14	210	0	0.928	0.861	121.881	0.062	23.858	0.196	No-No
519	red 191017_Maximum intensity projection.tif	7b	0	83	1	1	252	384	0	0	100000	No	15	0	0	14	0	0	126.338	0.761	34.435	0.273	No-No
520	red 191017_Maximum intensity projection.tif	7b	0	84	1	1	278	397	0	0	100000	No	15	1	15	13	12.064	145.53	138.402	0.804	40.666	0.294	No-No
521	red 191017_Maximum intensity projection.tif	7b	0	85	1	1	304	378	0	0	100000	No	15	2	30	12	13.364	178.597	151.766	0.891	53.83	0.355	No-No
522	red 191017_Maximum intensity projection.tif	7b	0	86	1	1	308	376	0	0	100000	No	15	3	45	11	1.856	3.445	153.622	0.124	55.686	0.362	No-No
523	red 191017_Maximum intensity projection.tif	7b	0	87	1	1	352	364	0	0	100000	No	15	4	60	10	18.927	358.228	172.548	1.262	74.29	0.431	No-No
524	red 191017_Maximum intensity projection.tif	7b	0	88	1	1	356	364	0	0	100000	No	15	5	75	9	1.66	2.756	174.208	0.111	75.804	0.435	No-No
525	red 191017_Maximum intensity projection.tif	7b	0	89	1	1	349	365	0	0	100000	No	15	6	90	8	2.934	8.611	177.143	0.196	72.985	0.412	No-No
526	red 191017_Maximum intensity projection.tif	7b	0	90	1	1	349	365	0	0	100000	No	15	7	105	7	0	0	177.143	0	72.985	0.412	No-No
527	red 191017_Maximum intensity projection.tif	7b	0	91	1	1	349	365	0	0	100000	No	15	8	120	6	0	0	177.143	0	72.985	0.412	No-No
528	red 191017_Maximum intensity projection.tif	7b	0	92	1	1	349	365	0	0	100000	No	15	9	135	5	0	0	177.143	0	72.985	0.412	No-No
529	red 191017_Maximum intensity projection.tif	7b	0	93	1	1	374	344	0	0	100000	No	15	10	150	4	13.55	183.592	190.693	0.903	86.117	0.452	No-No
530	red 191017_Maximum intensity projection.tif	7b	0	94	1	1	374	338	0	0	100000	No	15	11	165	3	2.49	6.2	193.183	0.166	87.273	0.452	No-No
531	red 191017_Maximum intensity projection.tif	7b	0	95	1	1	366	341	0	0	100000	No	15	12	180	2	3.546	12.572	196.728	0.236	83.762	0.426	No-No
532	red 191017_Maximum intensity projection.tif	7b	0	96	1	1	360	330	0	0	100000	No	15	13	195	1	5.2	27.039	201.928	0.347	83.934	0.416	No-No
533	red 191017_Maximum intensity projection.tif	7b	0	97	1	1	358	353	0	0	100000	No	15	14	210	0	9.581	91.796	211.509	0.639	78.506	0.371	No-No
534	red 191017_Maximum intensity projection.tif	8	1	38	1	1	144	564	0	0	100000	No	11	0	0	10	0	0	0	0	0	NaN	No-No
535	red 191017_Maximum intensity projection.tif	8	1	39	1	1	144	564	0	0	100000	No	11	1	15	9	0	0	0	0	0	NaN	No-No
536	red 191017_Maximum intensity projection.tif	8	1	40	1	1	144	564	0	0	100000	No	11	2	30	8	0	0	0	0	0	NaN	No-No
537	red 191017_Maximum intensity projection.tif	8	1	41	1	1	144	564	0	0	100000	No	11	3	45	7	0	0	0	0	0	NaN	No-No
538	red 191017_Maximum intensity projection.tif	8	1	42	1	1	148	564	0	0	100000	No	11	4	60	6	1.66	2.756	1.66	0.111	1.66	1	No-No
539	red 191017_Maximum intensity projection.tif	8	1	43	1	1	148	558	0	0	100000	No	11	5	75	5	2.49	6.2	4.15	0.166	2.993	0.721	No-No
540	red 191017_Maximum intensity projection.tif	8	1	44	1	1	150	549	0	0	100000	No	11	6	90	4	3.826	14.639	7.976	0.255	6.705	0.841	No-No
541	red 191017_Maximum intensity projection.tif	8	1	45	1	1	148	550	0	0	100000	No	11	7	105	3	0.928	0.861	8.904	0.062	6.042	0.679	No-No
542	red 191017_Maximum intensity projection.tif	8	1	46	1	1	146	550	0	0	100000	No	11	8	120	2	0.83	0.689	9.734	0.055	5.869	0.603	No-No
543	red 191017_Maximum intensity projection.tif	8	1	47	1	1	145	548	0	0	100000	No	11	9	135	1	0.928	0.861	10.662	0.062	6.653	0.624	No-No
544	red 191017_Maximum intensity projection.tif	8	1	48	1	1	136	541	0	0	100000	No	11	10	150	0	4.732	22.389	15.394	0.315	10.106	0.656	No-No
545	red 191017_Maximum intensity projection.tif	8a	0	49	1	1	124	538	0	0	100000	No	18	0	0	17	0	0	20.527	0.342	13.613	0.663	No-No
546	red 191017_Maximum intensity projection.tif	8a	0	50	1	1	110	542	0	0	100000	No	18	1	15	16	6.042	36.512	26.57	0.403	16.806	0.633	No-No
547	red 191017_Maximum intensity projection.tif	8a	0	51	1	1	110	542	0	0	100000	No	18	2	30	15	0	0	26.57	0	16.806	0.633	No-No
548	red 191017_Maximum intensity projection.tif	8a	0	52	1	1	110	542	0	0	100000	No	18	3	45	14	0	0	26.57	0	16.806	0.633	No-No
549	red 191017_Maximum intensity projection.tif	8a	0	53	1	1	105	537	0	0	100000	No	18	4	60	13	2.934	8.611	29.504	0.196	19.685	0.667	No-No
550	red 191017_Maximum intensity projection.tif	8a	0	54	1	1	106	525	0	0	100000	No	18	5	75	12	4.997	24.973	34.501	0.333	22.598	0.655	No-No
551	red 191017_Maximum intensity projection.tif	8a	0	55	1	1	97	514	0	0	100000	No	18	6	90	11	5.898	34.789	40.4	0.393	28.478	0.705	No-No
552	red 191017_Maximum intensity projection.tif	8a	0	56	1	1	25	496	0	0	100000	No	18	7	105	10	30.8	948.615	71.199	2.053	56.879	0.799	No-No
553	red 191017_Maximum intensity projection.tif	8a	0	57	1	1	38	502	0	0	100000	No	18	8	120	9	5.942	35.306	77.141	0.396	50.962	0.661	No-No
554	red 191017_Maximum intensity projection.tif	8a	0	58	1	1	45	493	0	0	100000	No	18	9	135	8	4.732	22.389	81.873	0.315	50.559	0.618	No-No
555	red 191017_Maximum intensity projection.tif	8a	0	59	1	1	52	494	0	0	100000	No	18	10	150	7	2.934	8.611	84.807	0.196	47.975	0.566	No-No
556	red 191017_Maximum intensity projection.tif	8a	0	60	1	1	37	501	0	0	100000	No	18	11	165	6	6.869	47.19	91.677	0.458	51.53	0.562	No-No
557	red 191017_Maximum intensity projection.tif	8a	0	61	1	1	37	468	0	0	100000	No	18	12	180	5	13.695	187.553	105.372	0.913	59.658	0.566	No-No
558	red 191017_Maximum intensity projection.tif	8a	0	62	1	1	29	477	0	0	100000	No	18	13	195	4	4.997	24.973	110.369	0.333	59.844	0.542	No-No
559	red 191017_Maximum intensity projection.tif	8a	0	63	1	1	28	473	0	0	100000	No	18	14	210	3	1.711	2.928	112.08	0.114	61.185	0.546	No-No
560	red 191017_Maximum intensity projection.tif	8a	0	64	1	1	28	473	0	0	100000	No	18	15	225	2	0	0	112.08	0	61.185	0.546	No-No
561	red 191017_Maximum intensity projection.tif	8a	0	65	1	1	16	473	0	0	100000	No	18	16	240	1	4.98	24.8	117.06	0.332	65.176	0.557	No-No
562	red 191017_Maximum intensity projection.tif	8a	0	66	1	1	16	473	0	0	100000	No	18	17	255	0	0	0	117.06	0	65.176	0.557	No-No
563	red 191017_Maximum intensity projection.tif	8b	0	49	1	1	157	541	0	0	100000	No	35	0	0	34	0	0	24.109	0.581	10.964	0.455	No-No
564	red 191017_Maximum intensity projection.tif	8b	0	50	1	1	158	540	0	0	100000	No	35	1	15	33	0.587	0.344	24.696	0.039	11.531	0.467	No-No
565	red 191017_Maximum intensity projection.tif	8b	0	51	1	1	176	533	0	0	100000	No	35	2	30	32	8.015	64.24	32.711	0.534	18.49	0.565	No-No
566	red 191017_Maximum intensity projection.tif	8b	0	52	1	1	201	533	0	0	100000	No	35	3	45	31	10.375	107.641	43.086	0.692	26.927	0.625	No-No
567	red 191017_Maximum intensity projection.tif	8b	0	53	1	1	220	536	0	0	100000	No	35	4	60	30	7.983	63.723	51.068	0.532	33.612	0.658	No-No
568	red 191017_Maximum intensity projection.tif	8b	0	54	1	1	242	524	0	0	100000	No	35	5	75	29	10.4	108.157	61.468	0.693	43.927	0.715	No-No
569	red 191017_Maximum intensity projection.tif	8b	0	55	1	1	228	521	0	0	100000	No	35	6	90	28	5.942	35.306	67.41	0.396	39.162	0.581	No-No
570	red 191017_Maximum intensity projection.tif	8b	0	56	1	1	240	520	0	0	100000	No	35	7	105	27	4.997	24.973	72.407	0.333	43.825	0.605	No-No
571	red 191017_Maximum intensity projection.tif	8b	0	57	1	1	241	538	0	0	100000	No	35	8	120	26	7.482	55.973	79.889	0.499	41.676	0.522	No-No
572	red 191017_Maximum intensity projection.tif	8b	0	58	1	1	244	538	0	0	100000	No	35	9	135	25	1.245	1.55	81.134	0.083	42.88	0.529	No-No
573	red 191017_Maximum intensity projection.tif	8b	0	59	1	1	225	545	0	0	100000	No	35	10	150	24	8.403	70.612	89.537	0.56	34.527	0.386	No-No
574	red 191017_Maximum intensity projection.tif	8b	0	60	1	1	208	549	0	0	100000	No	35	11	165	23	7.248	52.529	96.785	0.483	27.28	0.282	No-No
575	red 191017_Maximum intensity projection.tif	8b	0	61	1	1	197	549	0	0	100000	No	35	12	180	22	4.565	20.839	101.35	0.304	22.859	0.226	No-No
576	red 191017_Maximum intensity projection.tif	8b	0	62	1	1	190	534	0	0	100000	No	35	13	195	21	6.869	47.19	108.219	0.458	22.791	0.211	No-No
577	red 191017_Maximum intensity projection.tif	8b	0	63	1	1	185	524	0	0	100000	No	35	14	210	20	4.64	21.528	112.859	0.309	23.771	0.211	No-No
578	red 191017_Maximum intensity projection.tif	8b	0	64	1	1	185	538	0	0	100000	No	35	15	225	19	5.81	33.756	118.669	0.387	20.148	0.17	No-No
579	red 191017_Maximum intensity projection.tif	8b	0	65	1	1	185	538	0	0	100000	No	35	16	240	18	0	0	118.669	0	20.148	0.17	No-No
580	red 191017_Maximum intensity projection.tif	8b	0	66	1	1	168	528	0	0	100000	No	35	17	255	17	8.185	66.996	126.854	0.546	17.956	0.142	No-No
581	red 191017_Maximum intensity projection.tif	8b	0	67	1	1	148	528	0	0	100000	No	35	18	270	16	8.3	68.89	135.154	0.553	15.032	0.111	No-No
582	red 191017_Maximum intensity projection.tif	8b	0	68	1	1	166	514	0	0	100000	No	35	19	285	15	9.463	89.557	144.618	0.631	22.67	0.157	No-No
583	red 191017_Maximum intensity projection.tif	8b	0	69	1	1	165	500	0	0	100000	No	35	20	300	14	5.825	33.928	150.442	0.388	27.953	0.186	No-No
584	red 191017_Maximum intensity projection.tif	8b	0	70	1	1	165	485	0	0	100000	No	35	21	315	13	6.225	38.751	156.667	0.415	33.924	0.217	No-No
585	red 191017_Maximum intensity projection.tif	8b	0	71	1	1	177	477	0	0	100000	No	35	22	330	12	5.985	35.823	162.653	0.399	38.615	0.237	No-No
586	red 191017_Maximum intensity projection.tif	8b	0	72	1	1	181	465	0	0	100000	No	35	23	345	11	5.249	27.556	167.902	0.35	43.861	0.261	No-No
587	red 191017_Maximum intensity projection.tif	8b	0	73	1	1	178	464	0	0	100000	No	35	24	360	10	1.312	1.722	169.214	0.087	43.833	0.259	No-No
588	red 191017_Maximum intensity projection.tif	8b	0	74	1	1	180	489	0	0	100000	No	35	25	375	9	10.408	108.33	179.622	0.694	34.525	0.192	No-No
589	red 191017_Maximum intensity projection.tif	8b	0	75	1	1	180	482	0	0	100000	No	35	26	390	8	2.905	8.439	182.527	0.194	37.165	0.204	No-No
590	red 191017_Maximum intensity projection.tif	8b	0	76	1	1	180	472	0	0	100000	No	35	27	405	7	4.15	17.222	186.677	0.277	40.999	0.22	No-No
591	red 191017_Maximum intensity projection.tif	8b	0	77	1	1	174	484	0	0	100000	No	35	28	420	6	5.568	31.001	192.245	0.371	35.458	0.184	No-No
592	red 191017_Maximum intensity projection.tif	8b	0	78	1	1	162	500	0	0	100000	No	35	29	435	5	8.3	68.89	200.545	0.553	27.59	0.138	No-No
593	red 191017_Maximum intensity projection.tif	8b	0	79	1	1	162	500	0	0	100000	No	35	30	450	4	0	0	200.545	0	27.59	0.138	No-No
594	red 191017_Maximum intensity projection.tif	8b	0	80	1	1	162	500	0	0	100000	No	35	31	465	3	0	0	200.545	0	27.59	0.138	No-No
595	red 191017_Maximum intensity projection.tif	8b	0	81	1	1	162	500	0	0	100000	No	35	32	480	2	0	0	200.545	0	27.59	0.138	No-No
596	red 191017_Maximum intensity projection.tif	8b	0	82	1	1	158	502	0	0	100000	No	35	33	495	1	1.856	3.445	202.401	0.124	26.378	0.13	No-No
597	red 191017_Maximum intensity projection.tif	8b	0	83	1	1	158	502	0	0	100000	No	35	34	510	0	0	0	202.401	0	26.378	0.13	No-No
598	red 191017_Maximum intensity projection.tif	9	1	49	1	1	153	626	0	0	100000	No	35	0	0	34	0	0	0	0	0	NaN	No-No
599	red 191017_Maximum intensity projection.tif	9	1	50	1	1	153	626	0	0	100000	No	35	1	15	33	0	0	0	0	0	NaN	No-No
600	red 191017_Maximum intensity projection.tif	9	1	51	1	1	153	626	0	0	100000	No	35	2	30	32	0	0	0	0	0	NaN	No-No
601	red 191017_Maximum intensity projection.tif	9	1	52	1	1	153	626	0	0	100000	No	35	3	45	31	0	0	0	0	0	NaN	No-No
602	red 191017_Maximum intensity projection.tif	9	1	53	1	1	153	625	0	0	100000	No	35	4	60	30	0.415	0.172	0.415	0.028	0.415	1	No-No
603	red 191017_Maximum intensity projection.tif	9	1	54	1	1	153	621	0	0	100000	No	35	5	75	29	1.66	2.756	2.075	0.111	2.075	1	No-No
604	red 191017_Maximum intensity projection.tif	9	1	55	1	1	153	621	0	0	100000	No	35	6	90	28	0	0	2.075	0	2.075	1	No-No
605	red 191017_Maximum intensity projection.tif	9	1	56	1	1	154	620	0	0	100000	No	35	7	105	27	0.587	0.344	2.662	0.039	2.524	0.948	No-No
606	red 191017_Maximum intensity projection.tif	9	1	57	1	1	158	618	0	0	100000	No	35	8	120	26	1.856	3.445	4.518	0.124	3.915	0.867	No-No
607	red 191017_Maximum intensity projection.tif	9	1	58	1	1	161	614	0	0	100000	No	35	9	135	25	2.075	4.306	6.593	0.138	5.985	0.908	No-No
608	red 191017_Maximum intensity projection.tif	9	1	59	1	1	161	614	0	0	100000	No	35	10	150	24	0	0	6.593	0	5.985	0.908	No-No
609	red 191017_Maximum intensity projection.tif	9	1	60	1	1	161	613	0	0	100000	No	35	11	165	23	0.415	0.172	7.008	0.028	6.335	0.904	No-No
610	red 191017_Maximum intensity projection.tif	9	1	61	1	1	164	602	0	0	100000	No	35	12	180	22	4.732	22.389	11.74	0.315	10.956	0.933	No-No
611	red 191017_Maximum intensity projection.tif	9	1	62	1	1	164	602	0	0	100000	No	35	13	195	21	0	0	11.74	0	10.956	0.933	No-No
612	red 191017_Maximum intensity projection.tif	9	1	63	1	1	164	602	0	0	100000	No	35	14	210	20	0	0	11.74	0	10.956	0.933	No-No
613	red 191017_Maximum intensity projection.tif	9	1	64	1	1	161	606	0	0	100000	No	35	15	225	19	2.075	4.306	13.815	0.138	8.939	0.647	No-No
614	red 191017_Maximum intensity projection.tif	9	1	65	1	1	161	606	0	0	100000	No	35	16	240	18	0	0	13.815	0	8.939	0.647	No-No
615	red 191017_Maximum intensity projection.tif	9	1	66	1	1	158	606	0	0	100000	No	35	17	255	17	1.245	1.55	15.06	0.083	8.555	0.568	No-No
616	red 191017_Maximum intensity projection.tif	9	1	67	1	1	157	606	0	0	100000	No	35	18	270	16	0.415	0.172	15.475	0.028	8.464	0.547	No-No
617	red 191017_Maximum intensity projection.tif	9	1	68	1	1	150	604	0	0	100000	No	35	19	285	15	3.021	9.128	18.496	0.201	9.214	0.498	No-No
618	red 191017_Maximum intensity projection.tif	9	1	69	1	1	156	593	0	0	100000	No	35	20	300	14	5.2	27.039	23.696	0.347	13.751	0.58	No-No
619	red 191017_Maximum intensity projection.tif	9	1	70	1	1	157	593	0	0	100000	No	35	21	315	13	0.415	0.172	24.111	0.028	13.795	0.572	No-No
620	red 191017_Maximum intensity projection.tif	9	1	71	1	1	156	597	0	0	100000	No	35	22	330	12	1.711	2.928	25.822	0.114	12.099	0.469	No-No
621	red 191017_Maximum intensity projection.tif	9	1	72	1	1	148	596	0	0	100000	No	35	23	345	11	3.346	11.195	29.168	0.223	12.622	0.433	No-No
622	red 191017_Maximum intensity projection.tif	9	1	73	1	1	148	596	0	0	100000	No	35	24	360	10	0	0	29.168	0	12.622	0.433	No-No
623	red 191017_Maximum intensity projection.tif	9	1	74	1	1	148	596	0	0	100000	No	35	25	375	9	0	0	29.168	0	12.622	0.433	No-No
624	red 191017_Maximum intensity projection.tif	9	1	75	1	1	148	596	0	0	100000	No	35	26	390	8	0	0	29.168	0	12.622	0.433	No-No
625	red 191017_Maximum intensity projection.tif	9	1	76	1	1	148	596	0	0	100000	No	35	27	405	7	0	0	29.168	0	12.622	0.433	No-No
626	red 191017_Maximum intensity projection.tif	9	1	77	1	1	134	596	0	0	100000	No	35	28	420	6	5.81	33.756	34.978	0.387	14.737	0.421	No-No
627	red 191017_Maximum intensity projection.tif	9	1	78	1	1	134	597	0	0	100000	No	35	29	435	5	0.415	0.172	35.393	0.028	14.388	0.407	No-No
628	red 191017_Maximum intensity projection.tif	9	1	79	1	1	134	597	0	0	100000	No	35	30	450	4	0	0	35.393	0	14.388	0.407	No-No
629	red 191017_Maximum intensity projection.tif	9	1	80	1	1	134	597	0	0	100000	No	35	31	465	3	0	0	35.393	0	14.388	0.407	No-No
630	red 191017_Maximum intensity projection.tif	9	1	81	1	1	134	597	0	0	100000	No	35	32	480	2	0	0	35.393	0	14.388	0.407	No-No
631	red 191017_Maximum intensity projection.tif	9	1	82	1	1	134	590	0	0	100000	No	35	33	495	1	2.905	8.439	38.298	0.194	16.893	0.441	No-No
632	red 191017_Maximum intensity projection.tif	9	1	83	1	1	144	590	0	0	100000	No	35	34	510	0	4.15	17.222	42.448	0.277	15.4	0.363	No-No
633	red 191017_Maximum intensity projection.tif	9a	0	84	1	1	122	581	0	0	100000	No	14	0	0	13	0	0	52.312	0.658	22.677	0.434	No-No
634	red 191017_Maximum intensity projection.tif	9a	0	85	1	1	122	581	0	0	100000	No	14	1	15	12	0	0	52.312	0	22.677	0.434	No-No
635	red 191017_Maximum intensity projection.tif	9a	0	86	1	1	118	581	0	0	100000	No	14	2	30	11	1.66	2.756	53.972	0.111	23.659	0.438	No-No
636	red 191017_Maximum intensity projection.tif	9a	0	87	1	1	109	572	0	0	100000	No	14	3	45	10	5.282	27.9	59.254	0.352	28.907	0.488	No-No
637	red 191017_Maximum intensity projection.tif	9a	0	88	1	1	118	566	0	0	100000	No	14	4	60	9	4.489	20.15	63.743	0.299	28.827	0.452	No-No
638	red 191017_Maximum intensity projection.tif	9a	0	89	1	1	125	566	0	0	100000	No	14	5	75	8	2.905	8.439	66.648	0.194	27.478	0.412	No-No
639	red 191017_Maximum intensity projection.tif	9a	0	90	1	1	124	564	0	0	100000	No	14	6	90	7	0.928	0.861	67.576	0.062	28.406	0.42	No-No
640	red 191017_Maximum intensity projection.tif	9a	0	91	1	1	125	557	0	0	100000	No	14	7	105	6	2.934	8.611	70.511	0.196	30.903	0.438	No-No
641	red 191017_Maximum intensity projection.tif	9a	0	92	1	1	142	556	0	0	100000	No	14	8	120	5	7.067	49.945	77.578	0.471	29.406	0.379	No-No
642	red 191017_Maximum intensity projection.tif	9a	0	93	1	1	133	562	0	0	100000	No	14	9	135	4	4.489	20.15	82.067	0.299	27.827	0.339	No-No
643	red 191017_Maximum intensity projection.tif	9a	0	94	1	1	124	562	0	0	100000	No	14	10	150	3	3.735	13.95	85.802	0.249	29.159	0.34	No-No
644	red 191017_Maximum intensity projection.tif	9a	0	95	1	1	80	516	0	0	100000	No	14	11	165	2	26.417	697.856	112.219	1.761	54.788	0.488	No-No
645	red 191017_Maximum intensity projection.tif	9a	0	96	1	1	88	525	0	0	100000	No	14	12	180	1	4.997	24.973	117.216	0.333	49.845	0.425	No-No
646	red 191017_Maximum intensity projection.tif	9a	0	97	1	1	78	518	0	0	100000	No	14	13	195	0	5.066	25.662	122.282	0.338	54.567	0.446	No-No
647	red 191017_Maximum intensity projection.tif	9b	0	84	1	1	160	597	0	0	100000	No	14	0	0	13	0	0	49.695	0.483	12.381	0.249	No-No
648	red 191017_Maximum intensity projection.tif	9b	0	85	1	1	165	597	0	0	100000	No	14	1	15	12	2.075	4.306	51.77	0.138	13.025	0.252	No-No
649	red 191017_Maximum intensity projection.tif	9b	0	86	1	1	165	597	0	0	100000	No	14	2	30	11	0	0	51.77	0	13.025	0.252	No-No
650	red 191017_Maximum intensity projection.tif	9b	0	87	1	1	166	593	0	0	100000	No	14	3	45	10	1.711	2.928	53.481	0.114	14.719	0.275	No-No
651	red 191017_Maximum intensity projection.tif	9b	0	88	1	1	166	593	0	0	100000	No	14	4	60	9	0	0	53.481	0	14.719	0.275	No-No
652	red 191017_Maximum intensity projection.tif	9b	0	89	1	1	161	593	0	0	100000	No	14	5	75	8	2.075	4.306	55.556	0.138	14.092	0.254	No-No
653	red 191017_Maximum intensity projection.tif	9b	0	90	1	1	154	590	0	0	100000	No	14	6	90	7	3.161	9.989	58.717	0.211	14.946	0.255	No-No
654	red 191017_Maximum intensity projection.tif	9b	0	91	1	1	140	590	0	0	100000	No	14	7	105	6	5.81	33.756	64.527	0.387	15.884	0.246	No-No
655	red 191017_Maximum intensity projection.tif	9b	0	92	1	1	166	586	0	0	100000	No	14	8	120	5	10.917	119.18	75.444	0.728	17.455	0.231	No-No
656	red 191017_Maximum intensity projection.tif	9b	0	93	1	1	164	586	0	0	100000	No	14	9	135	4	0.83	0.689	76.274	0.055	17.216	0.226	No-No
657	red 191017_Maximum intensity projection.tif	9b	0	94	1	1	164	586	0	0	100000	No	14	10	150	3	0	0	76.274	0	17.216	0.226	No-No
658	red 191017_Maximum intensity projection.tif	9b	0	95	1	1	153	565	0	0	100000	No	14	11	165	2	9.838	96.79	86.112	0.656	25.315	0.294	No-No
659	red 191017_Maximum intensity projection.tif	9b	0	96	1	1	141	554	0	0	100000	No	14	12	180	1	6.756	45.64	92.868	0.45	30.292	0.326	No-No
660	red 191017_Maximum intensity projection.tif	9b	0	97	1	1	140	546	0	0	100000	No	14	13	195	0	3.346	11.195	96.214	0.223	33.635	0.35	No-No
661	red 191017_Maximum intensity projection.tif	10	1	26	1	1	280	829	0	0	100000	No	42	0	0	41	0	0	0	0	0	NaN	No-No
662	red 191017_Maximum intensity projection.tif	10	1	27	1	1	280	829	0	0	100000	No	42	1	15	40	0	0	0	0	0	NaN	No-No
663	red 191017_Maximum intensity projection.tif	10	1	28	1	1	278	826	0	0	100000	No	42	2	30	39	1.496	2.239	1.496	0.1	1.496	1	No-No
664	red 191017_Maximum intensity projection.tif	10	1	29	1	1	278	826	0	0	100000	No	42	3	45	38	0	0	1.496	0	1.496	1	No-No
665	red 191017_Maximum intensity projection.tif	10	1	30	1	1	278	825	0	0	100000	No	42	4	60	37	0.415	0.172	1.911	0.028	1.856	0.971	No-No
666	red 191017_Maximum intensity projection.tif	10	1	31	1	1	278	821	0	0	100000	No	42	5	75	36	1.66	2.756	3.571	0.111	3.422	0.958	No-No
667	red 191017_Maximum intensity projection.tif	10	1	32	1	1	278	818	0	0	100000	No	42	6	90	35	1.245	1.55	4.816	0.083	4.64	0.963	No-No
668	red 191017_Maximum intensity projection.tif	10	1	33	1	1	260	792	0	0	100000	No	42	7	105	34	13.123	172.225	17.94	0.875	17.455	0.973	No-No
669	red 191017_Maximum intensity projection.tif	10	1	34	1	1	246	796	0	0	100000	No	42	8	120	33	6.042	36.512	23.982	0.403	19.663	0.82	No-No
670	red 191017_Maximum intensity projection.tif	10	1	35	1	1	246	789	0	0	100000	No	42	9	135	32	2.905	8.439	26.887	0.194	21.787	0.81	No-No
671	red 191017_Maximum intensity projection.tif	10	1	36	1	1	246	784	0	0	100000	No	42	10	150	31	2.075	4.306	28.962	0.138	23.406	0.808	No-No
672	red 191017_Maximum intensity projection.tif	10	1	37	1	1	244	784	0	0	100000	No	42	11	165	30	0.83	0.689	29.792	0.055	23.916	0.803	No-No
673	red 191017_Maximum intensity projection.tif	10	1	38	1	1	241	752	0	0	100000	No	42	12	180	29	13.338	177.908	43.13	0.889	35.82	0.831	No-No
674	red 191017_Maximum intensity projection.tif	10	1	39	1	1	236	738	0	0	100000	No	42	13	195	28	6.169	38.062	49.3	0.411	41.948	0.851	No-No
675	red 191017_Maximum intensity projection.tif	10	1	40	1	1	236	738	0	0	100000	No	42	14	210	27	0	0	49.3	0	41.948	0.851	No-No
676	red 191017_Maximum intensity projection.tif	10	1	41	1	1	236	736	0	0	100000	No	42	15	225	26	0.83	0.689	50.13	0.055	42.697	0.852	No-No
677	red 191017_Maximum intensity projection.tif	10	1	42	1	1	244	728	0	0	100000	No	42	16	240	25	4.695	22.045	54.825	0.313	44.498	0.812	No-No
678	red 191017_Maximum intensity projection.tif	10	1	43	1	1	245	717	0	0	100000	No	42	17	255	24	4.584	21.011	59.409	0.306	48.697	0.82	No-No
679	red 191017_Maximum intensity projection.tif	10	1	44	1	1	245	710	0	0	100000	No	42	18	270	23	2.905	8.439	62.314	0.194	51.477	0.826	No-No
680	red 191017_Maximum intensity projection.tif	10	1	45	1	1	245	697	0	0	100000	No	42	19	285	22	5.395	29.106	67.709	0.36	56.673	0.837	No-No
681	red 191017_Maximum intensity projection.tif	10	1	46	1	1	242	693	0	0	100000	No	42	20	300	21	2.075	4.306	69.784	0.138	58.602	0.84	No-No
682	red 191017_Maximum intensity projection.tif	10	1	47	1	1	245	678	0	0	100000	No	42	21	315	20	6.348	40.301	76.132	0.423	64.326	0.845	No-No
683	red 191017_Maximum intensity projection.tif	10	1	48	1	1	241	672	0	0	100000	No	42	22	330	19	2.993	8.956	79.125	0.2	67.135	0.848	No-No
684	red 191017_Maximum intensity projection.tif	10	1	49	1	1	234	673	0	0	100000	No	42	23	345	18	2.934	8.611	82.059	0.196	67.496	0.823	No-No
685	red 191017_Maximum intensity projection.tif	10	1	50	1	1	222	685	0	0	100000	No	42	24	360	17	7.043	49.601	89.102	0.47	64.425	0.723	No-No
686	red 191017_Maximum intensity projection.tif	10	1	51	1	1	214	688	0	0	100000	No	42	25	375	16	3.546	12.572	92.648	0.236	64.608	0.697	No-No
687	red 191017_Maximum intensity projection.tif	10	1	52	1	1	206	690	0	0	100000	No	42	26	390	15	3.422	11.711	96.07	0.228	65.35	0.68	No-No
688	red 191017_Maximum intensity projection.tif	10	1	53	1	1	192	690	0	0	100000	No	42	27	405	14	5.81	33.756	101.88	0.387	68.273	0.67	No-No
689	red 191017_Maximum intensity projection.tif	10	1	54	1	1	162	682	0	0	100000	No	42	28	420	13	12.885	166.025	114.765	0.859	78.228	0.682	No-No
690	red 191017_Maximum intensity projection.tif	10	1	55	1	1	161	677	0	0	100000	No	42	29	435	12	2.116	4.478	116.881	0.141	80.112	0.685	No-No
691	red 191017_Maximum intensity projection.tif	10	1	56	1	1	152	673	0	0	100000	No	42	30	450	11	4.087	16.706	120.968	0.272	83.744	0.692	No-No
692	red 191017_Maximum intensity projection.tif	10	1	57	1	1	152	673	0	0	100000	No	42	31	465	10	0	0	120.968	0	83.744	0.692	No-No
693	red 191017_Maximum intensity projection.tif	10	1	58	1	1	152	661	0	0	100000	No	42	32	480	9	4.98	24.8	125.948	0.332	87.651	0.696	No-No
694	red 191017_Maximum intensity projection.tif	10	1	59	1	1	166	664	0	0	100000	No	42	33	495	8	5.942	35.306	131.89	0.396	83.229	0.631	No-No
695	red 191017_Maximum intensity projection.tif	10	1	60	1	1	144	664	0	0	100000	No	42	34	510	7	9.13	83.357	141.02	0.609	88.737	0.629	No-No
696	red 191017_Maximum intensity projection.tif	10	1	61	1	1	144	669	0	0	100000	No	42	35	525	6	2.075	4.306	143.095	0.138	87.146	0.609	No-No
697	red 191017_Maximum intensity projection.tif	10	1	62	1	1	144	669	0	0	100000	No	42	36	540	5	0	0	143.095	0	87.146	0.609	No-No
698	red 191017_Maximum intensity projection.tif	10	1	63	1	1	144	669	0	0	100000	No	42	37	555	4	0	0	143.095	0	87.146	0.609	No-No
699	red 191017_Maximum intensity projection.tif	10	1	64	1	1	156	676	0	0	100000	No	42	38	570	3	5.765	33.239	148.861	0.384	81.73	0.549	No-No
700	red 191017_Maximum intensity projection.tif	10	1	65	1	1	168	676	0	0	100000	No	42	39	585	2	4.98	24.8	153.841	0.332	78.689	0.511	No-No
701	red 191017_Maximum intensity projection.tif	10	1	66	1	1	168	676	0	0	100000	No	42	40	600	1	0	0	153.841	0	78.689	0.511	No-No
702	red 191017_Maximum intensity projection.tif	10	1	67	1	1	176	664	0	0	100000	No	42	41	615	0	5.985	35.823	159.826	0.399	80.942	0.506	No-No
703	red 191017_Maximum intensity projection.tif	10a	0	68	1	1	197	662	0	0	100000	No	9	0	0	8	0	0	168.58	0.584	77.393	0.459	No-No
704	red 191017_Maximum intensity projection.tif	10a	0	69	1	1	214	661	0	0	100000	No	9	1	15	7	7.067	49.945	175.648	0.471	74.907	0.426	No-No
705	red 191017_Maximum intensity projection.tif	10a	0	70	1	1	218	661	0	0	100000	No	9	2	30	6	1.66	2.756	177.308	0.111	74.316	0.419	No-No
706	red 191017_Maximum intensity projection.tif	10a	0	71	1	1	225	652	0	0	100000	No	9	3	45	5	4.732	22.389	182.039	0.315	76.92	0.423	No-No
707	red 191017_Maximum intensity projection.tif	10a	0	72	1	1	226	644	0	0	100000	No	9	4	60	4	3.346	11.195	185.385	0.223	79.979	0.431	No-No
708	red 191017_Maximum intensity projection.tif	10a	0	73	1	1	249	642	0	0	100000	No	9	5	75	3	9.581	91.796	194.966	0.639	78.664	0.403	No-No
709	red 191017_Maximum intensity projection.tif	10a	0	74	1	1	245	630	0	0	100000	No	9	6	90	2	5.249	27.556	200.216	0.35	83.853	0.419	No-No
710	red 191017_Maximum intensity projection.tif	10a	0	75	1	1	242	613	0	0	100000	No	9	7	105	1	7.164	51.323	207.38	0.478	91.017	0.439	No-No
711	red 191017_Maximum intensity projection.tif	10a	0	76	1	1	244	612	0	0	100000	No	9	8	120	0	0.928	0.861	208.307	0.062	91.286	0.438	No-No
712	red 191017_Maximum intensity projection.tif	10b	0	68	1	1	162	672	0	0	100000	No	10	0	0	9	0	0	166.518	0.446	81.506	0.489	No-No
713	red 191017_Maximum intensity projection.tif	10b	0	69	1	1	162	672	0	0	100000	No	10	1	15	8	0	0	166.518	0	81.506	0.489	No-No
714	red 191017_Maximum intensity projection.tif	10b	0	70	1	1	157	658	0	0	100000	No	10	2	30	7	6.169	38.062	172.687	0.411	87.416	0.506	No-No
715	red 191017_Maximum intensity projection.tif	10b	0	71	1	1	157	658	0	0	100000	No	10	3	45	6	0	0	172.687	0	87.416	0.506	No-No
716	red 191017_Maximum intensity projection.tif	10b	0	72	1	1	165	650	0	0	100000	No	10	4	60	5	4.695	22.045	177.382	0.313	88.295	0.498	No-No
717	red 191017_Maximum intensity projection.tif	10b	0	73	1	1	165	652	0	0	100000	No	10	5	75	4	0.83	0.689	178.212	0.055	87.597	0.492	No-No
718	red 191017_Maximum intensity projection.tif	10b	0	74	1	1	212	633	0	0	100000	No	10	6	90	3	21.038	442.618	199.251	1.403	86.096	0.432	No-No
719	red 191017_Maximum intensity projection.tif	10b	0	75	1	1	218	618	0	0	100000	No	10	7	105	2	6.705	44.951	205.955	0.447	91.267	0.443	No-No
720	red 191017_Maximum intensity projection.tif	10b	0	76	1	1	218	610	0	0	100000	No	10	8	120	1	3.32	11.022	209.275	0.221	94.457	0.451	No-No
721	red 191017_Maximum intensity projection.tif	10b	0	77	1	1	218	610	0	0	100000	No	10	9	135	0	0	0	209.275	0	94.457	0.451	No-No
722	red 191017_Maximum intensity projection.tif	11	1	64	1	1	624	168	0	0	100000	No	24	0	0	23	0	0	0	0	0	NaN	No-No
723	red 191017_Maximum intensity projection.tif	11	1	65	1	1	621	168	0	0	100000	No	24	1	15	22	1.245	1.55	1.245	0.083	1.245	1	No-No
724	red 191017_Maximum intensity projection.tif	11	1	66	1	1	621	184	0	0	100000	No	24	2	30	21	6.64	44.09	7.885	0.443	6.756	0.857	No-No
725	red 191017_Maximum intensity projection.tif	11	1	67	1	1	621	184	0	0	100000	No	24	3	45	20	0	0	7.885	0	6.756	0.857	No-No
726	red 191017_Maximum intensity projection.tif	11	1	68	1	1	616	176	0	0	100000	No	24	4	60	19	3.915	15.328	11.8	0.261	4.695	0.398	No-No
727	red 191017_Maximum intensity projection.tif	11	1	69	1	1	616	174	0	0	100000	No	24	5	75	18	0.83	0.689	12.63	0.055	4.15	0.329	No-No
728	red 191017_Maximum intensity projection.tif	11	1	70	1	1	620	170	0	0	100000	No	24	6	90	17	2.348	5.511	14.978	0.157	1.856	0.124	No-No
729	red 191017_Maximum intensity projection.tif	11	1	71	1	1	622	182	0	0	100000	No	24	7	105	16	5.049	25.489	20.026	0.337	5.869	0.293	No-No
730	red 191017_Maximum intensity projection.tif	11	1	72	1	1	621	174	0	0	100000	No	24	8	120	15	3.346	11.195	23.372	0.223	2.784	0.119	No-No
731	red 191017_Maximum intensity projection.tif	11	1	73	1	1	620	170	0	0	100000	No	24	9	135	14	1.711	2.928	25.083	0.114	1.856	0.074	No-No
732	red 191017_Maximum intensity projection.tif	11	1	74	1	1	620	170	0	0	100000	No	24	10	150	13	0	0	25.083	0	1.856	0.074	No-No
733	red 191017_Maximum intensity projection.tif	11	1	75	1	1	620	170	0	0	100000	No	24	11	165	12	0	0	25.083	0	1.856	0.074	No-No
734	red 191017_Maximum intensity projection.tif	11	1	76	1	1	620	170	0	0	100000	No	24	12	180	11	0	0	25.083	0	1.856	0.074	No-No
735	red 191017_Maximum intensity projection.tif	11	1	77	1	1	622	176	0	0	100000	No	24	13	195	10	2.625	6.889	27.708	0.175	3.422	0.124	No-No
736	red 191017_Maximum intensity projection.tif	11	1	78	1	1	624	177	0	0	100000	No	24	14	210	9	0.928	0.861	28.636	0.062	3.735	0.13	No-No
737	red 191017_Maximum intensity projection.tif	11	1	79	1	1	624	177	0	0	100000	No	24	15	225	8	0	0	28.636	0	3.735	0.13	No-No
738	red 191017_Maximum intensity projection.tif	11	1	80	1	1	621	185	0	0	100000	No	24	16	240	7	3.546	12.572	32.182	0.236	7.164	0.223	No-No
739	red 191017_Maximum intensity projection.tif	11	1	81	1	1	618	185	0	0	100000	No	24	17	255	6	1.245	1.55	33.427	0.083	7.482	0.224	No-No
740	red 191017_Maximum intensity projection.tif	11	1	82	1	1	608	185	0	0	100000	No	24	18	270	5	4.15	17.222	37.577	0.277	9.688	0.258	No-No
741	red 191017_Maximum intensity projection.tif	11	1	83	1	1	600	185	0	0	100000	No	24	19	285	4	3.32	11.022	40.897	0.221	12.206	0.298	No-No
742	red 191017_Maximum intensity projection.tif	11	1	84	1	1	606	194	0	0	100000	No	24	20	300	3	4.489	20.15	45.386	0.299	13.123	0.289	No-No
743	red 191017_Maximum intensity projection.tif	11	1	85	1	1	613	197	0	0	100000	No	24	21	315	2	3.161	9.989	48.546	0.211	12.872	0.265	No-No
744	red 191017_Maximum intensity projection.tif	11	1	86	1	1	613	197	0	0	100000	No	24	22	330	1	0	0	48.546	0	12.872	0.265	No-No
745	red 191017_Maximum intensity projection.tif	11	1	87	1	1	626	197	0	0	100000	No	24	23	345	0	5.395	29.106	53.941	0.36	12.064	0.224	No-No
746	red 191017_Maximum intensity projection.tif	11a	0	88	1	1	649	202	0	0	100000	No	10	0	0	9	0	0	63.709	0.651	17.514	0.275	No-No
747	red 191017_Maximum intensity projection.tif	11a	0	89	1	1	662	213	0	0	100000	No	10	1	15	8	7.067	49.945	70.776	0.471	24.443	0.345	No-No
748	red 191017_Maximum intensity projection.tif	11a	0	90	1	1	672	238	0	0	100000	No	10	2	30	7	11.174	124.863	81.951	0.745	35.224	0.43	No-No
749	red 191017_Maximum intensity projection.tif	11a	0	91	1	1	688	245	0	0	100000	No	10	3	45	6	7.248	52.529	89.198	0.483	41.552	0.466	No-No
750	red 191017_Maximum intensity projection.tif	11a	0	92	1	1	684	242	0	0	100000	No	10	4	60	5	2.075	4.306	91.273	0.138	39.536	0.433	No-No
751	red 191017_Maximum intensity projection.tif	11a	0	93	1	1	689	236	0	0	100000	No	10	5	75	4	3.241	10.506	94.514	0.216	39.039	0.413	No-No
752	red 191017_Maximum intensity projection.tif	11a	0	94	1	1	705	254	0	0	100000	No	10	6	90	3	9.995	99.891	104.509	0.666	49.028	0.469	No-No
753	red 191017_Maximum intensity projection.tif	11a	0	95	1	1	721	256	0	0	100000	No	10	7	105	2	6.692	44.778	111.201	0.446	54.352	0.489	No-No
754	red 191017_Maximum intensity projection.tif	11a	0	96	1	1	736	284	0	0	100000	No	10	8	120	1	13.182	173.775	124.383	0.879	66.917	0.538	No-No
755	red 191017_Maximum intensity projection.tif	11a	0	97	1	1	750	285	0	0	100000	No	10	9	135	0	5.825	33.928	130.208	0.388	71.357	0.548	No-No
756	red 191017_Maximum intensity projection.tif	11b	0	88	1	1	598	185	0	0	100000	No	10	0	0	9	0	0	66.583	0.843	12.892	0.194	No-No
757	red 191017_Maximum intensity projection.tif	11b	0	89	1	1	597	186	0	0	100000	No	10	1	15	8	0.587	0.344	67.17	0.039	13.467	0.2	No-No
758	red 191017_Maximum intensity projection.tif	11b	0	90	1	1	596	184	0	0	100000	No	10	2	30	7	0.928	0.861	68.098	0.062	13.383	0.197	No-No
759	red 191017_Maximum intensity projection.tif	11b	0	91	1	1	596	184	0	0	100000	No	10	3	45	6	0	0	68.098	0	13.383	0.197	No-No
760	red 191017_Maximum intensity projection.tif	11b	0	92	1	1	596	182	0	0	100000	No	10	4	60	5	0.83	0.689	68.928	0.055	12.992	0.188	No-No
761	red 191017_Maximum intensity projection.tif	11b	0	93	1	1	596	166	0	0	100000	No	10	5	75	4	6.64	44.09	75.568	0.443	11.65	0.154	No-No
762	red 191017_Maximum intensity projection.tif	11b	0	94	1	1	576	148	0	0	100000	No	10	6	90	3	11.167	124.691	86.735	0.744	21.58	0.249	No-No
763	red 191017_Maximum intensity projection.tif	11b	0	95	1	1	573	150	0	0	100000	No	10	7	105	2	1.496	2.239	88.231	0.1	22.445	0.254	No-No
764	red 191017_Maximum intensity projection.tif	11b	0	96	1	1	561	142	0	0	100000	No	10	8	120	1	5.985	35.823	94.216	0.399	28.284	0.3	No-No
765	red 191017_Maximum intensity projection.tif	11b	0	97	1	1	561	142	0	0	100000	No	10	9	135	0	0	0	94.216	0	28.284	0.3	No-No
766	red 191017_Maximum intensity projection.tif	12	1	45	1	1	762	250	0	0	100000	No	20	0	0	19	0	0	0	0	0	NaN	No-No
767	red 191017_Maximum intensity projection.tif	12	1	46	1	1	750	249	0	0	100000	No	20	1	15	18	4.997	24.973	4.997	0.333	4.997	1	No-No
768	red 191017_Maximum intensity projection.tif	12	1	47	1	1	749	248	0	0	100000	No	20	2	30	17	0.587	0.344	5.584	0.039	5.458	0.977	No-No
769	red 191017_Maximum intensity projection.tif	12	1	48	1	1	734	240	0	0	100000	No	20	3	45	16	7.055	49.773	12.639	0.47	12.339	0.976	No-No
770	red 191017_Maximum intensity projection.tif	12	1	49	1	1	736	240	0	0	100000	No	20	4	60	15	0.83	0.689	13.469	0.055	11.561	0.858	No-No
771	red 191017_Maximum intensity projection.tif	12	1	50	1	1	729	246	0	0	100000	No	20	5	75	14	3.826	14.639	17.295	0.255	13.795	0.798	No-No
772	red 191017_Maximum intensity projection.tif	12	1	51	1	1	709	252	0	0	100000	No	20	6	90	13	8.665	75.09	25.961	0.578	22.011	0.848	No-No
773	red 191017_Maximum intensity projection.tif	12	1	52	1	1	705	257	0	0	100000	No	20	7	105	12	2.657	7.061	28.618	0.177	23.833	0.833	No-No
774	red 191017_Maximum intensity projection.tif	12	1	53	1	1	686	258	0	0	100000	No	20	8	120	11	7.896	62.345	36.514	0.526	31.714	0.869	No-No
775	red 191017_Maximum intensity projection.tif	12	1	54	1	1	684	258	0	0	100000	No	20	9	135	10	0.83	0.689	37.344	0.055	32.54	0.871	No-No
776	red 191017_Maximum intensity projection.tif	12	1	55	1	1	670	254	0	0	100000	No	20	10	150	9	6.042	36.512	43.386	0.403	38.216	0.881	No-No
777	red 191017_Maximum intensity projection.tif	12	1	56	1	1	676	256	0	0	100000	No	20	11	165	8	2.625	6.889	46.011	0.175	35.777	0.778	No-No
778	red 191017_Maximum intensity projection.tif	12	1	57	1	1	682	256	0	0	100000	No	20	12	180	7	2.49	6.2	48.501	0.166	33.293	0.686	No-No
779	red 191017_Maximum intensity projection.tif	12	1	58	1	1	684	254	0	0	100000	No	20	13	195	6	1.174	1.378	49.675	0.078	32.413	0.652	No-No
780	red 191017_Maximum intensity projection.tif	12	1	59	1	1	688	262	0	0	100000	No	20	14	210	5	3.712	13.778	53.387	0.247	31.111	0.583	No-No
781	red 191017_Maximum intensity projection.tif	12	1	60	1	1	674	260	0	0	100000	No	20	15	225	4	5.869	34.445	59.256	0.391	36.755	0.62	No-No
782	red 191017_Maximum intensity projection.tif	12	1	61	1	1	662	254	0	0	100000	No	20	16	240	3	5.568	31.001	64.824	0.371	41.533	0.641	No-No
783	red 191017_Maximum intensity projection.tif	12	1	62	1	1	653	258	0	0	100000	No	20	17	255	2	4.087	16.706	68.911	0.272	45.357	0.658	No-No
784	red 191017_Maximum intensity projection.tif	12	1	63	1	1	656	257	0	0	100000	No	20	18	270	1	1.312	1.722	70.223	0.087	44.086	0.628	No-No
785	red 191017_Maximum intensity projection.tif	12	1	64	1	1	690	254	0	0	100000	No	20	19	285	0	14.165	200.642	84.388	0.944	29.926	0.355	No-No
786	red 191017_Maximum intensity projection.tif	12a	0	65	1	1	708	254	0	0	100000	No	22	0	0	21	0	0	91.858	0.498	22.471	0.245	No-No
787	red 191017_Maximum intensity projection.tif	12a	0	66	1	1	721	257	0	0	100000	No	22	1	15	20	5.537	30.656	97.395	0.369	17.261	0.177	No-No
788	red 191017_Maximum intensity projection.tif	12a	0	67	1	1	741	242	0	0	100000	No	22	2	30	19	10.375	107.641	107.77	0.692	9.326	0.087	No-No
789	red 191017_Maximum intensity projection.tif	12a	0	68	1	1	756	230	0	0	100000	No	22	3	45	18	7.972	63.551	115.742	0.531	8.665	0.075	No-No
790	red 191017_Maximum intensity projection.tif	12a	0	69	1	1	756	226	0	0	100000	No	22	4	60	17	1.66	2.756	117.402	0.111	10.267	0.087	No-No
791	red 191017_Maximum intensity projection.tif	12a	0	70	1	1	757	217	0	0	100000	No	22	5	75	16	3.758	14.122	121.16	0.251	13.851	0.114	No-No
792	red 191017_Maximum intensity projection.tif	12a	0	71	1	1	762	224	0	0	100000	No	22	6	90	15	3.57	12.745	124.73	0.238	10.79	0.087	No-No
793	red 191017_Maximum intensity projection.tif	12a	0	72	1	1	774	240	0	0	100000	No	22	7	105	14	8.3	68.89	133.03	0.553	6.483	0.049	No-No
794	red 191017_Maximum intensity projection.tif	12a	0	73	1	1	780	228	0	0	100000	No	22	8	120	13	5.568	31.001	138.597	0.371	11.797	0.085	No-No
795	red 191017_Maximum intensity projection.tif	12a	0	74	1	1	777	213	0	0	100000	No	22	9	135	12	6.348	40.301	144.946	0.423	16.569	0.114	No-No
796	red 191017_Maximum intensity projection.tif	12a	0	75	1	1	772	222	0	0	100000	No	22	10	150	11	4.273	18.256	149.218	0.285	12.339	0.083	No-No
797	red 191017_Maximum intensity projection.tif	12a	0	76	1	1	773	228	0	0	100000	No	22	11	165	10	2.524	6.372	151.743	0.168	10.208	0.067	No-No
798	red 191017_Maximum intensity projection.tif	12a	0	77	1	1	780	237	0	0	100000	No	22	12	180	9	4.732	22.389	156.475	0.315	9.214	0.059	No-No
799	red 191017_Maximum intensity projection.tif	12a	0	78	1	1	784	244	0	0	100000	No	22	13	195	8	3.346	11.195	159.82	0.223	9.463	0.059	No-No
800	red 191017_Maximum intensity projection.tif	12a	0	79	1	1	784	258	0	0	100000	No	22	14	210	7	5.81	33.756	165.63	0.387	9.715	0.059	No-No
801	red 191017_Maximum intensity projection.tif	12a	0	80	1	1	784	262	0	0	100000	No	22	15	225	6	1.66	2.756	167.29	0.111	10.4	0.062	No-No
802	red 191017_Maximum intensity projection.tif	12a	0	81	1	1	784	280	0	0	100000	No	22	16	240	5	7.47	55.801	174.76	0.498	15.439	0.088	No-No
803	red 191017_Maximum intensity projection.tif	12a	0	82	1	1	804	290	0	0	100000	No	22	17	255	4	9.28	86.113	184.04	0.619	24.07	0.131	No-No
804	red 191017_Maximum intensity projection.tif	12a	0	83	1	1	786	290	0	0	100000	No	22	18	270	3	7.47	55.801	191.51	0.498	19.359	0.101	No-No
805	red 191017_Maximum intensity projection.tif	12a	0	84	1	1	768	304	0	0	100000	No	22	19	285	2	9.463	89.557	200.973	0.631	22.548	0.112	No-No
806	red 191017_Maximum intensity projection.tif	12a	0	85	1	1	766	304	0	0	100000	No	22	20	300	1	0.83	0.689	201.803	0.055	22.471	0.111	No-No
807	red 191017_Maximum intensity projection.tif	12a	0	86	1	1	765	304	0	0	100000	No	22	21	315	0	0.415	0.172	202.218	0.028	22.445	0.111	No-No
808	red 191017_Maximum intensity projection.tif	12b	0	65	1	1	665	257	0	0	100000	No	12	0	0	11	0	0	94.837	0.697	40.36	0.426	No-No
809	red 191017_Maximum intensity projection.tif	12b	0	66	1	1	665	257	0	0	100000	No	12	1	15	10	0	0	94.837	0	40.36	0.426	No-No
810	red 191017_Maximum intensity projection.tif	12b	0	67	1	1	665	260	0	0	100000	No	12	2	30	9	1.245	1.55	96.082	0.083	40.468	0.421	No-No
811	red 191017_Maximum intensity projection.tif	12b	0	68	1	1	665	261	0	0	100000	No	12	3	45	8	0.415	0.172	96.497	0.028	40.513	0.42	No-No
812	red 191017_Maximum intensity projection.tif	12b	0	69	1	1	665	261	0	0	100000	No	12	4	60	7	0	0	96.497	0	40.513	0.42	No-No
813	red 191017_Maximum intensity projection.tif	12b	0	70	1	1	676	266	0	0	100000	No	12	5	75	6	5.014	25.145	101.512	0.334	36.302	0.358	No-No
814	red 191017_Maximum intensity projection.tif	12b	0	71	1	1	677	273	0	0	100000	No	12	6	90	5	2.934	8.611	104.446	0.196	36.544	0.35	No-No
815	red 191017_Maximum intensity projection.tif	12b	0	72	1	1	682	284	0	0	100000	No	12	7	105	4	5.014	25.145	109.461	0.334	36.074	0.33	No-No
816	red 191017_Maximum intensity projection.tif	12b	0	73	1	1	686	292	0	0	100000	No	12	8	120	3	3.712	13.778	113.173	0.247	36.036	0.318	No-No
817	red 191017_Maximum intensity projection.tif	12b	0	74	1	1	673	301	0	0	100000	No	12	9	135	2	6.562	43.056	119.734	0.437	42.569	0.356	No-No
818	red 191017_Maximum intensity projection.tif	12b	0	75	1	1	649	313	0	0	100000	No	12	10	150	1	11.136	124.002	130.87	0.742	53.691	0.41	No-No
819	red 191017_Maximum intensity projection.tif	12b	0	76	1	1	625	328	0	0	100000	No	12	11	165	0	11.745	137.952	142.615	0.783	65.424	0.459	No-No
820	red 191017_Maximum intensity projection.tif	13	1	67	1	1	498	676	0	0	100000	No	19	0	0	18	0	0	0	0	0	NaN	No-No
821	red 191017_Maximum intensity projection.tif	13	1	68	1	1	498	676	0	0	100000	No	19	1	15	17	0	0	0	0	0	NaN	No-No
822	red 191017_Maximum intensity projection.tif	13	1	69	1	1	500	662	0	0	100000	No	19	2	30	16	5.869	34.445	5.869	0.391	5.869	1	No-No
823	red 191017_Maximum intensity projection.tif	13	1	70	1	1	504	626	0	0	100000	No	19	3	45	15	15.032	225.959	20.901	1.002	20.899	1	No-No
824	red 191017_Maximum intensity projection.tif	13	1	71	1	1	517	612	0	0	100000	No	19	4	60	14	7.929	62.862	28.829	0.529	27.706	0.961	No-No
825	red 191017_Maximum intensity projection.tif	13	1	72	1	1	545	604	0	0	100000	No	19	5	75	13	12.085	146.047	40.914	0.806	35.683	0.872	No-No
826	red 191017_Maximum intensity projection.tif	13	1	73	1	1	541	593	0	0	100000	No	19	6	90	12	4.857	23.595	45.772	0.324	38.793	0.848	No-No
827	red 191017_Maximum intensity projection.tif	13	1	74	1	1	530	597	0	0	100000	No	19	7	105	11	4.857	23.595	50.629	0.324	35.373	0.699	No-No
828	red 191017_Maximum intensity projection.tif	13	1	75	1	1	530	590	0	0	100000	No	19	8	120	10	2.905	8.439	53.534	0.194	38.081	0.711	No-No
829	red 191017_Maximum intensity projection.tif	13	1	76	1	1	534	528	0	0	100000	No	19	9	135	9	25.783	664.788	79.318	1.719	63.211	0.797	No-No
830	red 191017_Maximum intensity projection.tif	13	1	77	1	1	538	516	0	0	100000	No	19	10	150	8	5.249	27.556	84.567	0.35	68.444	0.809	No-No
831	red 191017_Maximum intensity projection.tif	13	1	78	1	1	544	500	0	0	100000	No	19	11	165	7	7.092	50.29	91.659	0.473	75.494	0.824	No-No
832	red 191017_Maximum intensity projection.tif	13	1	79	1	1	546	494	0	0	100000	No	19	12	180	6	2.625	6.889	94.283	0.175	78.113	0.828	No-No
833	red 191017_Maximum intensity projection.tif	13	1	80	1	1	546	494	0	0	100000	No	19	13	195	5	0	0	94.283	0	78.113	0.828	No-No
834	red 191017_Maximum intensity projection.tif	13	1	81	1	1	538	493	0	0	100000	No	19	14	210	4	3.346	11.195	97.629	0.223	77.738	0.796	No-No
835	red 191017_Maximum intensity projection.tif	13	1	82	1	1	538	481	0	0	100000	No	19	15	225	3	4.98	24.8	102.609	0.332	82.61	0.805	No-No
836	red 191017_Maximum intensity projection.tif	13	1	83	1	1	538	481	0	0	100000	No	19	16	240	2	0	0	102.609	0	82.61	0.805	No-No
837	red 191017_Maximum intensity projection.tif	13	1	84	1	1	541	485	0	0	100000	No	19	17	255	1	2.075	4.306	104.684	0.138	81.249	0.776	No-No
838	red 191017_Maximum intensity projection.tif	13	1	85	1	1	552	501	0	0	100000	No	19	18	270	0	8.058	64.929	112.742	0.537	76.004	0.674	No-No
839	red 191017_Maximum intensity projection.tif	13a	0	86	1	1	541	486	0	0	100000	No	12	0	0	11	0	0	120.462	0.515	80.844	0.671	No-No
840	red 191017_Maximum intensity projection.tif	13a	0	87	1	1	561	481	0	0	100000	No	12	1	15	10	8.555	73.196	129.017	0.57	85.044	0.659	No-No
841	red 191017_Maximum intensity projection.tif	13a	0	88	1	1	554	466	0	0	100000	No	12	2	30	9	6.869	47.19	135.887	0.458	90.195	0.664	No-No
842	red 191017_Maximum intensity projection.tif	13a	0	89	1	1	538	452	0	0	100000	No	12	3	45	8	8.823	77.846	144.71	0.588	94.431	0.653	No-No
843	red 191017_Maximum intensity projection.tif	13a	0	90	1	1	529	448	0	0	100000	No	12	4	60	7	4.087	16.706	148.797	0.272	95.491	0.642	No-No
844	red 191017_Maximum intensity projection.tif	13a	0	91	1	1	546	450	0	0	100000	No	12	5	75	6	7.104	50.462	155.9	0.474	95.882	0.615	No-No
845	red 191017_Maximum intensity projection.tif	13a	0	92	1	1	549	446	0	0	100000	No	12	6	90	5	2.075	4.306	157.975	0.138	97.768	0.619	No-No
846	red 191017_Maximum intensity projection.tif	13a	0	93	1	1	549	446	0	0	100000	No	12	7	105	4	0	0	157.975	0	97.768	0.619	No-No
847	red 191017_Maximum intensity projection.tif	13a	0	94	1	1	549	444	0	0	100000	No	12	8	120	3	0.83	0.689	158.805	0.055	98.579	0.621	No-No
848	red 191017_Maximum intensity projection.tif	13a	0	95	1	1	558	442	0	0	100000	No	12	9	135	2	3.826	14.639	162.632	0.255	100.251	0.616	No-No
849	red 191017_Maximum intensity projection.tif	13a	0	96	1	1	556	440	0	0	100000	No	12	10	150	1	1.174	1.378	163.805	0.078	100.854	0.616	No-No
850	red 191017_Maximum intensity projection.tif	13a	0	97	1	1	553	432	0	0	100000	No	12	11	165	0	3.546	12.572	167.351	0.236	103.801	0.62	No-No
851	red 191017_Maximum intensity projection.tif	13b	0	86	1	1	548	517	0	0	100000	No	12	0	0	11	0	0	119.586	0.456	69.171	0.578	No-No
852	red 191017_Maximum intensity projection.tif	13b	0	87	1	1	542	524	0	0	100000	No	12	1	15	10	3.826	14.639	123.413	0.255	65.67	0.532	No-No
853	red 191017_Maximum intensity projection.tif	13b	0	88	1	1	561	545	0	0	100000	No	12	2	30	9	11.753	138.124	135.165	0.784	60.325	0.446	No-No
854	red 191017_Maximum intensity projection.tif	13b	0	89	1	1	578	598	0	0	100000	No	12	3	45	8	23.099	533.553	158.264	1.54	46.369	0.293	No-No
855	red 191017_Maximum intensity projection.tif	13b	0	90	1	1	593	626	0	0	100000	No	12	4	60	7	13.182	173.775	171.446	0.879	44.552	0.26	No-No
856	red 191017_Maximum intensity projection.tif	13b	0	91	1	1	608	626	0	0	100000	No	12	5	75	6	6.225	38.751	177.671	0.415	50.145	0.282	No-No
857	red 191017_Maximum intensity projection.tif	13b	0	92	1	1	621	626	0	0	100000	No	12	6	90	5	5.395	29.106	183.066	0.36	55.101	0.301	No-No
858	red 191017_Maximum intensity projection.tif	13b	0	93	1	1	650	625	0	0	100000	No	12	7	105	4	12.042	145.013	195.109	0.803	66.536	0.341	No-No
859	red 191017_Maximum intensity projection.tif	13b	0	94	1	1	686	608	0	0	100000	No	12	8	120	3	16.522	272.977	211.631	1.101	82.967	0.392	No-No
860	red 191017_Maximum intensity projection.tif	13b	0	95	1	1	686	598	0	0	100000	No	12	9	135	2	4.15	17.222	215.781	0.277	84.469	0.391	No-No
861	red 191017_Maximum intensity projection.tif	13b	0	96	1	1	688	588	0	0	100000	No	12	10	150	1	4.232	17.911	220.013	0.282	86.897	0.395	No-No
862	red 191017_Maximum intensity projection.tif	13b	0	97	1	1	708	605	0	0	100000	No	12	11	165	0	10.893	118.663	230.906	0.726	91.996	0.398	No-No
863	red 191017_Maximum intensity projection.tif	14	1	52	1	1	510	330	0	0	100000	No	40	0	0	39	0	0	0	0	0	NaN	No-No
864	red 191017_Maximum intensity projection.tif	14	1	53	1	1	508	334	0	0	100000	No	40	1	15	38	1.856	3.445	1.856	0.124	1.856	1	No-No
865	red 191017_Maximum intensity projection.tif	14	1	54	1	1	508	334	0	0	100000	No	40	2	30	37	0	0	1.856	0	1.856	1	No-No
866	red 191017_Maximum intensity projection.tif	14	1	55	1	1	508	334	0	0	100000	No	40	3	45	36	0	0	1.856	0	1.856	1	No-No
867	red 191017_Maximum intensity projection.tif	14	1	56	1	1	534	342	0	0	100000	No	40	4	60	35	11.289	127.446	13.145	0.753	11.136	0.847	No-No
868	red 191017_Maximum intensity projection.tif	14	1	57	1	1	534	348	0	0	100000	No	40	5	75	34	2.49	6.2	15.635	0.166	12.45	0.796	No-No
869	red 191017_Maximum intensity projection.tif	14	1	58	1	1	553	352	0	0	100000	No	40	6	90	33	8.058	64.929	23.693	0.537	20.045	0.846	No-No
870	red 191017_Maximum intensity projection.tif	14	1	59	1	1	561	364	0	0	100000	No	40	7	105	32	5.985	35.823	29.678	0.399	25.437	0.857	No-No
871	red 191017_Maximum intensity projection.tif	14	1	60	1	1	574	384	0	0	100000	No	40	8	120	31	9.899	97.996	39.578	0.66	34.751	0.878	No-No
872	red 191017_Maximum intensity projection.tif	14	1	61	1	1	577	385	0	0	100000	No	40	9	135	30	1.312	1.722	40.89	0.087	35.974	0.88	No-No
873	red 191017_Maximum intensity projection.tif	14	1	62	1	1	577	385	0	0	100000	No	40	10	150	29	0	0	40.89	0	35.974	0.88	No-No
874	red 191017_Maximum intensity projection.tif	14	1	63	1	1	584	384	0	0	100000	No	40	11	165	28	2.934	8.611	43.824	0.196	38.017	0.867	No-No
875	red 191017_Maximum intensity projection.tif	14	1	64	1	1	590	384	0	0	100000	No	40	12	180	27	2.49	6.2	46.314	0.166	40.056	0.865	No-No
876	red 191017_Maximum intensity projection.tif	14	1	65	1	1	606	393	0	0	100000	No	40	13	195	26	7.618	58.04	53.933	0.508	47.653	0.884	No-No
877	red 191017_Maximum intensity projection.tif	14	1	66	1	1	628	385	0	0	100000	No	40	14	210	25	9.715	94.379	63.648	0.648	54.028	0.849	No-No
878	red 191017_Maximum intensity projection.tif	14	1	67	1	1	628	385	0	0	100000	No	40	15	225	24	0	0	63.648	0	54.028	0.849	No-No
879	red 191017_Maximum intensity projection.tif	14	1	68	1	1	628	385	0	0	100000	No	40	16	240	23	0	0	63.648	0	54.028	0.849	No-No
880	red 191017_Maximum intensity projection.tif	14	1	69	1	1	628	385	0	0	100000	No	40	17	255	22	0	0	63.648	0	54.028	0.849	No-No
881	red 191017_Maximum intensity projection.tif	14	1	70	1	1	624	385	0	0	100000	No	40	18	270	21	1.66	2.756	65.308	0.111	52.528	0.804	No-No
882	red 191017_Maximum intensity projection.tif	14	1	71	1	1	617	378	0	0	100000	No	40	19	285	20	4.108	16.878	69.416	0.274	48.668	0.701	No-No
883	red 191017_Maximum intensity projection.tif	14	1	72	1	1	617	378	0	0	100000	No	40	20	300	19	0	0	69.416	0	48.668	0.701	No-No
884	red 191017_Maximum intensity projection.tif	14	1	73	1	1	620	377	0	0	100000	No	40	21	315	18	1.312	1.722	70.728	0.087	49.642	0.702	No-No
885	red 191017_Maximum intensity projection.tif	14	1	74	1	1	626	384	0	0	100000	No	40	22	330	17	3.826	14.639	74.554	0.255	53.101	0.712	No-No
886	red 191017_Maximum intensity projection.tif	14	1	75	1	1	640	389	0	0	100000	No	40	23	345	16	6.169	38.062	80.724	0.411	59.246	0.734	No-No
887	red 191017_Maximum intensity projection.tif	14	1	76	1	1	640	396	0	0	100000	No	40	24	360	15	2.905	8.439	83.629	0.194	60.505	0.723	No-No
888	red 191017_Maximum intensity projection.tif	14	1	77	1	1	626	390	0	0	100000	No	40	25	375	14	6.321	39.956	89.95	0.421	54.198	0.603	No-No
889	red 191017_Maximum intensity projection.tif	14	1	78	1	1	626	388	0	0	100000	No	40	26	390	13	0.83	0.689	90.78	0.055	53.822	0.593	No-No
890	red 191017_Maximum intensity projection.tif	14	1	79	1	1	633	396	0	0	100000	No	40	27	405	12	4.412	19.461	95.191	0.294	57.929	0.609	No-No
891	red 191017_Maximum intensity projection.tif	14	1	80	1	1	641	401	0	0	100000	No	40	28	420	11	3.915	15.328	99.107	0.261	61.836	0.624	No-No
892	red 191017_Maximum intensity projection.tif	14	1	81	1	1	650	409	0	0	100000	No	40	29	435	10	4.997	24.973	104.104	0.333	66.712	0.641	No-No
893	red 191017_Maximum intensity projection.tif	14	1	82	1	1	638	401	0	0	100000	No	40	30	450	9	5.985	35.823	110.089	0.399	60.745	0.552	No-No
894	red 191017_Maximum intensity projection.tif	14	1	83	1	1	637	400	0	0	100000	No	40	31	465	8	0.587	0.344	110.676	0.039	60.181	0.544	No-No
895	red 191017_Maximum intensity projection.tif	14	1	84	1	1	641	405	0	0	100000	No	40	32	480	7	2.657	7.061	113.333	0.177	62.644	0.553	No-No
896	red 191017_Maximum intensity projection.tif	14	1	85	1	1	641	405	0	0	100000	No	40	33	495	6	0	0	113.333	0	62.644	0.553	No-No
897	red 191017_Maximum intensity projection.tif	14	1	86	1	1	642	400	0	0	100000	No	40	34	510	5	2.116	4.478	115.449	0.141	62.006	0.537	No-No
898	red 191017_Maximum intensity projection.tif	14	1	87	1	1	648	394	0	0	100000	No	40	35	525	4	3.521	12.4	118.971	0.235	63.129	0.531	No-No
899	red 191017_Maximum intensity projection.tif	14	1	88	1	1	648	394	0	0	100000	No	40	36	540	3	0	0	118.971	0	63.129	0.531	No-No
900	red 191017_Maximum intensity projection.tif	14	1	89	1	1	648	394	0	0	100000	No	40	37	555	2	0	0	118.971	0	63.129	0.531	No-No
901	red 191017_Maximum intensity projection.tif	14	1	90	1	1	648	394	0	0	100000	No	40	38	570	1	0	0	118.971	0	63.129	0.531	No-No
902	red 191017_Maximum intensity projection.tif	14	1	91	1	1	648	385	0	0	100000	No	40	39	585	0	3.735	13.95	122.706	0.249	61.651	0.502	No-No
903	red 191017_Maximum intensity projection.tif	14a	0	92	1	1	646	365	0	0	100000	No	6	0	0	5	0	0	131.047	0.556	58.279	0.445	No-No
904	red 191017_Maximum intensity projection.tif	14a	0	93	1	1	648	356	0	0	100000	No	6	1	15	4	3.826	14.639	134.873	0.255	58.278	0.432	No-No
905	red 191017_Maximum intensity projection.tif	14a	0	94	1	1	648	350	0	0	100000	No	6	2	30	3	2.49	6.2	137.363	0.166	57.868	0.421	No-No
906	red 191017_Maximum intensity projection.tif	14a	0	95	1	1	636	361	0	0	100000	No	6	3	45	2	6.756	45.64	144.119	0.45	53.849	0.374	No-No
907	red 191017_Maximum intensity projection.tif	14a	0	96	1	1	596	328	0	0	100000	No	6	4	60	1	21.52	463.113	165.639	1.435	35.7	0.216	No-No
908	red 191017_Maximum intensity projection.tif	14a	0	97	1	1	592	298	0	0	100000	No	6	5	75	0	12.56	157.758	178.199	0.837	36.529	0.205	No-No
909	red 191017_Maximum intensity projection.tif	14b	0	92	1	1	642	390	0	0	100000	No	7	0	0	6	0	0	125.947	0.216	60.174	0.478	No-No
910	red 191017_Maximum intensity projection.tif	14b	0	93	1	1	648	394	0	0	100000	No	7	1	15	5	2.993	8.956	128.94	0.2	63.129	0.49	No-No
911	red 191017_Maximum intensity projection.tif	14b	0	94	1	1	654	397	0	0	100000	No	7	2	30	4	2.784	7.75	131.723	0.186	65.912	0.5	No-No
912	red 191017_Maximum intensity projection.tif	14b	0	95	1	1	681	410	0	0	100000	No	7	3	45	3	12.436	154.658	144.16	0.829	78.347	0.543	No-No
913	red 191017_Maximum intensity projection.tif	14b	0	96	1	1	681	420	0	0	100000	No	7	4	60	2	4.15	17.222	148.31	0.277	80.194	0.541	No-No
914	red 191017_Maximum intensity projection.tif	14b	0	97	1	1	682	426	0	0	100000	No	7	5	75	1	2.524	6.372	150.834	0.168	81.746	0.542	No-No
915	red 191017_Maximum intensity projection.tif	14b	0	97	1	1	693	444	0	0	100000	No	7	6	90	0	8.754	76.64	159.588	0.584	89.476	0.561	No-No
916	red 191017_Maximum intensity projection.tif	15	1	24	1	1	1544	117	0	0	100000	No	38	0	0	37	0	0	0	0	0	NaN	No-No
917	red 191017_Maximum intensity projection.tif	15	1	25	1	1	1540	112	0	0	100000	No	38	1	15	36	2.657	7.061	2.657	0.177	2.657	1	No-No
918	red 191017_Maximum intensity projection.tif	15	1	26	1	1	1540	112	0	0	100000	No	38	2	30	35	0	0	2.657	0	2.657	1	No-No
919	red 191017_Maximum intensity projection.tif	15	1	27	1	1	1540	112	0	0	100000	No	38	3	45	34	0	0	2.657	0	2.657	1	No-No
920	red 191017_Maximum intensity projection.tif	15	1	28	1	1	1540	108	0	0	100000	No	38	4	60	33	1.66	2.756	4.317	0.111	4.087	0.947	No-No
921	red 191017_Maximum intensity projection.tif	15	1	29	1	1	1540	94	0	0	100000	No	38	5	75	32	5.81	33.756	10.127	0.387	9.688	0.957	No-No
922	red 191017_Maximum intensity projection.tif	15	1	30	1	1	1540	106	0	0	100000	No	38	6	90	31	4.98	24.8	15.107	0.332	4.857	0.322	No-No
923	red 191017_Maximum intensity projection.tif	15	1	31	1	1	1540	108	0	0	100000	No	38	7	105	30	0.83	0.689	15.937	0.055	4.087	0.256	No-No
924	red 191017_Maximum intensity projection.tif	15	1	32	1	1	1540	98	0	0	100000	No	38	8	120	29	4.15	17.222	20.087	0.277	8.058	0.401	No-No
925	red 191017_Maximum intensity projection.tif	15	1	33	1	1	1542	93	0	0	100000	No	38	9	135	28	2.235	4.995	22.322	0.149	9.995	0.448	No-No
926	red 191017_Maximum intensity projection.tif	15	1	34	1	1	1553	93	0	0	100000	No	38	10	150	27	4.565	20.839	26.887	0.304	10.637	0.396	No-No
927	red 191017_Maximum intensity projection.tif	15	1	35	1	1	1553	93	0	0	100000	No	38	11	165	26	0	0	26.887	0	10.637	0.396	No-No
928	red 191017_Maximum intensity projection.tif	15	1	36	1	1	1560	96	0	0	100000	No	38	12	180	25	3.161	9.989	30.048	0.211	10.956	0.365	No-No
929	red 191017_Maximum intensity projection.tif	15	1	37	1	1	1560	94	0	0	100000	No	38	13	195	24	0.83	0.689	30.878	0.055	11.627	0.377	No-No
930	red 191017_Maximum intensity projection.tif	15	1	38	1	1	1562	94	0	0	100000	No	38	14	210	23	0.83	0.689	31.708	0.055	12.121	0.382	No-No
931	red 191017_Maximum intensity projection.tif	15	1	39	1	1	1582	89	0	0	100000	No	38	15	225	22	8.555	73.196	40.263	0.57	19.589	0.487	No-No
932	red 191017_Maximum intensity projection.tif	15	1	40	1	1	1584	89	0	0	100000	No	38	16	240	21	0.83	0.689	41.093	0.055	20.263	0.493	No-No
933	red 191017_Maximum intensity projection.tif	15	1	41	1	1	1593	89	0	0	100000	No	38	17	255	20	3.735	13.95	44.828	0.249	23.421	0.522	No-No
934	red 191017_Maximum intensity projection.tif	15	1	42	1	1	1593	89	0	0	100000	No	38	18	270	19	0	0	44.828	0	23.421	0.522	No-No
935	red 191017_Maximum intensity projection.tif	15	1	43	1	1	1596	100	0	0	100000	No	38	19	285	18	4.732	22.389	49.56	0.315	22.704	0.458	No-No
936	red 191017_Maximum intensity projection.tif	15	1	44	1	1	1594	100	0	0	100000	No	38	20	300	17	0.83	0.689	50.39	0.055	21.917	0.435	No-No
937	red 191017_Maximum intensity projection.tif	15	1	45	1	1	1596	100	0	0	100000	No	38	21	315	16	0.83	0.689	51.22	0.055	22.704	0.443	No-No
938	red 191017_Maximum intensity projection.tif	15	1	46	1	1	1598	96	0	0	100000	No	38	22	330	15	1.856	3.445	53.076	0.124	24.045	0.453	No-No
939	red 191017_Maximum intensity projection.tif	15	1	47	1	1	1598	89	0	0	100000	No	38	23	345	14	2.905	8.439	55.981	0.194	25.243	0.451	No-No
940	red 191017_Maximum intensity projection.tif	15	1	48	1	1	1598	89	0	0	100000	No	38	24	360	13	0	0	55.981	0	25.243	0.451	No-No
941	red 191017_Maximum intensity projection.tif	15	1	49	1	1	1600	92	0	0	100000	No	38	25	375	12	1.496	2.239	57.477	0.1	25.451	0.443	No-No
942	red 191017_Maximum intensity projection.tif	15	1	50	1	1	1605	94	0	0	100000	No	38	26	390	11	2.235	4.995	59.712	0.149	27.055	0.453	No-No
943	red 191017_Maximum intensity projection.tif	15	1	51	1	1	1605	94	0	0	100000	No	38	27	405	10	0	0	59.712	0	27.055	0.453	No-No
944	red 191017_Maximum intensity projection.tif	15	1	52	1	1	1605	94	0	0	100000	No	38	28	420	9	0	0	59.712	0	27.055	0.453	No-No
945	red 191017_Maximum intensity projection.tif	15	1	53	1	1	1605	94	0	0	100000	No	38	29	435	8	0	0	59.712	0	27.055	0.453	No-No
946	red 191017_Maximum intensity projection.tif	15	1	54	1	1	1605	94	0	0	100000	No	38	30	450	7	0	0	59.712	0	27.055	0.453	No-No
947	red 191017_Maximum intensity projection.tif	15	1	55	1	1	1605	92	0	0	100000	No	38	31	465	6	0.83	0.689	60.542	0.055	27.359	0.452	No-No
948	red 191017_Maximum intensity projection.tif	15	1	56	1	1	1608	92	0	0	100000	No	38	32	480	5	1.245	1.55	61.787	0.083	28.514	0.461	No-No
949	red 191017_Maximum intensity projection.tif	15	1	57	1	1	1624	93	0	0	100000	No	38	33	495	4	6.653	44.262	68.44	0.444	34.662	0.506	No-No
950	red 191017_Maximum intensity projection.tif	15	1	58	1	1	1622	92	0	0	100000	No	38	34	510	3	0.928	0.861	69.368	0.062	33.992	0.49	No-No
951	red 191017_Maximum intensity projection.tif	15	1	59	1	1	1628	85	0	0	100000	No	38	35	525	2	3.826	14.639	73.194	0.255	37.304	0.51	No-No
952	red 191017_Maximum intensity projection.tif	15	1	60	1	1	1628	85	0	0	100000	No	38	36	540	1	0	0	73.194	0	37.304	0.51	No-No
953	red 191017_Maximum intensity projection.tif	15	1	61	1	1	1624	85	0	0	100000	No	38	37	555	0	1.66	2.756	74.854	0.111	35.757	0.478	No-No
954	red 191017_Maximum intensity projection.tif	15a	0	62	1	1	1644	93	0	0	100000	No	31	0	0	30	0	0	83.793	0.596	42.678	0.509	No-No
955	red 191017_Maximum intensity projection.tif	15a	0	63	1	1	1653	108	0	0	100000	No	31	1	15	29	7.26	52.701	91.053	0.484	45.389	0.498	No-No
956	red 191017_Maximum intensity projection.tif	15a	0	64	1	1	1672	121	0	0	100000	No	31	2	30	28	9.554	91.279	100.607	0.637	53.146	0.528	No-No
957	red 191017_Maximum intensity projection.tif	15a	0	65	1	1	1694	128	0	0	100000	No	31	3	45	27	9.581	91.796	110.188	0.639	62.417	0.566	No-No
958	red 191017_Maximum intensity projection.tif	15a	0	66	1	1	1697	130	0	0	100000	No	31	4	60	26	1.496	2.239	111.684	0.1	63.724	0.571	No-No
959	red 191017_Maximum intensity projection.tif	15a	0	67	1	1	1698	130	0	0	100000	No	31	5	75	25	0.415	0.172	112.099	0.028	64.137	0.572	No-No
960	red 191017_Maximum intensity projection.tif	15a	0	68	1	1	1692	130	0	0	100000	No	31	6	90	24	2.49	6.2	114.589	0.166	61.656	0.538	No-No
961	red 191017_Maximum intensity projection.tif	15a	0	69	1	1	1684	144	0	0	100000	No	31	7	105	23	6.692	44.778	121.281	0.446	59.171	0.488	No-No
962	red 191017_Maximum intensity projection.tif	15a	0	70	1	1	1682	150	0	0	100000	No	31	8	120	22	2.625	6.889	123.906	0.175	58.885	0.475	No-No
963	red 191017_Maximum intensity projection.tif	15a	0	71	1	1	1674	153	0	0	100000	No	31	9	135	21	3.546	12.572	127.451	0.236	55.98	0.439	No-No
964	red 191017_Maximum intensity projection.tif	15a	0	72	1	1	1686	158	0	0	100000	No	31	10	150	20	5.395	29.106	132.846	0.36	61.337	0.462	No-No
965	red 191017_Maximum intensity projection.tif	15a	0	73	1	1	1684	173	0	0	100000	No	31	11	165	19	6.28	39.44	139.126	0.419	62.576	0.45	No-No
966	red 191017_Maximum intensity projection.tif	15a	0	74	1	1	1689	178	0	0	100000	No	31	12	180	18	2.934	8.611	142.061	0.196	65.283	0.46	No-No
967	red 191017_Maximum intensity projection.tif	15a	0	75	1	1	1689	180	0	0	100000	No	31	13	195	17	0.83	0.689	142.891	0.055	65.609	0.459	No-No
968	red 191017_Maximum intensity projection.tif	15a	0	76	1	1	1689	180	0	0	100000	No	31	14	210	16	0	0	142.891	0	65.609	0.459	No-No
969	red 191017_Maximum intensity projection.tif	15a	0	77	1	1	1697	174	0	0	100000	No	31	15	225	15	4.15	17.222	147.041	0.277	67.758	0.461	No-No
970	red 191017_Maximum intensity projection.tif	15a	0	78	1	1	1692	189	0	0	100000	No	31	16	240	14	6.562	43.056	153.603	0.437	68.302	0.445	No-No
971	red 191017_Maximum intensity projection.tif	15a	0	79	1	1	1688	193	0	0	100000	No	31	17	255	13	2.348	5.511	155.95	0.157	67.572	0.433	No-No
972	red 191017_Maximum intensity projection.tif	15a	0	80	1	1	1700	181	0	0	100000	No	31	18	270	12	7.043	49.601	162.993	0.47	69.976	0.429	No-No
973	red 191017_Maximum intensity projection.tif	15a	0	81	1	1	1710	170	0	0	100000	No	31	19	285	11	6.169	38.062	169.162	0.411	72.316	0.427	No-No
974	red 191017_Maximum intensity projection.tif	15a	0	82	1	1	1725	150	0	0	100000	No	31	20	300	10	10.375	107.641	179.537	0.692	76.353	0.425	No-No
975	red 191017_Maximum intensity projection.tif	15a	0	83	1	1	1725	148	0	0	100000	No	31	21	315	9	0.83	0.689	180.367	0.055	76.209	0.423	No-No
976	red 191017_Maximum intensity projection.tif	15a	0	84	1	1	1725	149	0	0	100000	No	31	22	330	8	0.415	0.172	180.782	0.028	76.28	0.422	No-No
977	red 191017_Maximum intensity projection.tif	15a	0	85	1	1	1733	152	0	0	100000	No	31	23	345	7	3.546	12.572	184.328	0.236	79.769	0.433	No-No
978	red 191017_Maximum intensity projection.tif	15a	0	86	1	1	1760	156	0	0	100000	No	31	24	360	6	11.327	128.308	195.656	0.755	91.089	0.466	No-No
979	red 191017_Maximum intensity projection.tif	15a	0	87	1	1	1762	153	0	0	100000	No	31	25	375	5	1.496	2.239	197.152	0.1	91.695	0.465	No-No
980	red 191017_Maximum intensity projection.tif	15a	0	88	1	1	1762	153	0	0	100000	No	31	26	390	4	0	0	197.152	0	91.695	0.465	No-No
981	red 191017_Maximum intensity projection.tif	15a	0	89	1	1	1762	150	0	0	100000	No	31	27	405	3	1.245	1.55	198.397	0.083	91.501	0.461	No-No
982	red 191017_Maximum intensity projection.tif	15a	0	90	1	1	1760	124	0	0	100000	No	31	28	420	2	10.822	117.113	209.219	0.721	89.687	0.429	No-No
983	red 191017_Maximum intensity projection.tif	15a	0	91	1	1	1760	160	0	0	100000	No	31	29	435	1	14.94	223.204	224.159	0.996	91.399	0.408	No-No
984	red 191017_Maximum intensity projection.tif	15a	0	92	1	1	1762	161	0	0	100000	No	31	30	450	0	0.928	0.861	225.087	0.062	92.294	0.41	No-No
985	red 191017_Maximum intensity projection.tif	15b	0	62	1	1	1629	77	0	0	100000	No	33	0	0	32	0	0	78.769	0.261	38.986	0.495	No-No
986	red 191017_Maximum intensity projection.tif	15b	0	63	1	1	1613	89	0	0	100000	No	33	1	15	31	8.3	68.89	87.069	0.553	30.903	0.355	No-No
987	red 191017_Maximum intensity projection.tif	15b	0	64	1	1	1604	90	0	0	100000	No	33	2	30	30	3.758	14.122	90.827	0.251	27.305	0.301	No-No
988	red 191017_Maximum intensity projection.tif	15b	0	65	1	1	1588	98	0	0	100000	No	33	3	45	29	7.424	55.112	98.251	0.495	19.89	0.202	No-No
989	red 191017_Maximum intensity projection.tif	15b	0	66	1	1	1588	84	0	0	100000	No	33	4	60	28	5.81	33.756	104.061	0.387	22.825	0.219	No-No
990	red 191017_Maximum intensity projection.tif	15b	0	67	1	1	1625	88	0	0	100000	No	33	5	75	27	15.444	238.532	119.505	1.03	35.704	0.299	No-No
991	red 191017_Maximum intensity projection.tif	15b	0	68	1	1	1625	88	0	0	100000	No	33	6	90	26	0	0	119.505	0	35.704	0.299	No-No
992	red 191017_Maximum intensity projection.tif	15b	0	69	1	1	1625	77	0	0	100000	No	33	7	105	25	4.565	20.839	124.07	0.304	37.49	0.302	No-No
993	red 191017_Maximum intensity projection.tif	15b	0	70	1	1	1625	88	0	0	100000	No	33	8	120	24	4.565	20.839	128.635	0.304	35.704	0.278	No-No
994	red 191017_Maximum intensity projection.tif	15b	0	71	1	1	1626	88	0	0	100000	No	33	9	135	23	0.415	0.172	129.05	0.028	36.095	0.28	No-No
995	red 191017_Maximum intensity projection.tif	15b	0	72	1	1	1630	80	0	0	100000	No	33	10	150	22	3.712	13.778	132.762	0.247	38.853	0.293	No-No
996	red 191017_Maximum intensity projection.tif	15b	0	73	1	1	1632	84	0	0	100000	No	33	11	165	21	1.856	3.445	134.618	0.124	39.003	0.29	No-No
997	red 191017_Maximum intensity projection.tif	15b	0	74	1	1	1628	85	0	0	100000	No	33	12	180	20	1.711	2.928	136.329	0.114	37.304	0.274	No-No
998	red 191017_Maximum intensity projection.tif	15b	0	75	1	1	1617	85	0	0	100000	No	33	13	195	19	4.565	20.839	140.894	0.304	33.078	0.235	No-No
999	red 191017_Maximum intensity projection.tif	15b	0	76	1	1	1593	92	0	0	100000	No	33	14	210	18	10.375	107.641	151.269	0.692	22.829	0.151	No-No
1000	red 191017_Maximum intensity projection.tif	15b	0	77	1	1	1589	102	0	0	100000	No	33	15	225	17	4.47	19.978	155.739	0.298	19.685	0.126	No-No
1001	red 191017_Maximum intensity projection.tif	15b	0	78	1	1	1581	105	0	0	100000	No	33	16	240	16	3.546	12.572	159.285	0.236	16.142	0.101	No-No
1002	red 191017_Maximum intensity projection.tif	15b	0	79	1	1	1556	96	0	0	100000	No	33	17	255	15	11.027	121.591	170.311	0.735	10.038	0.059	No-No
1003	red 191017_Maximum intensity projection.tif	15b	0	80	1	1	1528	98	0	0	100000	No	33	18	270	14	11.65	135.713	181.961	0.777	10.308	0.057	No-No
1004	red 191017_Maximum intensity projection.tif	15b	0	81	1	1	1542	101	0	0	100000	No	33	19	285	13	5.942	35.306	187.903	0.396	6.692	0.036	No-No
1005	red 191017_Maximum intensity projection.tif	15b	0	82	1	1	1540	101	0	0	100000	No	33	20	300	12	0.83	0.689	188.733	0.055	6.844	0.036	No-No
1006	red 191017_Maximum intensity projection.tif	15b	0	83	1	1	1538	98	0	0	100000	No	33	21	315	11	1.496	2.239	190.229	0.1	8.269	0.043	No-No
1007	red 191017_Maximum intensity projection.tif	15b	0	84	1	1	1534	86	0	0	100000	No	33	22	330	10	5.249	27.556	195.479	0.35	13.518	0.069	No-No
1008	red 191017_Maximum intensity projection.tif	15b	0	85	1	1	1541	64	0	0	100000	No	33	23	345	9	9.581	91.796	205.06	0.639	22.03	0.107	No-No
1009	red 191017_Maximum intensity projection.tif	15b	0	86	1	1	1541	70	0	0	100000	No	33	24	360	8	2.49	6.2	207.55	0.166	19.545	0.094	No-No
1010	red 191017_Maximum intensity projection.tif	15b	0	87	1	1	1541	88	0	0	100000	No	33	25	375	7	7.47	55.801	215.02	0.498	12.099	0.056	No-No
1011	red 191017_Maximum intensity projection.tif	15b	0	88	1	1	1538	102	0	0	100000	No	33	26	390	6	5.942	35.306	220.962	0.396	6.705	0.03	No-No
1012	red 191017_Maximum intensity projection.tif	15b	0	89	1	1	1528	122	0	0	100000	No	33	27	405	5	9.28	86.113	230.241	0.619	6.957	0.03	No-No
1013	red 191017_Maximum intensity projection.tif	15b	0	90	1	1	1530	132	0	0	100000	No	33	28	420	4	4.232	17.911	234.473	0.282	8.515	0.036	No-No
1014	red 191017_Maximum intensity projection.tif	15b	0	91	1	1	1533	137	0	0	100000	No	33	29	435	3	2.42	5.856	236.893	0.161	9.473	0.04	No-No
1015	red 191017_Maximum intensity projection.tif	15b	0	92	1	1	1533	138	0	0	100000	No	33	30	450	2	0.415	0.172	237.308	0.028	9.838	0.041	No-No
1016	red 191017_Maximum intensity projection.tif	15b	0	93	1	1	1516	138	0	0	100000	No	33	31	465	1	7.055	49.773	244.363	0.47	14.525	0.059	No-No
1017	red 191017_Maximum intensity projection.tif	15b	0	94	1	1	1521	145	0	0	100000	No	33	32	480	0	3.57	12.745	247.933	0.238	15.038	0.061	No-No
1018	red 191017_Maximum intensity projection.tif	16	1	54	1	1	802	101	0	0	100000	No	17	0	0	16	0	0	0	0	0	NaN	No-No
1019	red 191017_Maximum intensity projection.tif	16	1	55	1	1	801	101	0	0	100000	No	17	1	15	15	0.415	0.172	0.415	0.028	0.415	1	No-No
1020	red 191017_Maximum intensity projection.tif	16	1	56	1	1	801	101	0	0	100000	No	17	2	30	14	0	0	0.415	0	0.415	1	No-No
1021	red 191017_Maximum intensity projection.tif	16	1	57	1	1	808	98	0	0	100000	No	17	3	45	13	3.161	9.989	3.576	0.211	2.784	0.779	No-No
1022	red 191017_Maximum intensity projection.tif	16	1	58	1	1	812	112	0	0	100000	No	17	4	60	12	6.042	36.512	9.618	0.403	6.169	0.641	No-No
1023	red 191017_Maximum intensity projection.tif	16	1	59	1	1	822	97	0	0	100000	No	17	5	75	11	7.482	55.973	17.1	0.499	8.464	0.495	No-No
1024	red 191017_Maximum intensity projection.tif	16	1	60	1	1	822	97	0	0	100000	No	17	6	90	10	0	0	17.1	0	8.464	0.495	No-No
1025	red 191017_Maximum intensity projection.tif	16	1	61	1	1	826	89	0	0	100000	No	17	7	105	9	3.712	13.778	20.811	0.247	11.136	0.535	No-No
1026	red 191017_Maximum intensity projection.tif	16	1	62	1	1	830	82	0	0	100000	No	17	8	120	8	3.346	11.195	24.157	0.223	14.043	0.581	No-No
1027	red 191017_Maximum intensity projection.tif	16	1	63	1	1	838	74	0	0	100000	No	17	9	135	7	4.695	22.045	28.852	0.313	18.675	0.647	No-No
1028	red 191017_Maximum intensity projection.tif	16	1	64	1	1	838	74	0	0	100000	No	17	10	150	6	0	0	28.852	0	18.675	0.647	No-No
1029	red 191017_Maximum intensity projection.tif	16	1	65	1	1	838	80	0	0	100000	No	17	11	165	5	2.49	6.2	31.342	0.166	17.296	0.552	No-No
1030	red 191017_Maximum intensity projection.tif	16	1	66	1	1	837	76	0	0	100000	No	17	12	180	4	1.711	2.928	33.054	0.114	17.85	0.54	No-No
1031	red 191017_Maximum intensity projection.tif	16	1	67	1	1	837	76	0	0	100000	No	17	13	195	3	0	0	33.054	0	17.85	0.54	No-No
1032	red 191017_Maximum intensity projection.tif	16	1	68	1	1	837	72	0	0	100000	No	17	14	210	2	1.66	2.756	34.714	0.111	18.863	0.543	No-No
1033	red 191017_Maximum intensity projection.tif	16	1	69	1	1	844	70	0	0	100000	No	17	15	225	1	3.021	9.128	37.735	0.201	21.664	0.574	No-No
1034	red 191017_Maximum intensity projection.tif	16	1	70	1	1	845	76	0	0	100000	No	17	16	240	0	2.524	6.372	40.259	0.168	20.642	0.513	No-No
1035	red 191017_Maximum intensity projection.tif	16a	0	71	1	1	874	70	0	0	100000	No	27	0	0	26	0	0	52.549	0.819	32.532	0.619	No-No
1036	red 191017_Maximum intensity projection.tif	16a	0	72	1	1	874	78	0	0	100000	No	27	1	15	25	3.32	11.022	55.869	0.221	31.368	0.561	No-No
1037	red 191017_Maximum intensity projection.tif	16a	0	73	1	1	881	92	0	0	100000	No	27	2	30	24	6.496	42.195	62.365	0.433	32.997	0.529	No-No
1038	red 191017_Maximum intensity projection.tif	16a	0	74	1	1	889	94	0	0	100000	No	27	3	45	23	3.422	11.711	65.787	0.228	36.222	0.551	No-No
1039	red 191017_Maximum intensity projection.tif	16a	0	75	1	1	902	94	0	0	100000	No	27	4	60	22	5.395	29.106	71.182	0.36	41.602	0.584	No-No
1040	red 191017_Maximum intensity projection.tif	16a	0	76	1	1	918	94	0	0	100000	No	27	5	75	21	6.64	44.09	77.822	0.443	48.228	0.62	No-No
1041	red 191017_Maximum intensity projection.tif	16a	0	77	1	1	925	94	0	0	100000	No	27	6	90	20	2.905	8.439	80.727	0.194	51.128	0.633	No-No
1042	red 191017_Maximum intensity projection.tif	16a	0	78	1	1	937	100	0	0	100000	No	27	7	105	19	5.568	31.001	86.295	0.371	56.027	0.649	No-No
1043	red 191017_Maximum intensity projection.tif	16a	0	79	1	1	954	98	0	0	100000	No	27	8	120	18	7.104	50.462	93.398	0.474	63.092	0.676	No-No
1044	red 191017_Maximum intensity projection.tif	16a	0	80	1	1	994	96	0	0	100000	No	27	9	135	17	16.621	276.249	110.019	1.108	79.707	0.724	No-No
1045	red 191017_Maximum intensity projection.tif	16a	0	81	1	1	997	93	0	0	100000	No	27	10	150	16	1.761	3.1	111.78	0.117	80.993	0.725	No-No
1046	red 191017_Maximum intensity projection.tif	16a	0	82	1	1	997	92	0	0	100000	No	27	11	165	15	0.415	0.172	112.195	0.028	81.011	0.722	No-No
1047	red 191017_Maximum intensity projection.tif	16a	0	83	1	1	1012	86	0	0	100000	No	27	12	180	14	6.705	44.951	118.899	0.447	87.372	0.735	No-No
1048	red 191017_Maximum intensity projection.tif	16a	0	84	1	1	1029	85	0	0	100000	No	27	13	195	13	7.067	49.945	125.967	0.471	94.439	0.75	No-No
1049	red 191017_Maximum intensity projection.tif	16a	0	85	1	1	1053	86	0	0	100000	No	27	14	210	12	9.969	99.374	135.935	0.665	104.351	0.768	No-No
1050	red 191017_Maximum intensity projection.tif	16a	0	86	1	1	1076	85	0	0	100000	No	27	15	225	11	9.554	91.279	145.489	0.637	113.904	0.783	No-No
1051	red 191017_Maximum intensity projection.tif	16a	0	87	1	1	1082	82	0	0	100000	No	27	16	240	10	2.784	7.75	148.273	0.186	116.467	0.785	No-No
1052	red 191017_Maximum intensity projection.tif	16a	0	88	1	1	1082	80	0	0	100000	No	27	17	255	9	0.83	0.689	149.103	0.055	116.526	0.782	No-No
1053	red 191017_Maximum intensity projection.tif	16a	0	89	1	1	1077	72	0	0	100000	No	27	18	270	8	3.915	15.328	153.018	0.261	114.758	0.75	No-No
1054	red 191017_Maximum intensity projection.tif	16a	0	90	1	1	1072	72	0	0	100000	No	27	19	285	7	2.075	4.306	155.093	0.138	112.694	0.727	No-No
1055	red 191017_Maximum intensity projection.tif	16a	0	91	1	1	1069	73	0	0	100000	No	27	20	300	6	1.312	1.722	156.406	0.087	111.413	0.712	No-No
1056	red 191017_Maximum intensity projection.tif	16a	0	92	1	1	1074	72	0	0	100000	No	27	21	315	5	2.116	4.478	158.522	0.141	113.52	0.716	No-No
1057	red 191017_Maximum intensity projection.tif	16a	0	93	1	1	1101	68	0	0	100000	No	27	22	330	4	11.327	128.308	169.849	0.755	124.838	0.735	No-No
1058	red 191017_Maximum intensity projection.tif	16a	0	94	1	1	1101	68	0	0	100000	No	27	23	345	3	0	0	169.849	0	124.838	0.735	No-No
1059	red 191017_Maximum intensity projection.tif	16a	0	95	1	1	1101	68	0	0	100000	No	27	24	360	2	0	0	169.849	0	124.838	0.735	No-No
1060	red 191017_Maximum intensity projection.tif	16a	0	96	1	1	1117	53	0	0	100000	No	27	25	375	1	9.102	82.84	178.951	0.607	132.234	0.739	No-No
1061	red 191017_Maximum intensity projection.tif	16a	0	97	1	1	1116	78	0	0	100000	No	27	26	390	0	10.383	107.813	189.334	0.692	130.659	0.69	No-No
1062	red 191017_Maximum intensity projection.tif	16b	0	71	1	1	833	90	0	0	100000	No	23	0	0	22	0	0	47.911	0.51	13.651	0.285	No-No
1063	red 191017_Maximum intensity projection.tif	16b	0	72	1	1	830	93	0	0	100000	No	23	1	15	21	1.761	3.1	49.672	0.117	12.085	0.243	No-No
1064	red 191017_Maximum intensity projection.tif	16b	0	73	1	1	830	94	0	0	100000	No	23	2	30	20	0.415	0.172	50.087	0.028	11.978	0.239	No-No
1065	red 191017_Maximum intensity projection.tif	16b	0	74	1	1	824	101	0	0	100000	No	23	3	45	19	3.826	14.639	53.913	0.255	9.13	0.169	No-No
1066	red 191017_Maximum intensity projection.tif	16b	0	75	1	1	822	102	0	0	100000	No	23	4	60	18	0.928	0.861	54.841	0.062	8.31	0.152	No-No
1067	red 191017_Maximum intensity projection.tif	16b	0	76	1	1	816	104	0	0	100000	No	23	5	75	17	2.625	6.889	57.466	0.175	5.942	0.103	No-No
1068	red 191017_Maximum intensity projection.tif	16b	0	77	1	1	805	102	0	0	100000	No	23	6	90	16	4.64	21.528	62.106	0.309	1.312	0.021	No-No
1069	red 191017_Maximum intensity projection.tif	16b	0	78	1	1	792	102	0	0	100000	No	23	7	105	15	5.395	29.106	67.501	0.36	4.171	0.062	No-No
1070	red 191017_Maximum intensity projection.tif	16b	0	79	1	1	769	109	0	0	100000	No	23	8	120	14	9.977	99.546	77.478	0.665	14.092	0.182	No-No
1071	red 191017_Maximum intensity projection.tif	16b	0	80	1	1	753	112	0	0	100000	No	23	9	135	13	6.756	45.64	84.234	0.45	20.841	0.247	No-No
1072	red 191017_Maximum intensity projection.tif	16b	0	81	1	1	740	124	0	0	100000	No	23	10	150	12	7.342	53.906	91.576	0.489	27.443	0.3	No-No
1073	red 191017_Maximum intensity projection.tif	16b	0	82	1	1	728	129	0	0	100000	No	23	11	165	11	5.395	29.106	96.971	0.36	32.835	0.339	No-No
1074	red 191017_Maximum intensity projection.tif	16b	0	83	1	1	720	132	0	0	100000	No	23	12	180	10	3.546	12.572	100.517	0.236	36.381	0.362	No-No
1075	red 191017_Maximum intensity projection.tif	16b	0	84	1	1	716	132	0	0	100000	No	23	13	195	9	1.66	2.756	102.177	0.111	37.938	0.371	No-No
1076	red 191017_Maximum intensity projection.tif	16b	0	85	1	1	708	133	0	0	100000	No	23	14	210	8	3.346	11.195	105.522	0.223	41.208	0.391	No-No
1077	red 191017_Maximum intensity projection.tif	16b	0	86	1	1	709	148	0	0	100000	No	23	15	225	7	6.239	38.923	111.761	0.416	43.244	0.387	No-No
1078	red 191017_Maximum intensity projection.tif	16b	0	87	1	1	710	157	0	0	100000	No	23	16	240	6	3.758	14.122	115.519	0.251	44.697	0.387	No-No
1079	red 191017_Maximum intensity projection.tif	16b	0	88	1	1	709	173	0	0	100000	No	23	17	255	5	6.653	44.262	122.172	0.444	48.81	0.4	No-No
1080	red 191017_Maximum intensity projection.tif	16b	0	89	1	1	709	172	0	0	100000	No	23	18	270	4	0.415	0.172	122.587	0.028	48.557	0.396	No-No
1081	red 191017_Maximum intensity projection.tif	16b	0	90	1	1	720	150	0	0	100000	No	23	19	285	3	10.208	104.196	132.795	0.681	39.643	0.299	No-No
1082	red 191017_Maximum intensity projection.tif	16b	0	91	1	1	732	142	0	0	100000	No	23	20	300	2	5.985	35.823	138.78	0.399	33.666	0.243	No-No
1083	red 191017_Maximum intensity projection.tif	16b	0	92	1	1	732	142	0	0	100000	No	23	21	315	1	0	0	138.78	0	33.666	0.243	No-No
1084	red 191017_Maximum intensity projection.tif	16b	0	93	1	1	729	141	0	0	100000	No	23	22	330	0	1.312	1.722	140.092	0.087	34.545	0.247	No-No
1085	red 191017_Maximum intensity projection.tif	17	1	21	1	1	1979	306	0	0	100000	No	20	0	0	19	0	0	0	0	0	NaN	No-No
1086	red 191017_Maximum intensity projection.tif	17	1	22	1	1	1941	294	0	0	100000	No	20	1	15	18	16.538	273.493	16.538	1.103	16.538	1	No-No
1087	red 191017_Maximum intensity projection.tif	17	1	23	1	1	1955	297	0	0	100000	No	20	2	30	17	5.942	35.306	22.48	0.396	10.637	0.473	No-No
1088	red 191017_Maximum intensity projection.tif	17	1	24	1	1	1957	297	0	0	100000	No	20	3	45	16	0.83	0.689	23.31	0.055	9.864	0.423	No-No
1089	red 191017_Maximum intensity projection.tif	17	1	25	1	1	1960	300	0	0	100000	No	20	4	60	15	1.761	3.1	25.07	0.117	8.269	0.33	No-No
1090	red 191017_Maximum intensity projection.tif	17	1	26	1	1	1961	300	0	0	100000	No	20	5	75	14	0.415	0.172	25.485	0.028	7.874	0.309	No-No
1091	red 191017_Maximum intensity projection.tif	17	1	27	1	1	1961	298	0	0	100000	No	20	6	90	13	0.83	0.689	26.315	0.055	8.175	0.311	No-No
1092	red 191017_Maximum intensity projection.tif	17	1	28	1	1	1963	298	0	0	100000	No	20	7	105	12	0.83	0.689	27.145	0.055	7.424	0.273	No-No
1093	red 191017_Maximum intensity projection.tif	17	1	29	1	1	1964	296	0	0	100000	No	20	8	120	11	0.928	0.861	28.073	0.062	7.482	0.267	No-No
1094	red 191017_Maximum intensity projection.tif	17	1	30	1	1	1967	296	0	0	100000	No	20	9	135	10	1.245	1.55	29.318	0.083	6.483	0.221	No-No
1095	red 191017_Maximum intensity projection.tif	17	1	31	1	1	1980	290	0	0	100000	No	20	10	150	9	5.942	35.306	35.26	0.396	6.653	0.189	No-No
1096	red 191017_Maximum intensity projection.tif	17	1	32	1	1	1985	288	0	0	100000	No	20	11	165	8	2.235	4.995	37.495	0.149	7.874	0.21	No-No
1097	red 191017_Maximum intensity projection.tif	17	1	33	1	1	1985	288	0	0	100000	No	20	12	180	7	0	0	37.495	0	7.874	0.21	No-No
1098	red 191017_Maximum intensity projection.tif	17	1	34	1	1	1993	284	0	0	100000	No	20	13	195	6	3.712	13.778	41.207	0.247	10.822	0.263	No-No
1099	red 191017_Maximum intensity projection.tif	17	1	35	1	1	1995	282	0	0	100000	No	20	14	210	5	1.174	1.378	42.381	0.078	11.97	0.282	No-No
1100	red 191017_Maximum intensity projection.tif	17	1	36	1	1	1999	281	0	0	100000	No	20	15	225	4	1.711	2.928	44.092	0.114	13.286	0.301	No-No
1101	red 191017_Maximum intensity projection.tif	17	1	37	1	1	2004	280	0	0	100000	No	20	16	240	3	2.116	4.478	46.208	0.141	14.969	0.324	No-No
1102	red 191017_Maximum intensity projection.tif	17	1	38	1	1	2009	276	0	0	100000	No	20	17	255	2	2.657	7.061	48.865	0.177	17.607	0.36	No-No
1103	red 191017_Maximum intensity projection.tif	17	1	39	1	1	2027	254	0	0	100000	No	20	18	270	1	11.797	139.158	60.662	0.786	29.368	0.484	No-No
1104	red 191017_Maximum intensity projection.tif	17	1	40	1	1	2025	253	0	0	100000	No	20	19	285	0	0.928	0.861	61.59	0.062	29.124	0.473	No-No
1105	red 191017_Maximum intensity projection.tif	17a	0	41	1	1	2024	270	0	0	100000	No	25	0	0	24	0	0	68.657	0.471	23.916	0.348	No-Yes
1106	red 191017_Maximum intensity projection.tif	17a	0	42	1	1	2035	289	0	0	100000	No	25	1	15	23	9.111	83.012	77.768	0.607	24.287	0.312	No-Yes
1107	red 191017_Maximum intensity projection.tif	17a	0	43	1	1	2033	286	0	0	100000	No	25	2	30	22	1.496	2.239	79.264	0.1	23.898	0.301	No-Yes
1108	red 191017_Maximum intensity projection.tif	17a	0	44	1	1	2032	289	0	0	100000	No	25	3	45	21	1.312	1.722	80.577	0.087	23.099	0.287	No-Yes
1109	red 191017_Maximum intensity projection.tif	17a	0	45	1	1	2036	278	0	0	100000	No	25	4	60	20	4.857	23.595	85.434	0.324	26.355	0.308	No-Yes
1110	red 191017_Maximum intensity projection.tif	17a	0	46	1	1	2044	284	0	0	100000	No	25	5	75	19	4.15	17.222	89.584	0.277	28.478	0.318	No-Yes
1111	red 191017_Maximum intensity projection.tif	17a	0	47	1	1	2048	284	0	0	100000	No	25	6	90	18	1.66	2.756	91.244	0.111	30.055	0.329	No-Yes
1112	red 191017_Maximum intensity projection.tif	17a	0	48	1	1	2044	302	0	0	100000	No	25	7	105	17	7.652	58.556	98.896	0.51	27.026	0.273	No-Yes
1113	red 191017_Maximum intensity projection.tif	17a	0	49	1	1	2047	316	0	0	100000	No	25	8	120	16	5.942	35.306	104.838	0.396	28.524	0.272	No-Yes
1114	red 191017_Maximum intensity projection.tif	17a	0	50	1	1	2065	306	0	0	100000	No	25	9	135	15	8.545	73.023	113.383	0.57	35.69	0.315	No-Yes
1115	red 191017_Maximum intensity projection.tif	17a	0	51	1	1	2073	301	0	0	100000	No	25	10	150	14	3.915	15.328	117.299	0.261	39.065	0.333	No-Yes
1116	red 191017_Maximum intensity projection.tif	17a	0	52	1	1	2084	284	0	0	100000	No	25	11	165	13	8.403	70.612	125.702	0.56	44.521	0.354	No-Yes
1117	red 191017_Maximum intensity projection.tif	17a	0	53	1	1	2087	292	0	0	100000	No	25	12	180	12	3.546	12.572	129.247	0.236	45.195	0.35	No-Yes
1118	red 191017_Maximum intensity projection.tif	17a	0	54	1	1	2087	286	0	0	100000	No	25	13	195	11	2.49	6.2	131.737	0.166	45.582	0.346	No-Yes
1119	red 191017_Maximum intensity projection.tif	17a	0	55	1	1	2095	302	0	0	100000	No	25	14	210	10	7.424	55.112	139.161	0.495	48.169	0.346	No-Yes
1120	red 191017_Maximum intensity projection.tif	17a	0	56	1	1	2096	310	0	0	100000	No	25	15	225	9	3.346	11.195	142.507	0.223	48.583	0.341	No-Yes
1121	red 191017_Maximum intensity projection.tif	17a	0	57	1	1	2096	320	0	0	100000	No	25	16	240	8	4.15	17.222	146.657	0.277	48.901	0.333	No-Yes
1122	red 191017_Maximum intensity projection.tif	17a	0	58	1	1	2096	324	0	0	100000	No	25	17	255	7	1.66	2.756	148.317	0.111	49.126	0.331	No-Yes
1123	red 191017_Maximum intensity projection.tif	17a	0	59	1	1	2097	342	0	0	100000	No	25	18	270	6	7.482	55.973	155.799	0.499	51.198	0.329	No-Yes
1124	red 191017_Maximum intensity projection.tif	17a	0	60	1	1	2103	356	0	0	100000	Yes	25	19	285	5	6.321	39.956	162.12	0.421	55.486	0.342	No-Yes
1125	red 191017_Maximum intensity projection.tif	17a	0	61	1	1	2101	356	0	0	100000	Yes	25	20	300	4	0.83	0.689	162.95	0.055	54.717	0.336	No-Yes
1126	red 191017_Maximum intensity projection.tif	17a	0	62	1	1	2107	357	0	0	100000	Yes	25	21	315	3	2.524	6.372	165.474	0.168	57.181	0.346	No-Yes
1127	red 191017_Maximum intensity projection.tif	17a	0	63	1	1	2107	346	0	0	100000	No	25	22	330	2	4.565	20.839	170.039	0.304	55.653	0.327	No-Yes
1128	red 191017_Maximum intensity projection.tif	17a	0	64	1	1	2107	361	0	0	100000	Yes	25	23	345	1	6.225	38.751	176.264	0.415	57.816	0.328	No-Yes
1129	red 191017_Maximum intensity projection.tif	17a	0	65	1	1	2107	372	0	0	100000	Yes	25	24	360	0	4.565	20.839	180.829	0.304	59.766	0.331	No-Yes
1130	red 191017_Maximum intensity projection.tif	17b	0	41	1	1	2019	238	0	0	100000	No	22	0	0	21	0	0	68.294	0.447	32.74	0.479	No-No
1131	red 191017_Maximum intensity projection.tif	17b	0	42	1	1	2025	229	0	0	100000	No	22	1	15	20	4.489	20.15	72.783	0.299	37.223	0.511	No-No
1132	red 191017_Maximum intensity projection.tif	17b	0	43	1	1	2023	212	0	0	100000	No	22	2	30	19	7.104	50.462	79.887	0.474	43.072	0.539	No-No
1133	red 191017_Maximum intensity projection.tif	17b	0	44	1	1	2015	186	0	0	100000	No	22	3	45	18	11.289	127.446	91.176	0.753	51.993	0.57	No-No
1134	red 191017_Maximum intensity projection.tif	17b	0	45	1	1	2028	196	0	0	100000	No	22	4	60	17	6.807	46.329	97.982	0.454	49.974	0.51	No-No
1135	red 191017_Maximum intensity projection.tif	17b	0	46	1	1	2015	166	0	0	100000	No	22	5	75	16	13.569	184.109	111.551	0.905	59.99	0.538	No-No
1136	red 191017_Maximum intensity projection.tif	17b	0	47	1	1	2009	152	0	0	100000	No	22	6	90	15	6.321	39.956	117.872	0.421	65.111	0.552	No-No
1137	red 191017_Maximum intensity projection.tif	17b	0	48	1	1	2001	157	0	0	100000	No	22	7	105	14	3.915	15.328	121.787	0.261	62.505	0.513	No-No
1138	red 191017_Maximum intensity projection.tif	17b	0	49	1	1	2007	149	0	0	100000	No	22	8	120	13	4.15	17.222	125.937	0.277	66.183	0.526	No-No
1139	red 191017_Maximum intensity projection.tif	17b	0	50	1	1	2012	141	0	0	100000	No	22	9	135	12	3.915	15.328	129.852	0.261	69.831	0.538	No-No
1140	red 191017_Maximum intensity projection.tif	17b	0	51	1	1	2025	144	0	0	100000	No	22	10	150	11	5.537	30.656	135.389	0.369	69.888	0.516	No-No
1141	red 191017_Maximum intensity projection.tif	17b	0	52	1	1	2040	148	0	0	100000	No	22	11	165	10	6.443	41.506	141.832	0.43	70.287	0.496	No-No
1142	red 191017_Maximum intensity projection.tif	17b	0	53	1	1	2043	158	0	0	100000	No	22	12	180	9	4.333	18.773	146.164	0.289	66.917	0.458	No-No
1143	red 191017_Maximum intensity projection.tif	17b	0	54	1	1	2043	157	0	0	100000	No	22	13	195	8	0.415	0.172	146.579	0.028	67.298	0.459	No-No
1144	red 191017_Maximum intensity projection.tif	17b	0	55	1	1	2048	166	0	0	100000	No	22	14	210	7	4.273	18.256	150.852	0.285	64.773	0.429	No-No
1145	red 191017_Maximum intensity projection.tif	17b	0	56	1	1	2055	148	0	0	100000	No	22	15	225	6	8.015	64.24	158.867	0.534	72.761	0.458	No-No
1146	red 191017_Maximum intensity projection.tif	17b	0	57	1	1	2056	141	0	0	100000	No	22	16	240	5	2.934	8.611	161.802	0.196	75.564	0.467	No-No
1147	red 191017_Maximum intensity projection.tif	17b	0	58	1	1	2051	148	0	0	100000	No	22	17	255	4	3.57	12.745	165.372	0.238	72.057	0.436	No-No
1148	red 191017_Maximum intensity projection.tif	17b	0	59	1	1	2052	156	0	0	100000	No	22	18	270	3	3.346	11.195	168.717	0.223	69.23	0.41	No-No
1149	red 191017_Maximum intensity projection.tif	17b	0	60	1	1	2060	160	0	0	100000	No	22	19	285	2	3.712	13.778	172.429	0.247	69.29	0.402	No-No
1150	red 191017_Maximum intensity projection.tif	17b	0	61	1	1	2073	164	0	0	100000	No	22	20	300	1	5.645	31.862	178.074	0.376	70.672	0.397	No-No
1151	red 191017_Maximum intensity projection.tif	17b	0	62	1	1	2073	164	0	0	100000	No	22	21	315	0	0	0	178.074	0	70.672	0.397	No-No
1152	red 191017_Maximum intensity projection.tif	18	1	47	1	1	2061	473	0	0	100000	No	30	0	0	29	0	0	0	0	0	NaN	No-Yes
1153	red 191017_Maximum intensity projection.tif	18	1	48	1	1	2061	473	0	0	100000	No	30	1	15	28	0	0	0	0	0	NaN	No-Yes
1154	red 191017_Maximum intensity projection.tif	18	1	49	1	1	2061	473	0	0	100000	No	30	2	30	27	0	0	0	0	0	NaN	No-Yes
1155	red 191017_Maximum intensity projection.tif	18	1	50	1	1	2055	468	0	0	100000	No	30	3	45	26	3.241	10.506	3.241	0.216	3.241	1	No-Yes
1156	red 191017_Maximum intensity projection.tif	18	1	51	1	1	2055	468	0	0	100000	No	30	4	60	25	0	0	3.241	0	3.241	1	No-Yes
1157	red 191017_Maximum intensity projection.tif	18	1	52	1	1	2055	468	0	0	100000	No	30	5	75	24	0	0	3.241	0	3.241	1	No-Yes
1158	red 191017_Maximum intensity projection.tif	18	1	53	1	1	2059	468	0	0	100000	No	30	6	90	23	1.66	2.756	4.901	0.111	2.235	0.456	No-Yes
1159	red 191017_Maximum intensity projection.tif	18	1	54	1	1	2044	456	0	0	100000	No	30	7	105	22	7.972	63.551	12.873	0.531	9.977	0.775	No-Yes
1160	red 191017_Maximum intensity projection.tif	18	1	55	1	1	2043	456	0	0	100000	No	30	8	120	21	0.415	0.172	13.288	0.028	10.275	0.773	No-Yes
1161	red 191017_Maximum intensity projection.tif	18	1	56	1	1	2033	445	0	0	100000	No	30	9	135	20	6.169	38.062	19.458	0.411	16.433	0.845	No-Yes
1162	red 191017_Maximum intensity projection.tif	18	1	57	1	1	2033	445	0	0	100000	No	30	10	150	19	0	0	19.458	0	16.433	0.845	No-Yes
1163	red 191017_Maximum intensity projection.tif	18	1	58	1	1	2032	430	0	0	100000	Yes	30	11	165	18	6.239	38.923	25.696	0.416	21.524	0.838	No-Yes
1164	red 191017_Maximum intensity projection.tif	18	1	59	1	1	2029	425	0	0	100000	Yes	30	12	180	17	2.42	5.856	28.116	0.161	23.941	0.851	No-Yes
1165	red 191017_Maximum intensity projection.tif	18	1	60	1	1	2029	425	0	0	100000	Yes	30	13	195	16	0	0	28.116	0	23.941	0.851	No-Yes
1166	red 191017_Maximum intensity projection.tif	18	1	61	1	1	2029	429	0	0	100000	Yes	30	14	210	15	1.66	2.756	29.776	0.111	22.578	0.758	No-Yes
1167	red 191017_Maximum intensity projection.tif	18	1	62	1	1	2039	452	0	0	100000	No	30	15	225	14	10.408	108.33	40.184	0.694	12.622	0.314	No-Yes
1168	red 191017_Maximum intensity projection.tif	18	1	63	1	1	2040	456	0	0	100000	No	30	16	240	13	1.711	2.928	41.895	0.114	11.213	0.268	No-Yes
1169	red 191017_Maximum intensity projection.tif	18	1	64	1	1	2043	456	0	0	100000	No	30	17	255	12	1.245	1.55	43.14	0.083	10.275	0.238	No-Yes
1170	red 191017_Maximum intensity projection.tif	18	1	65	1	1	2043	456	0	0	100000	No	30	18	270	11	0	0	43.14	0	10.275	0.238	No-Yes
1171	red 191017_Maximum intensity projection.tif	18	1	66	1	1	2045	456	0	0	100000	No	30	19	285	10	0.83	0.689	43.97	0.055	9.688	0.22	No-Yes
1172	red 191017_Maximum intensity projection.tif	18	1	67	1	1	2045	454	0	0	100000	No	30	20	300	9	0.83	0.689	44.8	0.055	10.308	0.23	No-Yes
1173	red 191017_Maximum intensity projection.tif	18	1	68	1	1	2051	452	0	0	100000	No	30	21	315	8	2.625	6.889	47.425	0.175	9.653	0.204	No-Yes
1174	red 191017_Maximum intensity projection.tif	18	1	69	1	1	2051	450	0	0	100000	No	30	22	330	7	0.83	0.689	48.255	0.055	10.408	0.216	No-Yes
1175	red 191017_Maximum intensity projection.tif	18	1	70	1	1	2051	449	0	0	100000	No	30	23	345	6	0.415	0.172	48.67	0.028	10.79	0.222	No-Yes
1176	red 191017_Maximum intensity projection.tif	18	1	71	1	1	2052	441	0	0	100000	No	30	24	360	5	3.346	11.195	52.016	0.223	13.795	0.265	No-Yes
1177	red 191017_Maximum intensity projection.tif	18	1	72	1	1	2053	436	0	0	100000	Yes	30	25	375	4	2.116	4.478	54.132	0.141	15.71	0.29	No-Yes
1178	red 191017_Maximum intensity projection.tif	18	1	73	1	1	2047	426	0	0	100000	Yes	30	26	390	3	4.84	23.423	58.972	0.323	20.352	0.345	No-Yes
1179	red 191017_Maximum intensity projection.tif	18	1	74	1	1	2047	430	0	0	100000	Yes	30	27	405	2	1.66	2.756	60.632	0.111	18.767	0.31	No-Yes
1180	red 191017_Maximum intensity projection.tif	18	1	75	1	1	2047	430	0	0	100000	Yes	30	28	420	1	0	0	60.632	0	18.767	0.31	No-Yes
1181	red 191017_Maximum intensity projection.tif	18	1	76	1	1	2049	413	0	0	100000	Yes	30	29	435	0	7.104	50.462	67.735	0.474	25.393	0.375	No-Yes
1182	red 191017_Maximum intensity projection.tif	18a	0	77	1	1	2052	426	0	0	100000	Yes	21	0	0	20	0	0	73.272	0.369	19.859	0.271	Yes-No
1183	red 191017_Maximum intensity projection.tif	18a	0	78	1	1	2059	456	0	0	100000	No	21	1	15	19	12.784	163.442	86.057	0.852	7.104	0.083	Yes-No
1184	red 191017_Maximum intensity projection.tif	18a	0	79	1	1	2041	466	0	0	100000	No	21	2	30	18	8.545	73.023	94.602	0.57	8.794	0.093	Yes-No
1185	red 191017_Maximum intensity projection.tif	18a	0	80	1	1	2049	470	0	0	100000	No	21	3	45	17	3.712	13.778	98.314	0.247	5.133	0.052	Yes-No
1186	red 191017_Maximum intensity projection.tif	18a	0	81	1	1	2045	473	0	0	100000	No	21	4	60	16	2.075	4.306	100.389	0.138	6.64	0.066	Yes-No
1187	red 191017_Maximum intensity projection.tif	18a	0	82	1	1	2047	473	0	0	100000	No	21	5	75	15	0.83	0.689	101.219	0.055	5.81	0.057	Yes-No
1188	red 191017_Maximum intensity projection.tif	18a	0	83	1	1	2045	465	0	0	100000	No	21	6	90	14	3.422	11.711	104.641	0.228	7.424	0.071	Yes-No
1189	red 191017_Maximum intensity projection.tif	18a	0	84	1	1	2047	458	0	0	100000	No	21	7	105	13	3.021	9.128	107.662	0.201	8.515	0.079	Yes-No
1190	red 191017_Maximum intensity projection.tif	18a	0	85	1	1	2044	456	0	0	100000	No	21	8	120	12	1.496	2.239	109.159	0.1	9.977	0.091	Yes-No
1191	red 191017_Maximum intensity projection.tif	18a	0	86	1	1	2031	456	0	0	100000	No	21	9	135	11	5.395	29.106	114.554	0.36	14.31	0.125	Yes-No
1192	red 191017_Maximum intensity projection.tif	18a	0	87	1	1	2031	456	0	0	100000	No	21	10	150	10	0	0	114.554	0	14.31	0.125	Yes-No
1193	red 191017_Maximum intensity projection.tif	18a	0	88	1	1	2021	440	0	0	100000	No	21	11	165	9	7.83	61.312	122.384	0.522	21.52	0.176	Yes-No
1194	red 191017_Maximum intensity projection.tif	18a	0	89	1	1	1997	433	0	0	100000	Yes	21	12	180	8	10.375	107.641	132.759	0.692	31.321	0.236	Yes-No
1195	red 191017_Maximum intensity projection.tif	18a	0	90	1	1	1997	430	0	0	100000	Yes	21	13	195	7	1.245	1.55	134.004	0.083	31.998	0.239	Yes-No
1196	red 191017_Maximum intensity projection.tif	18a	0	91	1	1	1993	428	0	0	100000	No	21	14	210	6	1.856	3.445	135.86	0.124	33.84	0.249	Yes-No
1197	red 191017_Maximum intensity projection.tif	18a	0	92	1	1	1992	426	0	0	100000	No	21	15	225	5	0.928	0.861	136.788	0.062	34.647	0.253	Yes-No
1198	red 191017_Maximum intensity projection.tif	18a	0	93	1	1	1992	418	0	0	100000	No	21	16	240	4	3.32	11.022	140.108	0.221	36.619	0.261	Yes-No
1199	red 191017_Maximum intensity projection.tif	18a	0	94	1	1	1992	406	0	0	100000	No	21	17	255	3	4.98	24.8	145.088	0.332	39.913	0.275	Yes-No
1200	red 191017_Maximum intensity projection.tif	18a	0	95	1	1	1988	400	0	0	100000	No	21	18	270	2	2.993	8.956	148.08	0.2	42.844	0.289	Yes-No
1201	red 191017_Maximum intensity projection.tif	18a	0	96	1	1	1995	406	0	0	100000	No	21	19	285	1	3.826	14.639	151.906	0.255	39.03	0.257	Yes-No
1202	red 191017_Maximum intensity projection.tif	18a	0	97	1	1	1996	401	0	0	100000	No	21	20	300	0	2.116	4.478	154.023	0.141	40.255	0.261	Yes-No
1203	red 191017_Maximum intensity projection.tif	18b	0	77	1	1	2044	374	0	0	100000	No	21	0	0	20	0	0	84.053	1.088	41.686	0.496	No-No
1204	red 191017_Maximum intensity projection.tif	18b	0	78	1	1	2044	373	0	0	100000	No	21	1	15	19	0.415	0.172	84.468	0.028	42.095	0.498	No-No
1205	red 191017_Maximum intensity projection.tif	18b	0	79	1	1	2039	361	0	0	100000	No	21	2	30	18	5.395	29.106	89.863	0.36	47.368	0.527	No-No
1206	red 191017_Maximum intensity projection.tif	18b	0	80	1	1	2033	344	0	0	100000	No	21	3	45	17	7.482	55.973	97.344	0.499	54.782	0.563	No-No
1207	red 191017_Maximum intensity projection.tif	18b	0	81	1	1	2028	345	0	0	100000	No	21	4	60	16	2.116	4.478	99.461	0.141	54.857	0.552	No-No
1208	red 191017_Maximum intensity projection.tif	18b	0	82	1	1	2031	341	0	0	100000	No	21	5	75	15	2.075	4.306	101.536	0.138	56.177	0.553	No-No
1209	red 191017_Maximum intensity projection.tif	18b	0	83	1	1	2037	353	0	0	100000	No	21	6	90	14	5.568	31.001	107.103	0.371	50.786	0.474	No-No
1210	red 191017_Maximum intensity projection.tif	18b	0	84	1	1	2037	356	0	0	100000	No	21	7	105	13	1.245	1.55	108.348	0.083	49.566	0.457	No-No
1211	red 191017_Maximum intensity projection.tif	18b	0	85	1	1	2037	364	0	0	100000	No	21	8	120	12	3.32	11.022	111.668	0.221	46.319	0.415	No-No
1212	red 191017_Maximum intensity projection.tif	18b	0	86	1	1	2039	362	0	0	100000	No	21	9	135	11	1.174	1.378	112.842	0.078	46.961	0.416	No-No
1213	red 191017_Maximum intensity projection.tif	18b	0	87	1	1	2036	381	0	0	100000	No	21	10	150	10	7.983	63.723	120.825	0.532	39.565	0.327	No-No
1214	red 191017_Maximum intensity projection.tif	18b	0	88	1	1	2032	384	0	0	100000	No	21	11	165	9	2.075	4.306	122.9	0.138	38.846	0.316	No-No
1215	red 191017_Maximum intensity projection.tif	18b	0	89	1	1	2033	378	0	0	100000	No	21	12	180	8	2.524	6.372	125.424	0.168	41.102	0.328	No-No
1216	red 191017_Maximum intensity projection.tif	18b	0	90	1	1	2035	386	0	0	100000	No	21	13	195	7	3.422	11.711	128.846	0.228	37.683	0.292	No-No
1217	red 191017_Maximum intensity projection.tif	18b	0	91	1	1	2035	369	0	0	100000	No	21	14	210	6	7.055	49.773	135.901	0.47	44.488	0.327	No-No
1218	red 191017_Maximum intensity projection.tif	18b	0	92	1	1	2029	376	0	0	100000	No	21	15	225	5	3.826	14.639	139.727	0.255	42.389	0.303	No-No
1219	red 191017_Maximum intensity projection.tif	18b	0	93	1	1	2029	380	0	0	100000	No	21	16	240	4	1.66	2.756	141.387	0.111	40.816	0.289	No-No
1220	red 191017_Maximum intensity projection.tif	18b	0	94	1	1	1999	404	0	0	100000	No	21	17	255	3	15.944	254.204	157.331	1.063	38.497	0.245	No-No
1221	red 191017_Maximum intensity projection.tif	18b	0	95	1	1	1997	406	0	0	100000	No	21	18	270	2	1.174	1.378	158.505	0.078	38.452	0.243	No-No
1222	red 191017_Maximum intensity projection.tif	18b	0	96	1	1	1999	409	0	0	100000	No	21	19	285	1	1.496	2.239	160.001	0.1	36.979	0.231	No-No
1223	red 191017_Maximum intensity projection.tif	18b	0	97	1	1	2004	417	0	0	100000	No	21	20	300	0	3.915	15.328	163.916	0.261	33.161	0.202	No-No
1224	red 191017_Maximum intensity projection.tif	19	1	56	1	1	1673	13	0	0	100000	No	26	0	0	25	0	0	0	0	0	NaN	No-No
1225	red 191017_Maximum intensity projection.tif	19	1	57	1	1	1673	13	0	0	100000	No	26	1	15	24	0	0	0	0	0	NaN	No-No
1226	red 191017_Maximum intensity projection.tif	19	1	58	1	1	1675	16	0	0	100000	No	26	2	30	23	1.496	2.239	1.496	0.1	1.496	1	No-No
1227	red 191017_Maximum intensity projection.tif	19	1	59	1	1	1680	18	0	0	100000	No	26	3	45	22	2.235	4.995	3.731	0.149	3.57	0.957	No-No
1228	red 191017_Maximum intensity projection.tif	19	1	60	1	1	1717	18	0	0	100000	No	26	4	60	21	15.355	235.776	19.086	1.024	18.378	0.963	No-No
1229	red 191017_Maximum intensity projection.tif	19	1	61	1	1	1736	22	0	0	100000	No	26	5	75	20	8.058	64.929	27.144	0.537	26.41	0.973	No-No
1230	red 191017_Maximum intensity projection.tif	19	1	62	1	1	1737	25	0	0	100000	No	26	6	90	19	1.312	1.722	28.456	0.087	27.023	0.95	No-No
1231	red 191017_Maximum intensity projection.tif	19	1	63	1	1	1757	36	0	0	100000	No	26	7	105	18	9.473	89.729	37.929	0.632	36.143	0.953	No-No
1232	red 191017_Maximum intensity projection.tif	19	1	64	1	1	1769	36	0	0	100000	No	26	8	120	17	4.98	24.8	42.909	0.332	40.967	0.955	No-No
1233	red 191017_Maximum intensity projection.tif	19	1	65	1	1	1771	34	0	0	100000	No	26	9	135	16	1.174	1.378	44.083	0.078	41.593	0.944	No-No
1234	red 191017_Maximum intensity projection.tif	19	1	66	1	1	1772	24	0	0	100000	No	26	10	150	15	4.171	17.395	48.253	0.278	41.338	0.857	No-No
1235	red 191017_Maximum intensity projection.tif	19	1	67	1	1	1744	26	0	0	100000	No	26	11	165	14	11.65	135.713	59.903	0.777	29.955	0.5	No-No
1236	red 191017_Maximum intensity projection.tif	19	1	68	1	1	1747	28	0	0	100000	No	26	12	180	13	1.496	2.239	61.399	0.1	31.335	0.51	No-No
1237	red 191017_Maximum intensity projection.tif	19	1	69	1	1	1747	28	0	0	100000	No	26	13	195	12	0	0	61.399	0	31.335	0.51	No-No
1238	red 191017_Maximum intensity projection.tif	19	1	70	1	1	1747	28	0	0	100000	No	26	14	210	11	0	0	61.399	0	31.335	0.51	No-No
1239	red 191017_Maximum intensity projection.tif	19	1	71	1	1	1747	29	0	0	100000	No	26	15	225	10	0.415	0.172	61.814	0.028	31.42	0.508	No-No
1240	red 191017_Maximum intensity projection.tif	19	1	72	1	1	1781	38	0	0	100000	No	26	16	240	9	14.596	213.042	76.41	0.973	46.005	0.602	No-No
1241	red 191017_Maximum intensity projection.tif	19	1	73	1	1	1793	36	0	0	100000	No	26	17	255	8	5.049	25.489	81.459	0.337	50.706	0.622	No-No
1242	red 191017_Maximum intensity projection.tif	19	1	74	1	1	1803	33	0	0	100000	No	26	18	270	7	4.333	18.773	85.792	0.289	54.585	0.636	No-No
1243	red 191017_Maximum intensity projection.tif	19	1	75	1	1	1801	32	0	0	100000	No	26	19	285	6	0.928	0.861	86.72	0.062	53.702	0.619	No-No
1244	red 191017_Maximum intensity projection.tif	19	1	76	1	1	1805	29	0	0	100000	No	26	20	300	5	2.075	4.306	88.795	0.138	55.181	0.621	No-No
1245	red 191017_Maximum intensity projection.tif	19	1	77	1	1	1821	40	0	0	100000	No	26	21	315	4	8.058	64.929	96.852	0.537	62.434	0.645	No-No
1246	red 191017_Maximum intensity projection.tif	19	1	78	1	1	1837	41	0	0	100000	No	26	22	330	3	6.653	44.262	103.505	0.444	69.045	0.667	No-No
1247	red 191017_Maximum intensity projection.tif	19	1	79	1	1	1840	38	0	0	100000	No	26	23	345	2	1.761	3.1	105.266	0.117	70.077	0.666	No-No
1248	red 191017_Maximum intensity projection.tif	19	1	80	1	1	1839	40	0	0	100000	No	26	24	360	1	0.928	0.861	106.194	0.062	69.795	0.657	No-No
1249	red 191017_Maximum intensity projection.tif	19	1	81	1	1	1823	34	0	0	100000	No	26	25	375	0	7.092	50.29	113.286	0.473	62.857	0.555	No-No
1250	red 191017_Maximum intensity projection.tif	19a	0	82	1	1	1797	28	0	0	100000	No	9	0	0	8	0	0	124.359	0.738	51.835	0.417	No-No
1251	red 191017_Maximum intensity projection.tif	19a	0	83	1	1	1799	24	0	0	100000	No	9	1	15	7	1.856	3.445	126.215	0.124	52.489	0.416	No-No
1252	red 191017_Maximum intensity projection.tif	19a	0	84	1	1	1805	9	0	0	100000	No	9	2	30	6	6.705	44.951	132.92	0.447	54.805	0.412	No-No
1253	red 191017_Maximum intensity projection.tif	19a	0	85	1	1	1805	25	0	0	100000	No	9	3	45	5	6.64	44.09	139.56	0.443	55.006	0.394	No-No
1254	red 191017_Maximum intensity projection.tif	19a	0	86	1	1	1804	34	0	0	100000	No	9	4	60	4	3.758	14.122	143.318	0.251	55.059	0.384	No-No
1255	red 191017_Maximum intensity projection.tif	19a	0	87	1	1	1804	25	0	0	100000	No	9	5	75	3	3.735	13.95	147.053	0.249	54.593	0.371	No-No
1256	red 191017_Maximum intensity projection.tif	19a	0	88	1	1	1807	28	0	0	100000	No	9	6	90	2	1.761	3.1	148.813	0.117	55.957	0.376	No-No
1257	red 191017_Maximum intensity projection.tif	19a	0	89	1	1	1813	18	0	0	100000	No	9	7	105	1	4.84	23.423	153.653	0.323	58.137	0.378	No-No
1258	red 191017_Maximum intensity projection.tif	19a	0	90	1	1	1811	9	0	0	100000	No	9	8	120	0	3.826	14.639	157.479	0.255	57.294	0.364	No-No
1259	red 191017_Maximum intensity projection.tif	19b	0	82	1	1	1856	46	0	0	100000	No	16	0	0	15	0	0	127.858	0.971	77.17	0.604	No-No
1260	red 191017_Maximum intensity projection.tif	19b	0	83	1	1	1871	42	0	0	100000	No	16	1	15	14	6.443	41.506	134.301	0.43	83.047	0.618	No-No
1261	red 191017_Maximum intensity projection.tif	19b	0	84	1	1	1875	32	0	0	100000	No	16	2	30	13	4.47	19.978	138.77	0.298	84.2	0.607	No-No
1262	red 191017_Maximum intensity projection.tif	19b	0	85	1	1	1888	20	0	0	100000	No	16	3	45	12	7.342	53.906	146.112	0.489	89.272	0.611	No-No
1263	red 191017_Maximum intensity projection.tif	19b	0	86	1	1	1883	14	0	0	100000	No	16	4	60	11	3.241	10.506	149.354	0.216	87.151	0.584	No-No
1264	red 191017_Maximum intensity projection.tif	19b	0	87	1	1	1881	9	0	0	100000	No	16	5	75	10	2.235	4.995	151.588	0.149	86.336	0.57	No-No
1265	red 191017_Maximum intensity projection.tif	19b	0	88	1	1	1888	9	0	0	100000	No	16	6	90	9	2.905	8.439	154.493	0.194	89.24	0.578	No-No
1266	red 191017_Maximum intensity projection.tif	19b	0	89	1	1	1901	16	0	0	100000	No	16	7	105	8	6.127	37.545	160.621	0.408	94.628	0.589	No-No
1267	red 191017_Maximum intensity projection.tif	19b	0	90	1	1	1903	20	0	0	100000	No	16	8	120	7	1.856	3.445	162.477	0.124	95.494	0.588	No-No
1268	red 191017_Maximum intensity projection.tif	19b	0	91	1	1	1917	22	0	0	100000	No	16	9	135	6	5.869	34.445	168.346	0.391	101.329	0.602	No-No
1269	red 191017_Maximum intensity projection.tif	19b	0	92	1	1	1933	30	0	0	100000	No	16	10	150	5	7.424	55.112	175.769	0.495	108.13	0.615	No-No
1270	red 191017_Maximum intensity projection.tif	19b	0	93	1	1	1945	30	0	0	100000	No	16	11	165	4	4.98	24.8	180.749	0.332	113.1	0.626	No-No
1271	red 191017_Maximum intensity projection.tif	19b	0	94	1	1	1945	32	0	0	100000	No	16	12	180	3	0.83	0.689	181.579	0.055	113.155	0.623	No-No
1272	red 191017_Maximum intensity projection.tif	19b	0	95	1	1	1956	24	0	0	100000	No	16	13	195	2	5.645	31.862	187.224	0.376	117.534	0.628	No-No
1273	red 191017_Maximum intensity projection.tif	19b	0	96	1	1	1953	24	0	0	100000	No	16	14	210	1	1.245	1.55	188.469	0.083	116.29	0.617	No-No
1274	red 191017_Maximum intensity projection.tif	19b	0	97	1	1	1956	38	0	0	100000	No	16	15	225	0	5.942	35.306	194.411	0.396	117.902	0.606	No-No
1275	red 191017_Maximum intensity projection.tif	20	1	20	1	1	2830	724	0	0	100000	No	47	0	0	46	0	0	0	0	0	NaN	No-No
1276	red 191017_Maximum intensity projection.tif	20	1	21	1	1	2832	726	0	0	100000	No	47	1	15	45	1.174	1.378	1.174	0.078	1.174	1	No-No
1277	red 191017_Maximum intensity projection.tif	20	1	22	1	1	2837	729	0	0	100000	No	47	2	30	44	2.42	5.856	3.594	0.161	3.57	0.993	No-No
1278	red 191017_Maximum intensity projection.tif	20	1	23	1	1	2861	754	0	0	100000	No	47	3	45	43	14.382	206.842	17.976	0.959	17.903	0.996	No-No
1279	red 191017_Maximum intensity projection.tif	20	1	24	1	1	2861	750	0	0	100000	No	47	4	60	42	1.66	2.756	19.636	0.111	16.791	0.855	No-No
1280	red 191017_Maximum intensity projection.tif	20	1	25	1	1	2861	750	0	0	100000	No	47	5	75	41	0	0	19.636	0	16.791	0.855	No-No
1281	red 191017_Maximum intensity projection.tif	20	1	26	1	1	2865	752	0	0	100000	No	47	6	90	40	1.856	3.445	21.492	0.124	18.601	0.866	No-No
1282	red 191017_Maximum intensity projection.tif	20	1	27	1	1	2866	752	0	0	100000	No	47	7	105	39	0.415	0.172	21.907	0.028	18.927	0.864	No-No
1283	red 191017_Maximum intensity projection.tif	20	1	28	1	1	2870	749	0	0	100000	No	47	8	120	38	2.075	4.306	23.982	0.138	19.576	0.816	No-No
1284	red 191017_Maximum intensity projection.tif	20	1	29	1	1	2877	738	0	0	100000	No	47	9	135	37	5.411	29.278	29.393	0.361	20.352	0.692	No-No
1285	red 191017_Maximum intensity projection.tif	20	1	30	1	1	2877	738	0	0	100000	No	47	10	150	36	0	0	29.393	0	20.352	0.692	No-No
1286	red 191017_Maximum intensity projection.tif	20	1	31	1	1	2878	737	0	0	100000	No	47	11	165	35	0.587	0.344	29.979	0.039	20.638	0.688	No-No
1287	red 191017_Maximum intensity projection.tif	20	1	32	1	1	2881	734	0	0	100000	No	47	12	180	34	1.761	3.1	31.74	0.117	21.568	0.68	No-No
1288	red 191017_Maximum intensity projection.tif	20	1	33	1	1	2881	734	0	0	100000	No	47	13	195	33	0	0	31.74	0	21.568	0.68	No-No
1289	red 191017_Maximum intensity projection.tif	20	1	34	1	1	2885	732	0	0	100000	No	47	14	210	32	1.856	3.445	33.596	0.124	23.065	0.687	No-No
1290	red 191017_Maximum intensity projection.tif	20	1	35	1	1	2897	722	0	0	100000	No	47	15	225	31	6.483	42.023	40.079	0.432	27.817	0.694	No-No
1291	red 191017_Maximum intensity projection.tif	20	1	36	1	1	2900	720	0	0	100000	No	47	16	240	30	1.496	2.239	41.575	0.1	29.097	0.7	No-No
1292	red 191017_Maximum intensity projection.tif	20	1	37	1	1	2900	720	0	0	100000	No	47	17	255	29	0	0	41.575	0	29.097	0.7	No-No
1293	red 191017_Maximum intensity projection.tif	20	1	38	1	1	2902	714	0	0	100000	No	47	18	270	28	2.625	6.889	44.2	0.175	30.167	0.683	No-No
1294	red 191017_Maximum intensity projection.tif	20	1	39	1	1	2908	706	0	0	100000	No	47	19	285	27	4.15	17.222	48.35	0.277	33.221	0.687	No-No
1295	red 191017_Maximum intensity projection.tif	20	1	40	1	1	2910	702	0	0	100000	No	47	20	300	26	1.856	3.445	50.205	0.124	34.432	0.686	No-No
1296	red 191017_Maximum intensity projection.tif	20	1	41	1	1	2912	696	0	0	100000	No	47	21	315	25	2.625	6.889	52.83	0.175	35.959	0.681	No-No
1297	red 191017_Maximum intensity projection.tif	20	1	42	1	1	2918	689	0	0	100000	No	47	22	330	24	3.826	14.639	56.656	0.255	39.302	0.694	No-No
1298	red 191017_Maximum intensity projection.tif	20	1	43	1	1	2922	684	0	0	100000	No	47	23	345	23	2.657	7.061	59.314	0.177	41.633	0.702	No-No
1299	red 191017_Maximum intensity projection.tif	20	1	44	1	1	2928	677	0	0	100000	No	47	24	360	22	3.826	14.639	63.14	0.255	45.105	0.714	No-No
1300	red 191017_Maximum intensity projection.tif	20	1	45	1	1	2933	670	0	0	100000	No	47	25	375	21	3.57	12.745	66.71	0.238	48.263	0.723	No-No
1301	red 191017_Maximum intensity projection.tif	20	1	46	1	1	2938	658	0	0	100000	No	47	26	390	20	5.395	29.106	72.105	0.36	52.527	0.728	No-No
1302	red 191017_Maximum intensity projection.tif	20	1	47	1	1	2954	624	0	0	100000	No	47	27	405	19	15.594	243.182	87.699	1.04	66.109	0.754	No-No
1303	red 191017_Maximum intensity projection.tif	20	1	48	1	1	2985	606	0	0	100000	No	47	28	420	18	14.876	221.309	102.575	0.992	80.844	0.788	No-No
1304	red 191017_Maximum intensity projection.tif	20	1	49	1	1	2989	604	0	0	100000	No	47	29	435	17	1.856	3.445	104.431	0.124	82.668	0.792	No-No
1305	red 191017_Maximum intensity projection.tif	20	1	50	1	1	2989	601	0	0	100000	No	47	30	450	16	1.245	1.55	105.676	0.083	83.424	0.789	No-No
1306	red 191017_Maximum intensity projection.tif	20	1	51	1	1	2989	596	0	0	100000	No	47	31	465	15	2.075	4.306	107.751	0.138	84.71	0.786	No-No
1307	red 191017_Maximum intensity projection.tif	20	1	52	1	1	2988	588	0	0	100000	No	47	32	480	14	3.346	11.195	111.097	0.223	86.515	0.779	No-No
1308	red 191017_Maximum intensity projection.tif	20	1	53	1	1	2972	576	0	0	100000	No	47	33	495	13	8.3	68.89	119.397	0.553	85.119	0.713	No-No
1309	red 191017_Maximum intensity projection.tif	20	1	54	1	1	2977	565	0	0	100000	No	47	34	510	12	5.014	25.145	124.412	0.334	89.865	0.722	No-No
1310	red 191017_Maximum intensity projection.tif	20	1	55	1	1	2977	565	0	0	100000	No	47	35	525	11	0	0	124.412	0	89.865	0.722	No-No
1311	red 191017_Maximum intensity projection.tif	20	1	56	1	1	2977	558	0	0	100000	No	47	36	540	10	2.905	8.439	127.317	0.194	92.019	0.723	No-No
1312	red 191017_Maximum intensity projection.tif	20	1	57	1	1	2974	553	0	0	100000	No	47	37	555	9	2.42	5.856	129.736	0.161	92.775	0.715	No-No
1313	red 191017_Maximum intensity projection.tif	20	1	58	1	1	2973	536	0	0	100000	No	47	38	570	8	7.067	49.945	136.804	0.471	98.025	0.717	No-No
1314	red 191017_Maximum intensity projection.tif	20	1	59	1	1	2982	509	0	0	100000	No	47	39	585	7	11.811	139.502	148.615	0.787	109.271	0.735	No-No
1315	red 191017_Maximum intensity projection.tif	20	1	60	1	1	2992	480	0	0	100000	No	47	40	600	6	12.73	162.064	161.345	0.849	121.546	0.753	No-No
1316	red 191017_Maximum intensity projection.tif	20	1	61	1	1	3002	432	0	0	100000	No	47	41	615	5	20.348	414.029	181.693	1.357	140.64	0.774	No-No
1317	red 191017_Maximum intensity projection.tif	20	1	62	1	1	3004	426	0	0	100000	No	47	42	630	4	2.625	6.889	184.318	0.175	143.208	0.777	No-No
1318	red 191017_Maximum intensity projection.tif	20	1	63	1	1	3004	426	0	0	100000	No	47	43	645	3	0	0	184.318	0	143.208	0.777	No-No
1319	red 191017_Maximum intensity projection.tif	20	1	64	1	1	3005	429	0	0	100000	No	47	44	660	2	1.312	1.722	185.63	0.087	142.346	0.767	No-No
1320	red 191017_Maximum intensity projection.tif	20	1	65	1	1	3008	434	0	0	100000	No	47	45	675	1	2.42	5.856	188.05	0.161	141.212	0.751	No-No
1321	red 191017_Maximum intensity projection.tif	20	1	66	1	1	3008	445	0	0	100000	No	47	46	690	0	4.565	20.839	192.615	0.304	137.342	0.713	No-No
1322	red 191017_Maximum intensity projection.tif	20a	0	67	1	1	3009	430	0	0	100000	No	31	0	0	30	0	0	198.854	0.416	142.845	0.718	No-No
1323	red 191017_Maximum intensity projection.tif	20a	0	68	1	1	3021	398	0	0	100000	No	31	1	15	29	14.183	201.159	213.037	0.946	156.8	0.736	No-No
1324	red 191017_Maximum intensity projection.tif	20a	0	69	1	1	3026	413	0	0	100000	No	31	2	30	28	6.562	43.056	219.598	0.437	152.558	0.695	No-No
1325	red 191017_Maximum intensity projection.tif	20a	0	70	1	1	3018	424	0	0	100000	No	31	3	45	27	5.645	31.862	225.243	0.376	146.926	0.652	No-No
1326	red 191017_Maximum intensity projection.tif	20a	0	71	1	1	3020	416	0	0	100000	No	31	4	60	26	3.422	11.711	228.665	0.228	150.184	0.657	No-No
1327	red 191017_Maximum intensity projection.tif	20a	0	72	1	1	3028	426	0	0	100000	No	31	5	75	25	5.315	28.245	233.98	0.354	148.48	0.635	No-No
1328	red 191017_Maximum intensity projection.tif	20a	0	73	1	1	3024	430	0	0	100000	No	31	6	90	24	2.348	5.511	236.327	0.157	146.179	0.619	No-No
1329	red 191017_Maximum intensity projection.tif	20a	0	74	1	1	3026	429	0	0	100000	No	31	7	105	23	0.928	0.861	237.255	0.062	146.983	0.62	No-No
1330	red 191017_Maximum intensity projection.tif	20a	0	75	1	1	3022	436	0	0	100000	No	31	8	120	22	3.346	11.195	240.601	0.223	143.645	0.597	No-No
1331	red 191017_Maximum intensity projection.tif	20a	0	76	1	1	3018	448	0	0	100000	No	31	9	135	21	5.249	27.556	245.851	0.35	138.588	0.564	No-No
1332	red 191017_Maximum intensity projection.tif	20a	0	77	1	1	3018	448	0	0	100000	No	31	10	150	20	0	0	245.851	0	138.588	0.564	No-No
1333	red 191017_Maximum intensity projection.tif	20a	0	78	1	1	3030	441	0	0	100000	No	31	11	165	19	5.765	33.239	251.616	0.384	143.814	0.572	No-No
1334	red 191017_Maximum intensity projection.tif	20a	0	79	1	1	3026	458	0	0	100000	No	31	12	180	18	7.248	52.529	258.864	0.483	137.121	0.53	No-No
1335	red 191017_Maximum intensity projection.tif	20a	0	80	1	1	3026	473	0	0	100000	No	31	13	195	17	6.225	38.751	265.089	0.415	132.161	0.499	No-No
1336	red 191017_Maximum intensity projection.tif	20a	0	81	1	1	3026	473	0	0	100000	No	31	14	210	16	0	0	265.089	0	132.161	0.499	No-No
1337	red 191017_Maximum intensity projection.tif	20a	0	82	1	1	3026	473	0	0	100000	No	31	15	225	15	0	0	265.089	0	132.161	0.499	No-No
1338	red 191017_Maximum intensity projection.tif	20a	0	83	1	1	3026	486	0	0	100000	No	31	16	240	14	5.395	29.106	270.484	0.36	127.952	0.473	No-No
1339	red 191017_Maximum intensity projection.tif	20a	0	84	1	1	3030	492	0	0	100000	No	31	17	255	13	2.993	8.956	273.476	0.2	127.117	0.465	No-No
1340	red 191017_Maximum intensity projection.tif	20a	0	85	1	1	3034	489	0	0	100000	No	31	18	270	12	2.075	4.306	275.551	0.138	129.145	0.469	No-No
1341	red 191017_Maximum intensity projection.tif	20a	0	86	1	1	3037	486	0	0	100000	No	31	19	285	11	1.761	3.1	277.312	0.117	130.901	0.472	No-No
1342	red 191017_Maximum intensity projection.tif	20a	0	87	1	1	3046	496	0	0	100000	No	31	20	300	10	5.583	31.173	282.895	0.372	130.339	0.461	No-No
1343	red 191017_Maximum intensity projection.tif	20a	0	88	1	1	3048	481	0	0	100000	No	31	21	315	9	6.28	39.44	289.175	0.419	135.479	0.469	No-No
1344	red 191017_Maximum intensity projection.tif	20a	0	89	1	1	3050	477	0	0	100000	No	31	22	330	8	1.856	3.445	291.031	0.124	137.27	0.472	No-No
1345	red 191017_Maximum intensity projection.tif	20a	0	90	1	1	3054	474	0	0	100000	No	31	23	345	7	2.075	4.306	293.106	0.138	139.304	0.475	No-No
1346	red 191017_Maximum intensity projection.tif	20a	0	91	1	1	3065	460	0	0	100000	No	31	24	360	6	7.389	54.595	300.495	0.493	146.678	0.488	No-No
1347	red 191017_Maximum intensity projection.tif	20a	0	92	1	1	3066	458	0	0	100000	No	31	25	375	5	0.928	0.861	301.423	0.062	147.574	0.49	No-No
1348	red 191017_Maximum intensity projection.tif	20a	0	93	1	1	3066	458	0	0	100000	No	31	26	390	4	0	0	301.423	0	147.574	0.49	No-No
1349	red 191017_Maximum intensity projection.tif	20a	0	94	1	1	3074	452	0	0	100000	No	31	27	405	3	4.15	17.222	305.573	0.277	151.643	0.496	No-No
1350	red 191017_Maximum intensity projection.tif	20a	0	95	1	1	3073	446	0	0	100000	No	31	28	420	2	2.524	6.372	308.097	0.168	153.232	0.497	No-No
1351	red 191017_Maximum intensity projection.tif	20a	0	96	1	1	3073	445	0	0	100000	No	31	29	435	1	0.415	0.172	308.512	0.028	153.544	0.498	No-No
1352	red 191017_Maximum intensity projection.tif	20a	0	97	1	1	3076	458	0	0	100000	No	31	30	450	0	5.537	30.656	314.049	0.369	150.361	0.479	No-No
1353	red 191017_Maximum intensity projection.tif	20b	0	67	1	1	2989	478	0	0	100000	No	31	0	0	30	0	0	208.418	1.054	121.558	0.583	No-No
1354	red 191017_Maximum intensity projection.tif	20b	0	68	1	1	2989	513	0	0	100000	No	31	1	15	29	14.525	210.976	222.943	0.968	109.643	0.492	No-No
1355	red 191017_Maximum intensity projection.tif	20b	0	69	1	1	2988	530	0	0	100000	No	31	2	30	28	7.067	49.945	230.01	0.471	103.833	0.451	No-No
1356	red 191017_Maximum intensity projection.tif	20b	0	70	1	1	2985	542	0	0	100000	No	31	3	45	27	5.133	26.35	235.143	0.342	99.209	0.422	No-No
1357	red 191017_Maximum intensity projection.tif	20b	0	71	1	1	2970	550	0	0	100000	No	31	4	60	26	7.055	49.773	242.198	0.47	92.682	0.383	No-No
1358	red 191017_Maximum intensity projection.tif	20b	0	72	1	1	2990	542	0	0	100000	No	31	5	75	25	8.939	79.912	251.137	0.596	100.567	0.4	No-No
1359	red 191017_Maximum intensity projection.tif	20b	0	73	1	1	2982	528	0	0	100000	No	31	6	90	24	6.692	44.778	257.829	0.446	102.933	0.399	No-No
1360	red 191017_Maximum intensity projection.tif	20b	0	74	1	1	2961	529	0	0	100000	No	31	7	105	23	8.725	76.123	266.554	0.582	97.491	0.366	No-No
1361	red 191017_Maximum intensity projection.tif	20b	0	75	1	1	2980	537	0	0	100000	No	31	8	120	22	8.555	73.196	275.109	0.57	99.487	0.362	No-No
1362	red 191017_Maximum intensity projection.tif	20b	0	76	1	1	2980	530	0	0	100000	No	31	9	135	21	2.905	8.439	278.014	0.194	101.769	0.366	No-No
1363	red 191017_Maximum intensity projection.tif	20b	0	77	1	1	2954	568	0	0	100000	No	31	10	150	20	19.108	365.117	297.122	1.274	82.701	0.278	No-No
1364	red 191017_Maximum intensity projection.tif	20b	0	78	1	1	2954	570	0	0	100000	No	31	11	165	19	0.83	0.689	297.952	0.055	82.053	0.275	No-No
1365	red 191017_Maximum intensity projection.tif	20b	0	79	1	1	2954	592	0	0	100000	No	31	12	180	18	9.13	83.357	307.082	0.609	75.16	0.245	No-No
1366	red 191017_Maximum intensity projection.tif	20b	0	80	1	1	2954	594	0	0	100000	No	31	13	195	17	0.83	0.689	307.912	0.055	74.557	0.242	No-No
1367	red 191017_Maximum intensity projection.tif	20b	0	81	1	1	2954	594	0	0	100000	No	31	14	210	16	0	0	307.912	0	74.557	0.242	No-No
1368	red 191017_Maximum intensity projection.tif	20b	0	82	1	1	2954	608	0	0	100000	No	31	15	225	15	5.81	33.756	313.722	0.387	70.467	0.225	No-No
1369	red 191017_Maximum intensity projection.tif	20b	0	83	1	1	2953	617	0	0	100000	No	31	16	240	14	3.758	14.122	317.48	0.251	67.656	0.213	No-No
1370	red 191017_Maximum intensity projection.tif	20b	0	84	1	1	2952	617	0	0	100000	No	31	17	255	13	0.415	0.172	317.895	0.028	67.344	0.212	No-No
1371	red 191017_Maximum intensity projection.tif	20b	0	85	1	1	2950	625	0	0	100000	No	31	18	270	12	3.422	11.711	321.318	0.228	64.56	0.201	No-No
1372	red 191017_Maximum intensity projection.tif	20b	0	86	1	1	2942	637	0	0	100000	No	31	19	285	11	5.985	35.823	327.303	0.399	58.855	0.18	No-No
1373	red 191017_Maximum intensity projection.tif	20b	0	87	1	1	2942	650	0	0	100000	No	31	20	300	10	5.395	29.106	332.698	0.36	55.709	0.167	No-No
1374	red 191017_Maximum intensity projection.tif	20b	0	88	1	1	2942	650	0	0	100000	No	31	21	315	9	0	0	332.698	0	55.709	0.167	No-No
1375	red 191017_Maximum intensity projection.tif	20b	0	89	1	1	2945	638	0	0	100000	No	31	22	330	8	5.133	26.35	337.831	0.342	59.594	0.176	No-No
1376	red 191017_Maximum intensity projection.tif	20b	0	90	1	1	2948	638	0	0	100000	No	31	23	345	7	1.245	1.55	339.076	0.083	60.596	0.179	No-No
1377	red 191017_Maximum intensity projection.tif	20b	0	91	1	1	2953	642	0	0	100000	No	31	24	360	6	2.657	7.061	341.733	0.177	61.348	0.18	No-No
1378	red 191017_Maximum intensity projection.tif	20b	0	92	1	1	2953	642	0	0	100000	No	31	25	375	5	0	0	341.733	0	61.348	0.18	No-No
1379	red 191017_Maximum intensity projection.tif	20b	0	93	1	1	2973	648	0	0	100000	No	31	26	390	4	8.665	75.09	350.399	0.578	67.206	0.192	No-No
1380	red 191017_Maximum intensity projection.tif	20b	0	94	1	1	2973	660	0	0	100000	No	31	27	405	3	4.98	24.8	355.379	0.332	65.017	0.183	No-No
1381	red 191017_Maximum intensity projection.tif	20b	0	95	1	1	2981	660	0	0	100000	No	31	28	420	2	3.32	11.022	358.699	0.221	68.061	0.19	No-No
1382	red 191017_Maximum intensity projection.tif	20b	0	96	1	1	2993	660	0	0	100000	No	31	29	435	1	4.98	24.8	363.679	0.332	72.672	0.2	No-No
1383	red 191017_Maximum intensity projection.tif	20b	0	97	1	1	3010	660	0	0	100000	No	31	30	450	0	7.055	49.773	370.734	0.47	79.281	0.214	No-No
1384	red 191017_Maximum intensity projection.tif	21	1	11	1	1	3513	354	0	0	100000	No	66	0	0	65	0	0	0	0	0	NaN	No-No
1385	red 191017_Maximum intensity projection.tif	21	1	12	1	1	3513	357	0	0	100000	No	66	1	15	64	1.245	1.55	1.245	0.083	1.245	1	No-No
1386	red 191017_Maximum intensity projection.tif	21	1	13	1	1	3513	360	0	0	100000	No	66	2	30	63	1.245	1.55	2.49	0.083	2.49	1	No-No
1387	red 191017_Maximum intensity projection.tif	21	1	14	1	1	3513	356	0	0	100000	No	66	3	45	62	1.66	2.756	4.15	0.111	0.83	0.2	No-No
1388	red 191017_Maximum intensity projection.tif	21	1	15	1	1	3513	356	0	0	100000	No	66	4	60	61	0	0	4.15	0	0.83	0.2	No-No
1389	red 191017_Maximum intensity projection.tif	21	1	16	1	1	3510	345	0	0	100000	No	66	5	75	60	4.732	22.389	8.882	0.315	3.937	0.443	No-No
1390	red 191017_Maximum intensity projection.tif	21	1	17	1	1	3510	345	0	0	100000	No	66	6	90	59	0	0	8.882	0	3.937	0.443	No-No
1391	red 191017_Maximum intensity projection.tif	21	1	18	1	1	3510	345	0	0	100000	No	66	7	105	58	0	0	8.882	0	3.937	0.443	No-No
1392	red 191017_Maximum intensity projection.tif	21	1	19	1	1	3510	352	0	0	100000	No	66	8	120	57	2.905	8.439	11.787	0.194	1.496	0.127	No-No
1393	red 191017_Maximum intensity projection.tif	21	1	20	1	1	3496	360	0	0	100000	No	66	9	135	56	6.692	44.778	18.478	0.446	7.482	0.405	No-No
1394	red 191017_Maximum intensity projection.tif	21	1	21	1	1	3508	328	0	0	100000	No	66	10	150	55	14.183	201.159	32.661	0.946	10.988	0.336	No-No
1395	red 191017_Maximum intensity projection.tif	21	1	22	1	1	3508	356	0	0	100000	No	66	11	165	54	11.62	135.024	44.281	0.775	2.235	0.05	No-No
1396	red 191017_Maximum intensity projection.tif	21	1	23	1	1	3501	360	0	0	100000	No	66	12	180	53	3.346	11.195	47.627	0.223	5.568	0.117	No-No
1397	red 191017_Maximum intensity projection.tif	21	1	24	1	1	3500	362	0	0	100000	No	66	13	195	52	0.928	0.861	48.555	0.062	6.335	0.13	No-No
1398	red 191017_Maximum intensity projection.tif	21	1	25	1	1	3500	362	0	0	100000	No	66	14	210	51	0	0	48.555	0	6.335	0.13	No-No
1399	red 191017_Maximum intensity projection.tif	21	1	26	1	1	3498	361	0	0	100000	No	66	15	225	50	0.928	0.861	49.483	0.062	6.869	0.139	No-No
1400	red 191017_Maximum intensity projection.tif	21	1	27	1	1	3481	370	0	0	100000	No	66	16	240	49	7.983	63.723	57.466	0.532	14.847	0.258	No-No
1401	red 191017_Maximum intensity projection.tif	21	1	28	1	1	3477	372	0	0	100000	No	66	17	255	48	1.856	3.445	59.322	0.124	16.703	0.282	No-No
1402	red 191017_Maximum intensity projection.tif	21	1	29	1	1	3477	372	0	0	100000	No	66	18	270	47	0	0	59.322	0	16.703	0.282	No-No
1403	red 191017_Maximum intensity projection.tif	21	1	30	1	1	3474	382	0	0	100000	No	66	19	285	46	4.333	18.773	63.655	0.289	19.924	0.313	No-No
1404	red 191017_Maximum intensity projection.tif	21	1	31	1	1	3472	384	0	0	100000	No	66	20	300	45	1.174	1.378	64.828	0.078	21.083	0.325	No-No
1405	red 191017_Maximum intensity projection.tif	21	1	32	1	1	3468	384	0	0	100000	No	66	21	315	44	1.66	2.756	66.488	0.111	22.445	0.338	No-No
1406	red 191017_Maximum intensity projection.tif	21	1	33	1	1	3465	384	0	0	100000	No	66	22	330	43	1.245	1.55	67.733	0.083	23.491	0.347	No-No
1407	red 191017_Maximum intensity projection.tif	21	1	34	1	1	3456	388	0	0	100000	No	66	23	345	42	4.087	16.706	71.821	0.272	27.544	0.384	No-No
1408	red 191017_Maximum intensity projection.tif	21	1	35	1	1	3456	388	0	0	100000	No	66	24	360	41	0	0	71.821	0	27.544	0.384	No-No
1409	red 191017_Maximum intensity projection.tif	21	1	36	1	1	3460	378	0	0	100000	No	66	25	375	40	4.47	19.978	76.29	0.298	24.145	0.316	No-No
1410	red 191017_Maximum intensity projection.tif	21	1	37	1	1	3460	377	0	0	100000	No	66	26	390	39	0.415	0.172	76.705	0.028	23.977	0.313	No-No
1411	red 191017_Maximum intensity projection.tif	21	1	38	1	1	3460	377	0	0	100000	No	66	27	405	38	0	0	76.705	0	23.977	0.313	No-No
1412	red 191017_Maximum intensity projection.tif	21	1	39	1	1	3460	378	0	0	100000	No	66	28	420	37	0.415	0.172	77.12	0.028	24.145	0.313	No-No
1413	red 191017_Maximum intensity projection.tif	21	1	40	1	1	3460	378	0	0	100000	No	66	29	435	36	0	0	77.12	0	24.145	0.313	No-No
1414	red 191017_Maximum intensity projection.tif	21	1	41	1	1	3460	378	0	0	100000	No	66	30	450	35	0	0	77.12	0	24.145	0.313	No-No
1415	red 191017_Maximum intensity projection.tif	21	1	42	1	1	3460	378	0	0	100000	No	66	31	465	34	0	0	77.12	0	24.145	0.313	No-No
1416	red 191017_Maximum intensity projection.tif	21	1	43	1	1	3460	378	0	0	100000	No	66	32	480	33	0	0	77.12	0	24.145	0.313	No-No
1417	red 191017_Maximum intensity projection.tif	21	1	44	1	1	3441	380	0	0	100000	No	66	33	495	32	7.929	62.862	85.049	0.529	31.769	0.374	No-No
1418	red 191017_Maximum intensity projection.tif	21	1	45	1	1	3452	380	0	0	100000	No	66	34	510	31	4.565	20.839	89.614	0.304	27.519	0.307	No-No
1419	red 191017_Maximum intensity projection.tif	21	1	46	1	1	3448	380	0	0	100000	No	66	35	525	30	1.66	2.756	91.274	0.111	29.053	0.318	No-No
1420	red 191017_Maximum intensity projection.tif	21	1	47	1	1	3446	376	0	0	100000	No	66	36	540	29	1.856	3.445	93.13	0.124	29.266	0.314	No-No
1421	red 191017_Maximum intensity projection.tif	21	1	48	1	1	3446	376	0	0	100000	No	66	37	555	28	0	0	93.13	0	29.266	0.314	No-No
1422	red 191017_Maximum intensity projection.tif	21	1	49	1	1	3446	376	0	0	100000	No	66	38	570	27	0	0	93.13	0	29.266	0.314	No-No
1423	red 191017_Maximum intensity projection.tif	21	1	50	1	1	3446	376	0	0	100000	No	66	39	585	26	0	0	93.13	0	29.266	0.314	No-No
1424	red 191017_Maximum intensity projection.tif	21	1	51	1	1	3446	376	0	0	100000	No	66	40	600	25	0	0	93.13	0	29.266	0.314	No-No
1425	red 191017_Maximum intensity projection.tif	21	1	52	1	1	3446	376	0	0	100000	No	66	41	615	24	0	0	93.13	0	29.266	0.314	No-No
1426	red 191017_Maximum intensity projection.tif	21	1	53	1	1	3446	376	0	0	100000	No	66	42	630	23	0	0	93.13	0	29.266	0.314	No-No
1427	red 191017_Maximum intensity projection.tif	21	1	54	1	1	3446	376	0	0	100000	No	66	43	645	22	0	0	93.13	0	29.266	0.314	No-No
1428	red 191017_Maximum intensity projection.tif	21	1	55	1	1	3446	376	0	0	100000	No	66	44	660	21	0	0	93.13	0	29.266	0.314	No-No
1429	red 191017_Maximum intensity projection.tif	21	1	56	1	1	3444	373	0	0	100000	No	66	45	675	20	1.496	2.239	94.626	0.1	29.701	0.314	No-No
1430	red 191017_Maximum intensity projection.tif	21	1	57	1	1	3444	373	0	0	100000	No	66	46	690	19	0	0	94.626	0	29.701	0.314	No-No
1431	red 191017_Maximum intensity projection.tif	21	1	58	1	1	3444	373	0	0	100000	No	66	47	705	18	0	0	94.626	0	29.701	0.314	No-No
1432	red 191017_Maximum intensity projection.tif	21	1	59	1	1	3444	373	0	0	100000	No	66	48	720	17	0	0	94.626	0	29.701	0.314	No-No
1433	red 191017_Maximum intensity projection.tif	21	1	60	1	1	3444	373	0	0	100000	No	66	49	735	16	0	0	94.626	0	29.701	0.314	No-No
1434	red 191017_Maximum intensity projection.tif	21	1	61	1	1	3444	373	0	0	100000	No	66	50	750	15	0	0	94.626	0	29.701	0.314	No-No
1435	red 191017_Maximum intensity projection.tif	21	1	62	1	1	3444	373	0	0	100000	No	66	51	765	14	0	0	94.626	0	29.701	0.314	No-No
1436	red 191017_Maximum intensity projection.tif	21	1	63	1	1	3444	373	0	0	100000	No	66	52	780	13	0	0	94.626	0	29.701	0.314	No-No
1437	red 191017_Maximum intensity projection.tif	21	1	64	1	1	3444	365	0	0	100000	No	66	53	795	12	3.32	11.022	97.946	0.221	28.997	0.296	No-No
1438	red 191017_Maximum intensity projection.tif	21	1	65	1	1	3444	365	0	0	100000	No	66	54	810	11	0	0	97.946	0	28.997	0.296	No-No
1439	red 191017_Maximum intensity projection.tif	21	1	66	1	1	3444	365	0	0	100000	No	66	55	825	10	0	0	97.946	0	28.997	0.296	No-No
1440	red 191017_Maximum intensity projection.tif	21	1	67	1	1	3444	365	0	0	100000	No	66	56	840	9	0	0	97.946	0	28.997	0.296	No-No
1441	red 191017_Maximum intensity projection.tif	21	1	68	1	1	3444	382	0	0	100000	No	66	57	855	8	7.055	49.773	105.001	0.47	30.903	0.294	No-No
1442	red 191017_Maximum intensity projection.tif	21	1	69	1	1	3441	377	0	0	100000	No	66	58	870	7	2.42	5.856	107.421	0.161	31.368	0.292	No-No
1443	red 191017_Maximum intensity projection.tif	21	1	70	1	1	3441	377	0	0	100000	No	66	59	885	6	0	0	107.421	0	31.368	0.292	No-No
1444	red 191017_Maximum intensity projection.tif	21	1	71	1	1	3441	373	0	0	100000	No	66	60	900	5	1.66	2.756	109.081	0.111	30.903	0.283	No-No
1445	red 191017_Maximum intensity projection.tif	21	1	72	1	1	3441	373	0	0	100000	No	66	61	915	4	0	0	109.081	0	30.903	0.283	No-No
1446	red 191017_Maximum intensity projection.tif	21	1	73	1	1	3441	373	0	0	100000	No	66	62	930	3	0	0	109.081	0	30.903	0.283	No-No
1447	red 191017_Maximum intensity projection.tif	21	1	74	1	1	3441	373	0	0	100000	No	66	63	945	2	0	0	109.081	0	30.903	0.283	No-No
1448	red 191017_Maximum intensity projection.tif	21	1	75	1	1	3441	373	0	0	100000	No	66	64	960	1	0	0	109.081	0	30.903	0.283	No-No
1449	red 191017_Maximum intensity projection.tif	21	1	76	1	1	3453	368	0	0	100000	No	66	65	975	0	5.395	29.106	114.476	0.36	25.569	0.223	No-No
1450	red 191017_Maximum intensity projection.tif	21a	0	75	1	1	3470	357	0	0	100000	No	24	0	0	23	0	0	122.879	0.56	17.888	0.146	No-No
1451	red 191017_Maximum intensity projection.tif	21a	0	76	1	1	3458	362	0	0	100000	No	24	1	15	22	5.395	29.106	128.274	0.36	23.065	0.18	No-No
1452	red 191017_Maximum intensity projection.tif	21a	0	77	1	1	3461	358	0	0	100000	No	24	2	30	21	2.075	4.306	130.349	0.138	21.644	0.166	No-No
1453	red 191017_Maximum intensity projection.tif	21a	0	78	1	1	3464	354	0	0	100000	No	24	3	45	20	2.075	4.306	132.424	0.138	20.335	0.154	No-No
1454	red 191017_Maximum intensity projection.tif	21a	0	79	1	1	3464	346	0	0	100000	No	24	4	60	19	3.32	11.022	135.744	0.221	20.604	0.152	No-No
1455	red 191017_Maximum intensity projection.tif	21a	0	80	1	1	3464	338	0	0	100000	No	24	5	75	18	3.32	11.022	139.064	0.221	21.392	0.154	No-No
1456	red 191017_Maximum intensity projection.tif	21a	0	81	1	1	3470	330	0	0	100000	No	24	6	90	17	4.15	17.222	143.214	0.277	20.436	0.143	No-No
1457	red 191017_Maximum intensity projection.tif	21a	0	82	1	1	3470	330	0	0	100000	No	24	7	105	16	0	0	143.214	0	20.436	0.143	No-No
1458	red 191017_Maximum intensity projection.tif	21a	0	83	1	1	3482	321	0	0	100000	No	24	8	120	15	6.225	38.751	149.439	0.415	18.79	0.126	No-No
1459	red 191017_Maximum intensity projection.tif	21a	0	84	1	1	3485	316	0	0	100000	No	24	9	135	14	2.42	5.856	151.859	0.161	19.589	0.129	No-No
1460	red 191017_Maximum intensity projection.tif	21a	0	85	1	1	3489	301	0	0	100000	No	24	10	150	13	6.443	41.506	158.301	0.43	24.145	0.153	No-No
1461	red 191017_Maximum intensity projection.tif	21a	0	86	1	1	3494	296	0	0	100000	No	24	11	165	12	2.934	8.611	161.236	0.196	25.329	0.157	No-No
1462	red 191017_Maximum intensity projection.tif	21a	0	87	1	1	3494	294	0	0	100000	No	24	12	180	11	0.83	0.689	162.066	0.055	26.119	0.161	No-No
1463	red 191017_Maximum intensity projection.tif	21a	0	88	1	1	3494	280	0	0	100000	No	24	13	195	10	5.81	33.756	167.876	0.387	31.706	0.189	No-No
1464	red 191017_Maximum intensity projection.tif	21a	0	89	1	1	3494	280	0	0	100000	No	24	14	210	9	0	0	167.876	0	31.706	0.189	No-No
1465	red 191017_Maximum intensity projection.tif	21a	0	90	1	1	3494	280	0	0	100000	No	24	15	225	8	0	0	167.876	0	31.706	0.189	No-No
1466	red 191017_Maximum intensity projection.tif	21a	0	91	1	1	3494	280	0	0	100000	No	24	16	240	7	0	0	167.876	0	31.706	0.189	No-No
1467	red 191017_Maximum intensity projection.tif	21a	0	92	1	1	3494	270	0	0	100000	No	24	17	255	6	4.15	17.222	172.026	0.277	35.741	0.208	No-No
1468	red 191017_Maximum intensity projection.tif	21a	0	93	1	1	3494	270	0	0	100000	No	24	18	270	5	0	0	172.026	0	35.741	0.208	No-No
1469	red 191017_Maximum intensity projection.tif	21a	0	94	1	1	3494	289	0	0	100000	No	24	19	285	4	7.885	62.173	179.911	0.526	28.104	0.156	No-No
1470	red 191017_Maximum intensity projection.tif	21a	0	95	1	1	3494	281	0	0	100000	No	24	20	300	3	3.32	11.022	183.231	0.221	31.304	0.171	No-No
1471	red 191017_Maximum intensity projection.tif	21a	0	96	1	1	3494	281	0	0	100000	No	24	21	315	2	0	0	183.231	0	31.304	0.171	No-No
1472	red 191017_Maximum intensity projection.tif	21a	0	97	1	1	3494	281	0	0	100000	No	24	22	330	1	0	0	183.231	0	31.304	0.171	No-No
1473	red 191017_Maximum intensity projection.tif	21a	0	97	1	1	3494	300	0	0	100000	No	24	23	345	0	7.885	62.173	191.116	0.526	23.757	0.124	No-No
1474	red 191017_Maximum intensity projection.tif	21b	0	75	1	1	3445	381	0	0	100000	No	23	0	0	22	0	0	120.811	0.422	30.363	0.251	No-No
1475	red 191017_Maximum intensity projection.tif	21b	0	76	1	1	3445	381	0	0	100000	No	23	1	15	21	0	0	120.811	0	30.363	0.251	No-No
1476	red 191017_Maximum intensity projection.tif	21b	0	77	1	1	3444	381	0	0	100000	No	23	2	30	20	0.415	0.172	121.226	0.028	30.749	0.254	No-No
1477	red 191017_Maximum intensity projection.tif	21b	0	78	1	1	3442	381	0	0	100000	No	23	3	45	19	0.83	0.689	122.056	0.055	31.524	0.258	No-No
1478	red 191017_Maximum intensity projection.tif	21b	0	79	1	1	3442	378	0	0	100000	No	23	4	60	18	1.245	1.55	123.301	0.083	31.103	0.252	No-No
1479	red 191017_Maximum intensity projection.tif	21b	0	80	1	1	3424	378	0	0	100000	No	23	5	75	17	7.47	55.801	130.771	0.498	38.254	0.293	No-No
1480	red 191017_Maximum intensity projection.tif	21b	0	81	1	1	3424	378	0	0	100000	No	23	6	90	16	0	0	130.771	0	38.254	0.293	No-No
1481	red 191017_Maximum intensity projection.tif	21b	0	82	1	1	3424	378	0	0	100000	No	23	7	105	15	0	0	130.771	0	38.254	0.293	No-No
1482	red 191017_Maximum intensity projection.tif	21b	0	83	1	1	3424	378	0	0	100000	No	23	8	120	14	0	0	130.771	0	38.254	0.293	No-No
1483	red 191017_Maximum intensity projection.tif	21b	0	84	1	1	3424	378	0	0	100000	No	23	9	135	13	0	0	130.771	0	38.254	0.293	No-No
1484	red 191017_Maximum intensity projection.tif	21b	0	85	1	1	3424	378	0	0	100000	No	23	10	150	12	0	0	130.771	0	38.254	0.293	No-No
1485	red 191017_Maximum intensity projection.tif	21b	0	86	1	1	3424	378	0	0	100000	No	23	11	165	11	0	0	130.771	0	38.254	0.293	No-No
1486	red 191017_Maximum intensity projection.tif	21b	0	87	1	1	3430	380	0	0	100000	No	23	12	180	10	2.625	6.889	133.395	0.175	36.095	0.271	No-No
1487	red 191017_Maximum intensity projection.tif	21b	0	88	1	1	3430	374	0	0	100000	No	23	13	195	9	2.49	6.2	135.885	0.166	35.431	0.261	No-No
1488	red 191017_Maximum intensity projection.tif	21b	0	89	1	1	3430	365	0	0	100000	No	23	14	210	8	3.735	13.95	139.62	0.249	34.746	0.249	No-No
1489	red 191017_Maximum intensity projection.tif	21b	0	90	1	1	3416	369	0	0	100000	No	23	15	225	7	6.042	36.512	145.663	0.403	40.733	0.28	No-No
1490	red 191017_Maximum intensity projection.tif	21b	0	91	1	1	3416	369	0	0	100000	No	23	16	240	6	0	0	145.663	0	40.733	0.28	No-No
1491	red 191017_Maximum intensity projection.tif	21b	0	92	1	1	3416	369	0	0	100000	No	23	17	255	5	0	0	145.663	0	40.733	0.28	No-No
1492	red 191017_Maximum intensity projection.tif	21b	0	93	1	1	3416	369	0	0	100000	No	23	18	270	4	0	0	145.663	0	40.733	0.28	No-No
1493	red 191017_Maximum intensity projection.tif	21b	0	94	1	1	3418	362	0	0	100000	No	23	19	285	3	3.021	9.128	148.684	0.201	39.565	0.266	No-No
1494	red 191017_Maximum intensity projection.tif	21b	0	95	1	1	3418	362	0	0	100000	No	23	20	300	2	0	0	148.684	0	39.565	0.266	No-No
1495	red 191017_Maximum intensity projection.tif	21b	0	96	1	1	3418	362	0	0	100000	No	23	21	315	1	0	0	148.684	0	39.565	0.266	No-No
1496	red 191017_Maximum intensity projection.tif	21b	0	97	1	1	3418	362	0	0	100000	No	23	22	330	0	0	0	148.684	0	39.565	0.266	No-No
1497	red 191017_Maximum intensity projection.tif	22	1	47	1	1	3558	344	0	0	100000	No	30	0	0	29	0	0	0	0	0	NaN	No-No
1498	red 191017_Maximum intensity projection.tif	22	1	48	1	1	3558	344	0	0	100000	No	30	1	15	28	0	0	0	0	0	NaN	No-No
1499	red 191017_Maximum intensity projection.tif	22	1	49	1	1	3552	344	0	0	100000	No	30	2	30	27	2.49	6.2	2.49	0.166	2.49	1	No-No
1500	red 191017_Maximum intensity projection.tif	22	1	50	1	1	3552	344	0	0	100000	No	30	3	45	26	0	0	2.49	0	2.49	1	No-No
1501	red 191017_Maximum intensity projection.tif	22	1	51	1	1	3552	344	0	0	100000	No	30	4	60	25	0	0	2.49	0	2.49	1	No-No
1502	red 191017_Maximum intensity projection.tif	22	1	52	1	1	3552	344	0	0	100000	No	30	5	75	24	0	0	2.49	0	2.49	1	No-No
1503	red 191017_Maximum intensity projection.tif	22	1	53	1	1	3552	344	0	0	100000	No	30	6	90	23	0	0	2.49	0	2.49	1	No-No
1504	red 191017_Maximum intensity projection.tif	22	1	54	1	1	3552	344	0	0	100000	No	30	7	105	22	0	0	2.49	0	2.49	1	No-No
1505	red 191017_Maximum intensity projection.tif	22	1	55	1	1	3552	348	0	0	100000	No	30	8	120	21	1.66	2.756	4.15	0.111	2.993	0.721	No-No
1506	red 191017_Maximum intensity projection.tif	22	1	56	1	1	3552	348	0	0	100000	No	30	9	135	20	0	0	4.15	0	2.993	0.721	No-No
1507	red 191017_Maximum intensity projection.tif	22	1	57	1	1	3552	348	0	0	100000	No	30	10	150	19	0	0	4.15	0	2.993	0.721	No-No
1508	red 191017_Maximum intensity projection.tif	22	1	58	1	1	3549	360	0	0	100000	No	30	11	165	18	5.133	26.35	9.283	0.342	7.618	0.821	No-No
1509	red 191017_Maximum intensity projection.tif	22	1	59	1	1	3549	357	0	0	100000	No	30	12	180	17	1.245	1.55	10.528	0.083	6.562	0.623	No-No
1510	red 191017_Maximum intensity projection.tif	22	1	60	1	1	3549	357	0	0	100000	No	30	13	195	16	0	0	10.528	0	6.562	0.623	No-No
1511	red 191017_Maximum intensity projection.tif	22	1	61	1	1	3545	344	0	0	100000	No	30	14	210	15	5.645	31.862	16.173	0.376	5.395	0.334	No-No
1512	red 191017_Maximum intensity projection.tif	22	1	62	1	1	3549	341	0	0	100000	No	30	15	225	14	2.075	4.306	18.248	0.138	3.937	0.216	No-No
1513	red 191017_Maximum intensity projection.tif	22	1	63	1	1	3549	342	0	0	100000	No	30	16	240	13	0.415	0.172	18.663	0.028	3.826	0.205	No-No
1514	red 191017_Maximum intensity projection.tif	22	1	64	1	1	3549	342	0	0	100000	No	30	17	255	12	0	0	18.663	0	3.826	0.205	No-No
1515	red 191017_Maximum intensity projection.tif	22	1	65	1	1	3552	350	0	0	100000	No	30	18	270	11	3.546	12.572	22.209	0.236	3.521	0.159	No-No
1516	red 191017_Maximum intensity projection.tif	22	1	66	1	1	3552	350	0	0	100000	No	30	19	285	10	0	0	22.209	0	3.521	0.159	No-No
1517	red 191017_Maximum intensity projection.tif	22	1	67	1	1	3552	353	0	0	100000	No	30	20	300	9	1.245	1.55	23.454	0.083	4.489	0.191	No-No
1518	red 191017_Maximum intensity projection.tif	22	1	68	1	1	3552	353	0	0	100000	No	30	21	315	8	0	0	23.454	0	4.489	0.191	No-No
1519	red 191017_Maximum intensity projection.tif	22	1	69	1	1	3552	353	0	0	100000	No	30	22	330	7	0	0	23.454	0	4.489	0.191	No-No
1520	red 191017_Maximum intensity projection.tif	22	1	70	1	1	3552	353	0	0	100000	No	30	23	345	6	0	0	23.454	0	4.489	0.191	No-No
1521	red 191017_Maximum intensity projection.tif	22	1	71	1	1	3552	353	0	0	100000	No	30	24	360	5	0	0	23.454	0	4.489	0.191	No-No
1522	red 191017_Maximum intensity projection.tif	22	1	72	1	1	3550	352	0	0	100000	No	30	25	375	4	0.928	0.861	24.382	0.062	4.695	0.193	No-No
1523	red 191017_Maximum intensity projection.tif	22	1	73	1	1	3550	352	0	0	100000	No	30	26	390	3	0	0	24.382	0	4.695	0.193	No-No
1524	red 191017_Maximum intensity projection.tif	22	1	74	1	1	3550	352	0	0	100000	No	30	27	405	2	0	0	24.382	0	4.695	0.193	No-No
1525	red 191017_Maximum intensity projection.tif	22	1	75	1	1	3550	352	0	0	100000	No	30	28	420	1	0	0	24.382	0	4.695	0.193	No-No
1526	red 191017_Maximum intensity projection.tif	22	1	76	1	1	3550	352	0	0	100000	No	30	29	435	0	0	0	24.382	0	4.695	0.193	No-No
1527	red 191017_Maximum intensity projection.tif	22a	0	77	1	1	3552	346	0	0	100000	No	22	0	0	21	0	0	27.006	0.175	2.625	0.097	No-No
1528	red 191017_Maximum intensity projection.tif	22a	0	78	1	1	3552	345	0	0	100000	No	22	1	15	20	0.415	0.172	27.421	0.028	2.524	0.092	No-No
1529	red 191017_Maximum intensity projection.tif	22a	0	79	1	1	3550	344	0	0	100000	No	22	2	30	19	0.928	0.861	28.349	0.062	3.32	0.117	No-No
1530	red 191017_Maximum intensity projection.tif	22a	0	80	1	1	3550	344	0	0	100000	No	22	3	45	18	0	0	28.349	0	3.32	0.117	No-No
1531	red 191017_Maximum intensity projection.tif	22a	0	81	1	1	3550	341	0	0	100000	No	22	4	60	17	1.245	1.55	29.594	0.083	3.546	0.12	No-No
1532	red 191017_Maximum intensity projection.tif	22a	0	82	1	1	3546	333	0	0	100000	No	22	5	75	16	3.712	13.778	33.306	0.247	6.756	0.203	No-No
1533	red 191017_Maximum intensity projection.tif	22a	0	83	1	1	3544	344	0	0	100000	No	22	6	90	15	4.64	21.528	37.946	0.309	5.81	0.153	No-No
1534	red 191017_Maximum intensity projection.tif	22a	0	84	1	1	3544	344	0	0	100000	No	22	7	105	14	0	0	37.946	0	5.81	0.153	No-No
1535	red 191017_Maximum intensity projection.tif	22a	0	85	1	1	3544	342	0	0	100000	No	22	8	120	13	0.83	0.689	38.776	0.055	5.869	0.151	No-No
1536	red 191017_Maximum intensity projection.tif	22a	0	86	1	1	3544	342	0	0	100000	No	22	9	135	12	0	0	38.776	0	5.869	0.151	No-No
1537	red 191017_Maximum intensity projection.tif	22a	0	87	1	1	3544	342	0	0	100000	No	22	10	150	11	0	0	38.776	0	5.869	0.151	No-No
1538	red 191017_Maximum intensity projection.tif	22a	0	88	1	1	3544	334	0	0	100000	No	22	11	165	10	3.32	11.022	42.096	0.221	7.14	0.17	No-No
1539	red 191017_Maximum intensity projection.tif	22a	0	89	1	1	3544	334	0	0	100000	No	22	12	180	9	0	0	42.096	0	7.14	0.17	No-No
1540	red 191017_Maximum intensity projection.tif	22a	0	90	1	1	3534	321	0	0	100000	No	22	13	195	8	6.807	46.329	48.902	0.454	13.795	0.282	No-No
1541	red 191017_Maximum intensity projection.tif	22a	0	91	1	1	3534	313	0	0	100000	No	22	14	210	7	3.32	11.022	52.222	0.221	16.27	0.312	No-No
1542	red 191017_Maximum intensity projection.tif	22a	0	92	1	1	3545	289	0	0	100000	No	22	15	225	6	10.956	120.041	63.179	0.73	23.454	0.371	No-No
1543	red 191017_Maximum intensity projection.tif	22a	0	93	1	1	3537	297	0	0	100000	No	22	16	240	5	4.695	22.045	67.874	0.313	21.363	0.315	No-No
1544	red 191017_Maximum intensity projection.tif	22a	0	94	1	1	3537	297	0	0	100000	No	22	17	255	4	0	0	67.874	0	21.363	0.315	No-No
1545	red 191017_Maximum intensity projection.tif	22a	0	95	1	1	3537	297	0	0	100000	No	22	18	270	3	0	0	67.874	0	21.363	0.315	No-No
1546	red 191017_Maximum intensity projection.tif	22a	0	96	1	1	3529	268	0	0	100000	No	22	19	285	2	12.485	155.864	80.359	0.832	33.758	0.42	No-No
1547	red 191017_Maximum intensity projection.tif	22a	0	97	1	1	3532	256	0	0	100000	No	22	20	300	1	5.133	26.35	85.492	0.342	38.081	0.445	No-No
1548	red 191017_Maximum intensity projection.tif	22a	0	97	1	1	3532	256	0	0	100000	No	22	21	315	0	0	0	85.492	0	38.081	0.445	No-No
1549	red 191017_Maximum intensity projection.tif	22b	0	77	1	1	3537	369	0	0	100000	No	21	0	0	20	0	0	33.263	0.592	13.55	0.407	No-No
1550	red 191017_Maximum intensity projection.tif	22b	0	78	1	1	3522	386	0	0	100000	No	21	1	15	19	9.409	88.524	42.672	0.627	22.957	0.538	No-No
1551	red 191017_Maximum intensity projection.tif	22b	0	79	1	1	3529	386	0	0	100000	No	21	2	30	18	2.905	8.439	45.577	0.194	21.181	0.465	No-No
1552	red 191017_Maximum intensity projection.tif	22b	0	80	1	1	3529	393	0	0	100000	No	21	3	45	17	2.905	8.439	48.482	0.194	23.63	0.487	No-No
1553	red 191017_Maximum intensity projection.tif	22b	0	81	1	1	3508	394	0	0	100000	No	21	4	60	16	8.725	76.123	57.207	0.582	29.345	0.513	No-No
1554	red 191017_Maximum intensity projection.tif	22b	0	82	1	1	3508	382	0	0	100000	No	21	5	75	15	4.98	24.8	62.187	0.332	26.063	0.419	No-No
1555	red 191017_Maximum intensity projection.tif	22b	0	83	1	1	3512	386	0	0	100000	No	21	6	90	14	2.348	5.511	64.534	0.157	25.85	0.401	No-No
1556	red 191017_Maximum intensity projection.tif	22b	0	84	1	1	3512	386	0	0	100000	No	21	7	105	13	0	0	64.534	0	25.85	0.401	No-No
1557	red 191017_Maximum intensity projection.tif	22b	0	85	1	1	3510	386	0	0	100000	No	21	8	120	12	0.83	0.689	65.364	0.055	26.469	0.405	No-No
1558	red 191017_Maximum intensity projection.tif	22b	0	86	1	1	3513	386	0	0	100000	No	21	9	135	11	1.245	1.55	66.609	0.083	25.545	0.384	No-No
1559	red 191017_Maximum intensity projection.tif	22b	0	87	1	1	3513	386	0	0	100000	No	21	10	150	10	0	0	66.609	0	25.545	0.384	No-No
1560	red 191017_Maximum intensity projection.tif	22b	0	88	1	1	3513	386	0	0	100000	No	21	11	165	9	0	0	66.609	0	25.545	0.384	No-No
1561	red 191017_Maximum intensity projection.tif	22b	0	89	1	1	3525	377	0	0	100000	No	21	12	180	8	6.225	38.751	72.834	0.415	19.368	0.266	No-No
1562	red 191017_Maximum intensity projection.tif	22b	0	90	1	1	3513	380	0	0	100000	No	21	13	195	7	5.133	26.35	77.967	0.342	23.916	0.307	No-No
1563	red 191017_Maximum intensity projection.tif	22b	0	91	1	1	3513	380	0	0	100000	No	21	14	210	6	0	0	77.967	0	23.916	0.307	No-No
1564	red 191017_Maximum intensity projection.tif	22b	0	92	1	1	3514	384	0	0	100000	No	21	15	225	5	1.711	2.928	79.679	0.114	24.678	0.31	No-No
1565	red 191017_Maximum intensity projection.tif	22b	0	93	1	1	3514	384	0	0	100000	No	21	16	240	4	0	0	79.679	0	24.678	0.31	No-No
1566	red 191017_Maximum intensity projection.tif	22b	0	94	1	1	3514	384	0	0	100000	No	21	17	255	3	0	0	79.679	0	24.678	0.31	No-No
1567	red 191017_Maximum intensity projection.tif	22b	0	95	1	1	3514	384	0	0	100000	No	21	18	270	2	0	0	79.679	0	24.678	0.31	No-No
1568	red 191017_Maximum intensity projection.tif	22b	0	96	1	1	3514	384	0	0	100000	No	21	19	285	1	0	0	79.679	0	24.678	0.31	No-No
1569	red 191017_Maximum intensity projection.tif	22b	0	97	1	1	3514	384	0	0	100000	No	21	20	300	0	0	0	79.679	0	24.678	0.31	No-No
1570	red 191017_Maximum intensity projection.tif	23	1	24	1	1	4093	740	0	0	100000	No	24	0	0	23	0	0	0	0	0	NaN	No-No
1571	red 191017_Maximum intensity projection.tif	23	1	25	1	1	4088	741	0	0	100000	No	24	1	15	22	2.116	4.478	2.116	0.141	2.116	1	No-No
1572	red 191017_Maximum intensity projection.tif	23	1	26	1	1	4088	741	0	0	100000	No	24	2	30	21	0	0	2.116	0	2.116	1	No-No
1573	red 191017_Maximum intensity projection.tif	23	1	27	1	1	4086	740	0	0	100000	No	24	3	45	20	0.928	0.861	3.044	0.062	2.905	0.954	No-No
1574	red 191017_Maximum intensity projection.tif	23	1	28	1	1	4065	738	0	0	100000	No	24	4	60	19	8.754	76.64	11.798	0.584	11.65	0.987	No-No
1575	red 191017_Maximum intensity projection.tif	23	1	29	1	1	4065	738	0	0	100000	No	24	5	75	18	0	0	11.798	0	11.65	0.987	No-No
1576	red 191017_Maximum intensity projection.tif	23	1	30	1	1	4054	736	0	0	100000	No	24	6	90	17	4.64	21.528	16.438	0.309	16.27	0.99	No-No
1577	red 191017_Maximum intensity projection.tif	23	1	31	1	1	4044	730	0	0	100000	No	24	7	105	16	4.84	23.423	21.278	0.323	20.754	0.975	No-No
1578	red 191017_Maximum intensity projection.tif	23	1	32	1	1	4056	729	0	0	100000	No	24	8	120	15	4.997	24.973	26.275	0.333	16.019	0.61	No-No
1579	red 191017_Maximum intensity projection.tif	23	1	33	1	1	4054	729	0	0	100000	No	24	9	135	14	0.83	0.689	27.105	0.055	16.816	0.62	No-No
1580	red 191017_Maximum intensity projection.tif	23	1	34	1	1	4053	728	0	0	100000	No	24	10	150	13	0.587	0.344	27.692	0.039	17.331	0.626	No-No
1581	red 191017_Maximum intensity projection.tif	23	1	35	1	1	4044	725	0	0	100000	No	24	11	165	12	3.937	15.5	31.629	0.262	21.266	0.672	No-No
1582	red 191017_Maximum intensity projection.tif	23	1	36	1	1	4041	725	0	0	100000	No	24	12	180	11	1.245	1.55	32.874	0.083	22.46	0.683	No-No
1583	red 191017_Maximum intensity projection.tif	23	1	37	1	1	4040	724	0	0	100000	No	24	13	195	10	0.587	0.344	33.461	0.039	22.975	0.687	No-No
1584	red 191017_Maximum intensity projection.tif	23	1	38	1	1	4033	716	0	0	100000	No	24	14	210	9	4.412	19.461	37.873	0.294	26.818	0.708	No-No
1585	red 191017_Maximum intensity projection.tif	23	1	39	1	1	4024	712	0	0	100000	No	24	15	225	8	4.087	16.706	41.96	0.272	30.903	0.736	No-No
1586	red 191017_Maximum intensity projection.tif	23	1	40	1	1	4018	709	0	0	100000	No	24	16	240	7	2.784	7.75	44.744	0.186	33.679	0.753	No-No
1587	red 191017_Maximum intensity projection.tif	23	1	41	1	1	4017	708	0	0	100000	No	24	17	255	6	0.587	0.344	45.331	0.039	34.222	0.755	No-No
1588	red 191017_Maximum intensity projection.tif	23	1	42	1	1	4017	708	0	0	100000	No	24	18	270	5	0	0	45.331	0	34.222	0.755	No-No
1589	red 191017_Maximum intensity projection.tif	23	1	43	1	1	4014	705	0	0	100000	No	24	19	285	4	1.761	3.1	47.091	0.117	35.858	0.761	No-No
1590	red 191017_Maximum intensity projection.tif	23	1	44	1	1	4006	689	0	0	100000	No	24	20	300	3	7.424	55.112	54.515	0.495	41.851	0.768	No-No
1591	red 191017_Maximum intensity projection.tif	23	1	45	1	1	4008	685	0	0	100000	No	24	21	315	2	1.856	3.445	56.371	0.124	42.016	0.745	No-No
1592	red 191017_Maximum intensity projection.tif	23	1	46	1	1	4006	678	0	0	100000	No	24	22	330	1	3.021	9.128	59.392	0.201	44.335	0.746	No-No
1593	red 191017_Maximum intensity projection.tif	23	1	47	1	1	4006	678	0	0	100000	No	24	23	345	0	0	0	59.392	0	44.335	0.746	No-No
1594	red 191017_Maximum intensity projection.tif	23a	0	48	1	1	4022	661	0	0	100000	No	49	0	0	48	0	0	69.081	0.646	44.08	0.638	No-No
1595	red 191017_Maximum intensity projection.tif	23a	0	49	1	1	4028	624	0	0	100000	No	49	1	15	47	15.556	241.976	84.636	1.037	55.183	0.652	No-No
1596	red 191017_Maximum intensity projection.tif	23a	0	50	1	1	4024	593	0	0	100000	No	49	2	30	46	12.972	168.264	97.608	0.865	67.391	0.69	No-No
1597	red 191017_Maximum intensity projection.tif	23a	0	51	1	1	4033	554	0	0	100000	No	49	3	45	45	16.61	275.904	114.218	1.107	81.107	0.71	No-No
1598	red 191017_Maximum intensity projection.tif	23a	0	52	1	1	4030	541	0	0	100000	No	49	4	60	44	5.537	30.656	119.755	0.369	86.625	0.723	No-No
1599	red 191017_Maximum intensity projection.tif	23a	0	53	1	1	4032	512	0	0	100000	No	49	5	75	43	12.064	145.53	131.819	0.804	97.948	0.743	No-No
1600	red 191017_Maximum intensity projection.tif	23a	0	54	1	1	4032	514	0	0	100000	No	49	6	90	42	0.83	0.689	132.649	0.055	97.146	0.732	No-No
1601	red 191017_Maximum intensity projection.tif	23a	0	55	1	1	4021	532	0	0	100000	No	49	7	105	41	8.754	76.64	141.403	0.584	91.345	0.646	No-No
1602	red 191017_Maximum intensity projection.tif	23a	0	56	1	1	4024	517	0	0	100000	No	49	8	120	40	6.348	40.301	147.751	0.423	96.874	0.656	No-No
1603	red 191017_Maximum intensity projection.tif	23a	0	57	1	1	4025	532	0	0	100000	No	49	9	135	39	6.239	38.923	153.99	0.416	90.816	0.59	No-No
1604	red 191017_Maximum intensity projection.tif	23a	0	58	1	1	4025	540	0	0	100000	No	49	10	150	38	3.32	11.022	157.31	0.221	87.666	0.557	No-No
1605	red 191017_Maximum intensity projection.tif	23a	0	59	1	1	4022	546	0	0	100000	No	49	11	165	37	2.784	7.75	160.094	0.186	85.732	0.536	No-No
1606	red 191017_Maximum intensity projection.tif	23a	0	60	1	1	4020	550	0	0	100000	No	49	12	180	36	1.856	3.445	161.95	0.124	84.47	0.522	No-No
1607	red 191017_Maximum intensity projection.tif	23a	0	61	1	1	4017	553	0	0	100000	No	49	13	195	35	1.761	3.1	163.711	0.117	83.769	0.512	No-No
1608	red 191017_Maximum intensity projection.tif	23a	0	62	1	1	4017	556	0	0	100000	No	49	14	210	34	1.245	1.55	164.956	0.083	82.617	0.501	No-No
1609	red 191017_Maximum intensity projection.tif	23a	0	63	1	1	4017	550	0	0	100000	No	49	15	225	33	2.49	6.2	167.446	0.166	84.924	0.507	No-No
1610	red 191017_Maximum intensity projection.tif	23a	0	64	1	1	4017	550	0	0	100000	No	49	16	240	32	0	0	167.446	0	84.924	0.507	No-No
1611	red 191017_Maximum intensity projection.tif	23a	0	65	1	1	4017	550	0	0	100000	No	49	17	255	31	0	0	167.446	0	84.924	0.507	No-No
1612	red 191017_Maximum intensity projection.tif	23a	0	66	1	1	4018	548	0	0	100000	No	49	18	270	30	0.928	0.861	168.374	0.062	85.543	0.508	No-No
1613	red 191017_Maximum intensity projection.tif	23a	0	67	1	1	4018	538	0	0	100000	No	49	19	285	29	4.15	17.222	172.524	0.277	89.422	0.518	No-No
1614	red 191017_Maximum intensity projection.tif	23a	0	68	1	1	4018	538	0	0	100000	No	49	20	300	28	0	0	172.524	0	89.422	0.518	No-No
1615	red 191017_Maximum intensity projection.tif	23a	0	69	1	1	4018	537	0	0	100000	No	49	21	315	27	0.415	0.172	172.939	0.028	89.811	0.519	No-No
1616	red 191017_Maximum intensity projection.tif	23a	0	70	1	1	4018	566	0	0	100000	No	49	22	330	26	12.035	144.841	184.974	0.802	78.632	0.425	No-No
1617	red 191017_Maximum intensity projection.tif	23a	0	71	1	1	4010	556	0	0	100000	No	49	23	345	25	5.315	28.245	190.288	0.354	83.769	0.44	No-No
1618	red 191017_Maximum intensity projection.tif	23a	0	72	1	1	4013	561	0	0	100000	No	49	24	360	24	2.42	5.856	192.708	0.161	81.366	0.422	No-No
1619	red 191017_Maximum intensity projection.tif	23a	0	73	1	1	4012	570	0	0	100000	No	49	25	375	23	3.758	14.122	196.466	0.251	78.149	0.398	No-No
1620	red 191017_Maximum intensity projection.tif	23a	0	74	1	1	4016	574	0	0	100000	No	49	26	390	22	2.348	5.511	198.814	0.157	75.94	0.382	No-No
1621	red 191017_Maximum intensity projection.tif	23a	0	75	1	1	4018	580	0	0	100000	No	49	27	405	21	2.625	6.889	201.438	0.175	73.333	0.364	No-No
1622	red 191017_Maximum intensity projection.tif	23a	0	76	1	1	4029	580	0	0	100000	No	49	28	420	20	4.565	20.839	206.003	0.304	71.515	0.347	No-No
1623	red 191017_Maximum intensity projection.tif	23a	0	77	1	1	4029	554	0	0	100000	No	49	29	435	19	10.79	116.424	216.793	0.719	81.632	0.377	No-No
1624	red 191017_Maximum intensity projection.tif	23a	0	78	1	1	4030	557	0	0	100000	No	49	30	450	18	1.312	1.722	218.106	0.087	80.319	0.368	No-No
1625	red 191017_Maximum intensity projection.tif	23a	0	79	1	1	4030	557	0	0	100000	No	49	31	465	17	0	0	218.106	0	80.319	0.368	No-No
1626	red 191017_Maximum intensity projection.tif	23a	0	80	1	1	4034	566	0	0	100000	No	49	32	480	16	4.087	16.706	222.193	0.272	76.248	0.343	No-No
1627	red 191017_Maximum intensity projection.tif	23a	0	81	1	1	4042	586	0	0	100000	No	49	33	495	15	8.939	79.912	231.132	0.596	67.323	0.291	No-No
1628	red 191017_Maximum intensity projection.tif	23a	0	82	1	1	4042	586	0	0	100000	No	49	34	510	14	0	0	231.132	0	67.323	0.291	No-No
1629	red 191017_Maximum intensity projection.tif	23a	0	83	1	1	4036	572	0	0	100000	No	49	35	525	13	6.321	39.956	237.453	0.421	73.624	0.31	No-No
1630	red 191017_Maximum intensity projection.tif	23a	0	84	1	1	4036	570	0	0	100000	No	49	36	540	12	0.83	0.689	238.283	0.055	74.41	0.312	No-No
1631	red 191017_Maximum intensity projection.tif	23a	0	85	1	1	4037	602	0	0	100000	No	49	37	555	11	13.286	176.531	251.57	0.886	61.806	0.246	No-No
1632	red 191017_Maximum intensity projection.tif	23a	0	86	1	1	4041	637	0	0	100000	No	49	38	570	10	14.62	213.731	266.189	0.975	47.884	0.18	No-No
1633	red 191017_Maximum intensity projection.tif	23a	0	87	1	1	4048	689	0	0	100000	No	49	39	585	9	21.775	474.135	287.964	1.452	28.226	0.098	No-No
1634	red 191017_Maximum intensity projection.tif	23a	0	88	1	1	4045	701	0	0	100000	No	49	40	600	8	5.133	26.35	293.097	0.342	25.666	0.088	No-No
1635	red 191017_Maximum intensity projection.tif	23a	0	89	1	1	4050	738	0	0	100000	No	49	41	615	7	15.495	240.082	308.592	1.033	17.864	0.058	No-No
1636	red 191017_Maximum intensity projection.tif	23a	0	90	1	1	4064	786	0	0	100000	No	49	42	630	6	20.75	430.562	329.342	1.383	22.567	0.069	No-No
1637	red 191017_Maximum intensity projection.tif	23a	0	91	1	1	4073	788	0	0	100000	No	49	43	645	5	3.826	14.639	333.168	0.255	21.58	0.065	No-No
1638	red 191017_Maximum intensity projection.tif	23a	0	92	1	1	4086	778	0	0	100000	No	49	44	660	4	6.807	46.329	339.975	0.454	16.035	0.047	No-No
1639	red 191017_Maximum intensity projection.tif	23a	0	93	1	1	4080	766	0	0	100000	No	49	45	675	3	5.568	31.001	345.542	0.371	12.064	0.035	No-No
1640	red 191017_Maximum intensity projection.tif	23a	0	94	1	1	4078	764	0	0	100000	No	49	46	690	2	1.174	1.378	346.716	0.078	11.745	0.034	No-No
1641	red 191017_Maximum intensity projection.tif	23a	0	95	1	1	4076	764	0	0	100000	No	49	47	705	1	0.83	0.689	347.546	0.055	12.206	0.035	No-No
1642	red 191017_Maximum intensity projection.tif	23a	0	96	1	1	4088	793	0	0	100000	No	49	48	720	0	13.025	169.642	360.571	0.868	22.093	0.061	No-No
1643	red 191017_Maximum intensity projection.tif	23b	0	48	1	1	4006	694	0	0	100000	No	50	0	0	49	0	0	66.032	0.443	40.841	0.619	No-No
1644	red 191017_Maximum intensity projection.tif	23b	0	49	1	1	4000	710	0	0	100000	No	50	1	15	48	7.092	50.29	73.124	0.473	40.553	0.555	No-No
1645	red 191017_Maximum intensity projection.tif	23b	0	50	1	1	3994	713	0	0	100000	No	50	2	30	47	2.784	7.75	75.908	0.186	42.586	0.561	No-No
1646	red 191017_Maximum intensity projection.tif	23b	0	51	1	1	3988	717	0	0	100000	No	50	3	45	46	2.993	8.956	78.9	0.2	44.608	0.565	No-No
1647	red 191017_Maximum intensity projection.tif	23b	0	52	1	1	3966	733	0	0	100000	No	50	4	60	45	11.289	127.446	90.19	0.753	52.785	0.585	No-No
1648	red 191017_Maximum intensity projection.tif	23b	0	53	1	1	3966	752	0	0	100000	No	50	5	75	44	7.885	62.173	98.075	0.526	52.94	0.54	No-No
1649	red 191017_Maximum intensity projection.tif	23b	0	54	1	1	3949	769	0	0	100000	No	50	6	90	43	9.977	99.546	108.052	0.665	60.96	0.564	No-No
1650	red 191017_Maximum intensity projection.tif	23b	0	55	1	1	3954	757	0	0	100000	No	50	7	105	42	5.395	29.106	113.447	0.36	58.115	0.512	No-No
1651	red 191017_Maximum intensity projection.tif	23b	0	56	1	1	3958	745	0	0	100000	No	50	8	120	41	5.249	27.556	118.696	0.35	56.063	0.472	No-No
1652	red 191017_Maximum intensity projection.tif	23b	0	57	1	1	3972	729	0	0	100000	No	50	9	135	40	8.823	77.846	127.519	0.588	50.422	0.395	No-No
1653	red 191017_Maximum intensity projection.tif	23b	0	58	1	1	3972	729	0	0	100000	No	50	10	150	39	0	0	127.519	0	50.422	0.395	No-No
1654	red 191017_Maximum intensity projection.tif	23b	0	59	1	1	3972	729	0	0	100000	No	50	11	165	38	0	0	127.519	0	50.422	0.395	No-No
1655	red 191017_Maximum intensity projection.tif	23b	0	60	1	1	3972	725	0	0	100000	No	50	12	180	37	1.66	2.756	129.179	0.111	50.599	0.392	No-No
1656	red 191017_Maximum intensity projection.tif	23b	0	61	1	1	3973	701	0	0	100000	No	50	13	195	36	9.969	99.374	139.148	0.665	52.364	0.376	No-No
1657	red 191017_Maximum intensity projection.tif	23b	0	62	1	1	3981	696	0	0	100000	No	50	14	210	35	3.915	15.328	143.063	0.261	49.938	0.349	No-No
1658	red 191017_Maximum intensity projection.tif	23b	0	63	1	1	3984	694	0	0	100000	No	50	15	225	34	1.496	2.239	144.559	0.1	49.098	0.34	No-No
1659	red 191017_Maximum intensity projection.tif	23b	0	64	1	1	3996	686	0	0	100000	No	50	16	240	33	5.985	35.823	150.545	0.399	46.072	0.306	No-No
1660	red 191017_Maximum intensity projection.tif	23b	0	65	1	1	4010	682	0	0	100000	No	50	17	255	32	6.042	36.512	156.587	0.403	42.022	0.268	No-No
1661	red 191017_Maximum intensity projection.tif	23b	0	66	1	1	3997	692	0	0	100000	No	50	18	270	31	6.807	46.329	163.394	0.454	44.542	0.273	No-No
1662	red 191017_Maximum intensity projection.tif	23b	0	67	1	1	4006	680	0	0	100000	No	50	19	285	30	6.225	38.751	169.619	0.415	43.859	0.259	No-No
1663	red 191017_Maximum intensity projection.tif	23b	0	68	1	1	4006	680	0	0	100000	No	50	20	300	29	0	0	169.619	0	43.859	0.259	No-No
1664	red 191017_Maximum intensity projection.tif	23b	0	69	1	1	3997	692	0	0	100000	No	50	21	315	28	6.225	38.751	175.844	0.415	44.542	0.253	No-No
1665	red 191017_Maximum intensity projection.tif	23b	0	70	1	1	3994	694	0	0	100000	No	50	22	330	27	1.496	2.239	177.34	0.1	45.303	0.255	No-No
1666	red 191017_Maximum intensity projection.tif	23b	0	71	1	1	3984	697	0	0	100000	No	50	23	345	26	4.333	18.773	181.673	0.289	48.628	0.268	No-No
1667	red 191017_Maximum intensity projection.tif	23b	0	72	1	1	3988	693	0	0	100000	No	50	24	360	25	2.348	5.511	184.02	0.157	47.741	0.259	No-No
1668	red 191017_Maximum intensity projection.tif	23b	0	73	1	1	3994	692	0	0	100000	No	50	25	375	24	2.524	6.372	186.545	0.168	45.659	0.245	No-No
1669	red 191017_Maximum intensity projection.tif	23b	0	74	1	1	3974	690	0	0	100000	No	50	26	390	23	8.341	69.579	194.886	0.556	53.567	0.275	No-No
1670	red 191017_Maximum intensity projection.tif	23b	0	75	1	1	3974	690	0	0	100000	No	50	27	405	22	0	0	194.886	0	53.567	0.275	No-No
1671	red 191017_Maximum intensity projection.tif	23b	0	76	1	1	3972	685	0	0	100000	No	50	28	420	21	2.235	4.995	197.121	0.149	55.159	0.28	No-No
1672	red 191017_Maximum intensity projection.tif	23b	0	77	1	1	3961	662	0	0	100000	No	50	29	435	20	10.58	111.946	207.701	0.705	63.629	0.306	No-No
1673	red 191017_Maximum intensity projection.tif	23b	0	78	1	1	3958	636	0	0	100000	No	50	30	450	19	10.862	117.974	218.563	0.724	70.722	0.324	No-No
1674	red 191017_Maximum intensity projection.tif	23b	0	79	1	1	3960	614	0	0	100000	No	50	31	465	18	9.168	84.046	227.73	0.611	76.031	0.334	No-No
1675	red 191017_Maximum intensity projection.tif	23b	0	80	1	1	3958	632	0	0	100000	No	50	32	480	17	7.516	56.49	235.246	0.501	71.747	0.305	No-No
1676	red 191017_Maximum intensity projection.tif	23b	0	81	1	1	3958	636	0	0	100000	No	50	33	495	16	1.66	2.756	236.906	0.111	70.722	0.299	No-No
1677	red 191017_Maximum intensity projection.tif	23b	0	82	1	1	3962	650	0	0	100000	No	50	34	510	15	6.042	36.512	242.949	0.403	65.959	0.271	No-No
1678	red 191017_Maximum intensity projection.tif	23b	0	83	1	1	3964	654	0	0	100000	No	50	35	525	14	1.856	3.445	244.805	0.124	64.341	0.263	No-No
1679	red 191017_Maximum intensity projection.tif	23b	0	84	1	1	3965	642	0	0	100000	No	50	36	540	13	4.997	24.973	249.802	0.333	66.901	0.268	No-No
1680	red 191017_Maximum intensity projection.tif	23b	0	85	1	1	3968	633	0	0	100000	No	50	37	555	12	3.937	15.5	253.739	0.262	68.285	0.269	No-No
1681	red 191017_Maximum intensity projection.tif	23b	0	86	1	1	3968	640	0	0	100000	No	50	38	570	11	2.905	8.439	256.644	0.194	66.432	0.259	No-No
1682	red 191017_Maximum intensity projection.tif	23b	0	87	1	1	3969	662	0	0	100000	No	50	39	585	10	9.139	83.529	265.784	0.609	60.794	0.229	No-No
1683	red 191017_Maximum intensity projection.tif	23b	0	88	1	1	3989	654	0	0	100000	No	50	40	600	9	8.939	79.912	274.723	0.596	56.005	0.204	No-No
1684	red 191017_Maximum intensity projection.tif	23b	0	89	1	1	3990	654	0	0	100000	No	50	41	615	8	0.415	0.172	275.138	0.028	55.686	0.202	No-No
1685	red 191017_Maximum intensity projection.tif	23b	0	90	1	1	4012	665	0	0	100000	No	50	42	630	7	10.208	104.196	285.346	0.681	45.812	0.161	No-No
1686	red 191017_Maximum intensity projection.tif	23b	0	91	1	1	4040	662	0	0	100000	No	50	43	645	6	11.687	136.574	297.032	0.779	39.136	0.132	No-No
1687	red 191017_Maximum intensity projection.tif	23b	0	92	1	1	4046	660	0	0	100000	No	50	44	660	5	2.625	6.889	299.657	0.175	38.506	0.128	No-No
1688	red 191017_Maximum intensity projection.tif	23b	0	93	1	1	4048	657	0	0	100000	No	50	45	675	4	1.496	2.239	301.153	0.1	39.182	0.13	No-No
1689	red 191017_Maximum intensity projection.tif	23b	0	94	1	1	4054	656	0	0	100000	No	50	46	690	3	2.524	6.372	303.677	0.168	38.434	0.127	No-No
1690	red 191017_Maximum intensity projection.tif	23b	0	95	1	1	4062	650	0	0	100000	No	50	47	705	2	4.15	17.222	307.827	0.277	39.504	0.128	No-No
1691	red 191017_Maximum intensity projection.tif	23b	0	96	1	1	4077	648	0	0	100000	No	50	48	720	1	6.28	39.44	314.108	0.419	38.753	0.123	No-No
1692	red 191017_Maximum intensity projection.tif	23b	0	97	1	1	4082	648	0	0	100000	No	50	49	735	0	2.075	4.306	316.183	0.138	38.452	0.122	No-No
1693	red 191017_Maximum intensity projection.tif	24	1	36	1	1	3701	820	0	0	100000	No	25	0	0	24	0	0	0	0	0	NaN	No-No
1694	red 191017_Maximum intensity projection.tif	24	1	37	1	1	3701	820	0	0	100000	No	25	1	15	23	0	0	0	0	0	NaN	No-No
1695	red 191017_Maximum intensity projection.tif	24	1	38	1	1	3701	822	0	0	100000	No	25	2	30	22	0.83	0.689	0.83	0.055	0.83	1	No-No
1696	red 191017_Maximum intensity projection.tif	24	1	39	1	1	3697	825	0	0	100000	No	25	3	45	21	2.075	4.306	2.905	0.138	2.657	0.915	No-No
1697	red 191017_Maximum intensity projection.tif	24	1	40	1	1	3696	833	0	0	100000	No	25	4	60	20	3.346	11.195	6.251	0.223	5.78	0.925	No-No
1698	red 191017_Maximum intensity projection.tif	24	1	41	1	1	3689	840	0	0	100000	No	25	5	75	19	4.108	16.878	10.359	0.274	9.679	0.934	No-No
1699	red 191017_Maximum intensity projection.tif	24	1	42	1	1	3689	845	0	0	100000	No	25	6	90	18	2.075	4.306	12.434	0.138	11.508	0.926	No-No
1700	red 191017_Maximum intensity projection.tif	24	1	43	1	1	3697	853	0	0	100000	No	25	7	105	17	4.695	22.045	17.129	0.313	13.795	0.805	No-No
1701	red 191017_Maximum intensity projection.tif	24	1	44	1	1	3697	845	0	0	100000	No	25	8	120	16	3.32	11.022	20.449	0.221	10.507	0.514	No-No
1702	red 191017_Maximum intensity projection.tif	24	1	45	1	1	3697	841	0	0	100000	No	25	9	135	15	1.66	2.756	22.109	0.111	8.872	0.401	No-No
1703	red 191017_Maximum intensity projection.tif	24	1	46	1	1	3697	836	0	0	100000	No	25	10	150	14	2.075	4.306	24.184	0.138	6.844	0.283	No-No
1704	red 191017_Maximum intensity projection.tif	24	1	47	1	1	3697	841	0	0	100000	No	25	11	165	13	2.075	4.306	26.259	0.138	8.872	0.338	No-No
1705	red 191017_Maximum intensity projection.tif	24	1	48	1	1	3697	841	0	0	100000	No	25	12	180	12	0	0	26.259	0	8.872	0.338	No-No
1706	red 191017_Maximum intensity projection.tif	24	1	49	1	1	3697	841	0	0	100000	No	25	13	195	11	0	0	26.259	0	8.872	0.338	No-No
1707	red 191017_Maximum intensity projection.tif	24	1	50	1	1	3701	837	0	0	100000	No	25	14	210	10	2.348	5.511	28.607	0.157	7.055	0.247	No-No
1708	red 191017_Maximum intensity projection.tif	24	1	51	1	1	3694	826	0	0	100000	No	25	15	225	9	5.411	29.278	34.018	0.361	3.826	0.112	No-No
1709	red 191017_Maximum intensity projection.tif	24	1	52	1	1	3714	842	0	0	100000	No	25	16	240	8	10.629	112.98	44.647	0.709	10.605	0.238	No-No
1710	red 191017_Maximum intensity projection.tif	24	1	53	1	1	3712	850	0	0	100000	No	25	17	255	7	3.422	11.711	48.069	0.228	13.261	0.276	No-No
1711	red 191017_Maximum intensity projection.tif	24	1	54	1	1	3708	837	0	0	100000	No	25	18	270	6	5.645	31.862	53.714	0.376	7.63	0.142	No-No
1712	red 191017_Maximum intensity projection.tif	24	1	55	1	1	3708	837	0	0	100000	No	25	19	285	5	0	0	53.714	0	7.63	0.142	No-No
1713	red 191017_Maximum intensity projection.tif	24	1	56	1	1	3708	837	0	0	100000	No	25	20	300	4	0	0	53.714	0	7.63	0.142	No-No
1714	red 191017_Maximum intensity projection.tif	24	1	57	1	1	3708	837	0	0	100000	No	25	21	315	3	0	0	53.714	0	7.63	0.142	No-No
1715	red 191017_Maximum intensity projection.tif	24	1	58	1	1	3704	822	0	0	100000	No	25	22	330	2	6.443	41.506	60.156	0.43	1.496	0.025	No-No
1716	red 191017_Maximum intensity projection.tif	24	1	59	1	1	3704	822	0	0	100000	No	25	23	345	1	0	0	60.156	0	1.496	0.025	No-No
1717	red 191017_Maximum intensity projection.tif	24	1	60	1	1	3704	822	0	0	100000	No	25	24	360	0	0	0	60.156	0	1.496	0.025	No-No
1718	red 191017_Maximum intensity projection.tif	24a	0	61	1	1	3689	804	0	0	100000	No	26	0	0	25	0	0	69.88	0.648	8.3	0.119	No-No
1719	red 191017_Maximum intensity projection.tif	24a	0	62	1	1	3696	776	0	0	100000	No	26	1	15	24	11.978	143.463	81.858	0.799	18.378	0.225	No-No
1720	red 191017_Maximum intensity projection.tif	24a	0	63	1	1	3705	758	0	0	100000	No	26	2	30	23	8.352	69.751	90.209	0.557	25.783	0.286	No-No
1721	red 191017_Maximum intensity projection.tif	24a	0	64	1	1	3706	733	0	0	100000	No	26	3	45	22	10.383	107.813	100.593	0.692	36.165	0.36	No-No
1722	red 191017_Maximum intensity projection.tif	24a	0	65	1	1	3709	729	0	0	100000	No	26	4	60	21	2.075	4.306	102.668	0.138	37.911	0.369	No-No
1723	red 191017_Maximum intensity projection.tif	24a	0	66	1	1	3706	730	0	0	100000	No	26	5	75	20	1.312	1.722	103.98	0.087	37.408	0.36	No-No
1724	red 191017_Maximum intensity projection.tif	24a	0	67	1	1	3714	724	0	0	100000	No	26	6	90	19	4.15	17.222	108.13	0.277	40.204	0.372	No-No
1725	red 191017_Maximum intensity projection.tif	24a	0	68	1	1	3713	745	0	0	100000	No	26	7	105	18	8.725	76.123	116.855	0.582	31.521	0.27	No-No
1726	red 191017_Maximum intensity projection.tif	24a	0	69	1	1	3712	741	0	0	100000	No	26	8	120	17	1.711	2.928	118.566	0.114	33.101	0.279	No-No
1727	red 191017_Maximum intensity projection.tif	24a	0	70	1	1	3712	741	0	0	100000	No	26	9	135	16	0	0	118.566	0	33.101	0.279	No-No
1728	red 191017_Maximum intensity projection.tif	24a	0	71	1	1	3712	740	0	0	100000	No	26	10	150	15	0.415	0.172	118.981	0.028	33.512	0.282	No-No
1729	red 191017_Maximum intensity projection.tif	24a	0	72	1	1	3702	729	0	0	100000	No	26	11	165	14	6.169	38.062	125.15	0.411	37.767	0.302	No-No
1730	red 191017_Maximum intensity projection.tif	24a	0	73	1	1	3706	716	0	0	100000	No	26	12	180	13	5.645	31.862	130.795	0.376	43.21	0.33	No-No
1731	red 191017_Maximum intensity projection.tif	24a	0	74	1	1	3716	714	0	0	100000	No	26	13	195	12	4.232	17.911	135.027	0.282	44.428	0.329	No-No
1732	red 191017_Maximum intensity projection.tif	24a	0	75	1	1	3716	714	0	0	100000	No	26	14	210	11	0	0	135.027	0	44.428	0.329	No-No
1733	red 191017_Maximum intensity projection.tif	24a	0	76	1	1	3718	746	0	0	100000	No	26	15	225	10	13.306	177.047	148.333	0.887	31.51	0.212	No-No
1734	red 191017_Maximum intensity projection.tif	24a	0	77	1	1	3721	736	0	0	100000	No	26	16	240	9	4.333	18.773	152.666	0.289	35.834	0.235	No-No
1735	red 191017_Maximum intensity projection.tif	24a	0	78	1	1	3730	738	0	0	100000	No	26	17	255	8	3.826	14.639	156.492	0.255	36.095	0.231	No-No
1736	red 191017_Maximum intensity projection.tif	24a	0	79	1	1	3730	738	0	0	100000	No	26	18	270	7	0	0	156.492	0	36.095	0.231	No-No
1737	red 191017_Maximum intensity projection.tif	24a	0	80	1	1	3730	745	0	0	100000	No	26	19	285	6	2.905	8.439	159.397	0.194	33.371	0.209	No-No
1738	red 191017_Maximum intensity projection.tif	24a	0	81	1	1	3730	729	0	0	100000	No	26	20	300	5	6.64	44.09	166.037	0.443	39.636	0.239	No-No
1739	red 191017_Maximum intensity projection.tif	24a	0	82	1	1	3729	722	0	0	100000	No	26	21	315	4	2.934	8.611	168.972	0.196	42.297	0.25	No-No
1740	red 191017_Maximum intensity projection.tif	24a	0	83	1	1	3729	722	0	0	100000	No	26	22	330	3	0	0	168.972	0	42.297	0.25	No-No
1741	red 191017_Maximum intensity projection.tif	24a	0	84	1	1	3720	730	0	0	100000	No	26	23	345	2	4.997	24.973	173.969	0.333	38.173	0.219	No-No
1742	red 191017_Maximum intensity projection.tif	24a	0	85	1	1	3718	730	0	0	100000	No	26	24	360	1	0.83	0.689	174.799	0.055	38.01	0.217	No-No
1743	red 191017_Maximum intensity projection.tif	24a	0	86	1	1	3720	760	0	0	100000	No	26	25	375	0	12.478	155.691	187.276	0.832	26.119	0.139	No-No
1744	red 191017_Maximum intensity projection.tif	24b	0	61	1	1	3713	845	0	0	100000	No	25	0	0	24	0	0	70.406	0.683	11.508	0.163	No-No
1745	red 191017_Maximum intensity projection.tif	24b	0	62	1	1	3734	876	0	0	100000	No	25	1	15	23	15.539	241.459	85.945	1.036	26.975	0.314	No-No
1746	red 191017_Maximum intensity projection.tif	24b	0	63	1	1	3728	886	0	0	100000	No	25	2	30	22	4.84	23.423	90.785	0.323	29.593	0.326	No-No
1747	red 191017_Maximum intensity projection.tif	24b	0	64	1	1	3736	886	0	0	100000	No	25	3	45	21	3.32	11.022	94.105	0.221	31.003	0.329	No-No
1748	red 191017_Maximum intensity projection.tif	24b	0	65	1	1	3736	888	0	0	100000	No	25	4	60	20	0.83	0.689	94.935	0.055	31.739	0.334	No-No
1749	red 191017_Maximum intensity projection.tif	24b	0	66	1	1	3757	892	0	0	100000	No	25	5	75	19	8.872	78.707	103.806	0.591	37.854	0.365	No-No
1750	red 191017_Maximum intensity projection.tif	24b	0	67	1	1	3753	873	0	0	100000	No	25	6	90	18	8.058	64.929	111.864	0.537	30.814	0.275	No-No
1751	red 191017_Maximum intensity projection.tif	24b	0	68	1	1	3741	866	0	0	100000	No	25	7	105	17	5.765	33.239	117.63	0.384	25.298	0.215	No-No
1752	red 191017_Maximum intensity projection.tif	24b	0	69	1	1	3736	877	0	0	100000	No	25	8	120	16	5.014	25.145	122.644	0.334	27.759	0.226	No-No
1753	red 191017_Maximum intensity projection.tif	24b	0	70	1	1	3736	882	0	0	100000	No	25	9	135	15	2.075	4.306	124.719	0.138	29.547	0.237	No-No
1754	red 191017_Maximum intensity projection.tif	24b	0	71	1	1	3736	882	0	0	100000	No	25	10	150	14	0	0	124.719	0	29.547	0.237	No-No
1755	red 191017_Maximum intensity projection.tif	24b	0	72	1	1	3736	878	0	0	100000	No	25	11	165	13	1.66	2.756	126.379	0.111	28.113	0.222	No-No
1756	red 191017_Maximum intensity projection.tif	24b	0	73	1	1	3736	878	0	0	100000	No	25	12	180	12	0	0	126.379	0	28.113	0.222	No-No
1757	red 191017_Maximum intensity projection.tif	24b	0	74	1	1	3737	873	0	0	100000	No	25	13	195	11	2.116	4.478	128.495	0.141	26.589	0.207	No-No
1758	red 191017_Maximum intensity projection.tif	24b	0	75	1	1	3737	873	0	0	100000	No	25	14	210	10	0	0	128.495	0	26.589	0.207	No-No
1759	red 191017_Maximum intensity projection.tif	24b	0	76	1	1	3737	873	0	0	100000	No	25	15	225	9	0	0	128.495	0	26.589	0.207	No-No
1760	red 191017_Maximum intensity projection.tif	24b	0	77	1	1	3738	868	0	0	100000	No	25	16	240	8	2.116	4.478	130.611	0.141	25.151	0.193	No-No
1761	red 191017_Maximum intensity projection.tif	24b	0	78	1	1	3745	861	0	0	100000	No	25	17	255	7	4.108	16.878	134.72	0.274	24.959	0.185	No-No
1762	red 191017_Maximum intensity projection.tif	24b	0	79	1	1	3745	861	0	0	100000	No	25	18	270	6	0	0	134.72	0	24.959	0.185	No-No
1763	red 191017_Maximum intensity projection.tif	24b	0	80	1	1	3745	869	0	0	100000	No	25	19	285	5	3.32	11.022	138.04	0.221	27.33	0.198	No-No
1764	red 191017_Maximum intensity projection.tif	24b	0	81	1	1	3745	876	0	0	100000	No	25	20	300	4	2.905	8.439	140.945	0.194	29.555	0.21	No-No
1765	red 191017_Maximum intensity projection.tif	24b	0	82	1	1	3745	877	0	0	100000	No	25	21	315	3	0.415	0.172	141.36	0.028	29.883	0.211	No-No
1766	red 191017_Maximum intensity projection.tif	24b	0	83	1	1	3745	877	0	0	100000	No	25	22	330	2	0	0	141.36	0	29.883	0.211	No-No
1767	red 191017_Maximum intensity projection.tif	24b	0	84	1	1	3745	877	0	0	100000	No	25	23	345	1	0	0	141.36	0	29.883	0.211	No-No
1768	red 191017_Maximum intensity projection.tif	24b	0	85	1	1	3726	877	0	0	100000	No	25	24	360	0	7.885	62.173	149.245	0.526	25.83	0.173	No-No
1769	red 191017_Maximum intensity projection.tif	25	1	22	1	1	2493	969	0	0	100000	No	35	0	0	34	0	0	0	0	0	NaN	No-No
1770	red 191017_Maximum intensity projection.tif	25	1	23	1	1	2493	969	0	0	100000	No	35	1	15	33	0	0	0	0	0	NaN	No-No
1771	red 191017_Maximum intensity projection.tif	25	1	24	1	1	2490	978	0	0	100000	No	35	2	30	32	3.937	15.5	3.937	0.262	3.937	1	No-No
1772	red 191017_Maximum intensity projection.tif	25	1	25	1	1	2490	966	0	0	100000	No	35	3	45	31	4.98	24.8	8.917	0.332	1.761	0.197	No-No
1773	red 191017_Maximum intensity projection.tif	25	1	26	1	1	2490	942	0	0	100000	No	35	4	60	30	9.96	99.202	18.877	0.664	11.274	0.597	No-No
1774	red 191017_Maximum intensity projection.tif	25	1	27	1	1	2490	949	0	0	100000	No	35	5	75	29	2.905	8.439	21.782	0.194	8.393	0.385	No-No
1775	red 191017_Maximum intensity projection.tif	25	1	28	1	1	2512	962	0	0	100000	No	35	6	90	28	10.605	112.463	32.387	0.707	8.403	0.259	No-No
1776	red 191017_Maximum intensity projection.tif	25	1	29	1	1	2498	981	0	0	100000	No	35	7	105	27	9.794	95.929	42.181	0.653	5.395	0.128	No-No
1777	red 191017_Maximum intensity projection.tif	25	1	30	1	1	2498	976	0	0	100000	No	35	8	120	26	2.075	4.306	44.256	0.138	3.57	0.081	No-No
1778	red 191017_Maximum intensity projection.tif	25	1	31	1	1	2501	960	0	0	100000	No	35	9	135	25	6.756	45.64	51.012	0.45	4.997	0.098	No-No
1779	red 191017_Maximum intensity projection.tif	25	1	32	1	1	2502	948	0	0	100000	No	35	10	150	24	4.997	24.973	56.009	0.333	9.482	0.169	No-No
1780	red 191017_Maximum intensity projection.tif	25	1	33	1	1	2504	946	0	0	100000	No	35	11	165	23	1.174	1.378	57.183	0.078	10.58	0.185	No-No
1781	red 191017_Maximum intensity projection.tif	25	1	34	1	1	2504	946	0	0	100000	No	35	12	180	22	0	0	57.183	0	10.58	0.185	No-No
1782	red 191017_Maximum intensity projection.tif	25	1	35	1	1	2504	941	0	0	100000	No	35	13	195	21	2.075	4.306	59.258	0.138	12.485	0.211	No-No
1783	red 191017_Maximum intensity projection.tif	25	1	36	1	1	2505	937	0	0	100000	No	35	14	210	20	1.711	2.928	60.969	0.114	14.183	0.233	No-No
1784	red 191017_Maximum intensity projection.tif	25	1	37	1	1	2508	930	0	0	100000	No	35	15	225	19	3.161	9.989	64.13	0.211	17.341	0.27	No-No
1785	red 191017_Maximum intensity projection.tif	25	1	38	1	1	2508	930	0	0	100000	No	35	16	240	18	0	0	64.13	0	17.341	0.27	No-No
1786	red 191017_Maximum intensity projection.tif	25	1	39	1	1	2508	928	0	0	100000	No	35	17	255	17	0.83	0.689	64.96	0.055	18.118	0.279	No-No
1787	red 191017_Maximum intensity projection.tif	25	1	40	1	1	2514	909	0	0	100000	No	35	18	270	16	8.269	68.373	73.228	0.551	26.381	0.36	No-No
1788	red 191017_Maximum intensity projection.tif	25	1	41	1	1	2514	909	0	0	100000	No	35	19	285	15	0	0	73.228	0	26.381	0.36	No-No
1789	red 191017_Maximum intensity projection.tif	25	1	42	1	1	2514	909	0	0	100000	No	35	20	300	14	0	0	73.228	0	26.381	0.36	No-No
1790	red 191017_Maximum intensity projection.tif	25	1	43	1	1	2509	901	0	0	100000	No	35	21	315	13	3.915	15.328	77.144	0.261	28.991	0.376	No-No
1791	red 191017_Maximum intensity projection.tif	25	1	44	1	1	2502	889	0	0	100000	No	35	22	330	12	5.765	33.239	82.909	0.384	33.409	0.403	No-No
1792	red 191017_Maximum intensity projection.tif	25	1	45	1	1	2502	880	0	0	100000	No	35	23	345	11	3.735	13.95	86.644	0.249	37.123	0.428	No-No
1793	red 191017_Maximum intensity projection.tif	25	1	46	1	1	2502	870	0	0	100000	No	35	24	360	10	4.15	17.222	90.794	0.277	41.254	0.454	No-No
1794	red 191017_Maximum intensity projection.tif	25	1	47	1	1	2508	848	0	0	100000	No	35	25	375	9	9.463	89.557	100.257	0.631	50.599	0.505	No-No
1795	red 191017_Maximum intensity projection.tif	25	1	48	1	1	2508	848	0	0	100000	No	35	26	390	8	0	0	100.257	0	50.599	0.505	No-No
1796	red 191017_Maximum intensity projection.tif	25	1	49	1	1	2508	854	0	0	100000	No	35	27	405	7	2.49	6.2	102.747	0.166	48.129	0.468	No-No
1797	red 191017_Maximum intensity projection.tif	25	1	50	1	1	2512	856	0	0	100000	No	35	28	420	6	1.856	3.445	104.603	0.124	47.553	0.455	No-No
1798	red 191017_Maximum intensity projection.tif	25	1	51	1	1	2522	861	0	0	100000	No	35	29	435	5	4.64	21.528	109.243	0.309	46.408	0.425	No-No
1799	red 191017_Maximum intensity projection.tif	25	1	52	1	1	2545	876	0	0	100000	No	35	30	450	4	11.396	129.858	120.639	0.76	44.218	0.367	No-No
1800	red 191017_Maximum intensity projection.tif	25	1	53	1	1	2556	880	0	0	100000	No	35	31	465	3	4.857	23.595	125.496	0.324	45.252	0.361	No-No
1801	red 191017_Maximum intensity projection.tif	25	1	54	1	1	2565	880	0	0	100000	No	35	32	480	2	3.735	13.95	129.231	0.249	47.508	0.368	No-No
1802	red 191017_Maximum intensity projection.tif	25	1	55	1	1	2561	880	0	0	100000	No	35	33	495	1	1.66	2.756	130.891	0.111	46.482	0.355	No-No
1803	red 191017_Maximum intensity projection.tif	25	1	56	1	1	2561	869	0	0	100000	No	35	34	510	0	4.565	20.839	135.456	0.304	50.186	0.37	No-No
1804	red 191017_Maximum intensity projection.tif	25a	0	57	1	1	2548	865	0	0	100000	No	22	0	0	21	0	0	141.101	0.376	48.824	0.346	No-No
1805	red 191017_Maximum intensity projection.tif	25a	0	58	1	1	2528	853	0	0	100000	No	22	1	15	20	9.679	93.69	150.78	0.645	50.284	0.333	No-No
1806	red 191017_Maximum intensity projection.tif	25a	0	59	1	1	2497	854	0	0	100000	No	22	2	30	19	12.872	165.68	163.652	0.858	47.754	0.292	No-No
1807	red 191017_Maximum intensity projection.tif	25a	0	60	1	1	2497	854	0	0	100000	No	22	3	45	18	0	0	163.652	0	47.754	0.292	No-No
1808	red 191017_Maximum intensity projection.tif	25a	0	61	1	1	2497	849	0	0	100000	No	22	4	60	17	2.075	4.306	165.727	0.138	49.828	0.301	No-No
1809	red 191017_Maximum intensity projection.tif	25a	0	62	1	1	2501	840	0	0	100000	No	22	5	75	16	4.087	16.706	169.814	0.272	53.638	0.316	No-No
1810	red 191017_Maximum intensity projection.tif	25a	0	63	1	1	2501	829	0	0	100000	No	22	6	90	15	4.565	20.839	174.379	0.304	58.195	0.334	No-No
1811	red 191017_Maximum intensity projection.tif	25a	0	64	1	1	2504	829	0	0	100000	No	22	7	105	14	1.245	1.55	175.624	0.083	58.279	0.332	No-No
1812	red 191017_Maximum intensity projection.tif	25a	0	65	1	1	2521	829	0	0	100000	No	22	8	120	13	7.055	49.773	182.679	0.47	59.251	0.324	No-No
1813	red 191017_Maximum intensity projection.tif	25a	0	66	1	1	2514	830	0	0	100000	No	22	9	135	12	2.934	8.611	185.614	0.196	58.34	0.314	No-No
1814	red 191017_Maximum intensity projection.tif	25a	0	67	1	1	2504	830	0	0	100000	No	22	10	150	11	4.15	17.222	189.764	0.277	57.865	0.305	No-No
1815	red 191017_Maximum intensity projection.tif	25a	0	68	1	1	2524	837	0	0	100000	No	22	11	165	10	8.794	77.329	198.557	0.586	56.27	0.283	No-No
1816	red 191017_Maximum intensity projection.tif	25a	0	69	1	1	2524	818	0	0	100000	No	22	12	180	9	7.885	62.173	206.442	0.526	63.972	0.31	No-No
1817	red 191017_Maximum intensity projection.tif	25a	0	70	1	1	2524	818	0	0	100000	No	22	13	195	8	0	0	206.442	0	63.972	0.31	No-No
1818	red 191017_Maximum intensity projection.tif	25a	0	71	1	1	2517	796	0	0	100000	No	22	14	210	7	9.581	91.796	216.023	0.639	72.483	0.336	No-No
1819	red 191017_Maximum intensity projection.tif	25a	0	72	1	1	2517	800	0	0	100000	No	22	15	225	6	1.66	2.756	217.683	0.111	70.839	0.325	No-No
1820	red 191017_Maximum intensity projection.tif	25a	0	73	1	1	2517	806	0	0	100000	No	22	16	240	5	2.49	6.2	220.173	0.166	68.374	0.311	No-No
1821	red 191017_Maximum intensity projection.tif	25a	0	74	1	1	2518	809	0	0	100000	No	22	17	255	4	1.312	1.722	221.486	0.087	67.206	0.303	No-No
1822	red 191017_Maximum intensity projection.tif	25a	0	75	1	1	2525	796	0	0	100000	No	22	18	270	3	6.127	37.545	227.613	0.408	73.013	0.321	No-No
1823	red 191017_Maximum intensity projection.tif	25a	0	76	1	1	2525	796	0	0	100000	No	22	19	285	2	0	0	227.613	0	73.013	0.321	No-No
1824	red 191017_Maximum intensity projection.tif	25a	0	77	1	1	2533	789	0	0	100000	No	22	20	300	1	4.412	19.461	232.025	0.294	76.522	0.33	No-No
1825	red 191017_Maximum intensity projection.tif	25a	0	78	1	1	2533	789	0	0	100000	No	22	21	315	0	0	0	232.025	0	76.522	0.33	No-No
1826	red 191017_Maximum intensity projection.tif	25b	0	57	1	1	2570	862	0	0	100000	No	13	0	0	12	0	0	140.188	0.315	54.708	0.39	No-No
1827	red 191017_Maximum intensity projection.tif	25b	0	58	1	1	2589	866	0	0	100000	No	13	1	15	11	8.058	64.929	148.246	0.537	58.433	0.394	No-No
1828	red 191017_Maximum intensity projection.tif	25b	0	59	1	1	2589	869	0	0	100000	No	13	2	30	10	1.245	1.55	149.491	0.083	57.528	0.385	No-No
1829	red 191017_Maximum intensity projection.tif	25b	0	60	1	1	2590	857	0	0	100000	No	13	3	45	9	4.997	24.973	154.488	0.333	61.489	0.398	No-No
1830	red 191017_Maximum intensity projection.tif	25b	0	61	1	1	2594	850	0	0	100000	No	13	4	60	8	3.346	11.195	157.834	0.223	64.775	0.41	No-No
1831	red 191017_Maximum intensity projection.tif	25b	0	62	1	1	2598	828	0	0	100000	No	13	5	75	7	9.28	86.113	167.113	0.619	72.957	0.437	No-No
1832	red 191017_Maximum intensity projection.tif	25b	0	63	1	1	2601	814	0	0	100000	No	13	6	90	6	5.942	35.306	173.055	0.396	78.4	0.453	No-No
1833	red 191017_Maximum intensity projection.tif	25b	0	64	1	1	2601	825	0	0	100000	No	13	7	105	5	4.565	20.839	177.62	0.304	74.7	0.421	No-No
1834	red 191017_Maximum intensity projection.tif	25b	0	65	1	1	2601	861	0	0	100000	No	13	8	120	4	14.94	223.204	192.56	0.996	63.385	0.329	No-No
1835	red 191017_Maximum intensity projection.tif	25b	0	66	1	1	2601	854	0	0	100000	No	13	9	135	3	2.905	8.439	195.465	0.194	65.471	0.335	No-No
1836	red 191017_Maximum intensity projection.tif	25b	0	67	1	1	2600	841	0	0	100000	No	13	10	150	2	5.411	29.278	200.876	0.361	69.235	0.345	No-No
1837	red 191017_Maximum intensity projection.tif	25b	0	68	1	1	2600	838	0	0	100000	No	13	11	165	1	1.245	1.55	202.121	0.083	70.195	0.347	No-No
1838	red 191017_Maximum intensity projection.tif	25b	0	69	1	1	2617	825	0	0	100000	No	13	12	180	0	8.881	78.879	211.003	0.592	78.863	0.374	No-No
1839	red 191017_Maximum intensity projection.tif	26	1	16	1	1	2392	842	0	0	100000	No	34	0	0	33	0	0	0	0	0	NaN	No-No
1840	red 191017_Maximum intensity projection.tif	26	1	17	1	1	2397	840	0	0	100000	No	34	1	15	32	2.235	4.995	2.235	0.149	2.235	1	No-No
1841	red 191017_Maximum intensity projection.tif	26	1	18	1	1	2401	840	0	0	100000	No	34	2	30	31	1.66	2.756	3.895	0.111	3.826	0.982	No-No
1842	red 191017_Maximum intensity projection.tif	26	1	19	1	1	2408	842	0	0	100000	No	34	3	45	30	3.021	9.128	6.916	0.201	6.64	0.96	No-No
1843	red 191017_Maximum intensity projection.tif	26	1	20	1	1	2414	862	0	0	100000	No	34	4	60	29	8.665	75.09	15.582	0.578	12.339	0.792	No-No
1844	red 191017_Maximum intensity projection.tif	26	1	21	1	1	2420	864	0	0	100000	No	34	5	75	28	2.625	6.889	18.206	0.175	14.778	0.812	No-No
1845	red 191017_Maximum intensity projection.tif	26	1	22	1	1	2434	862	0	0	100000	No	34	6	90	27	5.869	34.445	24.075	0.391	19.305	0.802	No-No
1846	red 191017_Maximum intensity projection.tif	26	1	23	1	1	2437	860	0	0	100000	No	34	7	105	26	1.496	2.239	25.572	0.1	20.114	0.787	No-No
1847	red 191017_Maximum intensity projection.tif	26	1	24	1	1	2437	860	0	0	100000	No	34	8	120	25	0	0	25.572	0	20.114	0.787	No-No
1848	red 191017_Maximum intensity projection.tif	26	1	25	1	1	2442	858	0	0	100000	No	34	9	135	24	2.235	4.995	27.806	0.149	21.787	0.784	No-No
1849	red 191017_Maximum intensity projection.tif	26	1	26	1	1	2442	860	0	0	100000	No	34	10	150	23	0.83	0.689	28.636	0.055	22.054	0.77	No-No
1850	red 191017_Maximum intensity projection.tif	26	1	27	1	1	2453	852	0	0	100000	No	34	11	165	22	5.645	31.862	34.281	0.376	25.653	0.748	No-No
1851	red 191017_Maximum intensity projection.tif	26	1	28	1	1	2453	842	0	0	100000	No	34	12	180	21	4.15	17.222	38.431	0.277	25.315	0.659	No-No
1852	red 191017_Maximum intensity projection.tif	26	1	29	1	1	2453	842	0	0	100000	No	34	13	195	20	0	0	38.431	0	25.315	0.659	No-No
1853	red 191017_Maximum intensity projection.tif	26	1	30	1	1	2453	842	0	0	100000	No	34	14	210	19	0	0	38.431	0	25.315	0.659	No-No
1854	red 191017_Maximum intensity projection.tif	26	1	31	1	1	2453	842	0	0	100000	No	34	15	225	18	0	0	38.431	0	25.315	0.659	No-No
1855	red 191017_Maximum intensity projection.tif	26	1	32	1	1	2466	836	0	0	100000	No	34	16	240	17	5.942	35.306	44.373	0.396	30.811	0.694	No-No
1856	red 191017_Maximum intensity projection.tif	26	1	33	1	1	2466	833	0	0	100000	No	34	17	255	16	1.245	1.55	45.618	0.083	30.936	0.678	No-No
1857	red 191017_Maximum intensity projection.tif	26	1	34	1	1	2466	832	0	0	100000	No	34	18	270	15	0.415	0.172	46.033	0.028	30.989	0.673	No-No
1858	red 191017_Maximum intensity projection.tif	26	1	35	1	1	2466	830	0	0	100000	No	34	19	285	14	0.83	0.689	46.863	0.055	31.111	0.664	No-No
1859	red 191017_Maximum intensity projection.tif	26	1	36	1	1	2466	824	0	0	100000	No	34	20	300	13	2.49	6.2	49.353	0.166	31.605	0.64	No-No
1860	red 191017_Maximum intensity projection.tif	26	1	37	1	1	2466	820	0	0	100000	No	34	21	315	12	1.66	2.756	51.013	0.111	32.038	0.628	No-No
1861	red 191017_Maximum intensity projection.tif	26	1	38	1	1	2448	801	0	0	100000	No	34	22	330	11	10.862	117.974	61.874	0.724	28.803	0.466	No-No
1862	red 191017_Maximum intensity projection.tif	26	1	39	1	1	2449	801	0	0	100000	No	34	23	345	10	0.415	0.172	62.289	0.028	29.139	0.468	No-No
1863	red 191017_Maximum intensity projection.tif	26	1	40	1	1	2470	797	0	0	100000	No	34	24	360	9	8.872	78.707	71.161	0.591	37.371	0.525	No-No
1864	red 191017_Maximum intensity projection.tif	26	1	41	1	1	2464	785	0	0	100000	No	34	25	375	8	5.568	31.001	76.729	0.371	38.11	0.497	No-No
1865	red 191017_Maximum intensity projection.tif	26	1	42	1	1	2472	773	0	0	100000	No	34	26	390	7	5.985	35.823	82.714	0.399	43.843	0.53	No-No
1866	red 191017_Maximum intensity projection.tif	26	1	43	1	1	2472	777	0	0	100000	No	34	27	405	6	1.66	2.756	84.374	0.111	42.777	0.507	No-No
1867	red 191017_Maximum intensity projection.tif	26	1	44	1	1	2472	782	0	0	100000	No	34	28	420	5	2.075	4.306	86.449	0.138	41.5	0.48	No-No
1868	red 191017_Maximum intensity projection.tif	26	1	45	1	1	2472	784	0	0	100000	No	34	29	435	4	0.83	0.689	87.279	0.055	41.007	0.47	No-No
1869	red 191017_Maximum intensity projection.tif	26	1	46	1	1	2472	784	0	0	100000	No	34	30	450	3	0	0	87.279	0	41.007	0.47	No-No
1870	red 191017_Maximum intensity projection.tif	26	1	47	1	1	2472	786	0	0	100000	No	34	31	465	2	0.83	0.689	88.109	0.055	40.526	0.46	No-No
1871	red 191017_Maximum intensity projection.tif	26	1	48	1	1	2470	798	0	0	100000	No	34	32	480	1	5.049	25.489	93.158	0.337	37.165	0.399	No-No
1872	red 191017_Maximum intensity projection.tif	26	1	49	1	1	2470	798	0	0	100000	No	34	33	495	0	0	0	93.158	0	37.165	0.399	No-No
1873	red 191017_Maximum intensity projection.tif	26a	0	50	1	1	2472	756	0	0	100000	No	26	0	0	25	0	0	110.608	1.163	48.744	0.441	No-No
1874	red 191017_Maximum intensity projection.tif	26a	0	51	1	1	2474	745	0	0	100000	No	26	1	15	24	4.64	21.528	115.247	0.309	52.712	0.457	No-No
1875	red 191017_Maximum intensity projection.tif	26a	0	52	1	1	2481	744	0	0	100000	No	26	2	30	23	2.934	8.611	118.182	0.196	54.939	0.465	No-No
1876	red 191017_Maximum intensity projection.tif	26a	0	53	1	1	2482	736	0	0	100000	No	26	3	45	22	3.346	11.195	121.528	0.223	57.707	0.475	No-No
1877	red 191017_Maximum intensity projection.tif	26a	0	54	1	1	2482	736	0	0	100000	No	26	4	60	21	0	0	121.528	0	57.707	0.475	No-No
1878	red 191017_Maximum intensity projection.tif	26a	0	55	1	1	2482	730	0	0	100000	No	26	5	75	20	2.49	6.2	124.018	0.166	59.627	0.481	No-No
1879	red 191017_Maximum intensity projection.tif	26a	0	56	1	1	2482	726	0	0	100000	No	26	6	90	19	1.66	2.756	125.678	0.111	60.93	0.485	No-No
1880	red 191017_Maximum intensity projection.tif	26a	0	57	1	1	2480	733	0	0	100000	No	26	7	105	18	3.021	9.128	128.699	0.201	58.137	0.452	No-No
1881	red 191017_Maximum intensity projection.tif	26a	0	58	1	1	2481	753	0	0	100000	No	26	8	120	17	8.31	69.062	137.009	0.554	52.234	0.381	No-No
1882	red 191017_Maximum intensity projection.tif	26a	0	59	1	1	2482	757	0	0	100000	No	26	9	135	16	1.711	2.928	138.72	0.114	51.375	0.37	No-No
1883	red 191017_Maximum intensity projection.tif	26a	0	60	1	1	2482	773	0	0	100000	No	26	10	150	15	6.64	44.09	145.36	0.443	47.064	0.324	No-No
1884	red 191017_Maximum intensity projection.tif	26a	0	61	1	1	2481	762	0	0	100000	No	26	11	165	14	4.584	21.011	149.944	0.306	49.663	0.331	No-No
1885	red 191017_Maximum intensity projection.tif	26a	0	62	1	1	2481	757	0	0	100000	No	26	12	180	13	2.075	4.306	152.019	0.138	51.074	0.336	No-No
1886	red 191017_Maximum intensity projection.tif	26a	0	63	1	1	2478	746	0	0	100000	No	26	13	195	12	4.732	22.389	156.751	0.315	53.488	0.341	No-No
1887	red 191017_Maximum intensity projection.tif	26a	0	64	1	1	2477	737	0	0	100000	No	26	14	210	11	3.758	14.122	160.509	0.251	56.063	0.349	No-No
1888	red 191017_Maximum intensity projection.tif	26a	0	65	1	1	2477	733	0	0	100000	No	26	15	225	10	1.66	2.756	162.169	0.111	57.363	0.354	No-No
1889	red 191017_Maximum intensity projection.tif	26a	0	66	1	1	2477	733	0	0	100000	No	26	16	240	9	0	0	162.169	0	57.363	0.354	No-No
1890	red 191017_Maximum intensity projection.tif	26a	0	67	1	1	2477	733	0	0	100000	No	26	17	255	8	0	0	162.169	0	57.363	0.354	No-No
1891	red 191017_Maximum intensity projection.tif	26a	0	68	1	1	2474	729	0	0	100000	No	26	18	270	7	2.075	4.306	164.244	0.138	57.941	0.353	No-No
1892	red 191017_Maximum intensity projection.tif	26a	0	69	1	1	2473	724	0	0	100000	No	26	19	285	6	2.116	4.478	166.36	0.141	59.397	0.357	No-No
1893	red 191017_Maximum intensity projection.tif	26a	0	70	1	1	2469	714	0	0	100000	No	26	20	300	5	4.47	19.978	170.83	0.298	61.991	0.363	No-No
1894	red 191017_Maximum intensity projection.tif	26a	0	71	1	1	2469	714	0	0	100000	No	26	21	315	4	0	0	170.83	0	61.991	0.363	No-No
1895	red 191017_Maximum intensity projection.tif	26a	0	72	1	1	2464	714	0	0	100000	No	26	22	330	3	2.075	4.306	172.905	0.138	60.947	0.352	No-No
1896	red 191017_Maximum intensity projection.tif	26a	0	73	1	1	2454	716	0	0	100000	No	26	23	345	2	4.232	17.911	177.137	0.282	58.278	0.329	No-No
1897	red 191017_Maximum intensity projection.tif	26a	0	74	1	1	2448	716	0	0	100000	No	26	24	360	1	2.49	6.2	179.627	0.166	57.222	0.319	No-No
1898	red 191017_Maximum intensity projection.tif	26a	0	75	1	1	2478	716	0	0	100000	No	26	25	375	0	12.45	155.002	192.077	0.83	63.309	0.33	No-No
1899	red 191017_Maximum intensity projection.tif	26b	0	50	1	1	2458	810	0	0	100000	No	35	0	0	34	0	0	100.201	0.47	30.44	0.304	No-No
1900	red 191017_Maximum intensity projection.tif	26b	0	51	1	1	2456	828	0	0	100000	No	35	1	15	33	7.516	56.49	107.717	0.501	27.188	0.252	No-No
1901	red 191017_Maximum intensity projection.tif	26b	0	52	1	1	2452	840	0	0	100000	No	35	2	30	32	5.249	27.556	112.966	0.35	24.914	0.221	No-No
1902	red 191017_Maximum intensity projection.tif	26b	0	53	1	1	2448	845	0	0	100000	No	35	3	45	31	2.657	7.061	115.623	0.177	23.273	0.201	No-No
1903	red 191017_Maximum intensity projection.tif	26b	0	54	1	1	2448	845	0	0	100000	No	35	4	60	30	0	0	115.623	0	23.273	0.201	No-No
1904	red 191017_Maximum intensity projection.tif	26b	0	55	1	1	2450	837	0	0	100000	No	35	5	75	29	3.422	11.711	119.045	0.228	24.159	0.203	No-No
1905	red 191017_Maximum intensity projection.tif	26b	0	56	1	1	2452	829	0	0	100000	No	35	6	90	28	3.422	11.711	122.468	0.228	25.478	0.208	No-No
1906	red 191017_Maximum intensity projection.tif	26b	0	57	1	1	2452	832	0	0	100000	No	35	7	105	27	1.245	1.55	123.713	0.083	25.243	0.204	No-No
1907	red 191017_Maximum intensity projection.tif	26b	0	58	1	1	2450	841	0	0	100000	No	35	8	120	26	3.826	14.639	127.539	0.255	24.074	0.189	No-No
1908	red 191017_Maximum intensity projection.tif	26b	0	59	1	1	2448	836	0	0	100000	No	35	9	135	25	2.235	4.995	129.774	0.149	23.373	0.18	No-No
1909	red 191017_Maximum intensity projection.tif	26b	0	60	1	1	2441	840	0	0	100000	No	35	10	150	24	3.346	11.195	133.119	0.223	20.352	0.153	No-No
1910	red 191017_Maximum intensity projection.tif	26b	0	61	1	1	2434	849	0	0	100000	No	35	11	165	23	4.732	22.389	137.851	0.315	17.67	0.128	No-No
1911	red 191017_Maximum intensity projection.tif	26b	0	62	1	1	2433	842	0	0	100000	No	35	12	180	22	2.934	8.611	140.786	0.196	17.015	0.121	No-No
1912	red 191017_Maximum intensity projection.tif	26b	0	63	1	1	2433	842	0	0	100000	No	35	13	195	21	0	0	140.786	0	17.015	0.121	No-No
1913	red 191017_Maximum intensity projection.tif	26b	0	64	1	1	2428	838	0	0	100000	No	35	14	210	20	2.657	7.061	143.443	0.177	15.032	0.105	No-No
1914	red 191017_Maximum intensity projection.tif	26b	0	65	1	1	2428	838	0	0	100000	No	35	15	225	19	0	0	143.443	0	15.032	0.105	No-No
1915	red 191017_Maximum intensity projection.tif	26b	0	66	1	1	2414	840	0	0	100000	No	35	16	240	18	5.869	34.445	149.312	0.391	9.168	0.061	No-No
1916	red 191017_Maximum intensity projection.tif	26b	0	67	1	1	2414	840	0	0	100000	No	35	17	255	17	0	0	149.312	0	9.168	0.061	No-No
1917	red 191017_Maximum intensity projection.tif	26b	0	68	1	1	2414	840	0	0	100000	No	35	18	270	16	0	0	149.312	0	9.168	0.061	No-No
1918	red 191017_Maximum intensity projection.tif	26b	0	69	1	1	2420	818	0	0	100000	No	35	19	285	15	9.463	89.557	158.775	0.631	15.304	0.096	No-No
1919	red 191017_Maximum intensity projection.tif	26b	0	70	1	1	2420	814	0	0	100000	No	35	20	300	14	1.66	2.756	160.435	0.111	16.433	0.102	No-No
1920	red 191017_Maximum intensity projection.tif	26b	0	71	1	1	2422	832	0	0	100000	No	35	21	315	13	7.516	56.49	167.951	0.501	13.123	0.078	No-No
1921	red 191017_Maximum intensity projection.tif	26b	0	72	1	1	2393	829	0	0	100000	No	35	22	330	12	12.099	146.391	180.051	0.807	5.411	0.03	No-No
1922	red 191017_Maximum intensity projection.tif	26b	0	73	1	1	2376	824	0	0	100000	No	35	23	345	11	7.354	54.079	187.404	0.49	9.995	0.053	No-No
1923	red 191017_Maximum intensity projection.tif	26b	0	74	1	1	2376	824	0	0	100000	No	35	24	360	10	0	0	187.404	0	9.995	0.053	No-No
1924	red 191017_Maximum intensity projection.tif	26b	0	75	1	1	2390	820	0	0	100000	No	35	25	375	9	6.042	36.512	193.447	0.403	9.168	0.047	No-No
1925	red 191017_Maximum intensity projection.tif	26b	0	76	1	1	2396	818	0	0	100000	No	35	26	390	8	2.625	6.889	196.072	0.175	10.097	0.051	No-No
1926	red 191017_Maximum intensity projection.tif	26b	0	77	1	1	2398	817	0	0	100000	No	35	27	405	7	0.928	0.861	197	0.062	10.67	0.054	No-No
1927	red 191017_Maximum intensity projection.tif	26b	0	78	1	1	2408	817	0	0	100000	No	35	28	420	6	4.15	17.222	201.15	0.277	12.318	0.061	No-No
1928	red 191017_Maximum intensity projection.tif	26b	0	79	1	1	2420	825	0	0	100000	No	35	29	435	5	5.985	35.823	207.135	0.399	13.594	0.066	No-No
1929	red 191017_Maximum intensity projection.tif	26b	0	80	1	1	2424	841	0	0	100000	No	35	30	450	4	6.844	46.845	213.979	0.456	13.286	0.062	No-No
1930	red 191017_Maximum intensity projection.tif	26b	0	81	1	1	2424	844	0	0	100000	No	35	31	465	3	1.245	1.55	215.224	0.083	13.306	0.062	No-No
1931	red 191017_Maximum intensity projection.tif	26b	0	82	1	1	2424	844	0	0	100000	No	35	32	480	2	0	0	215.224	0	13.306	0.062	No-No
1932	red 191017_Maximum intensity projection.tif	26b	0	83	1	1	2437	864	0	0	100000	No	35	33	495	1	9.899	97.996	225.123	0.66	20.787	0.092	No-No
1933	red 191017_Maximum intensity projection.tif	26b	0	84	1	1	2438	868	0	0	100000	No	35	34	510	0	1.711	2.928	226.835	0.114	21.928	0.097	No-No
1934	red 191017_Maximum intensity projection.tif	27	1	46	1	1	2513	1006	0	0	100000	No	24	0	0	23	0	0	0	0	0	NaN	No-No
1935	red 191017_Maximum intensity projection.tif	27	1	47	1	1	2513	1006	0	0	100000	No	24	1	15	22	0	0	0	0	0	NaN	No-No
1936	red 191017_Maximum intensity projection.tif	27	1	48	1	1	2513	1006	0	0	100000	No	24	2	30	21	0	0	0	0	0	NaN	No-No
1937	red 191017_Maximum intensity projection.tif	27	1	49	1	1	2514	986	0	0	100000	No	24	3	45	20	8.31	69.062	8.31	0.554	8.31	1	No-No
1938	red 191017_Maximum intensity projection.tif	27	1	50	1	1	2518	968	0	0	100000	No	24	4	60	19	7.652	58.556	15.963	0.51	15.906	0.996	No-No
1939	red 191017_Maximum intensity projection.tif	27	1	51	1	1	2521	961	0	0	100000	No	24	5	75	18	3.161	9.989	19.123	0.211	18.968	0.992	No-No
1940	red 191017_Maximum intensity projection.tif	27	1	52	1	1	2530	949	0	0	100000	No	24	6	90	17	6.225	38.751	25.348	0.415	24.685	0.974	No-No
1941	red 191017_Maximum intensity projection.tif	27	1	53	1	1	2530	945	0	0	100000	No	24	7	105	16	1.66	2.756	27.008	0.111	26.28	0.973	No-No
1942	red 191017_Maximum intensity projection.tif	27	1	54	1	1	2530	940	0	0	100000	No	24	8	120	15	2.075	4.306	29.083	0.138	28.284	0.973	No-No
1943	red 191017_Maximum intensity projection.tif	27	1	55	1	1	2530	932	0	0	100000	No	24	9	135	14	3.32	11.022	32.403	0.221	31.51	0.972	No-No
1944	red 191017_Maximum intensity projection.tif	27	1	56	1	1	2530	932	0	0	100000	No	24	10	150	13	0	0	32.403	0	31.51	0.972	No-No
1945	red 191017_Maximum intensity projection.tif	27	1	57	1	1	2532	929	0	0	100000	No	24	11	165	12	1.496	2.239	33.899	0.1	32.913	0.971	No-No
1946	red 191017_Maximum intensity projection.tif	27	1	58	1	1	2541	921	0	0	100000	No	24	12	180	11	4.997	24.973	38.897	0.333	37.14	0.955	No-No
1947	red 191017_Maximum intensity projection.tif	27	1	59	1	1	2541	921	0	0	100000	No	24	13	195	10	0	0	38.897	0	37.14	0.955	No-No
1948	red 191017_Maximum intensity projection.tif	27	1	60	1	1	2544	914	0	0	100000	No	24	14	210	9	3.161	9.989	42.057	0.211	40.289	0.958	No-No
1949	red 191017_Maximum intensity projection.tif	27	1	61	1	1	2546	912	0	0	100000	No	24	15	225	8	1.174	1.378	43.231	0.078	41.344	0.956	No-No
1950	red 191017_Maximum intensity projection.tif	27	1	62	1	1	2548	900	0	0	100000	No	24	16	240	7	5.049	25.489	48.28	0.337	46.326	0.96	No-No
1951	red 191017_Maximum intensity projection.tif	27	1	63	1	1	2552	889	0	0	100000	No	24	17	255	6	4.857	23.595	53.137	0.324	51.181	0.963	No-No
1952	red 191017_Maximum intensity projection.tif	27	1	64	1	1	2552	886	0	0	100000	No	24	18	270	5	1.245	1.55	54.382	0.083	52.364	0.963	No-No
1953	red 191017_Maximum intensity projection.tif	27	1	65	1	1	2556	882	0	0	100000	No	24	19	285	4	2.348	5.511	56.73	0.157	54.466	0.96	No-No
1954	red 191017_Maximum intensity projection.tif	27	1	66	1	1	2561	876	0	0	100000	No	24	20	300	3	3.241	10.506	59.971	0.216	57.51	0.959	No-No
1955	red 191017_Maximum intensity projection.tif	27	1	67	1	1	2578	856	0	0	100000	No	24	21	315	2	10.893	118.663	70.864	0.726	67.843	0.957	No-No
1956	red 191017_Maximum intensity projection.tif	27	1	68	1	1	2602	834	0	0	100000	No	24	22	330	1	13.511	182.559	84.376	0.901	80.37	0.953	No-No
1957	red 191017_Maximum intensity projection.tif	27	1	69	1	1	2602	834	0	0	100000	No	24	23	345	0	0	0	84.376	0	80.37	0.953	No-No
1958	red 191017_Maximum intensity projection.tif	27a	0	70	1	1	2614	826	0	0	100000	No	14	0	0	13	0	0	90.361	0.399	85.656	0.948	No-No
1959	red 191017_Maximum intensity projection.tif	27a	0	71	1	1	2622	817	0	0	100000	No	14	1	15	12	4.997	24.973	95.358	0.333	90.544	0.95	No-No
1960	red 191017_Maximum intensity projection.tif	27a	0	72	1	1	2633	817	0	0	100000	No	14	2	30	11	4.565	20.839	99.923	0.304	92.909	0.93	No-No
1961	red 191017_Maximum intensity projection.tif	27a	0	73	1	1	2666	802	0	0	100000	No	14	3	45	10	15.043	226.304	114.967	1.003	105.825	0.92	No-No
1962	red 191017_Maximum intensity projection.tif	27a	0	74	1	1	2685	789	0	0	100000	No	14	4	60	9	9.554	91.279	124.521	0.637	114.913	0.923	No-No
1963	red 191017_Maximum intensity projection.tif	27a	0	75	1	1	2689	788	0	0	100000	No	14	5	75	8	1.711	2.928	126.232	0.114	116.274	0.921	No-No
1964	red 191017_Maximum intensity projection.tif	27a	0	76	1	1	2701	785	0	0	100000	No	14	6	90	7	5.133	26.35	131.365	0.342	120.411	0.917	No-No
1965	red 191017_Maximum intensity projection.tif	27a	0	77	1	1	2696	786	0	0	100000	No	14	7	105	6	2.116	4.478	133.481	0.141	118.757	0.89	No-No
1966	red 191017_Maximum intensity projection.tif	27a	0	78	1	1	2689	794	0	0	100000	No	14	8	120	5	4.412	19.461	137.893	0.294	114.347	0.829	No-No
1967	red 191017_Maximum intensity projection.tif	27a	0	79	1	1	2684	800	0	0	100000	No	14	9	135	4	3.241	10.506	141.134	0.216	111.106	0.787	No-No
1968	red 191017_Maximum intensity projection.tif	27a	0	80	1	1	2657	810	0	0	100000	No	14	10	150	3	11.949	142.775	153.083	0.797	100.933	0.659	No-No
1969	red 191017_Maximum intensity projection.tif	27a	0	81	1	1	2657	810	0	0	100000	No	14	11	165	2	0	0	153.083	0	100.933	0.659	No-No
1970	red 191017_Maximum intensity projection.tif	27a	0	82	1	1	2640	820	0	0	100000	No	14	12	180	1	8.185	66.996	161.268	0.546	93.467	0.58	No-No
1971	red 191017_Maximum intensity projection.tif	27a	0	83	1	1	2638	821	0	0	100000	No	14	13	195	0	0.928	0.861	162.196	0.062	92.658	0.571	No-No
1972	red 191017_Maximum intensity projection.tif	27b	0	70	1	1	2582	838	0	0	100000	No	18	0	0	17	0	0	92.84	0.564	75.371	0.812	No-No
1973	red 191017_Maximum intensity projection.tif	27b	0	71	1	1	2581	842	0	0	100000	No	18	1	15	16	1.711	2.928	94.551	0.114	73.679	0.779	No-No
1974	red 191017_Maximum intensity projection.tif	27b	0	72	1	1	2576	849	0	0	100000	No	18	2	30	15	3.57	12.745	98.121	0.238	70.205	0.715	No-No
1975	red 191017_Maximum intensity projection.tif	27b	0	73	1	1	2568	852	0	0	100000	No	18	3	45	14	3.546	12.572	101.667	0.236	67.864	0.668	No-No
1976	red 191017_Maximum intensity projection.tif	27b	0	74	1	1	2562	853	0	0	100000	No	18	4	60	13	2.524	6.372	104.191	0.168	66.672	0.64	No-No
1977	red 191017_Maximum intensity projection.tif	27b	0	75	1	1	2576	840	0	0	100000	No	18	5	75	12	7.929	62.862	112.12	0.529	73.684	0.657	No-No
1978	red 191017_Maximum intensity projection.tif	27b	0	76	1	1	2597	818	0	0	100000	No	18	6	90	11	12.622	159.308	124.742	0.841	85.454	0.685	No-No
1979	red 191017_Maximum intensity projection.tif	27b	0	77	1	1	2596	825	0	0	100000	No	18	7	105	10	2.934	8.611	127.676	0.196	82.636	0.647	No-No
1980	red 191017_Maximum intensity projection.tif	27b	0	78	1	1	2616	813	0	0	100000	No	18	8	120	9	9.679	93.69	137.355	0.645	90.787	0.661	No-No
1981	red 191017_Maximum intensity projection.tif	27b	0	79	1	1	2622	810	0	0	100000	No	18	9	135	8	2.784	7.75	140.139	0.186	93.072	0.664	No-No
1982	red 191017_Maximum intensity projection.tif	27b	0	80	1	1	2630	809	0	0	100000	No	18	10	150	7	3.346	11.195	143.485	0.223	95.087	0.663	No-No
1983	red 191017_Maximum intensity projection.tif	27b	0	81	1	1	2630	810	0	0	100000	No	18	11	165	6	0.415	0.172	143.9	0.028	94.73	0.658	No-No
1984	red 191017_Maximum intensity projection.tif	27b	0	82	1	1	2649	809	0	0	100000	No	18	12	180	5	7.896	62.345	151.796	0.526	99.345	0.654	No-No
1985	red 191017_Maximum intensity projection.tif	27b	0	83	1	1	2649	810	0	0	100000	No	18	13	195	4	0.415	0.172	152.211	0.028	99.003	0.65	No-No
1986	red 191017_Maximum intensity projection.tif	27b	0	84	1	1	2649	810	0	0	100000	No	18	14	210	3	0	0	152.211	0	99.003	0.65	No-No
1987	red 191017_Maximum intensity projection.tif	27b	0	85	1	1	2668	810	0	0	100000	No	18	15	225	2	7.885	62.173	160.096	0.526	103.701	0.648	No-No
1988	red 191017_Maximum intensity projection.tif	27b	0	86	1	1	2668	810	0	0	100000	No	18	16	240	1	0	0	160.096	0	103.701	0.648	No-No
1989	red 191017_Maximum intensity projection.tif	27b	0	87	1	1	2676	810	0	0	100000	No	18	17	255	0	3.32	11.022	163.416	0.221	105.792	0.647	No-No
1990	red 191017_Maximum intensity projection.tif	28	1	35	1	1	2602	1013	0	0	100000	No	35	0	0	34	0	0	0	0	0	NaN	No-No
1991	red 191017_Maximum intensity projection.tif	28	1	36	1	1	2604	1013	0	0	100000	No	35	1	15	33	0.83	0.689	0.83	0.055	0.83	1	No-No
1992	red 191017_Maximum intensity projection.tif	28	1	37	1	1	2604	1013	0	0	100000	No	35	2	30	32	0	0	0.83	0	0.83	1	No-No
1993	red 191017_Maximum intensity projection.tif	28	1	38	1	1	2606	1008	0	0	100000	No	35	3	45	31	2.235	4.995	3.065	0.149	2.657	0.867	No-No
1994	red 191017_Maximum intensity projection.tif	28	1	39	1	1	2612	970	0	0	100000	No	35	4	60	30	15.965	254.893	19.03	1.064	18.321	0.963	No-No
1995	red 191017_Maximum intensity projection.tif	28	1	40	1	1	2614	957	0	0	100000	No	35	5	75	29	5.458	29.795	24.489	0.364	23.768	0.971	No-No
1996	red 191017_Maximum intensity projection.tif	28	1	41	1	1	2621	946	0	0	100000	No	35	6	90	28	5.411	29.278	29.9	0.361	28.901	0.967	No-No
1997	red 191017_Maximum intensity projection.tif	28	1	42	1	1	2621	952	0	0	100000	No	35	7	105	27	2.49	6.2	32.39	0.166	26.515	0.819	No-No
1998	red 191017_Maximum intensity projection.tif	28	1	43	1	1	2626	936	0	0	100000	No	35	8	120	26	6.957	48.395	39.346	0.464	33.471	0.851	No-No
1999	red 191017_Maximum intensity projection.tif	28	1	44	1	1	2626	936	0	0	100000	No	35	9	135	25	0	0	39.346	0	33.471	0.851	No-No
2000	red 191017_Maximum intensity projection.tif	28	1	45	1	1	2628	937	0	0	100000	No	35	10	150	24	0.928	0.861	40.274	0.062	33.335	0.828	No-No
2001	red 191017_Maximum intensity projection.tif	28	1	46	1	1	2628	940	0	0	100000	No	35	11	165	23	1.245	1.55	41.519	0.083	32.159	0.775	No-No
2002	red 191017_Maximum intensity projection.tif	28	1	47	1	1	2628	936	0	0	100000	No	35	12	180	22	1.66	2.756	43.179	0.111	33.728	0.781	No-No
2003	red 191017_Maximum intensity projection.tif	28	1	48	1	1	2628	926	0	0	100000	No	35	13	195	21	4.15	17.222	47.329	0.277	37.683	0.796	No-No
[truncated: 6,887 more rows]

## Sheet: Video 1 - non-dividing cells
	Image_ID	Track	Seed	Frame	Slice	Ch	X	Y	Follicle_COMX	Follicle_COMY	Distance_from_COM_(um)	Inside?	T_Length	Track_Index	Track_Time	Track_Index_Rev	Distance_(um)	Distance^2_(um)	Acc_Dist_(um)	Speed_(um/min)	Euclidean_D_(um)	Persistence	Class
1	red 191017_Maximum intensity projection.tif	1	1	1	1	1	150	240	0	0	100000	No	97	0	0	96	0	0	0	0	0	NaN	No-No
2	red 191017_Maximum intensity projection.tif	1	1	2	1	1	150	240	0	0	100000	No	97	1	15	95	0	0	0	0	0	NaN	No-No
3	red 191017_Maximum intensity projection.tif	1	1	3	1	1	151	236	0	0	100000	No	97	2	30	94	1.711	2.928	1.711	0.114	1.711	1	No-No
4	red 191017_Maximum intensity projection.tif	1	1	4	1	1	151	236	0	0	100000	No	97	3	45	93	0	0	1.711	0	1.711	1	No-No
5	red 191017_Maximum intensity projection.tif	1	1	5	1	1	151	236	0	0	100000	No	97	4	60	92	0	0	1.711	0	1.711	1	No-No
6	red 191017_Maximum intensity projection.tif	1	1	6	1	1	151	236	0	0	100000	No	97	5	75	91	0	0	1.711	0	1.711	1	No-No
7	red 191017_Maximum intensity projection.tif	1	1	7	1	1	151	236	0	0	100000	No	97	6	90	90	0	0	1.711	0	1.711	1	No-No
8	red 191017_Maximum intensity projection.tif	1	1	8	1	1	151	236	0	0	100000	No	97	7	105	89	0	0	1.711	0	1.711	1	No-No
9	red 191017_Maximum intensity projection.tif	1	1	9	1	1	151	236	0	0	100000	No	97	8	120	88	0	0	1.711	0	1.711	1	No-No
10	red 191017_Maximum intensity projection.tif	1	1	10	1	1	151	236	0	0	100000	No	97	9	135	87	0	0	1.711	0	1.711	1	No-No
11	red 191017_Maximum intensity projection.tif	1	1	11	1	1	151	236	0	0	100000	No	97	10	150	86	0	0	1.711	0	1.711	1	No-No
12	red 191017_Maximum intensity projection.tif	1	1	12	1	1	159	236	0	0	100000	No	97	11	165	85	3.32	11.022	5.031	0.221	4.087	0.812	No-No
13	red 191017_Maximum intensity projection.tif	1	1	13	1	1	159	236	0	0	100000	No	97	12	180	84	0	0	5.031	0	4.087	0.812	No-No
14	red 191017_Maximum intensity projection.tif	1	1	14	1	1	183	235	0	0	100000	No	97	13	195	83	9.969	99.374	15	0.665	13.851	0.923	No-No
15	red 191017_Maximum intensity projection.tif	1	1	15	1	1	188	235	0	0	100000	No	97	14	210	82	2.075	4.306	17.075	0.138	15.906	0.932	No-No
16	red 191017_Maximum intensity projection.tif	1	1	16	1	1	191	235	0	0	100000	No	97	15	225	81	1.245	1.55	18.32	0.083	17.141	0.936	No-No
17	red 191017_Maximum intensity projection.tif	1	1	17	1	1	191	235	0	0	100000	No	97	16	240	80	0	0	18.32	0	17.141	0.936	No-No
18	red 191017_Maximum intensity projection.tif	1	1	18	1	1	193	235	0	0	100000	No	97	17	255	79	0.83	0.689	19.15	0.055	17.965	0.938	No-No
19	red 191017_Maximum intensity projection.tif	1	1	19	1	1	194	234	0	0	100000	No	97	18	270	78	0.587	0.344	19.737	0.039	18.429	0.934	No-No
20	red 191017_Maximum intensity projection.tif	1	1	20	1	1	195	233	0	0	100000	No	97	19	285	77	0.587	0.344	20.324	0.039	18.9	0.93	No-No
21	red 191017_Maximum intensity projection.tif	1	1	21	1	1	199	231	0	0	100000	No	97	20	300	76	1.856	3.445	22.179	0.124	20.675	0.932	No-No
22	red 191017_Maximum intensity projection.tif	1	1	22	1	1	200	231	0	0	100000	No	97	21	315	75	0.415	0.172	22.594	0.028	21.083	0.933	No-No
23	red 191017_Maximum intensity projection.tif	1	1	23	1	1	200	231	0	0	100000	No	97	22	330	74	0	0	22.594	0	21.083	0.933	No-No
24	red 191017_Maximum intensity projection.tif	1	1	24	1	1	200	231	0	0	100000	No	97	23	345	73	0	0	22.594	0	21.083	0.933	No-No
25	red 191017_Maximum intensity projection.tif	1	1	25	1	1	200	231	0	0	100000	No	97	24	360	72	0	0	22.594	0	21.083	0.933	No-No
26	red 191017_Maximum intensity projection.tif	1	1	26	1	1	200	223	0	0	100000	No	97	25	375	71	3.32	11.022	25.914	0.221	21.917	0.846	No-No
27	red 191017_Maximum intensity projection.tif	1	1	27	1	1	199	223	0	0	100000	No	97	26	390	70	0.415	0.172	26.329	0.028	21.524	0.817	No-No
28	red 191017_Maximum intensity projection.tif	1	1	28	1	1	197	222	0	0	100000	No	97	27	405	69	0.928	0.861	27.257	0.062	20.887	0.766	No-No
29	red 191017_Maximum intensity projection.tif	1	1	29	1	1	193	222	0	0	100000	No	97	28	420	68	1.66	2.756	28.917	0.111	19.345	0.669	No-No
30	red 191017_Maximum intensity projection.tif	1	1	30	1	1	192	222	0	0	100000	No	97	29	435	67	0.415	0.172	29.332	0.028	18.963	0.646	No-No
31	red 191017_Maximum intensity projection.tif	1	1	31	1	1	188	222	0	0	100000	No	97	30	450	66	1.66	2.756	30.992	0.111	17.45	0.563	No-No
32	red 191017_Maximum intensity projection.tif	1	1	32	1	1	182	227	0	0	100000	No	97	31	465	65	3.241	10.506	34.234	0.216	14.334	0.419	No-No
33	red 191017_Maximum intensity projection.tif	1	1	33	1	1	167	247	0	0	100000	No	97	32	480	64	10.375	107.641	44.609	0.692	7.63	0.171	No-No
34	red 191017_Maximum intensity projection.tif	1	1	34	1	1	164	248	0	0	100000	No	97	33	495	63	1.312	1.722	45.921	0.087	6.692	0.146	No-No
35	red 191017_Maximum intensity projection.tif	1	1	35	1	1	160	249	0	0	100000	No	97	34	510	62	1.711	2.928	47.632	0.114	5.583	0.117	No-No
36	red 191017_Maximum intensity projection.tif	1	1	36	1	1	156	246	0	0	100000	No	97	35	525	61	2.075	4.306	49.707	0.138	3.521	0.071	No-No
37	red 191017_Maximum intensity projection.tif	1	1	37	1	1	156	237	0	0	100000	No	97	36	540	60	3.735	13.95	53.442	0.249	2.784	0.052	No-No
38	red 191017_Maximum intensity projection.tif	1	1	38	1	1	160	227	0	0	100000	No	97	37	555	59	4.47	19.978	57.912	0.298	6.807	0.118	No-No
39	red 191017_Maximum intensity projection.tif	1	1	39	1	1	160	226	0	0	100000	No	97	38	570	58	0.415	0.172	58.327	0.028	7.14	0.122	No-No
40	red 191017_Maximum intensity projection.tif	1	1	40	1	1	168	225	0	0	100000	No	97	39	585	57	3.346	11.195	61.673	0.223	9.724	0.158	No-No
41	red 191017_Maximum intensity projection.tif	1	1	41	1	1	168	220	0	0	100000	No	97	40	600	56	2.075	4.306	63.748	0.138	11.167	0.175	No-No
42	red 191017_Maximum intensity projection.tif	1	1	42	1	1	168	220	0	0	100000	No	97	41	615	55	0	0	63.748	0	11.167	0.175	No-No
43	red 191017_Maximum intensity projection.tif	1	1	43	1	1	168	214	0	0	100000	No	97	42	630	54	2.49	6.2	66.238	0.166	13.123	0.198	No-No
44	red 191017_Maximum intensity projection.tif	1	1	44	1	1	168	213	0	0	100000	No	97	43	645	53	0.415	0.172	66.653	0.028	13.467	0.202	No-No
45	red 191017_Maximum intensity projection.tif	1	1	45	1	1	168	213	0	0	100000	No	97	44	660	52	0	0	66.653	0	13.467	0.202	No-No
46	red 191017_Maximum intensity projection.tif	1	1	46	1	1	167	213	0	0	100000	No	97	45	675	51	0.415	0.172	67.068	0.028	13.241	0.197	No-No
47	red 191017_Maximum intensity projection.tif	1	1	47	1	1	165	189	0	0	100000	No	97	46	690	50	9.995	99.891	77.062	0.666	22.061	0.286	No-No
48	red 191017_Maximum intensity projection.tif	1	1	48	1	1	165	189	0	0	100000	No	97	47	705	49	0	0	77.062	0	22.061	0.286	No-No
49	red 191017_Maximum intensity projection.tif	1	1	49	1	1	165	189	0	0	100000	No	97	48	720	48	0	0	77.062	0	22.061	0.286	No-No
50	red 191017_Maximum intensity projection.tif	1	1	50	1	1	165	191	0	0	100000	No	97	49	735	47	0.83	0.689	77.892	0.055	21.266	0.273	No-No
51	red 191017_Maximum intensity projection.tif	1	1	51	1	1	165	191	0	0	100000	No	97	50	750	46	0	0	77.892	0	21.266	0.273	No-No
52	red 191017_Maximum intensity projection.tif	1	1	52	1	1	165	191	0	0	100000	No	97	51	765	45	0	0	77.892	0	21.266	0.273	No-No
53	red 191017_Maximum intensity projection.tif	1	1	53	1	1	165	191	0	0	100000	No	97	52	780	44	0	0	77.892	0	21.266	0.273	No-No
54	red 191017_Maximum intensity projection.tif	1	1	54	1	1	165	191	0	0	100000	No	97	53	795	43	0	0	77.892	0	21.266	0.273	No-No
55	red 191017_Maximum intensity projection.tif	1	1	55	1	1	165	191	0	0	100000	No	97	54	810	42	0	0	77.892	0	21.266	0.273	No-No
56	red 191017_Maximum intensity projection.tif	1	1	56	1	1	165	191	0	0	100000	No	97	55	825	41	0	0	77.892	0	21.266	0.273	No-No
57	red 191017_Maximum intensity projection.tif	1	1	57	1	1	188	180	0	0	100000	No	97	56	840	40	10.58	111.946	88.473	0.705	29.474	0.333	No-No
58	red 191017_Maximum intensity projection.tif	1	1	58	1	1	196	170	0	0	100000	No	97	57	855	39	5.315	28.245	93.787	0.354	34.761	0.371	No-No
59	red 191017_Maximum intensity projection.tif	1	1	59	1	1	221	161	0	0	100000	No	97	58	870	38	11.027	121.591	104.814	0.735	44.08	0.421	No-No
60	red 191017_Maximum intensity projection.tif	1	1	60	1	1	225	161	0	0	100000	No	97	59	885	37	1.66	2.756	106.474	0.111	45.206	0.425	No-No
61	red 191017_Maximum intensity projection.tif	1	1	61	1	1	246	161	0	0	100000	No	97	60	900	36	8.715	75.951	115.189	0.581	51.595	0.448	No-No
62	red 191017_Maximum intensity projection.tif	1	1	62	1	1	250	164	0	0	100000	No	97	61	915	35	2.075	4.306	117.264	0.138	52.125	0.445	No-No
63	red 191017_Maximum intensity projection.tif	1	1	63	1	1	269	175	0	0	100000	No	97	62	930	34	9.111	83.012	126.375	0.607	56.272	0.445	No-No
64	red 191017_Maximum intensity projection.tif	1	1	64	1	1	255	162	0	0	100000	No	97	63	945	33	7.929	62.862	134.304	0.529	54.283	0.404	No-No
65	red 191017_Maximum intensity projection.tif	1	1	65	1	1	253	157	0	0	100000	No	97	64	960	32	2.235	4.995	136.539	0.149	54.896	0.402	No-No
66	red 191017_Maximum intensity projection.tif	1	1	66	1	1	248	141	0	0	100000	No	97	65	975	31	6.957	48.395	143.495	0.464	57.81	0.403	No-No
67	red 191017_Maximum intensity projection.tif	1	1	67	1	1	248	141	0	0	100000	No	97	66	990	30	0	0	143.495	0	57.81	0.403	No-No
68	red 191017_Maximum intensity projection.tif	1	1	68	1	1	248	148	0	0	100000	No	97	67	1005	29	2.905	8.439	146.4	0.194	55.783	0.381	No-No
69	red 191017_Maximum intensity projection.tif	1	1	69	1	1	262	155	0	0	100000	No	97	68	1020	28	6.496	42.195	152.896	0.433	58.35	0.382	No-No
70	red 191017_Maximum intensity projection.tif	1	1	70	1	1	259	155	0	0	100000	No	97	69	1035	27	1.245	1.55	154.141	0.083	57.363	0.372	No-No
71	red 191017_Maximum intensity projection.tif	1	1	71	1	1	256	145	0	0	100000	No	97	70	1050	26	4.333	18.773	158.474	0.289	59.072	0.373	No-No
72	red 191017_Maximum intensity projection.tif	1	1	72	1	1	256	145	0	0	100000	No	97	71	1065	25	0	0	158.474	0	59.072	0.373	No-No
73	red 191017_Maximum intensity projection.tif	1	1	73	1	1	256	145	0	0	100000	No	97	72	1080	24	0	0	158.474	0	59.072	0.373	No-No
74	red 191017_Maximum intensity projection.tif	1	1	74	1	1	259	145	0	0	100000	No	97	73	1095	23	1.245	1.55	159.719	0.083	60.004	0.376	No-No
75	red 191017_Maximum intensity projection.tif	1	1	75	1	1	262	145	0	0	100000	No	97	74	1110	22	1.245	1.55	160.964	0.083	60.949	0.379	No-No
76	red 191017_Maximum intensity projection.tif	1	1	76	1	1	263	143	0	0	100000	No	97	75	1125	21	0.928	0.861	161.892	0.062	61.803	0.382	No-No
77	red 191017_Maximum intensity projection.tif	1	1	77	1	1	280	134	0	0	100000	No	97	76	1140	20	7.983	63.723	169.874	0.532	69.611	0.41	No-No
78	red 191017_Maximum intensity projection.tif	1	1	78	1	1	278	134	0	0	100000	No	97	77	1155	19	0.83	0.689	170.704	0.055	68.97	0.404	No-No
79	red 191017_Maximum intensity projection.tif	1	1	79	1	1	268	135	0	0	100000	No	97	78	1170	18	4.171	17.395	174.875	0.278	65.55	0.375	No-No
80	red 191017_Maximum intensity projection.tif	1	1	80	1	1	248	132	0	0	100000	No	97	79	1185	17	8.393	70.44	183.268	0.56	60.522	0.33	No-No
81	red 191017_Maximum intensity projection.tif	1	1	81	1	1	252	128	0	0	100000	No	97	80	1200	16	2.348	5.511	185.616	0.157	62.867	0.339	No-No
82	red 191017_Maximum intensity projection.tif	1	1	82	1	1	255	126	0	0	100000	No	97	81	1215	15	1.496	2.239	187.112	0.1	64.32	0.344	No-No
83	red 191017_Maximum intensity projection.tif	1	1	83	1	1	262	126	0	0	100000	No	97	82	1230	14	2.905	8.439	190.017	0.194	66.322	0.349	No-No
84	red 191017_Maximum intensity projection.tif	1	1	84	1	1	260	126	0	0	100000	No	97	83	1245	13	0.83	0.689	190.847	0.055	65.743	0.344	No-No
85	red 191017_Maximum intensity projection.tif	1	1	85	1	1	260	126	0	0	100000	No	97	84	1260	12	0	0	190.847	0	65.743	0.344	No-No
86	red 191017_Maximum intensity projection.tif	1	1	86	1	1	262	126	0	0	100000	No	97	85	1275	11	0.83	0.689	191.677	0.055	66.322	0.346	No-No
87	red 191017_Maximum intensity projection.tif	1	1	87	1	1	278	126	0	0	100000	No	97	86	1290	10	6.64	44.09	198.317	0.443	71.133	0.359	No-No
88	red 191017_Maximum intensity projection.tif	1	1	88	1	1	302	126	0	0	100000	No	97	87	1305	9	9.96	99.202	208.277	0.664	78.85	0.379	No-No
89	red 191017_Maximum intensity projection.tif	1	1	89	1	1	306	126	0	0	100000	No	97	88	1320	8	1.66	2.756	209.937	0.111	80.184	0.382	No-No
90	red 191017_Maximum intensity projection.tif	1	1	90	1	1	314	126	0	0	100000	No	97	89	1335	7	3.32	11.022	213.257	0.221	82.888	0.389	No-No
91	red 191017_Maximum intensity projection.tif	1	1	91	1	1	316	126	0	0	100000	No	97	90	1350	6	0.83	0.689	214.087	0.055	83.571	0.39	No-No
92	red 191017_Maximum intensity projection.tif	1	1	92	1	1	317	132	0	0	100000	No	97	91	1365	5	2.524	6.372	216.611	0.168	82.535	0.381	No-No
93	red 191017_Maximum intensity projection.tif	1	1	93	1	1	317	132	0	0	100000	No	97	92	1380	4	0	0	216.611	0	82.535	0.381	No-No
94	red 191017_Maximum intensity projection.tif	1	1	94	1	1	335	156	0	0	100000	No	97	93	1395	3	12.45	155.002	229.061	0.83	84.319	0.368	No-No
95	red 191017_Maximum intensity projection.tif	1	1	95	1	1	337	158	0	0	100000	No	97	94	1410	2	1.174	1.378	230.235	0.078	84.738	0.368	No-No
96	red 191017_Maximum intensity projection.tif	1	1	96	1	1	350	160	0	0	100000	No	97	95	1425	1	5.458	29.795	235.693	0.364	89.394	0.379	No-No
97	red 191017_Maximum intensity projection.tif	1	1	97	1	1	370	162	0	0	100000	No	97	96	1440	0	8.341	69.579	244.035	0.556	96.869	0.397	No-No
98	red 191017_Maximum intensity projection.tif	2	1	1	1	1	433	376	0	0	100000	No	97	0	0	96	0	0	0	0	0	NaN	No-No
99	red 191017_Maximum intensity projection.tif	2	1	2	1	1	433	376	0	0	100000	No	97	1	15	95	0	0	0	0	0	NaN	No-No
100	red 191017_Maximum intensity projection.tif	2	1	3	1	1	433	376	0	0	100000	No	97	2	30	94	0	0	0	0	0	NaN	No-No
101	red 191017_Maximum intensity projection.tif	2	1	4	1	1	433	376	0	0	100000	No	97	3	45	93	0	0	0	0	0	NaN	No-No
102	red 191017_Maximum intensity projection.tif	2	1	5	1	1	433	376	0	0	100000	No	97	4	60	92	0	0	0	0	0	NaN	No-No
103	red 191017_Maximum intensity projection.tif	2	1	6	1	1	433	376	0	0	100000	No	97	5	75	91	0	0	0	0	0	NaN	No-No
104	red 191017_Maximum intensity projection.tif	2	1	7	1	1	433	376	0	0	100000	No	97	6	90	90	0	0	0	0	0	NaN	No-No
105	red 191017_Maximum intensity projection.tif	2	1	8	1	1	428	376	0	0	100000	No	97	7	105	89	2.075	4.306	2.075	0.138	2.075	1	No-No
106	red 191017_Maximum intensity projection.tif	2	1	9	1	1	428	376	0	0	100000	No	97	8	120	88	0	0	2.075	0	2.075	1	No-No
107	red 191017_Maximum intensity projection.tif	2	1	10	1	1	428	376	0	0	100000	No	97	9	135	87	0	0	2.075	0	2.075	1	No-No
108	red 191017_Maximum intensity projection.tif	2	1	11	1	1	428	376	0	0	100000	No	97	10	150	86	0	0	2.075	0	2.075	1	No-No
109	red 191017_Maximum intensity projection.tif	2	1	12	1	1	428	376	0	0	100000	No	97	11	165	85	0	0	2.075	0	2.075	1	No-No
110	red 191017_Maximum intensity projection.tif	2	1	13	1	1	428	376	0	0	100000	No	97	12	180	84	0	0	2.075	0	2.075	1	No-No
111	red 191017_Maximum intensity projection.tif	2	1	14	1	1	428	376	0	0	100000	No	97	13	195	83	0	0	2.075	0	2.075	1	No-No
112	red 191017_Maximum intensity projection.tif	2	1	15	1	1	428	376	0	0	100000	No	97	14	210	82	0	0	2.075	0	2.075	1	No-No
113	red 191017_Maximum intensity projection.tif	2	1	16	1	1	428	376	0	0	100000	No	97	15	225	81	0	0	2.075	0	2.075	1	No-No
114	red 191017_Maximum intensity projection.tif	2	1	17	1	1	428	376	0	0	100000	No	97	16	240	80	0	0	2.075	0	2.075	1	No-No
115	red 191017_Maximum intensity projection.tif	2	1	18	1	1	428	376	0	0	100000	No	97	17	255	79	0	0	2.075	0	2.075	1	No-No
116	red 191017_Maximum intensity projection.tif	2	1	19	1	1	425	361	0	0	100000	No	97	18	270	78	6.348	40.301	8.423	0.423	7.055	0.838	No-No
117	red 191017_Maximum intensity projection.tif	2	1	20	1	1	425	361	0	0	100000	No	97	19	285	77	0	0	8.423	0	7.055	0.838	No-No
118	red 191017_Maximum intensity projection.tif	2	1	21	1	1	425	361	0	0	100000	No	97	20	300	76	0	0	8.423	0	7.055	0.838	No-No
119	red 191017_Maximum intensity projection.tif	2	1	22	1	1	425	359	0	0	100000	No	97	21	315	75	0.83	0.689	9.253	0.055	7.797	0.843	No-No
120	red 191017_Maximum intensity projection.tif	2	1	23	1	1	420	352	0	0	100000	No	97	22	330	74	3.57	12.745	12.823	0.238	11.327	0.883	No-No
121	red 191017_Maximum intensity projection.tif	2	1	24	1	1	406	343	0	0	100000	No	97	23	345	73	6.907	47.706	19.73	0.46	17.695	0.897	No-No
122	red 191017_Maximum intensity projection.tif	2	1	25	1	1	406	343	0	0	100000	No	97	24	360	72	0	0	19.73	0	17.695	0.897	No-No
123	red 191017_Maximum intensity projection.tif	2	1	26	1	1	406	343	0	0	100000	No	97	25	375	71	0	0	19.73	0	17.695	0.897	No-No
124	red 191017_Maximum intensity projection.tif	2	1	27	1	1	406	343	0	0	100000	No	97	26	390	70	0	0	19.73	0	17.695	0.897	No-No
125	red 191017_Maximum intensity projection.tif	2	1	28	1	1	406	343	0	0	100000	No	97	27	405	69	0	0	19.73	0	17.695	0.897	No-No
126	red 191017_Maximum intensity projection.tif	2	1	29	1	1	406	343	0	0	100000	No	97	28	420	68	0	0	19.73	0	17.695	0.897	No-No
127	red 191017_Maximum intensity projection.tif	2	1	30	1	1	398	346	0	0	100000	No	97	29	435	67	3.546	12.572	23.276	0.236	19.131	0.822	No-No
128	red 191017_Maximum intensity projection.tif	2	1	31	1	1	398	346	0	0	100000	No	97	30	450	66	0	0	23.276	0	19.131	0.822	No-No
129	red 191017_Maximum intensity projection.tif	2	1	32	1	1	398	346	0	0	100000	No	97	31	465	65	0	0	23.276	0	19.131	0.822	No-No
130	red 191017_Maximum intensity projection.tif	2	1	33	1	1	398	346	0	0	100000	No	97	32	480	64	0	0	23.276	0	19.131	0.822	No-No
131	red 191017_Maximum intensity projection.tif	2	1	34	1	1	398	346	0	0	100000	No	97	33	495	63	0	0	23.276	0	19.131	0.822	No-No
132	red 191017_Maximum intensity projection.tif	2	1	35	1	1	398	346	0	0	100000	No	97	34	510	62	0	0	23.276	0	19.131	0.822	No-No
133	red 191017_Maximum intensity projection.tif	2	1	36	1	1	404	337	0	0	100000	No	97	35	525	61	4.489	20.15	27.765	0.299	20.169	0.726	No-No
134	red 191017_Maximum intensity projection.tif	2	1	37	1	1	404	331	0	0	100000	No	97	36	540	60	2.49	6.2	30.255	0.166	22.217	0.734	No-No
135	red 191017_Maximum intensity projection.tif	2	1	38	1	1	404	326	0	0	100000	No	97	37	555	59	2.075	4.306	32.33	0.138	23.988	0.742	No-No
136	red 191017_Maximum intensity projection.tif	2	1	39	1	1	404	326	0	0	100000	No	97	38	570	58	0	0	32.33	0	23.988	0.742	No-No
137	red 191017_Maximum intensity projection.tif	2	1	40	1	1	404	326	0	0	100000	No	97	39	585	57	0	0	32.33	0	23.988	0.742	No-No
138	red 191017_Maximum intensity projection.tif	2	1	41	1	1	404	326	0	0	100000	No	97	40	600	56	0	0	32.33	0	23.988	0.742	No-No
139	red 191017_Maximum intensity projection.tif	2	1	42	1	1	404	326	0	0	100000	No	97	41	615	55	0	0	32.33	0	23.988	0.742	No-No
140	red 191017_Maximum intensity projection.tif	2	1	43	1	1	404	326	0	0	100000	No	97	42	630	54	0	0	32.33	0	23.988	0.742	No-No
141	red 191017_Maximum intensity projection.tif	2	1	44	1	1	405	321	0	0	100000	No	97	43	645	53	2.116	4.478	34.446	0.141	25.613	0.744	No-No
142	red 191017_Maximum intensity projection.tif	2	1	45	1	1	408	317	0	0	100000	No	97	44	660	52	2.075	4.306	36.521	0.138	26.592	0.728	No-No
143	red 191017_Maximum intensity projection.tif	2	1	46	1	1	411	308	0	0	100000	No	97	45	675	51	3.937	15.5	40.458	0.262	29.66	0.733	No-No
144	red 191017_Maximum intensity projection.tif	2	1	47	1	1	412	308	0	0	100000	No	97	46	690	50	0.415	0.172	40.873	0.028	29.535	0.723	No-No
145	red 191017_Maximum intensity projection.tif	2	1	48	1	1	412	308	0	0	100000	No	97	47	705	49	0	0	40.873	0	29.535	0.723	No-No
146	red 191017_Maximum intensity projection.tif	2	1	49	1	1	412	309	0	0	100000	No	97	48	720	48	0.415	0.172	41.288	0.028	29.139	0.706	No-No
147	red 191017_Maximum intensity projection.tif	2	1	50	1	1	412	310	0	0	100000	No	97	49	735	47	0.415	0.172	41.703	0.028	28.743	0.689	No-No
148	red 191017_Maximum intensity projection.tif	2	1	51	1	1	412	311	0	0	100000	No	97	50	750	46	0.415	0.172	42.118	0.028	28.348	0.673	No-No
149	red 191017_Maximum intensity projection.tif	2	1	52	1	1	412	311	0	0	100000	No	97	51	765	45	0	0	42.118	0	28.348	0.673	No-No
150	red 191017_Maximum intensity projection.tif	2	1	53	1	1	412	316	0	0	100000	No	97	52	780	44	2.075	4.306	44.193	0.138	26.381	0.597	No-No
151	red 191017_Maximum intensity projection.tif	2	1	54	1	1	424	340	0	0	100000	No	97	53	795	43	11.136	124.002	55.329	0.742	15.4	0.278	No-No
152	red 191017_Maximum intensity projection.tif	2	1	55	1	1	445	330	0	0	100000	No	97	54	810	42	9.653	93.174	64.981	0.644	19.729	0.304	No-No
153	red 191017_Maximum intensity projection.tif	2	1	56	1	1	448	328	0	0	100000	No	97	55	825	41	1.496	2.239	66.478	0.1	20.87	0.314	No-No
154	red 191017_Maximum intensity projection.tif	2	1	57	1	1	438	331	0	0	100000	No	97	56	840	40	4.333	18.773	70.81	0.289	18.79	0.265	No-No
155	red 191017_Maximum intensity projection.tif	2	1	58	1	1	431	335	0	0	100000	No	97	57	855	39	3.346	11.195	74.156	0.223	17.035	0.23	No-No
156	red 191017_Maximum intensity projection.tif	2	1	59	1	1	422	344	0	0	100000	No	97	58	870	38	5.282	27.9	79.438	0.352	14.043	0.177	No-No
157	red 191017_Maximum intensity projection.tif	2	1	60	1	1	419	344	0	0	100000	No	97	59	885	37	1.245	1.55	80.683	0.083	14.495	0.18	No-No
158	red 191017_Maximum intensity projection.tif	2	1	61	1	1	419	344	0	0	100000	No	97	60	900	36	0	0	80.683	0	14.495	0.18	No-No
159	red 191017_Maximum intensity projection.tif	2	1	62	1	1	413	343	0	0	100000	No	97	61	915	35	2.524	6.372	83.208	0.168	16.014	0.192	No-No
160	red 191017_Maximum intensity projection.tif	2	1	63	1	1	424	334	0	0	100000	No	97	62	930	34	5.898	34.789	89.106	0.393	17.826	0.2	No-No
161	red 191017_Maximum intensity projection.tif	2	1	64	1	1	424	321	0	0	100000	No	97	63	945	33	5.395	29.106	94.501	0.36	23.129	0.245	No-No
162	red 191017_Maximum intensity projection.tif	2	1	65	1	1	424	321	0	0	100000	No	97	64	960	32	0	0	94.501	0	23.129	0.245	No-No
163	red 191017_Maximum intensity projection.tif	2	1	66	1	1	424	321	0	0	100000	No	97	65	975	31	0	0	94.501	0	23.129	0.245	No-No
164	red 191017_Maximum intensity projection.tif	2	1	67	1	1	424	323	0	0	100000	No	97	66	990	30	0.83	0.689	95.331	0.055	22.31	0.234	No-No
165	red 191017_Maximum intensity projection.tif	2	1	68	1	1	424	329	0	0	100000	No	97	67	1005	29	2.49	6.2	97.821	0.166	19.859	0.203	No-No
166	red 191017_Maximum intensity projection.tif	2	1	69	1	1	431	345	0	0	100000	No	97	68	1020	28	7.248	52.529	105.069	0.483	12.892	0.123	No-No
167	red 191017_Maximum intensity projection.tif	2	1	70	1	1	432	346	0	0	100000	No	97	69	1035	27	0.587	0.344	105.655	0.039	12.457	0.118	No-No
168	red 191017_Maximum intensity projection.tif	2	1	71	1	1	432	346	0	0	100000	No	97	70	1050	26	0	0	105.655	0	12.457	0.118	No-No
169	red 191017_Maximum intensity projection.tif	2	1	72	1	1	432	346	0	0	100000	No	97	71	1065	25	0	0	105.655	0	12.457	0.118	No-No
170	red 191017_Maximum intensity projection.tif	2	1	73	1	1	432	346	0	0	100000	No	97	72	1080	24	0	0	105.655	0	12.457	0.118	No-No
171	red 191017_Maximum intensity projection.tif	2	1	74	1	1	443	346	0	0	100000	No	97	73	1095	23	4.565	20.839	110.22	0.304	13.123	0.119	No-No
172	red 191017_Maximum intensity projection.tif	2	1	75	1	1	450	342	0	0	100000	No	97	74	1110	22	3.346	11.195	113.566	0.223	15.775	0.139	No-No
173	red 191017_Maximum intensity projection.tif	2	1	76	1	1	468	331	0	0	100000	No	97	75	1125	21	8.754	76.64	122.321	0.584	23.659	0.193	No-No
174	red 191017_Maximum intensity projection.tif	2	1	77	1	1	471	331	0	0	100000	No	97	76	1140	20	1.245	1.55	123.566	0.083	24.443	0.198	No-No
175	red 191017_Maximum intensity projection.tif	2	1	78	1	1	473	331	0	0	100000	No	97	77	1155	19	0.83	0.689	124.396	0.055	24.986	0.201	No-No
176	red 191017_Maximum intensity projection.tif	2	1	79	1	1	475	331	0	0	100000	No	97	78	1170	18	0.83	0.689	125.226	0.055	25.545	0.204	No-No
177	red 191017_Maximum intensity projection.tif	2	1	80	1	1	478	331	0	0	100000	No	97	79	1185	17	1.245	1.55	126.471	0.083	26.41	0.209	No-No
178	red 191017_Maximum intensity projection.tif	2	1	81	1	1	479	332	0	0	100000	No	97	80	1200	16	0.587	0.344	127.058	0.039	26.417	0.208	No-No
179	red 191017_Maximum intensity projection.tif	2	1	82	1	1	483	333	0	0	100000	No	97	81	1215	15	1.711	2.928	128.769	0.114	27.368	0.213	No-No
180	red 191017_Maximum intensity projection.tif	2	1	83	1	1	483	334	0	0	100000	No	97	82	1230	14	0.415	0.172	129.184	0.028	27.099	0.21	No-No
181	red 191017_Maximum intensity projection.tif	2	1	84	1	1	485	337	0	0	100000	No	97	83	1245	13	1.496	2.239	130.68	0.1	26.975	0.206	No-No
182	red 191017_Maximum intensity projection.tif	2	1	85	1	1	486	338	0	0	100000	No	97	84	1260	12	0.587	0.344	131.267	0.039	27.064	0.206	No-No
183	red 191017_Maximum intensity projection.tif	2	1	86	1	1	486	342	0	0	100000	No	97	85	1275	11	1.66	2.756	132.927	0.111	26.132	0.197	No-No
184	red 191017_Maximum intensity projection.tif	2	1	87	1	1	490	345	0	0	100000	No	97	86	1290	10	2.075	4.306	135.002	0.138	26.927	0.199	No-No
185	red 191017_Maximum intensity projection.tif	2	1	88	1	1	492	351	0	0	100000	No	97	87	1305	9	2.625	6.889	137.627	0.175	26.592	0.193	No-No
186	red 191017_Maximum intensity projection.tif	2	1	89	1	1	493	358	0	0	100000	No	97	88	1320	8	2.934	8.611	140.561	0.196	25.996	0.185	No-No
187	red 191017_Maximum intensity projection.tif	2	1	90	1	1	493	358	0	0	100000	No	97	89	1335	7	0	0	140.561	0	25.996	0.185	No-No
188	red 191017_Maximum intensity projection.tif	2	1	91	1	1	496	357	0	0	100000	No	97	90	1350	6	1.312	1.722	141.873	0.087	27.308	0.192	No-No
189	red 191017_Maximum intensity projection.tif	2	1	92	1	1	507	349	0	0	100000	No	97	91	1365	5	5.645	31.862	147.518	0.376	32.69	0.222	No-No
190	red 191017_Maximum intensity projection.tif	2	1	93	1	1	501	366	0	0	100000	No	97	92	1380	4	7.482	55.973	155	0.499	28.524	0.184	No-No
191	red 191017_Maximum intensity projection.tif	2	1	94	1	1	485	390	0	0	100000	No	97	93	1395	3	11.97	143.291	166.97	0.798	22.348	0.134	No-No
192	red 191017_Maximum intensity projection.tif	2	1	95	1	1	483	394	0	0	100000	No	97	94	1410	2	1.856	3.445	168.826	0.124	22.054	0.131	No-No
193	red 191017_Maximum intensity projection.tif	2	1	96	1	1	466	413	0	0	100000	No	97	95	1425	1	10.58	111.946	179.406	0.705	20.575	0.115	No-No
194	red 191017_Maximum intensity projection.tif	2	1	97	1	1	470	401	0	0	100000	No	97	96	1440	0	5.249	27.556	184.656	0.35	18.532	0.1	No-No
195	red 191017_Maximum intensity projection.tif	3	1	1	1	1	633	761	0	0	100000	No	97	0	0	96	0	0	0	0	0	NaN	No-No
196	red 191017_Maximum intensity projection.tif	3	1	2	1	1	633	761	0	0	100000	No	97	1	15	95	0	0	0	0	0	NaN	No-No
197	red 191017_Maximum intensity projection.tif	3	1	3	1	1	632	761	0	0	100000	No	97	2	30	94	0.415	0.172	0.415	0.028	0.415	1	No-No
198	red 191017_Maximum intensity projection.tif	3	1	4	1	1	630	761	0	0	100000	No	97	3	45	93	0.83	0.689	1.245	0.055	1.245	1	No-No
199	red 191017_Maximum intensity projection.tif	3	1	5	1	1	629	761	0	0	100000	No	97	4	60	92	0.415	0.172	1.66	0.028	1.66	1	No-No
200	red 191017_Maximum intensity projection.tif	3	1	6	1	1	627	761	0	0	100000	No	97	5	75	91	0.83	0.689	2.49	0.055	2.49	1	No-No
201	red 191017_Maximum intensity projection.tif	3	1	7	1	1	627	761	0	0	100000	No	97	6	90	90	0	0	2.49	0	2.49	1	No-No
202	red 191017_Maximum intensity projection.tif	3	1	8	1	1	627	761	0	0	100000	No	97	7	105	89	0	0	2.49	0	2.49	1	No-No
203	red 191017_Maximum intensity projection.tif	3	1	9	1	1	626	756	0	0	100000	No	97	8	120	88	2.116	4.478	4.606	0.141	3.57	0.775	No-No
204	red 191017_Maximum intensity projection.tif	3	1	10	1	1	617	756	0	0	100000	No	97	9	135	87	3.735	13.95	8.341	0.249	6.957	0.834	No-No
205	red 191017_Maximum intensity projection.tif	3	1	11	1	1	614	753	0	0	100000	No	97	10	150	86	1.761	3.1	10.102	0.117	8.555	0.847	No-No
206	red 191017_Maximum intensity projection.tif	3	1	12	1	1	612	743	0	0	100000	No	97	11	165	85	4.232	17.911	14.334	0.282	11.478	0.801	No-No
207	red 191017_Maximum intensity projection.tif	3	1	13	1	1	595	741	0	0	100000	No	97	12	180	84	7.104	50.462	21.438	0.474	17.821	0.831	No-No
208	red 191017_Maximum intensity projection.tif	3	1	14	1	1	595	741	0	0	100000	No	97	13	195	83	0	0	21.438	0	17.821	0.831	No-No
209	red 191017_Maximum intensity projection.tif	3	1	15	1	1	590	718	0	0	100000	No	97	14	210	82	9.768	95.413	31.206	0.651	25.237	0.809	No-No
210	red 191017_Maximum intensity projection.tif	3	1	16	1	1	590	718	0	0	100000	No	97	15	225	81	0	0	31.206	0	25.237	0.809	No-No
211	red 191017_Maximum intensity projection.tif	3	1	17	1	1	590	718	0	0	100000	No	97	16	240	80	0	0	31.206	0	25.237	0.809	No-No
212	red 191017_Maximum intensity projection.tif	3	1	18	1	1	584	718	0	0	100000	No	97	17	255	79	2.49	6.2	33.696	0.166	27.055	0.803	No-No
213	red 191017_Maximum intensity projection.tif	3	1	19	1	1	584	718	0	0	100000	No	97	18	270	78	0	0	33.696	0	27.055	0.803	No-No
214	red 191017_Maximum intensity projection.tif	3	1	20	1	1	583	711	0	0	100000	No	97	19	285	77	2.934	8.611	36.63	0.196	29.345	0.801	No-No
215	red 191017_Maximum intensity projection.tif	3	1	21	1	1	583	711	0	0	100000	No	97	20	300	76	0	0	36.63	0	29.345	0.801	No-No
216	red 191017_Maximum intensity projection.tif	3	1	22	1	1	575	723	0	0	100000	No	97	21	315	75	5.985	35.823	42.615	0.399	28.776	0.675	No-No
217	red 191017_Maximum intensity projection.tif	3	1	23	1	1	574	723	0	0	100000	No	97	22	330	74	0.415	0.172	43.03	0.028	29.124	0.677	No-No
218	red 191017_Maximum intensity projection.tif	3	1	24	1	1	566	730	0	0	100000	No	97	23	345	73	4.412	19.461	47.442	0.294	30.637	0.646	No-No
219	red 191017_Maximum intensity projection.tif	3	1	25	1	1	559	739	0	0	100000	No	97	24	360	72	4.732	22.389	52.174	0.315	32.038	0.614	No-No
220	red 191017_Maximum intensity projection.tif	3	1	26	1	1	544	750	0	0	100000	No	97	25	375	71	7.719	59.59	59.893	0.515	37.216	0.621	No-No
221	red 191017_Maximum intensity projection.tif	3	1	27	1	1	544	751	0	0	100000	No	97	26	390	70	0.415	0.172	60.308	0.028	37.167	0.616	No-No
222	red 191017_Maximum intensity projection.tif	3	1	28	1	1	543	738	0	0	100000	No	97	27	405	69	5.411	29.278	65.719	0.361	38.55	0.587	No-No
223	red 191017_Maximum intensity projection.tif	3	1	29	1	1	544	714	0	0	100000	No	97	28	420	68	9.969	99.374	75.688	0.665	41.769	0.552	No-No
224	red 191017_Maximum intensity projection.tif	3	1	30	1	1	545	714	0	0	100000	No	97	29	435	67	0.415	0.172	76.103	0.028	41.402	0.544	No-No
225	red 191017_Maximum intensity projection.tif	3	1	31	1	1	548	707	0	0	100000	No	97	30	450	66	3.161	9.989	79.263	0.211	41.792	0.527	No-No
226	red 191017_Maximum intensity projection.tif	3	1	32	1	1	549	707	0	0	100000	No	97	31	465	65	0.415	0.172	79.678	0.028	41.442	0.52	No-No
227	red 191017_Maximum intensity projection.tif	3	1	33	1	1	549	705	0	0	100000	No	97	32	480	64	0.83	0.689	80.508	0.055	41.897	0.52	No-No
228	red 191017_Maximum intensity projection.tif	3	1	34	1	1	550	703	0	0	100000	No	97	33	495	63	0.928	0.861	81.436	0.062	42.022	0.516	No-No
229	red 191017_Maximum intensity projection.tif	3	1	35	1	1	558	688	0	0	100000	No	97	34	510	62	7.055	49.773	88.491	0.47	43.434	0.491	No-No
230	red 191017_Maximum intensity projection.tif	3	1	36	1	1	559	685	0	0	100000	No	97	35	525	61	1.312	1.722	89.803	0.087	44.021	0.49	No-No
231	red 191017_Maximum intensity projection.tif	3	1	37	1	1	560	681	0	0	100000	No	97	36	540	60	1.711	2.928	91.514	0.114	44.945	0.491	No-No
232	red 191017_Maximum intensity projection.tif	3	1	38	1	1	560	681	0	0	100000	No	97	37	555	59	0	0	91.514	0	44.945	0.491	No-No
233	red 191017_Maximum intensity projection.tif	3	1	39	1	1	560	681	0	0	100000	No	97	38	570	58	0	0	91.514	0	44.945	0.491	No-No
234	red 191017_Maximum intensity projection.tif	3	1	40	1	1	560	681	0	0	100000	No	97	39	585	57	0	0	91.514	0	44.945	0.491	No-No
235	red 191017_Maximum intensity projection.tif	3	1	41	1	1	557	690	0	0	100000	No	97	40	600	56	3.937	15.5	95.452	0.262	43.162	0.452	No-No
236	red 191017_Maximum intensity projection.tif	3	1	42	1	1	556	692	0	0	100000	No	97	41	615	55	0.928	0.861	96.379	0.062	42.908	0.445	No-No
237	red 191017_Maximum intensity projection.tif	3	1	43	1	1	583	675	0	0	100000	No	97	42	630	54	13.241	175.325	109.621	0.883	41.284	0.377	No-No
238	red 191017_Maximum intensity projection.tif	3	1	44	1	1	593	666	0	0	100000	No	97	43	645	53	5.583	31.173	115.204	0.372	42.777	0.371	No-No
239	red 191017_Maximum intensity projection.tif	3	1	45	1	1	594	666	0	0	100000	No	97	44	660	52	0.415	0.172	115.619	0.028	42.618	0.369	No-No
240	red 191017_Maximum intensity projection.tif	3	1	46	1	1	594	666	0	0	100000	No	97	45	675	51	0	0	115.619	0	42.618	0.369	No-No
241	red 191017_Maximum intensity projection.tif	3	1	47	1	1	594	666	0	0	100000	No	97	46	690	50	0	0	115.619	0	42.618	0.369	No-No
242	red 191017_Maximum intensity projection.tif	3	1	48	1	1	595	665	0	0	100000	No	97	47	705	49	0.587	0.344	116.206	0.039	42.848	0.369	No-No
243	red 191017_Maximum intensity projection.tif	3	1	49	1	1	596	665	0	0	100000	No	97	48	720	48	0.415	0.172	116.621	0.028	42.697	0.366	No-No
244	red 191017_Maximum intensity projection.tif	3	1	50	1	1	596	665	0	0	100000	No	97	49	735	47	0	0	116.621	0	42.697	0.366	No-No
245	red 191017_Maximum intensity projection.tif	3	1	51	1	1	596	665	0	0	100000	No	97	50	750	46	0	0	116.621	0	42.697	0.366	No-No
246	red 191017_Maximum intensity projection.tif	3	1	52	1	1	603	665	0	0	100000	No	97	51	765	45	2.905	8.439	119.526	0.194	41.74	0.349	No-No
247	red 191017_Maximum intensity projection.tif	3	1	53	1	1	606	658	0	0	100000	No	97	52	780	44	3.161	9.989	122.686	0.211	44.189	0.36	No-No
248	red 191017_Maximum intensity projection.tif	3	1	54	1	1	607	657	0	0	100000	No	97	53	795	43	0.587	0.344	123.273	0.039	44.488	0.361	No-No
249	red 191017_Maximum intensity projection.tif	3	1	55	1	1	610	653	0	0	100000	No	97	54	810	42	2.075	4.306	125.348	0.138	45.825	0.366	No-No
250	red 191017_Maximum intensity projection.tif	3	1	56	1	1	611	653	0	0	100000	No	97	55	825	41	0.415	0.172	125.763	0.028	45.74	0.364	No-No
251	red 191017_Maximum intensity projection.tif	3	1	57	1	1	612	656	0	0	100000	No	97	56	840	40	1.312	1.722	127.075	0.087	44.438	0.35	No-No
252	red 191017_Maximum intensity projection.tif	3	1	58	1	1	638	677	0	0	100000	No	97	57	855	39	13.87	192.375	140.945	0.925	34.922	0.248	No-No
253	red 191017_Maximum intensity projection.tif	3	1	59	1	1	670	710	0	0	100000	No	97	58	870	38	19.076	363.911	160.022	1.272	26.148	0.163	No-No
254	red 191017_Maximum intensity projection.tif	3	1	60	1	1	677	718	0	0	100000	No	97	59	885	37	4.412	19.461	164.433	0.294	25.532	0.155	No-No
255	red 191017_Maximum intensity projection.tif	3	1	61	1	1	679	722	0	0	100000	No	97	60	900	36	1.856	3.445	166.289	0.124	25.028	0.151	No-No
256	red 191017_Maximum intensity projection.tif	3	1	62	1	1	679	722	0	0	100000	No	97	61	915	35	0	0	166.289	0	25.028	0.151	No-No
257	red 191017_Maximum intensity projection.tif	3	1	63	1	1	679	722	0	0	100000	No	97	62	930	34	0	0	166.289	0	25.028	0.151	No-No
258	red 191017_Maximum intensity projection.tif	3	1	64	1	1	678	715	0	0	100000	No	97	63	945	33	2.934	8.611	169.224	0.196	26.705	0.158	No-No
259	red 191017_Maximum intensity projection.tif	3	1	65	1	1	675	713	0	0	100000	No	97	64	960	32	1.496	2.239	170.72	0.1	26.469	0.155	No-No
260	red 191017_Maximum intensity projection.tif	3	1	66	1	1	675	713	0	0	100000	No	97	65	975	31	0	0	170.72	0	26.469	0.155	No-No
261	red 191017_Maximum intensity projection.tif	3	1	67	1	1	674	712	0	0	100000	No	97	66	990	30	0.587	0.344	171.307	0.039	26.515	0.155	No-No
262	red 191017_Maximum intensity projection.tif	3	1	68	1	1	672	710	0	0	100000	No	97	67	1005	29	1.174	1.378	172.481	0.078	26.644	0.154	No-No
263	red 191017_Maximum intensity projection.tif	3	1	69	1	1	668	710	0	0	100000	No	97	68	1020	28	1.66	2.756	174.141	0.111	25.67	0.147	No-No
264	red 191017_Maximum intensity projection.tif	3	1	70	1	1	667	710	0	0	100000	No	97	69	1035	27	0.415	0.172	174.556	0.028	25.437	0.146	No-No
265	red 191017_Maximum intensity projection.tif	3	1	71	1	1	668	706	0	0	100000	No	97	70	1050	26	1.711	2.928	176.267	0.114	27.055	0.153	No-No
266	red 191017_Maximum intensity projection.tif	3	1	72	1	1	670	706	0	0	100000	No	97	71	1065	25	0.83	0.689	177.097	0.055	27.509	0.155	No-No
267	red 191017_Maximum intensity projection.tif	3	1	73	1	1	673	711	0	0	100000	No	97	72	1080	24	2.42	5.856	179.517	0.161	26.573	0.148	No-No
268	red 191017_Maximum intensity projection.tif	3	1	74	1	1	673	715	0	0	100000	No	97	73	1095	23	1.66	2.756	181.177	0.111	25.298	0.14	No-No
269	red 191017_Maximum intensity projection.tif	3	1	75	1	1	673	724	0	0	100000	No	97	74	1110	22	3.735	13.95	184.912	0.249	22.613	0.122	No-No
270	red 191017_Maximum intensity projection.tif	3	1	76	1	1	680	729	0	0	100000	No	97	75	1125	21	3.57	12.745	188.482	0.238	23.597	0.125	No-No
271	red 191017_Maximum intensity projection.tif	3	1	77	1	1	683	730	0	0	100000	No	97	76	1140	20	1.312	1.722	189.794	0.087	24.415	0.129	No-No
272	red 191017_Maximum intensity projection.tif	3	1	78	1	1	685	733	0	0	100000	No	97	77	1155	19	1.496	2.239	191.29	0.1	24.51	0.128	No-No
273	red 191017_Maximum intensity projection.tif	3	1	79	1	1	684	737	0	0	100000	No	97	78	1170	18	1.711	2.928	193.001	0.114	23.391	0.121	No-No
274	red 191017_Maximum intensity projection.tif	3	1	80	1	1	676	742	0	0	100000	No	97	79	1185	17	3.915	15.328	196.917	0.261	19.509	0.099	No-No
275	red 191017_Maximum intensity projection.tif	3	1	81	1	1	676	745	0	0	100000	No	97	80	1200	16	1.245	1.55	198.162	0.083	19.04	0.096	No-No
276	red 191017_Maximum intensity projection.tif	3	1	82	1	1	682	751	0	0	100000	No	97	81	1215	15	3.521	12.4	201.683	0.235	20.754	0.103	No-No
277	red 191017_Maximum intensity projection.tif	3	1	83	1	1	694	761	0	0	100000	No	97	82	1230	14	6.483	42.023	208.165	0.432	25.315	0.122	No-No
278	red 191017_Maximum intensity projection.tif	3	1	84	1	1	706	761	0	0	100000	No	97	83	1245	13	4.98	24.8	213.145	0.332	30.295	0.142	No-No
279	red 191017_Maximum intensity projection.tif	3	1	85	1	1	707	761	0	0	100000	No	97	84	1260	12	0.415	0.172	213.56	0.028	30.71	0.144	No-No
280	red 191017_Maximum intensity projection.tif	3	1	86	1	1	707	761	0	0	100000	No	97	85	1275	11	0	0	213.56	0	30.71	0.144	No-No
281	red 191017_Maximum intensity projection.tif	3	1	87	1	1	716	749	0	0	100000	No	97	86	1290	10	6.225	38.751	219.785	0.415	34.803	0.158	No-No
282	red 191017_Maximum intensity projection.tif	3	1	88	1	1	718	748	0	0	100000	No	97	87	1305	9	0.928	0.861	220.713	0.062	35.685	0.162	No-No
283	red 191017_Maximum intensity projection.tif	3	1	89	1	1	718	748	0	0	100000	No	97	88	1320	8	0	0	220.713	0	35.685	0.162	No-No
284	red 191017_Maximum intensity projection.tif	3	1	90	1	1	717	748	0	0	100000	No	97	89	1335	7	0.415	0.172	221.128	0.028	35.275	0.16	No-No
285	red 191017_Maximum intensity projection.tif	3	1	91	1	1	712	739	0	0	100000	No	97	90	1350	6	4.273	18.256	225.401	0.285	34.033	0.151	No-No
286	red 191017_Maximum intensity projection.tif	3	1	92	1	1	712	739	0	0	100000	No	97	91	1365	5	0	0	225.401	0	34.033	0.151	No-No
287	red 191017_Maximum intensity projection.tif	3	1	93	1	1	712	739	0	0	100000	No	97	92	1380	4	0	0	225.401	0	34.033	0.151	No-No
288	red 191017_Maximum intensity projection.tif	3	1	94	1	1	712	739	0	0	100000	No	97	93	1395	3	0	0	225.401	0	34.033	0.151	No-No
289	red 191017_Maximum intensity projection.tif	3	1	95	1	1	712	739	0	0	100000	No	97	94	1410	2	0	0	225.401	0	34.033	0.151	No-No
290	red 191017_Maximum intensity projection.tif	3	1	96	1	1	696	739	0	0	100000	No	97	95	1425	1	6.64	44.09	232.041	0.443	27.693	0.119	No-No
291	red 191017_Maximum intensity projection.tif	3	1	97	1	1	695	739	0	0	100000	No	97	96	1440	0	0.415	0.172	232.456	0.028	27.302	0.117	No-No
292	red 191017_Maximum intensity projection.tif	4	1	1	1	1	730	215	0	0	100000	No	97	0	0	96	0	0	0	0	0	NaN	No-No
293	red 191017_Maximum intensity projection.tif	4	1	2	1	1	730	214	0	0	100000	No	97	1	15	95	0.415	0.172	0.415	0.028	0.415	1	No-No
294	red 191017_Maximum intensity projection.tif	4	1	3	1	1	730	214	0	0	100000	No	97	2	30	94	0	0	0.415	0	0.415	1	No-No
295	red 191017_Maximum intensity projection.tif	4	1	4	1	1	730	214	0	0	100000	No	97	3	45	93	0	0	0.415	0	0.415	1	No-No
296	red 191017_Maximum intensity projection.tif	4	1	5	1	1	730	214	0	0	100000	No	97	4	60	92	0	0	0.415	0	0.415	1	No-No
297	red 191017_Maximum intensity projection.tif	4	1	6	1	1	735	214	0	0	100000	No	97	5	75	91	2.075	4.306	2.49	0.138	2.116	0.85	No-No
298	red 191017_Maximum intensity projection.tif	4	1	7	1	1	749	217	0	0	100000	No	97	6	90	90	5.942	35.306	8.432	0.396	7.929	0.94	No-No
299	red 191017_Maximum intensity projection.tif	4	1	8	1	1	749	217	0	0	100000	No	97	7	105	89	0	0	8.432	0	7.929	0.94	No-No
300	red 191017_Maximum intensity projection.tif	4	1	9	1	1	749	217	0	0	100000	No	97	8	120	88	0	0	8.432	0	7.929	0.94	No-No
301	red 191017_Maximum intensity projection.tif	4	1	10	1	1	749	217	0	0	100000	No	97	9	135	87	0	0	8.432	0	7.929	0.94	No-No
302	red 191017_Maximum intensity projection.tif	4	1	11	1	1	749	217	0	0	100000	No	97	10	150	86	0	0	8.432	0	7.929	0.94	No-No
303	red 191017_Maximum intensity projection.tif	4	1	12	1	1	749	217	0	0	100000	No	97	11	165	85	0	0	8.432	0	7.929	0.94	No-No
304	red 191017_Maximum intensity projection.tif	4	1	13	1	1	749	217	0	0	100000	No	97	12	180	84	0	0	8.432	0	7.929	0.94	No-No
305	red 191017_Maximum intensity projection.tif	4	1	14	1	1	749	223	0	0	100000	No	97	13	195	83	2.49	6.2	10.922	0.166	8.555	0.783	No-No
306	red 191017_Maximum intensity projection.tif	4	1	15	1	1	748	225	0	0	100000	No	97	14	210	82	0.928	0.861	11.85	0.062	8.545	0.721	No-No
307	red 191017_Maximum intensity projection.tif	4	1	16	1	1	748	225	0	0	100000	No	97	15	225	81	0	0	11.85	0	8.545	0.721	No-No
308	red 191017_Maximum intensity projection.tif	4	1	17	1	1	748	225	0	0	100000	No	97	16	240	80	0	0	11.85	0	8.545	0.721	No-No
309	red 191017_Maximum intensity projection.tif	4	1	18	1	1	749	228	0	0	100000	No	97	17	255	79	1.312	1.722	13.162	0.087	9.554	0.726	No-No
310	red 191017_Maximum intensity projection.tif	4	1	19	1	1	776	247	0	0	100000	No	97	18	270	78	13.701	187.725	26.863	0.913	23.255	0.866	No-No
311	red 191017_Maximum intensity projection.tif	4	1	20	1	1	781	259	0	0	100000	No	97	19	285	77	5.395	29.106	32.258	0.36	27.953	0.867	No-No
312	red 191017_Maximum intensity projection.tif	4	1	21	1	1	782	263	0	0	100000	No	97	20	300	76	1.711	2.928	33.97	0.114	29.368	0.865	No-No
313	red 191017_Maximum intensity projection.tif	4	1	22	1	1	781	266	0	0	100000	No	97	21	315	75	1.312	1.722	35.282	0.087	29.932	0.848	No-No
314	red 191017_Maximum intensity projection.tif	4	1	23	1	1	779	274	0	0	100000	No	97	22	330	74	3.422	11.711	38.704	0.228	31.828	0.822	No-No
315	red 191017_Maximum intensity projection.tif	4	1	24	1	1	778	276	0	0	100000	No	97	23	345	73	0.928	0.861	39.632	0.062	32.213	0.813	No-No
316	red 191017_Maximum intensity projection.tif	4	1	25	1	1	762	278	0	0	100000	No	97	24	360	72	6.692	44.778	46.324	0.446	29.324	0.633	No-No
317	red 191017_Maximum intensity projection.tif	4	1	26	1	1	762	274	0	0	100000	No	97	25	375	71	1.66	2.756	47.984	0.111	27.855	0.58	No-No
318	red 191017_Maximum intensity projection.tif	4	1	27	1	1	758	270	0	0	100000	No	97	26	390	70	2.348	5.511	50.331	0.157	25.613	0.509	No-No
319	red 191017_Maximum intensity projection.tif	4	1	28	1	1	758	243	0	0	100000	No	97	27	405	69	11.205	125.552	61.536	0.747	16.433	0.267	No-No
320	red 191017_Maximum intensity projection.tif	4	1	29	1	1	758	243	0	0	100000	No	97	28	420	68	0	0	61.536	0	16.433	0.267	No-No
321	red 191017_Maximum intensity projection.tif	4	1	30	1	1	764	249	0	0	100000	No	97	29	435	67	3.521	12.4	65.058	0.235	19.955	0.307	No-No
322	red 191017_Maximum intensity projection.tif	4	1	31	1	1	764	250	0	0	100000	No	97	30	450	66	0.415	0.172	65.473	0.028	20.25	0.309	No-No
323	red 191017_Maximum intensity projection.tif	4	1	32	1	1	767	254	0	0	100000	No	97	31	465	65	2.075	4.306	67.548	0.138	22.31	0.33	No-No
324	red 191017_Maximum intensity projection.tif	4	1	33	1	1	767	254	0	0	100000	No	97	32	480	64	0	0	67.548	0	22.31	0.33	No-No
325	red 191017_Maximum intensity projection.tif	4	1	34	1	1	767	254	0	0	100000	No	97	33	495	63	0	0	67.548	0	22.31	0.33	No-No
326	red 191017_Maximum intensity projection.tif	4	1	35	1	1	767	254	0	0	100000	No	97	34	510	62	0	0	67.548	0	22.31	0.33	No-No
327	red 191017_Maximum intensity projection.tif	4	1	36	1	1	764	231	0	0	100000	No	97	35	525	61	9.626	92.657	77.174	0.642	15.594	0.202	No-No
328	red 191017_Maximum intensity projection.tif	4	1	37	1	1	764	226	0	0	100000	No	97	36	540	60	2.075	4.306	79.249	0.138	14.83	0.187	No-No
329	red 191017_Maximum intensity projection.tif	4	1	38	1	1	764	213	0	0	100000	No	97	37	555	59	5.395	29.106	84.644	0.36	14.134	0.167	No-No
330	red 191017_Maximum intensity projection.tif	4	1	39	1	1	764	213	0	0	100000	No	97	38	570	58	0	0	84.644	0	14.134	0.167	No-No
331	red 191017_Maximum intensity projection.tif	4	1	40	1	1	764	213	0	0	100000	No	97	39	585	57	0	0	84.644	0	14.134	0.167	No-No
332	red 191017_Maximum intensity projection.tif	4	1	41	1	1	764	224	0	0	100000	No	97	40	600	56	4.565	20.839	89.209	0.304	14.596	0.164	No-No
333	red 191017_Maximum intensity projection.tif	4	1	42	1	1	764	225	0	0	100000	No	97	41	615	55	0.415	0.172	89.624	0.028	14.708	0.164	No-No
334	red 191017_Maximum intensity projection.tif	4	1	43	1	1	764	228	0	0	100000	No	97	42	630	54	1.245	1.55	90.869	0.083	15.106	0.166	No-No
335	red 191017_Maximum intensity projection.tif	4	1	44	1	1	764	229	0	0	100000	No	97	43	645	53	0.415	0.172	91.284	0.028	15.259	0.167	No-No
336	red 191017_Maximum intensity projection.tif	4	1	45	1	1	766	229	0	0	100000	No	97	44	660	52	0.83	0.689	92.114	0.055	16.03	0.174	No-No
337	red 191017_Maximum intensity projection.tif	4	1	46	1	1	767	235	0	0	100000	No	97	45	675	51	2.524	6.372	94.638	0.168	17.455	0.184	No-No
338	red 191017_Maximum intensity projection.tif	4	1	47	1	1	772	244	0	0	100000	No	97	46	690	50	4.273	18.256	98.911	0.285	21.181	0.214	No-No
339	red 191017_Maximum intensity projection.tif	4	1	48	1	1	791	271	0	0	100000	No	97	47	705	49	13.701	187.725	112.612	0.913	34.365	0.305	No-No
340	red 191017_Maximum intensity projection.tif	4	1	49	1	1	791	272	0	0	100000	No	97	48	720	48	0.415	0.172	113.027	0.028	34.647	0.307	No-No
341	red 191017_Maximum intensity projection.tif	4	1	50	1	1	792	275	0	0	100000	No	97	49	735	47	1.312	1.722	114.339	0.087	35.806	0.313	No-No
342	red 191017_Maximum intensity projection.tif	4	1	51	1	1	792	275	0	0	100000	No	97	50	750	46	0	0	114.339	0	35.806	0.313	No-No
343	red 191017_Maximum intensity projection.tif	4	1	52	1	1	795	288	0	0	100000	No	97	51	765	45	5.537	30.656	119.876	0.369	40.564	0.338	No-No
344	red 191017_Maximum intensity projection.tif	4	1	53	1	1	794	296	0	0	100000	No	97	52	780	44	3.346	11.195	123.222	0.223	42.842	0.348	No-No
345	red 191017_Maximum intensity projection.tif	4	1	54	1	1	799	309	0	0	100000	No	97	53	795	43	5.78	33.412	129.002	0.385	48.392	0.375	No-No
346	red 191017_Maximum intensity projection.tif	4	1	55	1	1	799	309	0	0	100000	No	97	54	810	42	0	0	129.002	0	48.392	0.375	No-No
347	red 191017_Maximum intensity projection.tif	4	1	56	1	1	799	309	0	0	100000	No	97	55	825	41	0	0	129.002	0	48.392	0.375	No-No
348	red 191017_Maximum intensity projection.tif	4	1	57	1	1	799	309	0	0	100000	No	97	56	840	40	0	0	129.002	0	48.392	0.375	No-No
349	red 191017_Maximum intensity projection.tif	4	1	58	1	1	799	309	0	0	100000	No	97	57	855	39	0	0	129.002	0	48.392	0.375	No-No
350	red 191017_Maximum intensity projection.tif	4	1	59	1	1	800	309	0	0	100000	No	97	58	870	38	0.415	0.172	129.417	0.028	48.638	0.376	No-No
351	red 191017_Maximum intensity projection.tif	4	1	60	1	1	800	309	0	0	100000	No	97	59	885	37	0	0	129.417	0	48.638	0.376	No-No
352	red 191017_Maximum intensity projection.tif	4	1	61	1	1	800	306	0	0	100000	No	97	60	900	36	1.245	1.55	130.662	0.083	47.646	0.365	No-No
353	red 191017_Maximum intensity projection.tif	4	1	62	1	1	801	304	0	0	100000	No	97	61	915	35	0.928	0.861	131.59	0.062	47.248	0.359	No-No
354	red 191017_Maximum intensity projection.tif	4	1	63	1	1	803	302	0	0	100000	No	97	62	930	34	1.174	1.378	132.764	0.078	47.131	0.355	No-No
355	red 191017_Maximum intensity projection.tif	4	1	64	1	1	807	284	0	0	100000	No	97	63	945	33	7.652	58.556	140.416	0.51	42.908	0.306	No-No
356	red 191017_Maximum intensity projection.tif	4	1	65	1	1	807	284	0	0	100000	No	97	64	960	32	0	0	140.416	0	42.908	0.306	No-No
357	red 191017_Maximum intensity projection.tif	4	1	66	1	1	807	283	0	0	100000	No	97	65	975	31	0.415	0.172	140.831	0.028	42.632	0.303	No-No
358	red 191017_Maximum intensity projection.tif	4	1	67	1	1	809	275	0	0	100000	No	97	66	990	30	3.422	11.711	144.253	0.228	41.169	0.285	No-No
359	red 191017_Maximum intensity projection.tif	4	1	68	1	1	810	274	0	0	100000	No	97	67	1005	29	0.587	0.344	144.84	0.039	41.252	0.285	No-No
360	red 191017_Maximum intensity projection.tif	4	1	69	1	1	813	269	0	0	100000	No	97	68	1020	28	2.42	5.856	147.26	0.161	41.093	0.279	No-No
361	red 191017_Maximum intensity projection.tif	4	1	70	1	1	823	260	0	0	100000	No	97	69	1035	27	5.583	31.173	152.843	0.372	42.876	0.281	No-No
362	red 191017_Maximum intensity projection.tif	4	1	71	1	1	823	260	0	0	100000	No	97	70	1050	26	0	0	152.843	0	42.876	0.281	No-No
363	red 191017_Maximum intensity projection.tif	4	1	72	1	1	823	260	0	0	100000	No	97	71	1065	25	0	0	152.843	0	42.876	0.281	No-No
364	red 191017_Maximum intensity projection.tif	4	1	73	1	1	823	260	0	0	100000	No	97	72	1080	24	0	0	152.843	0	42.876	0.281	No-No
365	red 191017_Maximum intensity projection.tif	4	1	74	1	1	823	260	0	0	100000	No	97	73	1095	23	0	0	152.843	0	42.876	0.281	No-No
366	red 191017_Maximum intensity projection.tif	4	1	75	1	1	823	260	0	0	100000	No	97	74	1110	22	0	0	152.843	0	42.876	0.281	No-No
367	red 191017_Maximum intensity projection.tif	4	1	76	1	1	823	260	0	0	100000	No	97	75	1125	21	0	0	152.843	0	42.876	0.281	No-No
368	red 191017_Maximum intensity projection.tif	4	1	77	1	1	824	260	0	0	100000	No	97	76	1140	20	0.415	0.172	153.258	0.028	43.25	0.282	No-No
369	red 191017_Maximum intensity projection.tif	4	1	78	1	1	824	260	0	0	100000	No	97	77	1155	19	0	0	153.258	0	43.25	0.282	No-No
370	red 191017_Maximum intensity projection.tif	4	1	79	1	1	825	265	0	0	100000	No	97	78	1170	18	2.116	4.478	155.374	0.141	44.552	0.287	No-No
371	red 191017_Maximum intensity projection.tif	4	1	80	1	1	827	268	0	0	100000	No	97	79	1185	17	1.496	2.239	156.871	0.1	45.872	0.292	No-No
372	red 191017_Maximum intensity projection.tif	4	1	81	1	1	828	269	0	0	100000	No	97	80	1200	16	0.587	0.344	157.458	0.039	46.436	0.295	No-No
373	red 191017_Maximum intensity projection.tif	4	1	82	1	1	837	282	0	0	100000	No	97	81	1215	15	6.562	43.056	164.019	0.437	52.392	0.319	No-No
374	red 191017_Maximum intensity projection.tif	4	1	83	1	1	842	288	0	0	100000	No	97	82	1230	14	3.241	10.506	167.261	0.216	55.481	0.332	No-No
375	red 191017_Maximum intensity projection.tif	4	1	84	1	1	849	302	0	0	100000	No	97	83	1245	13	6.496	42.195	173.756	0.433	61.176	0.352	No-No
376	red 191017_Maximum intensity projection.tif	4	1	85	1	1	849	302	0	0	100000	No	97	84	1260	12	0	0	173.756	0	61.176	0.352	No-No
377	red 191017_Maximum intensity projection.tif	4	1	86	1	1	849	302	0	0	100000	No	97	85	1275	11	0	0	173.756	0	61.176	0.352	No-No
378	red 191017_Maximum intensity projection.tif	4	1	87	1	1	849	302	0	0	100000	No	97	86	1290	10	0	0	173.756	0	61.176	0.352	No-No
379	red 191017_Maximum intensity projection.tif	4	1	88	1	1	863	305	0	0	100000	No	97	87	1305	9	5.942	35.306	179.698	0.396	66.645	0.371	No-No
380	red 191017_Maximum intensity projection.tif	4	1	89	1	1	869	299	0	0	100000	No	97	88	1320	8	3.521	12.4	183.22	0.235	67.4	0.368	No-No
381	red 191017_Maximum intensity projection.tif	4	1	90	1	1	890	325	0	0	100000	No	97	89	1335	7	13.87	192.375	197.09	0.925	80.578	0.409	No-No
382	red 191017_Maximum intensity projection.tif	4	1	91	1	1	890	327	0	0	100000	No	97	90	1350	6	0.83	0.689	197.92	0.055	81.052	0.41	No-No
383	red 191017_Maximum intensity projection.tif	4	1	92	1	1	890	327	0	0	100000	No	97	91	1365	5	0	0	197.92	0	81.052	0.41	No-No
384	red 191017_Maximum intensity projection.tif	4	1	93	1	1	890	327	0	0	100000	No	97	92	1380	4	0	0	197.92	0	81.052	0.41	No-No
385	red 191017_Maximum intensity projection.tif	4	1	94	1	1	890	327	0	0	100000	No	97	93	1395	3	0	0	197.92	0	81.052	0.41	No-No
386	red 191017_Maximum intensity projection.tif	4	1	95	1	1	891	328	0	0	100000	No	97	94	1410	2	0.587	0.344	198.507	0.039	81.63	0.411	No-No
387	red 191017_Maximum intensity projection.tif	4	1	96	1	1	902	331	0	0	100000	No	97	95	1425	1	4.732	22.389	203.238	0.315	86.096	0.424	No-No
388	red 191017_Maximum intensity projection.tif	4	1	97	1	1	903	338	0	0	100000	No	97	96	1440	0	2.934	8.611	206.173	0.196	88.092	0.427	No-No
389	red 191017_Maximum intensity projection.tif	5	1	1	1	1	721	463	0	0	100000	No	97	0	0	96	0	0	0	0	0	NaN	No-No
390	red 191017_Maximum intensity projection.tif	5	1	2	1	1	720	464	0	0	100000	No	97	1	15	95	0.587	0.344	0.587	0.039	0.587	1	No-No
391	red 191017_Maximum intensity projection.tif	5	1	3	1	1	733	464	0	0	100000	No	97	2	30	94	5.395	29.106	5.982	0.36	4.997	0.835	No-No
392	red 191017_Maximum intensity projection.tif	5	1	4	1	1	733	464	0	0	100000	No	97	3	45	93	0	0	5.982	0	4.997	0.835	No-No
393	red 191017_Maximum intensity projection.tif	5	1	5	1	1	733	464	0	0	100000	No	97	4	60	92	0	0	5.982	0	4.997	0.835	No-No
394	red 191017_Maximum intensity projection.tif	5	1	6	1	1	733	458	0	0	100000	No	97	5	75	91	2.49	6.2	8.472	0.166	5.395	0.637	No-No
395	red 191017_Maximum intensity projection.tif	5	1	7	1	1	716	454	0	0	100000	No	97	6	90	90	7.248	52.529	15.72	0.483	4.273	0.272	No-No
396	red 191017_Maximum intensity projection.tif	5	1	8	1	1	716	454	0	0	100000	No	97	7	105	89	0	0	15.72	0	4.273	0.272	No-No
397	red 191017_Maximum intensity projection.tif	5	1	9	1	1	716	454	0	0	100000	No	97	8	120	88	0	0	15.72	0	4.273	0.272	No-No
398	red 191017_Maximum intensity projection.tif	5	1	10	1	1	716	454	0	0	100000	No	97	9	135	87	0	0	15.72	0	4.273	0.272	No-No
399	red 191017_Maximum intensity projection.tif	5	1	11	1	1	716	454	0	0	100000	No	97	10	150	86	0	0	15.72	0	4.273	0.272	No-No
400	red 191017_Maximum intensity projection.tif	5	1	12	1	1	716	454	0	0	100000	No	97	11	165	85	0	0	15.72	0	4.273	0.272	No-No
401	red 191017_Maximum intensity projection.tif	5	1	13	1	1	716	451	0	0	100000	No	97	12	180	84	1.245	1.55	16.965	0.083	5.395	0.318	No-No
402	red 191017_Maximum intensity projection.tif	5	1	14	1	1	716	451	0	0	100000	No	97	13	195	83	0	0	16.965	0	5.395	0.318	No-No
403	red 191017_Maximum intensity projection.tif	5	1	15	1	1	716	451	0	0	100000	No	97	14	210	82	0	0	16.965	0	5.395	0.318	No-No
404	red 191017_Maximum intensity projection.tif	5	1	16	1	1	716	451	0	0	100000	No	97	15	225	81	0	0	16.965	0	5.395	0.318	No-No
405	red 191017_Maximum intensity projection.tif	5	1	17	1	1	716	451	0	0	100000	No	97	16	240	80	0	0	16.965	0	5.395	0.318	No-No
406	red 191017_Maximum intensity projection.tif	5	1	18	1	1	716	451	0	0	100000	No	97	17	255	79	0	0	16.965	0	5.395	0.318	No-No
407	red 191017_Maximum intensity projection.tif	5	1	19	1	1	716	450	0	0	100000	No	97	18	270	78	0.415	0.172	17.38	0.028	5.78	0.333	No-No
408	red 191017_Maximum intensity projection.tif	5	1	20	1	1	717	450	0	0	100000	No	97	19	285	77	0.415	0.172	17.795	0.028	5.645	0.317	No-No
409	red 191017_Maximum intensity projection.tif	5	1	21	1	1	717	450	0	0	100000	No	97	20	300	76	0	0	17.795	0	5.645	0.317	No-No
410	red 191017_Maximum intensity projection.tif	5	1	22	1	1	720	447	0	0	100000	No	97	21	315	75	1.761	3.1	19.555	0.117	6.653	0.34	No-No
411	red 191017_Maximum intensity projection.tif	5	1	23	1	1	720	447	0	0	100000	No	97	22	330	74	0	0	19.555	0	6.653	0.34	No-No
412	red 191017_Maximum intensity projection.tif	5	1	24	1	1	720	447	0	0	100000	No	97	23	345	73	0	0	19.555	0	6.653	0.34	No-No
413	red 191017_Maximum intensity projection.tif	5	1	25	1	1	720	450	0	0	100000	No	97	24	360	72	1.245	1.55	20.8	0.083	5.411	0.26	No-No
414	red 191017_Maximum intensity projection.tif	5	1	26	1	1	719	451	0	0	100000	No	97	25	375	71	0.587	0.344	21.387	0.039	5.049	0.236	No-No
415	red 191017_Maximum intensity projection.tif	5	1	27	1	1	719	451	0	0	100000	No	97	26	390	70	0	0	21.387	0	5.049	0.236	No-No
416	red 191017_Maximum intensity projection.tif	5	1	28	1	1	719	451	0	0	100000	No	97	27	405	69	0	0	21.387	0	5.049	0.236	No-No
417	red 191017_Maximum intensity projection.tif	5	1	29	1	1	719	458	0	0	100000	No	97	28	420	68	2.905	8.439	24.292	0.194	2.235	0.092	No-No
418	red 191017_Maximum intensity projection.tif	5	1	30	1	1	713	471	0	0	100000	No	97	29	435	67	5.942	35.306	30.234	0.396	4.695	0.155	No-No
419	red 191017_Maximum intensity projection.tif	5	1	31	1	1	696	486	0	0	100000	No	97	30	450	66	9.409	88.524	39.643	0.627	14.098	0.356	No-No
420	red 191017_Maximum intensity projection.tif	5	1	32	1	1	687	491	0	0	100000	No	97	31	465	65	4.273	18.256	43.915	0.285	18.279	0.416	No-No
421	red 191017_Maximum intensity projection.tif	5	1	33	1	1	680	497	0	0	100000	No	97	32	480	64	3.826	14.639	47.742	0.255	22.104	0.463	No-No
422	red 191017_Maximum intensity projection.tif	5	1	34	1	1	675	504	0	0	100000	No	97	33	495	63	3.57	12.745	51.312	0.238	25.572	0.498	No-No
423	red 191017_Maximum intensity projection.tif	5	1	35	1	1	674	504	0	0	100000	No	97	34	510	62	0.415	0.172	51.727	0.028	25.883	0.5	No-No
424	red 191017_Maximum intensity projection.tif	5	1	36	1	1	701	483	0	0	100000	No	97	35	525	61	14.195	201.503	65.922	0.946	11.738	0.178	No-No
425	red 191017_Maximum intensity projection.tif	5	1	37	1	1	701	483	0	0	100000	No	97	36	540	60	0	0	65.922	0	11.738	0.178	No-No
426	red 191017_Maximum intensity projection.tif	5	1	38	1	1	700	482	0	0	100000	No	97	37	555	59	0.587	0.344	66.509	0.039	11.753	0.177	No-No
427	red 191017_Maximum intensity projection.tif	5	1	39	1	1	694	482	0	0	100000	No	97	38	570	58	2.49	6.2	68.999	0.166	13.701	0.199	No-No
428	red 191017_Maximum intensity projection.tif	5	1	40	1	1	694	482	0	0	100000	No	97	39	585	57	0	0	68.999	0	13.701	0.199	No-No
429	red 191017_Maximum intensity projection.tif	5	1	41	1	1	694	482	0	0	100000	No	97	40	600	56	0	0	68.999	0	13.701	0.199	No-No
430	red 191017_Maximum intensity projection.tif	5	1	42	1	1	694	484	0	0	100000	No	97	41	615	55	0.83	0.689	69.829	0.055	14.195	0.203	No-No
431	red 191017_Maximum intensity projection.tif	5	1	43	1	1	694	484	0	0	100000	No	97	42	630	54	0	0	69.829	0	14.195	0.203	No-No
432	red 191017_Maximum intensity projection.tif	5	1	44	1	1	694	486	0	0	100000	No	97	43	645	53	0.83	0.689	70.659	0.055	14.719	0.208	No-No
433	red 191017_Maximum intensity projection.tif	5	1	45	1	1	694	490	0	0	100000	No	97	44	660	52	1.66	2.756	72.319	0.111	15.846	0.219	No-No
434	red 191017_Maximum intensity projection.tif	5	1	46	1	1	694	490	0	0	100000	No	97	45	675	51	0	0	72.319	0	15.846	0.219	No-No
435	red 191017_Maximum intensity projection.tif	5	1	47	1	1	695	491	0	0	100000	No	97	46	690	50	0.587	0.344	72.905	0.039	15.857	0.218	No-No
436	red 191017_Maximum intensity projection.tif	5	1	48	1	1	696	492	0	0	100000	No	97	47	705	49	0.587	0.344	73.492	0.039	15.89	0.216	No-No
437	red 191017_Maximum intensity projection.tif	5	1	49	1	1	696	493	0	0	100000	No	97	48	720	48	0.415	0.172	73.907	0.028	16.206	0.219	No-No
438	red 191017_Maximum intensity projection.tif	5	1	50	1	1	696	493	0	0	100000	No	97	49	735	47	0	0	73.907	0	16.206	0.219	No-No
439	red 191017_Maximum intensity projection.tif	5	1	51	1	1	716	484	0	0	100000	No	97	50	750	46	9.102	82.84	83.009	0.607	8.959	0.108	No-No
440	red 191017_Maximum intensity projection.tif	5	1	52	1	1	716	483	0	0	100000	No	97	51	765	45	0.415	0.172	83.424	0.028	8.555	0.103	No-No
441	red 191017_Maximum intensity projection.tif	5	1	53	1	1	716	483	0	0	100000	No	97	52	780	44	0	0	83.424	0	8.555	0.103	No-No
442	red 191017_Maximum intensity projection.tif	5	1	54	1	1	726	482	0	0	100000	No	97	53	795	43	4.171	17.395	87.595	0.278	8.153	0.093	No-No
443	red 191017_Maximum intensity projection.tif	5	1	55	1	1	732	482	0	0	100000	No	97	54	810	42	2.49	6.2	90.085	0.166	9.111	0.101	No-No
444	red 191017_Maximum intensity projection.tif	5	1	56	1	1	732	482	0	0	100000	No	97	55	825	41	0	0	90.085	0	9.111	0.101	No-No
445	red 191017_Maximum intensity projection.tif	5	1	57	1	1	735	480	0	0	100000	No	97	56	840	40	1.496	2.239	91.581	0.1	9.139	0.1	No-No
446	red 191017_Maximum intensity projection.tif	5	1	58	1	1	735	480	0	0	100000	No	97	57	855	39	0	0	91.581	0	9.139	0.1	No-No
447	red 191017_Maximum intensity projection.tif	5	1	59	1	1	735	471	0	0	100000	No	97	58	870	38	3.735	13.95	95.316	0.249	6.692	0.07	No-No
448	red 191017_Maximum intensity projection.tif	5	1	60	1	1	734	471	0	0	100000	No	97	59	885	37	0.415	0.172	95.731	0.028	6.335	0.066	No-No
449	red 191017_Maximum intensity projection.tif	5	1	61	1	1	733	468	0	0	100000	No	97	60	900	36	1.312	1.722	97.043	0.087	5.395	0.056	No-No
450	red 191017_Maximum intensity projection.tif	5	1	62	1	1	732	467	0	0	100000	No	97	61	915	35	0.587	0.344	97.63	0.039	4.857	0.05	No-No
451	red 191017_Maximum intensity projection.tif	5	1	63	1	1	732	467	0	0	100000	No	97	62	930	34	0	0	97.63	0	4.857	0.05	No-No
452	red 191017_Maximum intensity projection.tif	5	1	64	1	1	732	467	0	0	100000	No	97	63	945	33	0	0	97.63	0	4.857	0.05	No-No
453	red 191017_Maximum intensity projection.tif	5	1	65	1	1	740	467	0	0	100000	No	97	64	960	32	3.32	11.022	100.95	0.221	8.058	0.08	No-No
454	red 191017_Maximum intensity projection.tif	5	1	66	1	1	750	465	0	0	100000	No	97	65	975	31	4.232	17.911	105.182	0.282	12.064	0.115	No-No
455	red 191017_Maximum intensity projection.tif	5	1	67	1	1	750	464	0	0	100000	No	97	66	990	30	0.415	0.172	105.597	0.028	12.042	0.114	No-No
456	red 191017_Maximum intensity projection.tif	5	1	68	1	1	750	459	0	0	100000	No	97	67	1005	29	2.075	4.306	107.672	0.138	12.149	0.113	No-No
457	red 191017_Maximum intensity projection.tif	5	1	69	1	1	750	457	0	0	100000	No	97	68	1020	28	0.83	0.689	108.502	0.055	12.29	0.113	No-No
458	red 191017_Maximum intensity projection.tif	5	1	70	1	1	752	457	0	0	100000	No	97	69	1035	27	0.83	0.689	109.332	0.055	13.104	0.12	No-No
459	red 191017_Maximum intensity projection.tif	5	1	71	1	1	764	467	0	0	100000	No	97	70	1050	26	6.483	42.023	115.815	0.432	17.922	0.155	No-No
460	red 191017_Maximum intensity projection.tif	5	1	72	1	1	764	479	0	0	100000	No	97	71	1065	25	4.98	24.8	120.795	0.332	19.04	0.158	No-No
461	red 191017_Maximum intensity projection.tif	5	1	73	1	1	762	484	0	0	100000	No	97	72	1080	24	2.235	4.995	123.03	0.149	19.117	0.155	No-No
462	red 191017_Maximum intensity projection.tif	5	1	74	1	1	749	484	0	0	100000	No	97	73	1095	23	5.395	29.106	128.425	0.36	14.525	0.113	No-No
463	red 191017_Maximum intensity projection.tif	5	1	75	1	1	732	485	0	0	100000	No	97	74	1110	22	7.067	49.945	135.492	0.471	10.208	0.075	No-No
464	red 191017_Maximum intensity projection.tif	5	1	76	1	1	762	498	0	0	100000	No	97	75	1125	21	13.569	184.109	149.061	0.905	22.372	0.15	No-No
465	red 191017_Maximum intensity projection.tif	5	1	77	1	1	769	501	0	0	100000	No	97	76	1140	20	3.161	9.989	152.221	0.211	25.407	0.167	No-No
466	red 191017_Maximum intensity projection.tif	5	1	78	1	1	782	501	0	0	100000	No	97	77	1155	19	5.395	29.106	157.616	0.36	29.825	0.189	No-No
467	red 191017_Maximum intensity projection.tif	5	1	79	1	1	787	501	0	0	100000	No	97	78	1170	18	2.075	4.306	159.691	0.138	31.605	0.198	No-No
468	red 191017_Maximum intensity projection.tif	5	1	80	1	1	787	501	0	0	100000	No	97	79	1185	17	0	0	159.691	0	31.605	0.198	No-No
469	red 191017_Maximum intensity projection.tif	5	1	81	1	1	800	517	0	0	100000	No	97	80	1200	16	8.555	73.196	168.247	0.57	39.712	0.236	No-No
470	red 191017_Maximum intensity projection.tif	5	1	82	1	1	800	516	0	0	100000	No	97	81	1215	15	0.415	0.172	168.662	0.028	39.48	0.234	No-No
471	red 191017_Maximum intensity projection.tif	5	1	83	1	1	800	516	0	0	100000	No	97	82	1230	14	0	0	168.662	0	39.48	0.234	No-No
472	red 191017_Maximum intensity projection.tif	5	1	84	1	1	799	522	0	0	100000	No	97	83	1245	13	2.524	6.372	171.186	0.168	40.587	0.237	No-No
473	red 191017_Maximum intensity projection.tif	5	1	85	1	1	790	533	0	0	100000	No	97	84	1260	12	5.898	34.789	177.084	0.393	40.791	0.23	No-No
474	red 191017_Maximum intensity projection.tif	5	1	86	1	1	781	540	0	0	100000	No	97	85	1275	11	4.732	22.389	181.816	0.315	40.511	0.223	No-No
475	red 191017_Maximum intensity projection.tif	5	1	87	1	1	768	545	0	0	100000	No	97	86	1290	10	5.78	33.412	187.596	0.385	39.224	0.209	No-No
476	red 191017_Maximum intensity projection.tif	5	1	88	1	1	768	545	0	0	100000	No	97	87	1305	9	0	0	187.596	0	39.224	0.209	No-No
477	red 191017_Maximum intensity projection.tif	5	1	89	1	1	768	545	0	0	100000	No	97	88	1320	8	0	0	187.596	0	39.224	0.209	No-No
478	red 191017_Maximum intensity projection.tif	5	1	90	1	1	767	542	0	0	100000	No	97	89	1335	7	1.312	1.722	188.909	0.087	37.938	0.201	No-No
479	red 191017_Maximum intensity projection.tif	5	1	91	1	1	767	534	0	0	100000	No	97	90	1350	6	3.32	11.022	192.229	0.221	35.109	0.183	No-No
480	red 191017_Maximum intensity projection.tif	5	1	92	1	1	782	534	0	0	100000	No	97	91	1365	5	6.225	38.751	198.454	0.415	38.846	0.196	No-No
481	red 191017_Maximum intensity projection.tif	5	1	93	1	1	785	534	0	0	100000	No	97	92	1380	4	1.245	1.55	199.699	0.083	39.669	0.199	No-No
482	red 191017_Maximum intensity projection.tif	5	1	94	1	1	784	530	0	0	100000	No	97	93	1395	3	1.711	2.928	201.41	0.114	38.166	0.189	No-No
483	red 191017_Maximum intensity projection.tif	5	1	95	1	1	784	530	0	0	100000	No	97	94	1410	2	0	0	201.41	0	38.166	0.189	No-No
484	red 191017_Maximum intensity projection.tif	5	1	96	1	1	783	530	0	0	100000	No	97	95	1425	1	0.415	0.172	201.825	0.028	37.883	0.188	No-No
485	red 191017_Maximum intensity projection.tif	5	1	97	1	1	769	549	0	0	100000	No	97	96	1440	0	9.794	95.929	211.619	0.653	40.873	0.193	No-No
486	red 191017_Maximum intensity projection.tif	6	1	1	1	1	734	214	0	0	100000	No	97	0	0	96	0	0	0	0	0	NaN	No-No
487	red 191017_Maximum intensity projection.tif	6	1	2	1	1	734	214	0	0	100000	No	97	1	15	95	0	0	0	0	0	NaN	No-No
488	red 191017_Maximum intensity projection.tif	6	1	3	1	1	734	214	0	0	100000	No	97	2	30	94	0	0	0	0	0	NaN	No-No
489	red 191017_Maximum intensity projection.tif	6	1	4	1	1	734	214	0	0	100000	No	97	3	45	93	0	0	0	0	0	NaN	No-No
490	red 191017_Maximum intensity projection.tif	6	1	5	1	1	734	214	0	0	100000	No	97	4	60	92	0	0	0	0	0	NaN	No-No
491	red 191017_Maximum intensity projection.tif	6	1	6	1	1	734	214	0	0	100000	No	97	5	75	91	0	0	0	0	0	NaN	No-No
492	red 191017_Maximum intensity projection.tif	6	1	7	1	1	734	214	0	0	100000	No	97	6	90	90	0	0	0	0	0	NaN	No-No
493	red 191017_Maximum intensity projection.tif	6	1	8	1	1	736	217	0	0	100000	No	97	7	105	89	1.496	2.239	1.496	0.1	1.496	1	No-No
494	red 191017_Maximum intensity projection.tif	6	1	9	1	1	743	222	0	0	100000	No	97	8	120	88	3.57	12.745	5.066	0.238	4.997	0.986	No-No
495	red 191017_Maximum intensity projection.tif	6	1	10	1	1	743	222	0	0	100000	No	97	9	135	87	0	0	5.066	0	4.997	0.986	No-No
496	red 191017_Maximum intensity projection.tif	6	1	11	1	1	744	224	0	0	100000	No	97	10	150	86	0.928	0.861	5.994	0.062	5.869	0.979	No-No
497	red 191017_Maximum intensity projection.tif	6	1	12	1	1	744	224	0	0	100000	No	97	11	165	85	0	0	5.994	0	5.869	0.979	No-No
498	red 191017_Maximum intensity projection.tif	6	1	13	1	1	745	234	0	0	100000	No	97	12	180	84	4.171	17.395	10.165	0.278	9.473	0.932	No-No
499	red 191017_Maximum intensity projection.tif	6	1	14	1	1	745	234	0	0	100000	No	97	13	195	83	0	0	10.165	0	9.473	0.932	No-No
500	red 191017_Maximum intensity projection.tif	6	1	15	1	1	745	236	0	0	100000	No	97	14	210	82	0.83	0.689	10.995	0.055	10.208	0.928	No-No
501	red 191017_Maximum intensity projection.tif	6	1	16	1	1	745	236	0	0	100000	No	97	15	225	81	0	0	10.995	0	10.208	0.928	No-No
502	red 191017_Maximum intensity projection.tif	6	1	17	1	1	745	236	0	0	100000	No	97	16	240	80	0	0	10.995	0	10.208	0.928	No-No
503	red 191017_Maximum intensity projection.tif	6	1	18	1	1	750	239	0	0	100000	No	97	17	255	79	2.42	5.856	13.415	0.161	12.318	0.918	No-No
504	red 191017_Maximum intensity projection.tif	6	1	19	1	1	776	250	0	0	100000	No	97	18	270	78	11.716	137.263	25.131	0.781	22.957	0.913	No-No
505	red 191017_Maximum intensity projection.tif	6	1	20	1	1	781	259	0	0	100000	No	97	19	285	77	4.273	18.256	29.403	0.285	27.004	0.918	No-No
506	red 191017_Maximum intensity projection.tif	6	1	21	1	1	781	264	0	0	100000	No	97	20	300	76	2.075	4.306	31.478	0.138	28.478	0.905	No-No
507	red 191017_Maximum intensity projection.tif	6	1	22	1	1	779	268	0	0	100000	No	97	21	315	75	1.856	3.445	33.334	0.124	29.171	0.875	No-No
508	red 191017_Maximum intensity projection.tif	6	1	23	1	1	779	278	0	0	100000	No	97	22	330	74	4.15	17.222	37.484	0.277	32.468	0.866	No-No
509	red 191017_Maximum intensity projection.tif	6	1	24	1	1	756	278	0	0	100000	No	97	23	345	73	9.545	91.107	47.029	0.636	28.085	0.597	No-No
510	red 191017_Maximum intensity projection.tif	6	1	25	1	1	756	278	0	0	100000	No	97	24	360	72	0	0	47.029	0	28.085	0.597	No-No
511	red 191017_Maximum intensity projection.tif	6	1	26	1	1	756	278	0	0	100000	No	97	25	375	71	0	0	47.029	0	28.085	0.597	No-No
512	red 191017_Maximum intensity projection.tif	6	1	27	1	1	756	275	0	0	100000	No	97	26	390	70	1.245	1.55	48.274	0.083	26.911	0.557	No-No
513	red 191017_Maximum intensity projection.tif	6	1	28	1	1	753	258	0	0	100000	No	97	27	405	69	7.164	51.323	55.438	0.478	19.89	0.359	No-No
514	red 191017_Maximum intensity projection.tif	6	1	29	1	1	754	243	0	0	100000	No	97	28	420	68	6.239	38.923	61.677	0.416	14.62	0.237	No-No
515	red 191017_Maximum intensity projection.tif	6	1	30	1	1	754	243	0	0	100000	No	97	29	435	67	0	0	61.677	0	14.62	0.237	No-No
516	red 191017_Maximum intensity projection.tif	6	1	31	1	1	757	250	0	0	100000	No	97	30	450	66	3.161	9.989	64.838	0.211	17.729	0.273	No-No
517	red 191017_Maximum intensity projection.tif	6	1	32	1	1	757	252	0	0	100000	No	97	31	465	65	0.83	0.689	65.668	0.055	18.434	0.281	No-No
518	red 191017_Maximum intensity projection.tif	6	1	33	1	1	757	252	0	0	100000	No	97	32	480	64	0	0	65.668	0	18.434	0.281	No-No
519	red 191017_Maximum intensity projection.tif	6	1	34	1	1	757	252	0	0	100000	No	97	33	495	63	0	0	65.668	0	18.434	0.281	No-No
520	red 191017_Maximum intensity projection.tif	6	1	35	1	1	767	252	0	0	100000	No	97	34	510	62	4.15	17.222	69.818	0.277	20.887	0.299	No-No
521	red 191017_Maximum intensity projection.tif	6	1	36	1	1	768	249	0	0	100000	No	97	35	525	61	1.312	1.722	71.13	0.087	20.25	0.285	No-No
522	red 191017_Maximum intensity projection.tif	6	1	37	1	1	767	241	0	0	100000	No	97	36	540	60	3.346	11.195	74.476	0.223	17.695	0.238	No-No
523	red 191017_Maximum intensity projection.tif	6	1	38	1	1	767	241	0	0	100000	No	97	37	555	59	0	0	74.476	0	17.695	0.238	No-No
524	red 191017_Maximum intensity projection.tif	6	1	39	1	1	767	235	0	0	100000	No	97	38	570	58	2.49	6.2	76.966	0.166	16.233	0.211	No-No
525	red 191017_Maximum intensity projection.tif	6	1	40	1	1	767	230	0	0	100000	No	97	39	585	57	2.075	4.306	79.041	0.138	15.22	0.193	No-No
526	red 191017_Maximum intensity projection.tif	6	1	41	1	1	767	230	0	0	100000	No	97	40	600	56	0	0	79.041	0	15.22	0.193	No-No
527	red 191017_Maximum intensity projection.tif	6	1	42	1	1	767	230	0	0	100000	No	97	41	615	55	0	0	79.041	0	15.22	0.193	No-No
528	red 191017_Maximum intensity projection.tif	6	1	43	1	1	767	233	0	0	100000	No	97	42	630	54	1.245	1.55	80.286	0.083	15.803	0.197	No-No
529	red 191017_Maximum intensity projection.tif	6	1	44	1	1	773	242	0	0	100000	No	97	43	645	53	4.489	20.15	84.775	0.299	19.924	0.235	No-No
530	red 191017_Maximum intensity projection.tif	6	1	45	1	1	784	247	0	0	100000	No	97	44	660	52	5.014	25.145	89.789	0.334	24.862	0.277	No-No
531	red 191017_Maximum intensity projection.tif	6	1	46	1	1	796	267	0	0	100000	No	97	45	675	51	9.679	93.69	99.469	0.645	33.85	0.34	No-No
532	red 191017_Maximum intensity projection.tif	6	1	47	1	1	796	272	0	0	100000	No	97	46	690	50	2.075	4.306	101.544	0.138	35.233	0.347	No-No
533	red 191017_Maximum intensity projection.tif	6	1	48	1	1	797	279	0	0	100000	No	97	47	705	49	2.934	8.611	104.478	0.196	37.566	0.36	No-No
534	red 191017_Maximum intensity projection.tif	6	1	49	1	1	797	280	0	0	100000	No	97	48	720	48	0.415	0.172	104.893	0.028	37.865	0.361	No-No
535	red 191017_Maximum intensity projection.tif	6	1	50	1	1	797	280	0	0	100000	No	97	49	735	47	0	0	104.893	0	37.865	0.361	No-No
536	red 191017_Maximum intensity projection.tif	6	1	51	1	1	797	297	0	0	100000	No	97	50	750	46	7.055	49.773	111.948	0.47	43.244	0.386	No-No
537	red 191017_Maximum intensity projection.tif	6	1	52	1	1	797	308	0	0	100000	No	97	51	765	45	4.565	20.839	116.513	0.304	46.961	0.403	No-No
538	red 191017_Maximum intensity projection.tif	6	1	53	1	1	797	315	0	0	100000	No	97	52	780	44	2.905	8.439	119.418	0.194	49.401	0.414	No-No
539	red 191017_Maximum intensity projection.tif	6	1	54	1	1	797	315	0	0	100000	No	97	53	795	43	0	0	119.418	0	49.401	0.414	No-No
540	red 191017_Maximum intensity projection.tif	6	1	55	1	1	796	308	0	0	100000	No	97	54	810	42	2.934	8.611	122.353	0.196	46.731	0.382	No-No
541	red 191017_Maximum intensity projection.tif	6	1	56	1	1	796	307	0	0	100000	No	97	55	825	41	0.415	0.172	122.768	0.028	46.385	0.378	No-No
542	red 191017_Maximum intensity projection.tif	6	1	57	1	1	796	307	0	0	100000	No	97	56	840	40	0	0	122.768	0	46.385	0.378	No-No
543	red 191017_Maximum intensity projection.tif	6	1	58	1	1	796	306	0	0	100000	No	97	57	855	39	0.415	0.172	123.183	0.028	46.041	0.374	No-No
544	red 191017_Maximum intensity projection.tif	6	1	59	1	1	796	306	0	0	100000	No	97	58	870	38	0	0	123.183	0	46.041	0.374	No-No
545	red 191017_Maximum intensity projection.tif	6	1	60	1	1	796	306	0	0	100000	No	97	59	885	37	0	0	123.183	0	46.041	0.374	No-No
546	red 191017_Maximum intensity projection.tif	6	1	61	1	1	796	306	0	0	100000	No	97	60	900	36	0	0	123.183	0	46.041	0.374	No-No
547	red 191017_Maximum intensity projection.tif	6	1	62	1	1	796	306	0	0	100000	No	97	61	915	35	0	0	123.183	0	46.041	0.374	No-No
548	red 191017_Maximum intensity projection.tif	6	1	63	1	1	796	305	0	0	100000	No	97	62	930	34	0.415	0.172	123.598	0.028	45.697	0.37	No-No
549	red 191017_Maximum intensity projection.tif	6	1	64	1	1	796	302	0	0	100000	No	97	63	945	33	1.245	1.55	124.843	0.083	44.674	0.358	No-No
550	red 191017_Maximum intensity projection.tif	6	1	65	1	1	799	269	0	0	100000	No	97	64	960	32	13.751	189.103	138.594	0.917	35.336	0.255	No-No
551	red 191017_Maximum intensity projection.tif	6	1	66	1	1	799	269	0	0	100000	No	97	65	975	31	0	0	138.594	0	35.336	0.255	No-No
552	red 191017_Maximum intensity projection.tif	6	1	67	1	1	817	269	0	0	100000	No	97	66	990	30	7.47	55.801	146.064	0.498	41.321	0.283	No-No
553	red 191017_Maximum intensity projection.tif	6	1	68	1	1	817	269	0	0	100000	No	97	67	1005	29	0	0	146.064	0	41.321	0.283	No-No
554	red 191017_Maximum intensity projection.tif	6	1	69	1	1	827	269	0	0	100000	No	97	68	1020	28	4.15	17.222	150.214	0.277	44.839	0.299	No-No
555	red 191017_Maximum intensity projection.tif	6	1	70	1	1	825	269	0	0	100000	No	97	69	1035	27	0.83	0.689	151.044	0.055	44.127	0.292	No-No
556	red 191017_Maximum intensity projection.tif	6	1	71	1	1	825	269	0	0	100000	No	97	70	1050	26	0	0	151.044	0	44.127	0.292	No-No
557	red 191017_Maximum intensity projection.tif	6	1	72	1	1	825	269	0	0	100000	No	97	71	1065	25	0	0	151.044	0	44.127	0.292	No-No
558	red 191017_Maximum intensity projection.tif	6	1	73	1	1	825	269	0	0	100000	No	97	72	1080	24	0	0	151.044	0	44.127	0.292	No-No
559	red 191017_Maximum intensity projection.tif	6	1	74	1	1	825	269	0	0	100000	No	97	73	1095	23	0	0	151.044	0	44.127	0.292	No-No
560	red 191017_Maximum intensity projection.tif	6	1	75	1	1	825	269	0	0	100000	No	97	74	1110	22	0	0	151.044	0	44.127	0.292	No-No
561	red 191017_Maximum intensity projection.tif	6	1	76	1	1	825	269	0	0	100000	No	97	75	1125	21	0	0	151.044	0	44.127	0.292	No-No
562	red 191017_Maximum intensity projection.tif	6	1	77	1	1	825	269	0	0	100000	No	97	76	1140	20	0	0	151.044	0	44.127	0.292	No-No
563	red 191017_Maximum intensity projection.tif	6	1	78	1	1	825	269	0	0	100000	No	97	77	1155	19	0	0	151.044	0	44.127	0.292	No-No
564	red 191017_Maximum intensity projection.tif	6	1	79	1	1	825	269	0	0	100000	No	97	78	1170	18	0	0	151.044	0	44.127	0.292	No-No
565	red 191017_Maximum intensity projection.tif	6	1	80	1	1	825	269	0	0	100000	No	97	79	1185	17	0	0	151.044	0	44.127	0.292	No-No
566	red 191017_Maximum intensity projection.tif	6	1	81	1	1	825	269	0	0	100000	No	97	80	1200	16	0	0	151.044	0	44.127	0.292	No-No
567	red 191017_Maximum intensity projection.tif	6	1	82	1	1	848	282	0	0	100000	No	97	81	1215	15	10.964	120.213	162.008	0.731	55.087	0.34	No-No
568	red 191017_Maximum intensity projection.tif	6	1	83	1	1	857	291	0	0	100000	No	97	82	1230	14	5.282	27.9	167.29	0.352	60.222	0.36	No-No
569	red 191017_Maximum intensity projection.tif	6	1	84	1	1	857	297	0	0	100000	No	97	83	1245	13	2.49	6.2	169.78	0.166	61.58	0.363	No-No
570	red 191017_Maximum intensity projection.tif	6	1	85	1	1	857	297	0	0	100000	No	97	84	1260	12	0	0	169.78	0	61.58	0.363	No-No
571	red 191017_Maximum intensity projection.tif	6	1	86	1	1	857	297	0	0	100000	No	97	85	1275	11	0	0	169.78	0	61.58	0.363	No-No
572	red 191017_Maximum intensity projection.tif	6	1	87	1	1	857	297	0	0	100000	No	97	86	1290	10	0	0	169.78	0	61.58	0.363	No-No
573	red 191017_Maximum intensity projection.tif	6	1	88	1	1	857	297	0	0	100000	No	97	87	1305	9	0	0	169.78	0	61.58	0.363	No-No
574	red 191017_Maximum intensity projection.tif	6	1	89	1	1	858	305	0	0	100000	No	97	88	1320	8	3.346	11.195	173.126	0.223	63.83	0.369	No-No
575	red 191017_Maximum intensity projection.tif	6	1	90	1	1	869	309	0	0	100000	No	97	89	1335	7	4.857	23.595	177.984	0.324	68.506	0.385	No-No
576	red 191017_Maximum intensity projection.tif	6	1	91	1	1	872	318	0	0	100000	No	97	90	1350	6	3.937	15.5	181.921	0.262	71.712	0.394	No-No
577	red 191017_Maximum intensity projection.tif	6	1	92	1	1	881	333	0	0	100000	No	97	91	1365	5	7.26	52.701	189.18	0.484	78.489	0.415	No-No
578	red 191017_Maximum intensity projection.tif	6	1	93	1	1	908	347	0	0	100000	No	97	92	1380	4	12.622	159.308	201.802	0.841	90.889	0.45	No-No
579	red 191017_Maximum intensity projection.tif	6	1	94	1	1	908	347	0	0	100000	No	97	93	1395	3	0	0	201.802	0	90.889	0.45	No-No
580	red 191017_Maximum intensity projection.tif	6	1	95	1	1	908	346	0	0	100000	No	97	94	1410	2	0.415	0.172	202.217	0.028	90.637	0.448	No-No
581	red 191017_Maximum intensity projection.tif	6	1	96	1	1	908	340	0	0	100000	No	97	95	1425	1	2.49	6.2	204.707	0.166	89.155	0.436	No-No
582	red 191017_Maximum intensity projection.tif	6	1	97	1	1	908	340	0	0	100000	No	97	96	1440	0	0	0	204.707	0	89.155	0.436	No-No
583	red 191017_Maximum intensity projection.tif	7	1	1	1	1	622	937	0	0	100000	No	98	0	0	97	0	0	0	0	0	NaN	No-No
584	red 191017_Maximum intensity projection.tif	7	1	2	1	1	622	937	0	0	100000	No	98	1	15	96	0	0	0	0	0	NaN	No-No
585	red 191017_Maximum intensity projection.tif	7	1	3	1	1	622	937	0	0	100000	No	98	2	30	95	0	0	0	0	0	NaN	No-No
586	red 191017_Maximum intensity projection.tif	7	1	4	1	1	630	910	0	0	100000	No	98	3	45	94	11.687	136.574	11.687	0.779	11.687	1	No-No
587	red 191017_Maximum intensity projection.tif	7	1	5	1	1	630	910	0	0	100000	No	98	4	60	93	0	0	11.687	0	11.687	1	No-No
588	red 191017_Maximum intensity projection.tif	7	1	6	1	1	630	910	0	0	100000	No	98	5	75	92	0	0	11.687	0	11.687	1	No-No
589	red 191017_Maximum intensity projection.tif	7	1	7	1	1	630	910	0	0	100000	No	98	6	90	91	0	0	11.687	0	11.687	1	No-No
590	red 191017_Maximum intensity projection.tif	7	1	8	1	1	630	910	0	0	100000	No	98	7	105	90	0	0	11.687	0	11.687	1	No-No
591	red 191017_Maximum intensity projection.tif	7	1	9	1	1	630	902	0	0	100000	No	98	8	120	89	3.32	11.022	15.007	0.221	14.9	0.993	No-No
592	red 191017_Maximum intensity projection.tif	7	1	10	1	1	629	884	0	0	100000	No	98	9	135	88	7.482	55.973	22.488	0.499	22.186	0.987	No-No
593	red 191017_Maximum intensity projection.tif	7	1	11	1	1	629	884	0	0	100000	No	98	10	150	87	0	0	22.488	0	22.186	0.987	No-No
594	red 191017_Maximum intensity projection.tif	7	1	12	1	1	629	884	0	0	100000	No	98	11	165	86	0	0	22.488	0	22.186	0.987	No-No
595	red 191017_Maximum intensity projection.tif	7	1	13	1	1	628	883	0	0	100000	No	98	12	180	85	0.587	0.344	23.075	0.039	22.548	0.977	No-No
596	red 191017_Maximum intensity projection.tif	7	1	14	1	1	627	879	0	0	100000	No	98	13	195	84	1.711	2.928	24.786	0.114	24.159	0.975	No-No
597	red 191017_Maximum intensity projection.tif	7	1	15	1	1	621	868	0	0	100000	No	98	14	210	83	5.2	27.039	29.986	0.347	28.638	0.955	No-No
598	red 191017_Maximum intensity projection.tif	7	1	16	1	1	614	856	0	0	100000	No	98	15	225	82	5.765	33.239	35.751	0.384	33.779	0.945	No-No
599	red 191017_Maximum intensity projection.tif	7	1	17	1	1	601	854	0	0	100000	No	98	16	240	81	5.458	29.795	41.21	0.364	35.53	0.862	No-No
600	red 191017_Maximum intensity projection.tif	7	1	18	1	1	585	837	0	0	100000	No	98	17	255	80	9.688	93.863	50.898	0.646	44.25	0.869	No-No
601	red 191017_Maximum intensity projection.tif	7	1	19	1	1	573	831	0	0	100000	No	98	18	270	79	5.568	31.001	56.466	0.371	48.463	0.858	No-No
602	red 191017_Maximum intensity projection.tif	7	1	20	1	1	568	825	0	0	100000	No	98	19	285	78	3.241	10.506	59.707	0.216	51.6	0.864	No-No
603	red 191017_Maximum intensity projection.tif	7	1	21	1	1	568	798	0	0	100000	No	98	20	300	77	11.205	125.552	70.912	0.747	61.885	0.873	No-No
604	red 191017_Maximum intensity projection.tif	7	1	22	1	1	560	766	0	0	100000	No	98	21	315	76	13.689	187.381	84.601	0.913	75.486	0.892	No-No
605	red 191017_Maximum intensity projection.tif	7	1	23	1	1	560	766	0	0	100000	No	98	22	330	75	0	0	84.601	0	75.486	0.892	No-No
606	red 191017_Maximum intensity projection.tif	7	1	24	1	1	556	761	0	0	100000	No	98	23	345	74	2.657	7.061	87.258	0.177	78.007	0.894	No-No
607	red 191017_Maximum intensity projection.tif	7	1	25	1	1	556	761	0	0	100000	No	98	24	360	73	0	0	87.258	0	78.007	0.894	No-No
608	red 191017_Maximum intensity projection.tif	7	1	26	1	1	547	761	0	0	100000	No	98	25	375	72	3.735	13.95	90.993	0.249	79.395	0.873	No-No
609	red 191017_Maximum intensity projection.tif	7	1	27	1	1	532	753	0	0	100000	No	98	26	390	71	7.055	49.773	98.048	0.47	85.005	0.867	No-No
610	red 191017_Maximum intensity projection.tif	7	1	28	1	1	532	734	0	0	100000	No	98	27	405	70	7.885	62.173	105.933	0.526	92.153	0.87	No-No
611	red 191017_Maximum intensity projection.tif	7	1	29	1	1	541	716	0	0	100000	No	98	28	420	69	8.352	69.751	114.285	0.557	97.681	0.855	No-No
612	red 191017_Maximum intensity projection.tif	7	1	30	1	1	545	712	0	0	100000	No	98	29	435	68	2.348	5.511	116.632	0.157	98.692	0.846	No-No
613	red 191017_Maximum intensity projection.tif	7	1	31	1	1	548	706	0	0	100000	No	98	30	450	67	2.784	7.75	119.416	0.186	100.664	0.843	No-No
614	red 191017_Maximum intensity projection.tif	7	1	32	1	1	548	706	0	0	100000	No	98	31	465	66	0	0	119.416	0	100.664	0.843	No-No
615	red 191017_Maximum intensity projection.tif	7	1	33	1	1	548	706	0	0	100000	No	98	32	480	65	0	0	119.416	0	100.664	0.843	No-No
616	red 191017_Maximum intensity projection.tif	7	1	34	1	1	548	706	0	0	100000	No	98	33	495	64	0	0	119.416	0	100.664	0.843	No-No
617	red 191017_Maximum intensity projection.tif	7	1	35	1	1	550	699	0	0	100000	No	98	34	510	63	3.021	9.128	122.438	0.201	103.191	0.843	No-No
618	red 191017_Maximum intensity projection.tif	7	1	36	1	1	551	694	0	0	100000	No	98	35	525	62	2.116	4.478	124.554	0.141	105.061	0.844	No-No
619	red 191017_Maximum intensity projection.tif	7	1	37	1	1	551	690	0	0	100000	No	98	36	540	61	1.66	2.756	126.214	0.111	106.656	0.845	No-No
620	red 191017_Maximum intensity projection.tif	7	1	38	1	1	551	690	0	0	100000	No	98	37	555	60	0	0	126.214	0	106.656	0.845	No-No
621	red 191017_Maximum intensity projection.tif	7	1	39	1	1	551	690	0	0	100000	No	98	38	570	59	0	0	126.214	0	106.656	0.845	No-No
622	red 191017_Maximum intensity projection.tif	7	1	40	1	1	551	690	0	0	100000	No	98	39	585	58	0	0	126.214	0	106.656	0.845	No-No
623	red 191017_Maximum intensity projection.tif	7	1	41	1	1	551	690	0	0	100000	No	98	40	600	57	0	0	126.214	0	106.656	0.845	No-No
624	red 191017_Maximum intensity projection.tif	7	1	42	1	1	572	692	0	0	100000	No	98	41	615	56	8.754	76.64	134.968	0.584	103.771	0.769	No-No
625	red 191017_Maximum intensity projection.tif	7	1	43	1	1	570	681	0	0	100000	No	98	42	630	55	4.64	21.528	139.608	0.309	108.41	0.777	No-No
626	red 191017_Maximum intensity projection.tif	7	1	44	1	1	570	681	0	0	100000	No	98	43	645	54	0	0	139.608	0	108.41	0.777	No-No
627	red 191017_Maximum intensity projection.tif	7	1	45	1	1	589	663	0	0	100000	No	98	44	660	53	10.862	117.974	150.47	0.724	114.532	0.761	No-No
628	red 191017_Maximum intensity projection.tif	7	1	46	1	1	589	663	0	0	100000	No	98	45	675	52	0	0	150.47	0	114.532	0.761	No-No
629	red 191017_Maximum intensity projection.tif	7	1	47	1	1	589	663	0	0	100000	No	98	46	690	51	0	0	150.47	0	114.532	0.761	No-No
630	red 191017_Maximum intensity projection.tif	7	1	48	1	1	589	664	0	0	100000	No	98	47	705	50	0.415	0.172	150.885	0.028	114.12	0.756	No-No
631	red 191017_Maximum intensity projection.tif	7	1	49	1	1	591	664	0	0	100000	No	98	48	720	49	0.83	0.689	151.715	0.055	114.023	0.752	No-No
632	red 191017_Maximum intensity projection.tif	7	1	50	1	1	591	664	0	0	100000	No	98	49	735	48	0	0	151.715	0	114.023	0.752	No-No
633	red 191017_Maximum intensity projection.tif	7	1	51	1	1	591	664	0	0	100000	No	98	50	750	47	0	0	151.715	0	114.023	0.752	No-No
634	red 191017_Maximum intensity projection.tif	7	1	52	1	1	597	665	0	0	100000	No	98	51	765	46	2.524	6.372	154.239	0.168	113.356	0.735	No-No
635	red 191017_Maximum intensity projection.tif	7	1	53	1	1	597	665	0	0	100000	No	98	52	780	45	0	0	154.239	0	113.356	0.735	No-No
636	red 191017_Maximum intensity projection.tif	7	1	54	1	1	598	665	0	0	100000	No	98	53	795	44	0.415	0.172	154.654	0.028	113.319	0.733	No-No
637	red 191017_Maximum intensity projection.tif	7	1	55	1	1	617	665	0	0	100000	No	98	54	810	43	7.885	62.173	162.539	0.526	112.899	0.695	No-No
638	red 191017_Maximum intensity projection.tif	7	1	56	1	1	621	665	0	0	100000	No	98	55	825	42	1.66	2.756	164.199	0.111	112.881	0.687	No-No
639	red 191017_Maximum intensity projection.tif	7	1	57	1	1	632	676	0	0	100000	No	98	56	840	41	6.456	41.678	170.655	0.43	108.394	0.635	No-No
640	red 191017_Maximum intensity projection.tif	7	1	58	1	1	638	683	0	0	100000	No	98	57	855	40	3.826	14.639	174.481	0.255	105.619	0.605	No-No
641	red 191017_Maximum intensity projection.tif	7	1	59	1	1	658	713	0	0	100000	No	98	58	870	39	14.963	223.892	189.444	0.998	94.153	0.497	No-No
642	red 191017_Maximum intensity projection.tif	7	1	60	1	1	675	723	0	0	100000	No	98	59	885	38	8.185	66.996	197.629	0.546	91.493	0.463	No-No
643	red 191017_Maximum intensity projection.tif	7	1	61	1	1	679	723	0	0	100000	No	98	60	900	37	1.66	2.756	199.289	0.111	91.906	0.461	No-No
644	red 191017_Maximum intensity projection.tif	7	1	62	1	1	679	723	0	0	100000	No	98	61	915	36	0	0	199.289	0	91.906	0.461	No-No
645	red 191017_Maximum intensity projection.tif	7	1	63	1	1	679	723	0	0	100000	No	98	62	930	35	0	0	199.289	0	91.906	0.461	No-No
646	red 191017_Maximum intensity projection.tif	7	1	64	1	1	679	725	0	0	100000	No	98	63	945	34	0.83	0.689	200.119	0.055	91.105	0.455	No-No
647	red 191017_Maximum intensity projection.tif	7	1	65	1	1	679	725	0	0	100000	No	98	64	960	33	0	0	200.119	0	91.105	0.455	No-No
648	red 191017_Maximum intensity projection.tif	7	1	66	1	1	679	725	0	0	100000	No	98	65	975	32	0	0	200.119	0	91.105	0.455	No-No
649	red 191017_Maximum intensity projection.tif	7	1	67	1	1	679	725	0	0	100000	No	98	66	990	31	0	0	200.119	0	91.105	0.455	No-No
650	red 191017_Maximum intensity projection.tif	7	1	68	1	1	684	741	0	0	100000	No	98	67	1005	30	6.957	48.395	207.076	0.464	85.313	0.412	No-No
651	red 191017_Maximum intensity projection.tif	7	1	69	1	1	687	764	0	0	100000	No	98	68	1020	29	9.626	92.657	216.702	0.642	76.695	0.354	No-No
652	red 191017_Maximum intensity projection.tif	7	1	70	1	1	684	784	0	0	100000	No	98	69	1035	28	8.393	70.44	225.094	0.56	68.51	0.304	No-No
653	red 191017_Maximum intensity projection.tif	7	1	71	1	1	693	765	0	0	100000	No	98	70	1050	27	8.725	76.123	233.819	0.582	77.222	0.33	No-No
654	red 191017_Maximum intensity projection.tif	7	1	72	1	1	693	765	0	0	100000	No	98	71	1065	26	0	0	233.819	0	77.222	0.33	No-No
655	red 191017_Maximum intensity projection.tif	7	1	73	1	1	695	760	0	0	100000	No	98	72	1080	25	2.235	4.995	236.054	0.149	79.457	0.337	No-No
656	red 191017_Maximum intensity projection.tif	7	1	74	1	1	695	772	0	0	100000	No	98	73	1095	24	4.98	24.8	241.034	0.332	74.877	0.311	No-No
657	red 191017_Maximum intensity projection.tif	7	1	75	1	1	695	788	0	0	100000	No	98	74	1110	23	6.64	44.09	247.674	0.443	68.857	0.278	No-No
658	red 191017_Maximum intensity projection.tif	7	1	76	1	1	687	819	0	0	100000	No	98	75	1125	22	13.286	176.531	260.961	0.886	55.908	0.214	No-No
659	red 191017_Maximum intensity projection.tif	7	1	77	1	1	686	821	0	0	100000	No	98	76	1140	21	0.928	0.861	261.889	0.062	54.981	0.21	No-No
660	red 191017_Maximum intensity projection.tif	7	1	78	1	1	686	822	0	0	100000	No	98	77	1155	20	0.415	0.172	262.304	0.028	54.618	0.208	No-No
661	red 191017_Maximum intensity projection.tif	7	1	79	1	1	686	831	0	0	100000	No	98	78	1170	19	3.735	13.95	266.039	0.249	51.386	0.193	No-No
662	red 191017_Maximum intensity projection.tif	7	1	80	1	1	686	847	0	0	100000	No	98	79	1185	18	6.64	44.09	272.679	0.443	45.831	0.168	No-No
663	red 191017_Maximum intensity projection.tif	7	1	81	1	1	684	852	0	0	100000	No	98	80	1200	17	2.235	4.995	274.913	0.149	43.662	0.159	No-No
664	red 191017_Maximum intensity projection.tif	7	1	82	1	1	689	879	0	0	100000	No	98	81	1215	16	11.396	129.858	286.309	0.76	36.776	0.128	No-No
665	red 191017_Maximum intensity projection.tif	7	1	83	1	1	690	879	0	0	100000	No	98	82	1230	15	0.415	0.172	286.724	0.028	37.091	0.129	No-No
666	red 191017_Maximum intensity projection.tif	7	1	84	1	1	690	879	0	0	100000	No	98	83	1245	14	0	0	286.724	0	37.091	0.129	No-No
667	red 191017_Maximum intensity projection.tif	7	1	85	1	1	690	879	0	0	100000	No	98	84	1260	13	0	0	286.724	0	37.091	0.129	No-No
668	red 191017_Maximum intensity projection.tif	7	1	86	1	1	690	879	0	0	100000	No	98	85	1275	12	0	0	286.724	0	37.091	0.129	No-No
669	red 191017_Maximum intensity projection.tif	7	1	87	1	1	692	877	0	0	100000	No	98	86	1290	11	1.174	1.378	287.898	0.078	38.261	0.133	No-No
670	red 191017_Maximum intensity projection.tif	7	1	88	1	1	695	875	0	0	100000	No	98	87	1305	10	1.496	2.239	289.394	0.1	39.747	0.137	No-No
671	red 191017_Maximum intensity projection.tif	7	1	89	1	1	706	858	0	0	100000	No	98	88	1320	9	8.403	70.612	297.797	0.56	47.855	0.161	No-No
672	red 191017_Maximum intensity projection.tif	7	1	90	1	1	692	830	0	0	100000	No	98	89	1335	8	12.992	168.781	310.789	0.866	53.063	0.171	No-No
673	red 191017_Maximum intensity projection.tif	7	1	91	1	1	688	813	0	0	100000	No	98	90	1350	7	7.248	52.529	318.036	0.483	58.295	0.183	No-No
674	red 191017_Maximum intensity projection.tif	7	1	92	1	1	688	810	0	0	100000	No	98	91	1365	6	1.245	1.55	319.281	0.083	59.397	0.186	No-No
675	red 191017_Maximum intensity projection.tif	7	1	93	1	1	688	810	0	0	100000	No	98	92	1380	5	0	0	319.281	0	59.397	0.186	No-No
676	red 191017_Maximum intensity projection.tif	7	1	94	1	1	692	802	0	0	100000	No	98	93	1395	4	3.712	13.778	322.993	0.247	63.109	0.195	No-No
677	red 191017_Maximum intensity projection.tif	7	1	95	1	1	692	802	0	0	100000	No	98	94	1410	3	0	0	322.993	0	63.109	0.195	No-No
678	red 191017_Maximum intensity projection.tif	7	1	96	1	1	699	796	0	0	100000	No	98	95	1425	2	3.826	14.639	326.819	0.255	66.672	0.204	No-No
679	red 191017_Maximum intensity projection.tif	7	1	97	1	1	706	791	0	0	100000	No	98	96	1440	1	3.57	12.745	330.389	0.238	69.903	0.212	No-No
680	red 191017_Maximum intensity projection.tif	7	1	97	1	1	661	774	0	0	100000	No	98	97	1455	0	19.963	398.529	350.352	1.331	69.554	0.199	No-No
681	red 191017_Maximum intensity projection.tif	8	1	1	1	1	203	793	0	0	100000	No	97	0	0	96	0	0	0	0	0	NaN	No-No
682	red 191017_Maximum intensity projection.tif	8	1	2	1	1	203	793	0	0	100000	No	97	1	15	95	0	0	0	0	0	NaN	No-No
683	red 191017_Maximum intensity projection.tif	8	1	3	1	1	203	793	0	0	100000	No	97	2	30	94	0	0	0	0	0	NaN	No-No
684	red 191017_Maximum intensity projection.tif	8	1	4	1	1	203	793	0	0	100000	No	97	3	45	93	0	0	0	0	0	NaN	No-No
685	red 191017_Maximum intensity projection.tif	8	1	5	1	1	196	793	0	0	100000	No	97	4	60	92	2.905	8.439	2.905	0.194	2.905	1	No-No
686	red 191017_Maximum intensity projection.tif	8	1	6	1	1	189	793	0	0	100000	No	97	5	75	91	2.905	8.439	5.81	0.194	5.81	1	No-No
687	red 191017_Maximum intensity projection.tif	8	1	7	1	1	189	793	0	0	100000	No	97	6	90	90	0	0	5.81	0	5.81	1	No-No
688	red 191017_Maximum intensity projection.tif	8	1	8	1	1	172	782	0	0	100000	No	97	7	105	89	8.403	70.612	14.213	0.56	13.651	0.96	No-No
689	red 191017_Maximum intensity projection.tif	8	1	9	1	1	172	782	0	0	100000	No	97	8	120	88	0	0	14.213	0	13.651	0.96	No-No
690	red 191017_Maximum intensity projection.tif	8	1	10	1	1	172	782	0	0	100000	No	97	9	135	87	0	0	14.213	0	13.651	0.96	No-No
691	red 191017_Maximum intensity projection.tif	8	1	11	1	1	172	782	0	0	100000	No	97	10	150	86	0	0	14.213	0	13.651	0.96	No-No
692	red 191017_Maximum intensity projection.tif	8	1	12	1	1	172	779	0	0	100000	No	97	11	165	85	1.245	1.55	15.458	0.083	14.116	0.913	No-No
693	red 191017_Maximum intensity projection.tif	8	1	13	1	1	176	779	0	0	100000	No	97	12	180	84	1.66	2.756	17.118	0.111	12.622	0.737	No-No
694	red 191017_Maximum intensity projection.tif	8	1	14	1	1	184	781	0	0	100000	No	97	13	195	83	3.422	11.711	20.54	0.228	9.326	0.454	No-No
695	red 191017_Maximum intensity projection.tif	8	1	15	1	1	185	781	0	0	100000	No	97	14	210	82	0.415	0.172	20.955	0.028	8.978	0.428	No-No
696	red 191017_Maximum intensity projection.tif	8	1	16	1	1	185	781	0	0	100000	No	97	15	225	81	0	0	20.955	0	8.978	0.428	No-No
697	red 191017_Maximum intensity projection.tif	8	1	17	1	1	185	781	0	0	100000	No	97	16	240	80	0	0	20.955	0	8.978	0.428	No-No
698	red 191017_Maximum intensity projection.tif	8	1	18	1	1	183	783	0	0	100000	No	97	17	255	79	1.174	1.378	22.129	0.078	9.28	0.419	No-No
699	red 191017_Maximum intensity projection.tif	8	1	19	1	1	182	783	0	0	100000	No	97	18	270	78	0.415	0.172	22.544	0.028	9.653	0.428	No-No
700	red 191017_Maximum intensity projection.tif	8	1	20	1	1	182	783	0	0	100000	No	97	19	285	77	0	0	22.544	0	9.653	0.428	No-No
701	red 191017_Maximum intensity projection.tif	8	1	21	1	1	182	783	0	0	100000	No	97	20	300	76	0	0	22.544	0	9.653	0.428	No-No
702	red 191017_Maximum intensity projection.tif	8	1	22	1	1	182	783	0	0	100000	No	97	21	315	75	0	0	22.544	0	9.653	0.428	No-No
703	red 191017_Maximum intensity projection.tif	8	1	23	1	1	182	783	0	0	100000	No	97	22	330	74	0	0	22.544	0	9.653	0.428	No-No
704	red 191017_Maximum intensity projection.tif	8	1	24	1	1	182	783	0	0	100000	No	97	23	345	73	0	0	22.544	0	9.653	0.428	No-No
705	red 191017_Maximum intensity projection.tif	8	1	25	1	1	182	783	0	0	100000	No	97	24	360	72	0	0	22.544	0	9.653	0.428	No-No
706	red 191017_Maximum intensity projection.tif	8	1	26	1	1	174	784	0	0	100000	No	97	25	375	71	3.346	11.195	25.89	0.223	12.601	0.487	No-No
707	red 191017_Maximum intensity projection.tif	8	1	27	1	1	165	777	0	0	100000	No	97	26	390	70	4.732	22.389	30.622	0.315	17.111	0.559	No-No
708	red 191017_Maximum intensity projection.tif	8	1	28	1	1	165	777	0	0	100000	No	97	27	405	69	0	0	30.622	0	17.111	0.559	No-No
709	red 191017_Maximum intensity projection.tif	8	1	29	1	1	171	764	0	0	100000	No	97	28	420	68	5.942	35.306	36.564	0.396	17.922	0.49	No-No
710	red 191017_Maximum intensity projection.tif	8	1	30	1	1	177	764	0	0	100000	No	97	29	435	67	2.49	6.2	39.054	0.166	16.164	0.414	No-No
711	red 191017_Maximum intensity projection.tif	8	1	31	1	1	182	764	0	0	100000	No	97	30	450	66	2.075	4.306	41.129	0.138	14.859	0.361	No-No
712	red 191017_Maximum intensity projection.tif	8	1	32	1	1	182	764	0	0	100000	No	97	31	465	65	0	0	41.129	0	14.859	0.361	No-No
713	red 191017_Maximum intensity projection.tif	8	1	33	1	1	182	764	0	0	100000	No	97	32	480	64	0	0	41.129	0	14.859	0.361	No-No
714	red 191017_Maximum intensity projection.tif	8	1	34	1	1	182	763	0	0	100000	No	97	33	495	63	0.415	0.172	41.544	0.028	15.197	0.366	No-No
715	red 191017_Maximum intensity projection.tif	8	1	35	1	1	182	763	0	0	100000	No	97	34	510	62	0	0	41.544	0	15.197	0.366	No-No
716	red 191017_Maximum intensity projection.tif	8	1	36	1	1	182	763	0	0	100000	No	97	35	525	61	0	0	41.544	0	15.197	0.366	No-No
717	red 191017_Maximum intensity projection.tif	8	1	37	1	1	182	763	0	0	100000	No	97	36	540	60	0	0	41.544	0	15.197	0.366	No-No
718	red 191017_Maximum intensity projection.tif	8	1	38	1	1	193	760	0	0	100000	No	97	37	555	59	4.732	22.389	46.275	0.315	14.31	0.309	No-No
719	red 191017_Maximum intensity projection.tif	8	1	39	1	1	207	759	0	0	100000	No	97	38	570	58	5.825	33.928	52.1	0.388	14.207	0.273	No-No
720	red 191017_Maximum intensity projection.tif	8	1	40	1	1	200	748	0	0	100000	No	97	39	585	57	5.411	29.278	57.511	0.361	18.716	0.325	No-No
721	red 191017_Maximum intensity projection.tif	8	1	41	1	1	199	745	0	0	100000	No	97	40	600	56	1.312	1.722	58.823	0.087	19.989	0.34	No-No
722	red 191017_Maximum intensity projection.tif	8	1	42	1	1	196	745	0	0	100000	No	97	41	615	55	1.245	1.55	60.068	0.083	20.131	0.335	No-No
723	red 191017_Maximum intensity projection.tif	8	1	43	1	1	193	743	0	0	100000	No	97	42	630	54	1.496	2.239	61.565	0.1	21.161	0.344	No-No
724	red 191017_Maximum intensity projection.tif	8	1	44	1	1	193	743	0	0	100000	No	97	43	645	53	0	0	61.565	0	21.161	0.344	No-No
725	red 191017_Maximum intensity projection.tif	8	1	45	1	1	193	743	0	0	100000	No	97	44	660	52	0	0	61.565	0	21.161	0.344	No-No
726	red 191017_Maximum intensity projection.tif	8	1	46	1	1	193	743	0	0	100000	No	97	45	675	51	0	0	61.565	0	21.161	0.344	No-No
727	red 191017_Maximum intensity projection.tif	8	1	47	1	1	193	743	0	0	100000	No	97	46	690	50	0	0	61.565	0	21.161	0.344	No-No
728	red 191017_Maximum intensity projection.tif	8	1	48	1	1	193	743	0	0	100000	No	97	47	705	49	0	0	61.565	0	21.161	0.344	No-No
729	red 191017_Maximum intensity projection.tif	8	1	49	1	1	193	743	0	0	100000	No	97	48	720	48	0	0	61.565	0	21.161	0.344	No-No
730	red 191017_Maximum intensity projection.tif	8	1	50	1	1	186	725	0	0	100000	No	97	49	735	47	8.015	64.24	69.58	0.534	29.089	0.418	No-No
731	red 191017_Maximum intensity projection.tif	8	1	51	1	1	186	725	0	0	100000	No	97	50	750	46	0	0	69.58	0	29.089	0.418	No-No
732	red 191017_Maximum intensity projection.tif	8	1	52	1	1	186	725	0	0	100000	No	97	51	765	45	0	0	69.58	0	29.089	0.418	No-No
733	red 191017_Maximum intensity projection.tif	8	1	53	1	1	186	725	0	0	100000	No	97	52	780	44	0	0	69.58	0	29.089	0.418	No-No
734	red 191017_Maximum intensity projection.tif	8	1	54	1	1	186	725	0	0	100000	No	97	53	795	43	0	0	69.58	0	29.089	0.418	No-No
735	red 191017_Maximum intensity projection.tif	8	1	55	1	1	182	733	0	0	100000	No	97	54	810	42	3.712	13.778	73.292	0.247	26.381	0.36	No-No
736	red 191017_Maximum intensity projection.tif	8	1	56	1	1	183	741	0	0	100000	No	97	55	825	41	3.346	11.195	76.637	0.223	23.121	0.302	No-No
737	red 191017_Maximum intensity projection.tif	8	1	57	1	1	184	746	0	0	100000	No	97	56	840	40	2.116	4.478	78.753	0.141	21.038	0.267	No-No
738	red 191017_Maximum intensity projection.tif	8	1	58	1	1	182	766	0	0	100000	No	97	57	855	39	8.341	69.579	87.095	0.556	14.195	0.163	No-No
739	red 191017_Maximum intensity projection.tif	8	1	59	1	1	181	769	0	0	100000	No	97	58	870	38	1.312	1.722	88.407	0.087	13.511	0.153	No-No
740	red 191017_Maximum intensity projection.tif	8	1	60	1	1	182	773	0	0	100000	No	97	59	885	37	1.711	2.928	90.118	0.114	12.035	0.134	No-No
741	red 191017_Maximum intensity projection.tif	8	1	61	1	1	183	774	0	0	100000	No	97	60	900	36	0.587	0.344	90.705	0.039	11.448	0.126	No-No
742	red 191017_Maximum intensity projection.tif	8	1	62	1	1	186	774	0	0	100000	No	97	61	915	35	1.245	1.55	91.95	0.083	10.58	0.115	No-No
743	red 191017_Maximum intensity projection.tif	8	1	63	1	1	198	767	0	0	100000	No	97	62	930	34	5.765	33.239	97.716	0.384	10.988	0.112	No-No
744	red 191017_Maximum intensity projection.tif	8	1	64	1	1	200	766	0	0	100000	No	97	63	945	33	0.928	0.861	98.644	0.062	11.274	0.114	No-No
745	red 191017_Maximum intensity projection.tif	8	1	65	1	1	200	765	0	0	100000	No	97	64	960	32	0.415	0.172	99.059	0.028	11.687	0.118	No-No
746	red 191017_Maximum intensity projection.tif	8	1	66	1	1	200	765	0	0	100000	No	97	65	975	31	0	0	99.059	0	11.687	0.118	No-No
747	red 191017_Maximum intensity projection.tif	8	1	67	1	1	200	762	0	0	100000	No	97	66	990	30	1.245	1.55	100.304	0.083	12.925	0.129	No-No
748	red 191017_Maximum intensity projection.tif	8	1	68	1	1	196	774	0	0	100000	No	97	67	1005	29	5.249	27.556	105.553	0.35	8.403	0.08	No-No
749	red 191017_Maximum intensity projection.tif	8	1	69	1	1	193	781	0	0	100000	No	97	68	1020	28	3.161	9.989	108.713	0.211	6.483	0.06	No-No
750	red 191017_Maximum intensity projection.tif	8	1	70	1	1	193	781	0	0	100000	No	97	69	1035	27	0	0	108.713	0	6.483	0.06	No-No
751	red 191017_Maximum intensity projection.tif	8	1	71	1	1	193	781	0	0	100000	No	97	70	1050	26	0	0	108.713	0	6.483	0.06	No-No
752	red 191017_Maximum intensity projection.tif	8	1	72	1	1	195	779	0	0	100000	No	97	71	1065	25	1.174	1.378	109.887	0.078	6.692	0.061	No-No
753	red 191017_Maximum intensity projection.tif	8	1	73	1	1	201	775	0	0	100000	No	97	72	1080	24	2.993	8.956	112.88	0.2	7.516	0.067	No-No
754	red 191017_Maximum intensity projection.tif	8	1	74	1	1	204	770	0	0	100000	No	97	73	1095	23	2.42	5.856	115.3	0.161	9.554	0.083	No-No
755	red 191017_Maximum intensity projection.tif	8	1	75	1	1	206	770	0	0	100000	No	97	74	1110	22	0.83	0.689	116.13	0.055	9.626	0.083	No-No
756	red 191017_Maximum intensity projection.tif	8	1	76	1	1	206	770	0	0	100000	No	97	75	1125	21	0	0	116.13	0	9.626	0.083	No-No
757	red 191017_Maximum intensity projection.tif	8	1	77	1	1	207	769	0	0	100000	No	97	76	1140	20	0.587	0.344	116.717	0.039	10.097	0.087	No-No
758	red 191017_Maximum intensity projection.tif	8	1	78	1	1	207	769	0	0	100000	No	97	77	1155	19	0	0	116.717	0	10.097	0.087	No-No
759	red 191017_Maximum intensity projection.tif	8	1	79	1	1	208	769	0	0	100000	No	97	78	1170	18	0.415	0.172	117.132	0.028	10.174	0.087	No-No
760	red 191017_Maximum intensity projection.tif	8	1	80	1	1	208	769	0	0	100000	No	97	79	1185	17	0	0	117.132	0	10.174	0.087	No-No
761	red 191017_Maximum intensity projection.tif	8	1	81	1	1	193	771	0	0	100000	No	97	80	1200	16	6.28	39.44	123.412	0.419	10.029	0.081	No-No
762	red 191017_Maximum intensity projection.tif	8	1	82	1	1	191	772	0	0	100000	No	97	81	1215	15	0.928	0.861	124.34	0.062	10.038	0.081	No-No
763	red 191017_Maximum intensity projection.tif	8	1	83	1	1	196	772	0	0	100000	No	97	82	1230	14	2.075	4.306	126.415	0.138	9.186	0.073	No-No
764	red 191017_Maximum intensity projection.tif	8	1	84	1	1	208	757	0	0	100000	No	97	83	1245	13	7.972	63.551	134.387	0.531	15.083	0.112	No-No
765	red 191017_Maximum intensity projection.tif	8	1	85	1	1	216	741	0	0	100000	No	97	84	1260	12	7.424	55.112	141.81	0.495	22.244	0.157	No-No
766	red 191017_Maximum intensity projection.tif	8	1	86	1	1	216	741	0	0	100000	No	97	85	1275	11	0	0	141.81	0	22.244	0.157	No-No
767	red 191017_Maximum intensity projection.tif	8	1	87	1	1	213	746	0	0	100000	No	97	86	1290	10	2.42	5.856	144.23	0.161	19.942	0.138	No-No
768	red 191017_Maximum intensity projection.tif	8	1	88	1	1	213	746	0	0	100000	No	97	87	1305	9	0	0	144.23	0	19.942	0.138	No-No
769	red 191017_Maximum intensity projection.tif	8	1	89	1	1	213	746	0	0	100000	No	97	88	1320	8	0	0	144.23	0	19.942	0.138	No-No
770	red 191017_Maximum intensity projection.tif	8	1	90	1	1	213	746	0	0	100000	No	97	89	1335	7	0	0	144.23	0	19.942	0.138	No-No
771	red 191017_Maximum intensity projection.tif	8	1	91	1	1	213	746	0	0	100000	No	97	90	1350	6	0	0	144.23	0	19.942	0.138	No-No
772	red 191017_Maximum intensity projection.tif	8	1	92	1	1	213	746	0	0	100000	No	97	91	1365	5	0	0	144.23	0	19.942	0.138	No-No
773	red 191017_Maximum intensity projection.tif	8	1	93	1	1	213	746	0	0	100000	No	97	92	1380	4	0	0	144.23	0	19.942	0.138	No-No
774	red 191017_Maximum intensity projection.tif	8	1	94	1	1	213	746	0	0	100000	No	97	93	1395	3	0	0	144.23	0	19.942	0.138	No-No
775	red 191017_Maximum intensity projection.tif	8	1	95	1	1	213	746	0	0	100000	No	97	94	1410	2	0	0	144.23	0	19.942	0.138	No-No
776	red 191017_Maximum intensity projection.tif	8	1	96	1	1	213	746	0	0	100000	No	97	95	1425	1	0	0	144.23	0	19.942	0.138	No-No
777	red 191017_Maximum intensity projection.tif	8	1	97	1	1	213	746	0	0	100000	No	97	96	1440	0	0	0	144.23	0	19.942	0.138	No-No
778	red 191017_Maximum intensity projection.tif	9	1	1	1	1	636	864	0	0	100000	No	97	0	0	96	0	0	0	0	0	NaN	No-No
779	red 191017_Maximum intensity projection.tif	9	1	2	1	1	636	863	0	0	100000	No	97	1	15	95	0.415	0.172	0.415	0.028	0.415	1	No-No
780	red 191017_Maximum intensity projection.tif	9	1	3	1	1	636	855	0	0	100000	No	97	2	30	94	3.32	11.022	3.735	0.221	3.735	1	No-No
781	red 191017_Maximum intensity projection.tif	9	1	4	1	1	636	855	0	0	100000	No	97	3	45	93	0	0	3.735	0	3.735	1	No-No
782	red 191017_Maximum intensity projection.tif	9	1	5	1	1	636	855	0	0	100000	No	97	4	60	92	0	0	3.735	0	3.735	1	No-No
783	red 191017_Maximum intensity projection.tif	9	1	6	1	1	636	846	0	0	100000	No	97	5	75	91	3.735	13.95	7.47	0.249	7.47	1	No-No
784	red 191017_Maximum intensity projection.tif	9	1	7	1	1	647	827	0	0	100000	No	97	6	90	90	9.111	83.012	16.581	0.607	16.019	0.966	No-No
785	red 191017_Maximum intensity projection.tif	9	1	8	1	1	647	827	0	0	100000	No	97	7	105	89	0	0	16.581	0	16.019	0.966	No-No
786	red 191017_Maximum intensity projection.tif	9	1	9	1	1	647	827	0	0	100000	No	97	8	120	88	0	0	16.581	0	16.019	0.966	No-No
787	red 191017_Maximum intensity projection.tif	9	1	10	1	1	654	810	0	0	100000	No	97	9	135	87	7.63	58.212	24.211	0.509	23.622	0.976	No-No
788	red 191017_Maximum intensity projection.tif	9	1	11	1	1	655	808	0	0	100000	No	97	10	150	86	0.928	0.861	25.139	0.062	24.541	0.976	No-No
789	red 191017_Maximum intensity projection.tif	9	1	12	1	1	664	784	0	0	100000	No	97	11	165	85	10.637	113.152	35.776	0.709	35.175	0.983	No-No
790	red 191017_Maximum intensity projection.tif	9	1	13	1	1	665	780	0	0	100000	No	97	12	180	84	1.711	2.928	37.487	0.114	36.879	0.984	No-No
791	red 191017_Maximum intensity projection.tif	9	1	14	1	1	665	780	0	0	100000	No	97	13	195	83	0	0	37.487	0	36.879	0.984	No-No
792	red 191017_Maximum intensity projection.tif	9	1	15	1	1	665	780	0	0	100000	No	97	14	210	82	0	0	37.487	0	36.879	0.984	No-No
793	red 191017_Maximum intensity projection.tif	9	1	16	1	1	665	780	0	0	100000	No	97	15	225	81	0	0	37.487	0	36.879	0.984	No-No
794	red 191017_Maximum intensity projection.tif	9	1	17	1	1	667	780	0	0	100000	No	97	16	240	80	0.83	0.689	38.317	0.055	37.158	0.97	No-No
795	red 191017_Maximum intensity projection.tif	9	1	18	1	1	667	780	0	0	100000	No	97	17	255	79	0	0	38.317	0	37.158	0.97	No-No
796	red 191017_Maximum intensity projection.tif	9	1	19	1	1	672	779	0	0	100000	No	97	18	270	78	2.116	4.478	40.433	0.141	38.308	0.947	No-No
797	red 191017_Maximum intensity projection.tif	9	1	20	1	1	673	779	0	0	100000	No	97	19	285	77	0.415	0.172	40.848	0.028	38.472	0.942	No-No
798	red 191017_Maximum intensity projection.tif	9	1	21	1	1	673	779	0	0	100000	No	97	20	300	76	0	0	40.848	0	38.472	0.942	No-No
799	red 191017_Maximum intensity projection.tif	9	1	22	1	1	673	779	0	0	100000	No	97	21	315	75	0	0	40.848	0	38.472	0.942	No-No
800	red 191017_Maximum intensity projection.tif	9	1	23	1	1	667	770	0	0	100000	No	97	22	330	74	4.489	20.15	45.337	0.299	41.077	0.906	No-No
801	red 191017_Maximum intensity projection.tif	9	1	24	1	1	664	770	0	0	100000	No	97	23	345	73	1.245	1.55	46.582	0.083	40.704	0.874	No-No
802	red 191017_Maximum intensity projection.tif	9	1	25	1	1	647	773	0	0	100000	No	97	24	360	72	7.164	51.323	53.746	0.478	38.04	0.708	No-No
803	red 191017_Maximum intensity projection.tif	9	1	26	1	1	614	786	0	0	100000	No	97	25	375	71	14.719	216.659	68.465	0.981	33.633	0.491	No-No
804	red 191017_Maximum intensity projection.tif	9	1	27	1	1	614	783	0	0	100000	No	97	26	390	70	1.245	1.55	69.71	0.083	34.833	0.5	No-No
805	red 191017_Maximum intensity projection.tif	9	1	28	1	1	614	783	0	0	100000	No	97	27	405	69	0	0	69.71	0	34.833	0.5	No-No
806	red 191017_Maximum intensity projection.tif	9	1	29	1	1	598	783	0	0	100000	No	97	28	420	68	6.64	44.09	76.35	0.443	37.13	0.486	No-No
807	red 191017_Maximum intensity projection.tif	9	1	30	1	1	588	783	0	0	100000	No	97	29	435	67	4.15	17.222	80.5	0.277	39.074	0.485	No-No
808	red 191017_Maximum intensity projection.tif	9	1	31	1	1	588	783	0	0	100000	No	97	30	450	66	0	0	80.5	0	39.074	0.485	No-No
809	red 191017_Maximum intensity projection.tif	9	1	32	1	1	588	783	0	0	100000	No	97	31	465	65	0	0	80.5	0	39.074	0.485	No-No
810	red 191017_Maximum intensity projection.tif	9	1	33	1	1	571	784	0	0	100000	No	97	32	480	64	7.067	49.945	87.568	0.471	42.777	0.489	No-No
811	red 191017_Maximum intensity projection.tif	9	1	34	1	1	561	790	0	0	100000	No	97	33	495	63	4.84	23.423	92.407	0.323	43.725	0.473	No-No
812	red 191017_Maximum intensity projection.tif	9	1	35	1	1	526	815	0	0	100000	No	97	34	510	62	17.85	318.616	110.257	1.19	49.974	0.453	No-No
813	red 191017_Maximum intensity projection.tif	9	1	36	1	1	537	823	0	0	100000	No	97	35	525	61	5.645	31.862	115.902	0.376	44.469	0.384	No-No
814	red 191017_Maximum intensity projection.tif	9	1	37	1	1	537	826	0	0	100000	No	97	36	540	60	1.245	1.55	117.147	0.083	44.008	0.376	No-No
815	red 191017_Maximum intensity projection.tif	9	1	38	1	1	534	829	0	0	100000	No	97	37	555	59	1.761	3.1	118.908	0.117	44.753	0.376	No-No
816	red 191017_Maximum intensity projection.tif	9	1	39	1	1	532	830	0	0	100000	No	97	38	570	58	0.928	0.861	119.835	0.062	45.408	0.379	No-No
817	red 191017_Maximum intensity projection.tif	9	1	40	1	1	538	831	0	0	100000	No	97	39	585	57	2.524	6.372	122.36	0.168	42.914	0.351	No-No
818	red 191017_Maximum intensity projection.tif	9	1	41	1	1	546	839	0	0	100000	No	97	40	600	56	4.695	22.045	127.055	0.313	38.764	0.305	No-No
819	red 191017_Maximum intensity projection.tif	9	1	42	1	1	550	842	0	0	100000	No	97	41	615	55	2.075	4.306	129.13	0.138	36.839	0.285	No-No
820	red 191017_Maximum intensity projection.tif	9	1	43	1	1	551	842	0	0	100000	No	97	42	630	54	0.415	0.172	129.545	0.028	36.437	0.281	No-No
821	red 191017_Maximum intensity projection.tif	9	1	44	1	1	557	859	0	0	100000	No	97	43	645	53	7.482	55.973	137.027	0.499	32.851	0.24	No-No
822	red 191017_Maximum intensity projection.tif	9	1	45	1	1	557	859	0	0	100000	No	97	44	660	52	0	0	137.027	0	32.851	0.24	No-No
823	red 191017_Maximum intensity projection.tif	9	1	46	1	1	564	866	0	0	100000	No	97	45	675	51	4.108	16.878	141.135	0.274	29.892	0.212	No-No
824	red 191017_Maximum intensity projection.tif	9	1	47	1	1	577	869	0	0	100000	No	97	46	690	50	5.537	30.656	146.672	0.369	24.573	0.168	No-No
825	red 191017_Maximum intensity projection.tif	9	1	48	1	1	612	872	0	0	100000	No	97	47	705	49	14.578	212.526	161.25	0.972	10.499	0.065	No-No
826	red 191017_Maximum intensity projection.tif	9	1	49	1	1	612	873	0	0	100000	No	97	48	720	48	0.415	0.172	161.665	0.028	10.637	0.066	No-No
827	red 191017_Maximum intensity projection.tif	9	1	50	1	1	611	873	0	0	100000	No	97	49	735	47	0.415	0.172	162.08	0.028	11.027	0.068	No-No
828	red 191017_Maximum intensity projection.tif	9	1	51	1	1	606	875	0	0	100000	No	97	50	750	46	2.235	4.995	164.315	0.149	13.261	0.081	No-No
829	red 191017_Maximum intensity projection.tif	9	1	52	1	1	606	875	0	0	100000	No	97	51	765	45	0	0	164.315	0	13.261	0.081	No-No
830	red 191017_Maximum intensity projection.tif	9	1	53	1	1	629	875	0	0	100000	No	97	52	780	44	9.545	91.107	173.86	0.636	5.411	0.031	No-No
831	red 191017_Maximum intensity projection.tif	9	1	54	1	1	656	875	0	0	100000	No	97	53	795	43	11.205	125.552	185.065	0.747	9.473	0.051	No-No
832	red 191017_Maximum intensity projection.tif	9	1	55	1	1	658	879	0	0	100000	No	97	54	810	42	1.856	3.445	186.921	0.124	11.05	0.059	No-No
833	red 191017_Maximum intensity projection.tif	9	1	56	1	1	671	887	0	0	100000	No	97	55	825	41	6.335	40.128	193.255	0.422	17.381	0.09	No-No
834	red 191017_Maximum intensity projection.tif	9	1	57	1	1	689	900	0	0	100000	No	97	56	840	40	9.214	84.907	202.47	0.614	26.589	0.131	No-No
835	red 191017_Maximum intensity projection.tif	9	1	58	1	1	694	900	0	0	100000	No	97	57	855	39	2.075	4.306	204.545	0.138	28.33	0.139	No-No
836	red 191017_Maximum intensity projection.tif	9	1	59	1	1	711	896	0	0	100000	No	97	58	870	38	7.248	52.529	211.793	0.483	33.84	0.16	No-No
837	red 191017_Maximum intensity projection.tif	9	1	60	1	1	711	895	0	0	100000	No	97	59	885	37	0.415	0.172	212.208	0.028	33.679	0.159	No-No
838	red 191017_Maximum intensity projection.tif	9	1	61	1	1	712	893	0	0	100000	No	97	60	900	36	0.928	0.861	213.135	0.062	33.758	0.158	No-No
839	red 191017_Maximum intensity projection.tif	9	1	62	1	1	710	890	0	0	100000	No	97	61	915	35	1.496	2.239	214.632	0.1	32.55	0.152	No-No
840	red 191017_Maximum intensity projection.tif	9	1	63	1	1	678	889	0	0	100000	No	97	62	930	34	13.286	176.531	227.918	0.886	20.284	0.089	No-No
841	red 191017_Maximum intensity projection.tif	9	1	64	1	1	653	887	0	0	100000	No	97	63	945	33	10.408	108.33	238.326	0.694	11.869	0.05	No-No
842	red 191017_Maximum intensity projection.tif	9	1	65	1	1	647	887	0	0	100000	No	97	64	960	32	2.49	6.2	240.816	0.166	10.58	0.044	No-No
843	red 191017_Maximum intensity projection.tif	9	1	66	1	1	647	887	0	0	100000	No	97	65	975	31	0	0	240.816	0	10.58	0.044	No-No
844	red 191017_Maximum intensity projection.tif	9	1	67	1	1	650	893	0	0	100000	No	97	66	990	30	2.784	7.75	243.6	0.186	13.364	0.055	No-No
845	red 191017_Maximum intensity projection.tif	9	1	68	1	1	650	893	0	0	100000	No	97	67	1005	29	0	0	243.6	0	13.364	0.055	No-No
846	red 191017_Maximum intensity projection.tif	9	1	69	1	1	626	894	0	0	100000	No	97	68	1020	28	9.969	99.374	253.569	0.665	13.123	0.052	No-No
847	red 191017_Maximum intensity projection.tif	9	1	70	1	1	625	894	0	0	100000	No	97	69	1035	27	0.415	0.172	253.984	0.028	13.261	0.052	No-No
848	red 191017_Maximum intensity projection.tif	9	1	71	1	1	622	891	0	0	100000	No	97	70	1050	26	1.761	3.1	255.745	0.117	12.622	0.049	No-No
849	red 191017_Maximum intensity projection.tif	9	1	72	1	1	603	888	0	0	100000	No	97	71	1065	25	7.983	63.723	263.727	0.532	16.934	0.064	No-No
850	red 191017_Maximum intensity projection.tif	9	1	73	1	1	603	888	0	0	100000	No	97	72	1080	24	0	0	263.727	0	16.934	0.064	No-No
851	red 191017_Maximum intensity projection.tif	9	1	74	1	1	602	888	0	0	100000	No	97	73	1095	23	0.415	0.172	264.142	0.028	17.271	0.065	No-No
852	red 191017_Maximum intensity projection.tif	9	1	75	1	1	602	888	0	0	100000	No	97	74	1110	22	0	0	264.142	0	17.271	0.065	No-No
853	red 191017_Maximum intensity projection.tif	9	1	76	1	1	597	885	0	0	100000	No	97	75	1125	21	2.42	5.856	266.562	0.161	18.382	0.069	No-No
854	red 191017_Maximum intensity projection.tif	9	1	77	1	1	595	885	0	0	100000	No	97	76	1140	20	0.83	0.689	267.392	0.055	19.117	0.071	No-No
855	red 191017_Maximum intensity projection.tif	9	1	78	1	1	588	881	0	0	100000	No	97	77	1155	19	3.346	11.195	270.738	0.223	21.132	0.078	No-No
856	red 191017_Maximum intensity projection.tif	9	1	79	1	1	583	875	0	0	100000	No	97	78	1170	18	3.241	10.506	273.979	0.216	22.464	0.082	No-No
857	red 191017_Maximum intensity projection.tif	9	1	80	1	1	582	874	0	0	100000	No	97	79	1185	17	0.587	0.344	274.566	0.039	22.791	0.083	No-No
858	red 191017_Maximum intensity projection.tif	9	1	81	1	1	582	874	0	0	100000	No	97	80	1200	16	0	0	274.566	0	22.791	0.083	No-No
859	red 191017_Maximum intensity projection.tif	9	1	82	1	1	582	874	0	0	100000	No	97	81	1215	15	0	0	274.566	0	22.791	0.083	No-No
860	red 191017_Maximum intensity projection.tif	9	1	83	1	1	582	874	0	0	100000	No	97	82	1230	14	0	0	274.566	0	22.791	0.083	No-No
861	red 191017_Maximum intensity projection.tif	9	1	84	1	1	582	874	0	0	100000	No	97	83	1245	13	0	0	274.566	0	22.791	0.083	No-No
862	red 191017_Maximum intensity projection.tif	9	1	85	1	1	582	874	0	0	100000	No	97	84	1260	12	0	0	274.566	0	22.791	0.083	No-No
863	red 191017_Maximum intensity projection.tif	9	1	86	1	1	581	868	0	0	100000	No	97	85	1275	11	2.524	6.372	277.091	0.168	22.885	0.083	No-No
864	red 191017_Maximum intensity projection.tif	9	1	87	1	1	581	868	0	0	100000	No	97	86	1290	10	0	0	277.091	0	22.885	0.083	No-No
865	red 191017_Maximum intensity projection.tif	9	1	88	1	1	581	868	0	0	100000	No	97	87	1305	9	0	0	277.091	0	22.885	0.083	No-No
866	red 191017_Maximum intensity projection.tif	9	1	89	1	1	581	860	0	0	100000	No	97	88	1320	8	3.32	11.022	280.411	0.221	22.885	0.082	No-No
867	red 191017_Maximum intensity projection.tif	9	1	90	1	1	580	846	0	0	100000	No	97	89	1335	7	5.825	33.928	286.235	0.388	24.411	0.085	No-No
868	red 191017_Maximum intensity projection.tif	9	1	91	1	1	580	845	0	0	100000	No	97	90	1350	6	0.415	0.172	286.65	0.028	24.541	0.086	No-No
869	red 191017_Maximum intensity projection.tif	9	1	92	1	1	580	844	0	0	100000	No	97	91	1365	5	0.415	0.172	287.065	0.028	24.678	0.086	No-No
870	red 191017_Maximum intensity projection.tif	9	1	93	1	1	580	844	0	0	100000	No	97	92	1380	4	0	0	287.065	0	24.678	0.086	No-No
871	red 191017_Maximum intensity projection.tif	9	1	94	1	1	580	844	0	0	100000	No	97	93	1395	3	0	0	287.065	0	24.678	0.086	No-No
872	red 191017_Maximum intensity projection.tif	9	1	95	1	1	580	844	0	0	100000	No	97	94	1410	2	0	0	287.065	0	24.678	0.086	No-No
873	red 191017_Maximum intensity projection.tif	9	1	96	1	1	580	844	0	0	100000	No	97	95	1425	1	0	0	287.065	0	24.678	0.086	No-No
874	red 191017_Maximum intensity projection.tif	9	1	97	1	1	578	831	0	0	100000	No	97	96	1440	0	5.458	29.795	292.524	0.364	27.693	0.095	No-No
875	red 191017_Maximum intensity projection.tif	10	1	1	1	1	552	587	0	0	100000	No	98	0	0	97	0	0	0	0	0	NaN	No-No
876	red 191017_Maximum intensity projection.tif	10	1	2	1	1	552	587	0	0	100000	No	98	1	15	96	0	0	0	0	0	NaN	No-No
877	red 191017_Maximum intensity projection.tif	10	1	3	1	1	552	587	0	0	100000	No	98	2	30	95	0	0	0	0	0	NaN	No-No
878	red 191017_Maximum intensity projection.tif	10	1	4	1	1	535	595	0	0	100000	No	98	3	45	94	7.797	60.795	7.797	0.52	7.797	1	No-No
879	red 191017_Maximum intensity projection.tif	10	1	5	1	1	530	596	0	0	100000	No	98	4	60	93	2.116	4.478	9.913	0.141	9.864	0.995	No-No
880	red 191017_Maximum intensity projection.tif	10	1	6	1	1	497	607	0	0	100000	No	98	5	75	92	14.436	208.392	24.349	0.962	24.287	0.997	No-No
881	red 191017_Maximum intensity projection.tif	10	1	7	1	1	495	609	0	0	100000	No	98	6	90	91	1.174	1.378	25.523	0.078	25.356	0.993	No-No
882	red 191017_Maximum intensity projection.tif	10	1	8	1	1	488	615	0	0	100000	No	98	7	105	90	3.826	14.639	29.349	0.255	28.991	0.988	No-No
883	red 191017_Maximum intensity projection.tif	10	1	9	1	1	482	623	0	0	100000	No	98	8	120	89	4.15	17.222	33.499	0.277	32.667	0.975	No-No
884	red 191017_Maximum intensity projection.tif	10	1	10	1	1	482	623	0	0	100000	No	98	9	135	88	0	0	33.499	0	32.667	0.975	No-No
885	red 191017_Maximum intensity projection.tif	10	1	11	1	1	482	623	0	0	100000	No	98	10	150	87	0	0	33.499	0	32.667	0.975	No-No
886	red 191017_Maximum intensity projection.tif	10	1	12	1	1	482	623	0	0	100000	No	98	11	165	86	0	0	33.499	0	32.667	0.975	No-No
887	red 191017_Maximum intensity projection.tif	10	1	13	1	1	472	625	0	0	100000	No	98	12	180	85	4.232	17.911	37.731	0.282	36.755	0.974	No-No
888	red 191017_Maximum intensity projection.tif	10	1	14	1	1	468	628	0	0	100000	No	98	13	195	84	2.075	4.306	39.806	0.138	38.791	0.974	No-No
889	red 191017_Maximum intensity projection.tif	10	1	15	1	1	468	633	0	0	100000	No	98	14	210	83	2.075	4.306	41.881	0.138	39.745	0.949	No-No
890	red 191017_Maximum intensity projection.tif	10	1	16	1	1	468	638	0	0	100000	No	98	15	225	82	2.075	4.306	43.956	0.138	40.782	0.928	No-No
891	red 191017_Maximum intensity projection.tif	10	1	17	1	1	468	640	0	0	100000	No	98	16	240	81	0.83	0.689	44.786	0.055	41.219	0.92	No-No
892	red 191017_Maximum intensity projection.tif	10	1	18	1	1	488	634	0	0	100000	No	98	17	255	80	8.665	75.09	53.452	0.578	32.953	0.616	No-No
893	red 191017_Maximum intensity projection.tif	10	1	19	1	1	489	633	0	0	100000	No	98	18	270	79	0.587	0.344	54.038	0.039	32.373	0.599	No-No
894	red 191017_Maximum intensity projection.tif	10	1	20	1	1	492	631	0	0	100000	No	98	19	285	78	1.496	2.239	55.535	0.1	30.878	0.556	No-No
895	red 191017_Maximum intensity projection.tif	10	1	21	1	1	508	631	0	0	100000	No	98	20	300	77	6.64	44.09	62.175	0.443	25.824	0.415	No-No
896	red 191017_Maximum intensity projection.tif	10	1	22	1	1	519	638	0	0	100000	No	98	21	315	76	5.411	29.278	67.586	0.361	25.209	0.373	No-No
897	red 191017_Maximum intensity projection.tif	10	1	23	1	1	519	638	0	0	100000	No	98	22	330	75	0	0	67.586	0	25.209	0.373	No-No
898	red 191017_Maximum intensity projection.tif	10	1	24	1	1	515	631	0	0	100000	No	98	23	345	74	3.346	11.195	70.932	0.223	23.858	0.336	No-No
899	red 191017_Maximum intensity projection.tif	10	1	25	1	1	503	629	0	0	100000	No	98	24	360	73	5.049	25.489	75.98	0.337	26.783	0.352	No-No
900	red 191017_Maximum intensity projection.tif	10	1	26	1	1	503	636	0	0	100000	No	98	25	375	72	2.905	8.439	78.885	0.194	28.758	0.365	No-No
901	red 191017_Maximum intensity projection.tif	10	1	27	1	1	504	636	0	0	100000	No	98	26	390	71	0.415	0.172	79.3	0.028	28.466	0.359	No-No
902	red 191017_Maximum intensity projection.tif	10	1	28	1	1	504	636	0	0	100000	No	98	27	405	70	0	0	79.3	0	28.466	0.359	No-No
903	red 191017_Maximum intensity projection.tif	10	1	29	1	1	487	617	0	0	100000	No	98	28	420	69	10.58	111.946	89.881	0.705	29.709	0.331	No-No
904	red 191017_Maximum intensity projection.tif	10	1	30	1	1	516	619	0	0	100000	No	98	29	435	68	12.064	145.53	101.944	0.804	19.989	0.196	No-No
905	red 191017_Maximum intensity projection.tif	10	1	31	1	1	536	621	0	0	100000	No	98	30	450	67	8.341	69.579	110.286	0.556	15.594	0.141	No-No
906	red 191017_Maximum intensity projection.tif	10	1	32	1	1	568	621	0	0	100000	No	98	31	465	66	13.28	176.358	123.566	0.885	15.594	0.126	No-No
907	red 191017_Maximum intensity projection.tif	10	1	33	1	1	598	616	0	0	100000	No	98	32	480	65	12.622	159.308	136.187	0.841	22.567	0.166	No-No
908	red 191017_Maximum intensity projection.tif	10	1	34	1	1	615	613	0	0	100000	No	98	33	495	64	7.164	51.323	143.351	0.478	28.284	0.197	No-No
909	red 191017_Maximum intensity projection.tif	10	1	35	1	1	600	606	0	0	100000	No	98	34	510	63	6.869	47.19	150.221	0.458	21.424	0.143	No-No
910	red 191017_Maximum intensity projection.tif	10	1	36	1	1	585	605	0	0	100000	No	98	35	525	62	6.239	38.923	156.46	0.416	15.6	0.1	No-No
911	red 191017_Maximum intensity projection.tif	10	1	37	1	1	589	605	0	0	100000	No	98	36	540	61	1.66	2.756	158.12	0.111	17.076	0.108	No-No
912	red 191017_Maximum intensity projection.tif	10	1	38	1	1	608	606	0	0	100000	No	98	37	555	60	7.896	62.345	166.016	0.526	24.541	0.148	No-No
913	red 191017_Maximum intensity projection.tif	10	1	39	1	1	608	606	0	0	100000	No	98	38	570	59	0	0	166.016	0	24.541	0.148	No-No
914	red 191017_Maximum intensity projection.tif	10	1	40	1	1	589	619	0	0	100000	No	98	39	585	58	9.554	91.279	175.57	0.637	20.301	0.116	No-No
915	red 191017_Maximum intensity projection.tif	10	1	41	1	1	572	614	0	0	100000	No	98	40	600	57	7.354	54.079	182.923	0.49	13.944	0.076	No-No
916	red 191017_Maximum intensity projection.tif	10	1	42	1	1	558	598	0	0	100000	No	98	41	615	56	8.823	77.846	191.747	0.588	5.2	0.027	No-No
917	red 191017_Maximum intensity projection.tif	10	1	43	1	1	539	580	0	0	100000	No	98	42	630	55	10.862	117.974	202.608	0.724	6.127	0.03	No-No
918	red 191017_Maximum intensity projection.tif	10	1	44	1	1	560	580	0	0	100000	No	98	43	645	54	8.715	75.951	211.323	0.581	4.412	0.021	No-No
919	red 191017_Maximum intensity projection.tif	10	1	45	1	1	566	580	0	0	100000	No	98	44	660	53	2.49	6.2	213.813	0.166	6.496	0.03	No-No
920	red 191017_Maximum intensity projection.tif	10	1	46	1	1	558	580	0	0	100000	No	98	45	675	52	3.32	11.022	217.133	0.221	3.826	0.018	No-No
921	red 191017_Maximum intensity projection.tif	10	1	47	1	1	558	580	0	0	100000	No	98	46	690	51	0	0	217.133	0	3.826	0.018	No-No
922	red 191017_Maximum intensity projection.tif	10	1	48	1	1	558	580	0	0	100000	No	98	47	705	50	0	0	217.133	0	3.826	0.018	No-No
923	red 191017_Maximum intensity projection.tif	10	1	49	1	1	558	580	0	0	100000	No	98	48	720	49	0	0	217.133	0	3.826	0.018	No-No
924	red 191017_Maximum intensity projection.tif	10	1	50	1	1	558	580	0	0	100000	No	98	49	735	48	0	0	217.133	0	3.826	0.018	No-No
925	red 191017_Maximum intensity projection.tif	10	1	51	1	1	558	580	0	0	100000	No	98	50	750	47	0	0	217.133	0	3.826	0.018	No-No
926	red 191017_Maximum intensity projection.tif	10	1	52	1	1	558	580	0	0	100000	No	98	51	765	46	0	0	217.133	0	3.826	0.018	No-No
[truncated: 8,584 more rows]

## Sheet: Video 2 - dividing cells
	Image_ID	Track	Seed	Frame	Slice	Ch	X	Y	Follicle_COMX	Follicle_COMY	Distance_from_COM_(um)	Inside?	T_Length	Track_Index	Track_Time	Track_Index_Rev	Distance_(um)	Distance^2_(um)	Acc_Dist_(um)	Speed_(um/min)	Euclidean_D_(um)	Persistence	Class
[truncated: 4,428 more rows]

[truncated: 8 more sheets: Video 2 - non-dividing cells, Video 3 - dividing cells, Video 3 - non-dividing cells, S2C Speed, S2D Euclidean distance, S2E Persistence, S2F MSD plot, Fig S2G Diffusion coefficient]
